# Supplementary material for: Investigating dye performance and crosstalk in fluorescence enabled bioimaging using a model system
Source: PLoS One. 2017 Nov 27;12(11):e0188359. doi: 10.1371/journal.pone.0188359 (PMC5703511; doi:10.1371/journal.pone.0188359)
Supplement: S3 File — (ZIP) [file pone.0188359.s003.zip]

Archive with 17 entries (16 files):
- Files/
- Files/Empty zeolites.xlsx
- Files/PVA without dyes.xlsx
- Files/S1_PVA.xlsx
- Files/S1_Zeolite.xlsx
- Files/S2_PVA.xlsx
- Files/S2_Zeolite.xlsx
- Files/S3_PVA.xlsx
- Files/S3_Zeolite.xlsx
- Files/S4_PVA.xlsx
- Files/S4_Zeolite.xlsx
- Files/S5_PVA.xlsx
- Files/S5_Zeolite.xlsx
- Files/S6_PVA.xlsx
- Files/S6_Zeolite.xlsx
- Files/S7_PVA.xlsx
- Files/S7_Zeolite.xlsx
