# Supplementary material for: Investigating dye performance and crosstalk in fluorescence enabled bioimaging using a model system
Source: PLoS One. 2017 Nov 27;12(11):e0188359. doi: 10.1371/journal.pone.0188359 (PMC5703511; doi:10.1371/journal.pone.0188359)
Supplement: S3 File — (ZIP) [file pone.0188359.s003.zip › Files/Empty zeolites.xlsx]

## Sheet: Sheet1
465_x8y10			488_x5y10			560_x4y4			633_x7y3
Wavelengt (nm)	CCD Counts		Wavelengt (nm)	CCD Counts		Wavelengt (nm)	CCD Counts		Wavelengt (nm)	CCD Counts
539.067	99		539.067	90		539.067	91		539.067	103
539.279	103		539.279	102		539.279	101		539.279	95
539.49	100		539.49	105		539.49	97		539.49	96
539.701	97		539.701	104		539.701	102		539.701	99
539.913	98		539.913	106		539.913	92		539.913	99
540.124	95		540.124	96		540.124	96		540.124	106
540.336	105		540.336	100		540.336	99		540.336	96
540.547	105		540.547	99		540.547	91		540.547	100
540.759	91		540.759	89		540.759	104		540.759	102
540.97	106		540.97	97		540.97	102		540.97	111
541.182	108		541.182	98		541.182	104		541.182	104
541.393	91		541.393	104		541.393	98		541.393	93
541.604	99		541.604	107		541.604	101		541.604	98
541.816	93		541.816	99		541.816	104		541.816	107
542.027	104		542.027	101		542.027	107		542.027	101
542.239	108		542.239	95		542.239	109		542.239	111
542.45	106		542.45	104		542.45	99		542.45	96
542.661	106		542.661	105		542.661	106		542.661	91
542.873	95		542.873	100		542.873	108		542.873	102
543.084	110		543.084	102		543.084	99		543.084	90
543.296	100		543.296	117		543.296	96		543.296	111
543.507	109		543.507	119		543.507	93		543.507	98
543.718	103		543.718	107		543.718	108		543.718	102
543.93	113		543.93	103		543.93	92		543.93	98
544.141	97		544.141	113		544.141	99		544.141	101
544.352	99		544.352	110		544.352	90		544.352	94
544.564	107		544.564	95		544.564	100		544.564	95
544.775	98		544.775	104		544.775	98		544.775	100
544.986	92		544.986	107		544.986	92		544.986	102
545.198	98		545.198	112		545.198	108		545.198	93
545.409	104		545.409	114		545.409	104		545.409	94
545.621	99		545.621	110		545.621	98		545.621	95
545.832	105		545.832	113		545.832	99		545.832	107
546.043	115		546.043	110		546.043	95		546.043	105
546.255	114		546.255	120		546.255	102		546.255	103
546.466	103		546.466	109		546.466	103		546.466	102
546.677	96		546.677	118		546.677	108		546.677	98
546.888	111		546.888	110		546.888	101		546.888	101
547.1	109		547.1	110		547.1	103		547.1	95
547.311	106		547.311	95		547.311	98		547.311	101
547.522	102		547.522	112		547.522	85		547.522	98
547.734	103		547.734	106		547.734	101		547.734	98
547.945	100		547.945	101		547.945	111		547.945	104
548.156	108		548.156	101		548.156	104		548.156	100
548.368	117		548.368	106		548.368	97		548.368	91
548.579	101		548.579	111		548.579	95		548.579	102
548.79	100		548.79	113		548.79	104		548.79	104
549.001	107		549.001	101		549.001	102		549.001	97
549.213	108		549.213	96		549.213	108		549.213	108
549.424	109		549.424	102		549.424	109		549.424	86
549.635	112		549.635	101		549.635	95		549.635	94
549.846	94		549.846	114		549.846	105		549.846	107
550.058	103		550.058	104		550.058	102		550.058	95
550.269	106		550.269	105		550.269	99		550.269	94
550.48	93		550.48	109		550.48	97		550.48	101
550.691	108		550.691	102		550.691	98		550.691	105
550.903	108		550.903	115		550.903	98		550.903	92
551.114	108		551.114	113		551.114	102		551.114	105
551.325	120		551.325	105		551.325	93		551.325	104
551.536	114		551.536	100		551.536	99		551.536	104
551.748	105		551.748	106		551.748	100		551.748	94
551.959	100		551.959	113		551.959	99		551.959	100
552.17	103		552.17	111		552.17	99		552.17	99
552.381	100		552.381	105		552.381	99		552.381	101
552.592	107		552.592	117		552.592	98		552.592	80
552.804	95		552.804	113		552.804	103		552.804	101
553.015	106		553.015	109		553.015	99		553.015	99
553.226	108		553.226	99		553.226	94		553.226	108
553.437	101		553.437	104		553.437	97		553.437	99
553.648	108		553.648	112		553.648	103		553.648	101
553.86	97		553.86	107		553.86	90		553.86	105
554.071	110		554.071	102		554.071	100		554.071	92
554.282	101		554.282	115		554.282	108		554.282	97
554.493	105		554.493	121		554.493	99		554.493	102
554.704	107		554.704	113		554.704	94		554.704	98
554.915	99		554.915	111		554.915	94		554.915	94
555.127	102		555.127	105		555.127	98		555.127	98
555.338	107		555.338	103		555.338	97		555.338	90
555.549	104		555.549	112		555.549	105		555.549	98
555.76	103		555.76	111		555.76	98		555.76	95
555.971	97		555.971	110		555.971	96		555.971	111
556.182	114		556.182	117		556.182	112		556.182	91
556.393	92		556.393	95		556.393	94		556.393	102
556.605	109		556.605	111		556.605	95		556.605	109
556.816	108		556.816	105		556.816	97		556.816	97
557.027	97		557.027	110		557.027	99		557.027	93
557.238	104		557.238	102		557.238	96		557.238	106
557.449	109		557.449	115		557.449	103		557.449	103
557.66	119		557.66	113		557.66	101		557.66	109
557.871	108		557.871	102		557.871	106		557.871	102
558.082	105		558.082	106		558.082	95		558.082	97
558.293	104		558.293	113		558.293	95		558.293	98
558.505	113		558.505	101		558.505	101		558.505	105
558.716	112		558.716	119		558.716	97		558.716	100
558.927	106		558.927	103		558.927	98		558.927	101
559.138	101		559.138	105		559.138	99		559.138	94
559.349	105		559.349	112		559.349	101		559.349	105
559.56	96		559.56	97		559.56	91		559.56	99
559.771	100		559.771	111		559.771	106		559.771	104
559.982	95		559.982	111		559.982	106		559.982	100
560.193	95		560.193	112		560.193	108		560.193	103
560.404	106		560.404	109		560.404	99		560.404	97
560.615	99		560.615	111		560.615	101		560.615	96
560.826	98		560.826	111		560.826	116		560.826	107
561.037	94		561.037	108		561.037	96		561.037	103
561.248	107		561.248	105		561.248	98		561.248	106
561.459	113		561.459	112		561.459	103		561.459	106
561.67	100		561.67	105		561.67	112		561.67	94
561.881	105		561.881	115		561.881	104		561.881	94
562.092	100		562.092	106		562.092	92		562.092	93
562.303	103		562.303	93		562.303	106		562.303	100
562.514	93		562.514	102		562.514	106		562.514	108
562.725	101		562.725	99		562.725	104		562.725	95
562.936	112		562.936	96		562.936	91		562.936	104
563.147	104		563.147	113		563.147	97		563.147	97
563.358	101		563.358	108		563.358	100		563.358	108
563.569	102		563.569	110		563.569	94		563.569	103
563.78	94		563.78	111		563.78	102		563.78	89
563.991	113		563.991	109		563.991	98		563.991	97
564.202	97		564.202	110		564.202	95		564.202	102
564.413	97		564.413	110		564.413	104		564.413	104
564.624	104		564.624	106		564.624	96		564.624	93
564.835	99		564.835	97		564.835	103		564.835	103
565.046	110		565.046	106		565.046	105		565.046	93
565.257	106		565.257	103		565.257	99		565.257	98
565.468	110		565.468	108		565.468	100		565.468	95
565.679	99		565.679	99		565.679	88		565.679	107
565.89	112		565.89	110		565.89	106		565.89	104
566.101	87		566.101	105		566.101	98		566.101	99
566.312	112		566.312	108		566.312	99		566.312	97
566.523	116		566.523	101		566.523	98		566.523	108
566.734	107		566.734	121		566.734	94		566.734	93
566.945	103		566.945	110		566.945	100		566.945	107
567.156	103		567.156	110		567.156	98		567.156	107
567.367	103		567.367	103		567.367	105		567.367	107
567.577	98		567.577	127		567.577	102		567.577	104
567.788	110		567.788	105		567.788	96		567.788	100
567.999	99		567.999	111		567.999	100		567.999	103
568.21	90		568.21	105		568.21	94		568.21	105
568.421	107		568.421	105		568.421	102		568.421	97
568.632	109		568.632	106		568.632	94		568.632	99
568.843	100		568.843	116		568.843	96		568.843	97
569.054	104		569.054	112		569.054	100		569.054	100
569.265	104		569.265	108		569.265	102		569.265	101
569.475	106		569.475	104		569.475	101		569.475	111
569.686	101		569.686	108		569.686	103		569.686	111
569.897	98		569.897	107		569.897	88		569.897	91
570.108	105		570.108	110		570.108	105		570.108	109
570.319	100		570.319	117		570.319	100		570.319	96
570.53	100		570.53	100		570.53	92		570.53	94
570.741	110		570.741	110		570.741	110		570.741	106
570.951	102		570.951	112		570.951	88		570.951	103
571.162	109		571.162	111		571.162	108		571.162	100
571.373	102		571.373	100		571.373	91		571.373	98
571.584	98		571.584	109		571.584	104		571.584	103
571.795	110		571.795	107		571.795	101		571.795	96
572.006	83		572.006	107		572.006	111		572.006	97
572.216	105		572.216	109		572.216	105		572.216	94
572.427	93		572.427	123		572.427	98		572.427	95
572.638	110		572.638	108		572.638	102		572.638	87
572.849	97		572.849	112		572.849	95		572.849	110
573.06	99		573.06	108		573.06	98		573.06	100
573.27	104		573.27	108		573.27	96		573.27	96
573.481	107		573.481	121		573.481	91		573.481	101
573.692	101		573.692	102		573.692	100		573.692	101
573.903	94		573.903	108		573.903	99		573.903	108
574.114	102		574.114	99		574.114	97		574.114	96
574.324	114		574.324	113		574.324	107		574.324	93
574.535	105		574.535	106		574.535	101		574.535	102
574.746	103		574.746	107		574.746	93		574.746	100
574.957	115		574.957	103		574.957	101		574.957	108
575.168	112		575.168	112		575.168	98		575.168	95
575.378	99		575.378	110		575.378	98		575.378	85
575.589	111		575.589	105		575.589	94		575.589	102
575.8	96		575.8	110		575.8	113		575.8	105
576.011	96		576.011	111		576.011	107		576.011	100
576.221	110		576.221	100		576.221	100		576.221	99
576.432	103		576.432	115		576.432	101		576.432	97
576.643	110		576.643	115		576.643	110		576.643	103
576.853	112		576.853	108		576.853	95		576.853	100
577.064	109		577.064	102		577.064	107		577.064	101
577.275	95		577.275	113		577.275	108		577.275	105
577.486	108		577.486	112		577.486	109		577.486	93
577.696	106		577.696	101		577.696	98		577.696	93
577.907	100		577.907	97		577.907	99		577.907	95
578.118	95		578.118	103		578.118	101		578.118	99
578.328	106		578.328	104		578.328	98		578.328	93
578.539	95		578.539	101		578.539	100		578.539	98
578.75	115		578.75	108		578.75	96		578.75	101
578.961	102		578.961	106		578.961	99		578.961	104
579.171	113		579.171	113		579.171	106		579.171	92
579.382	105		579.382	109		579.382	89		579.382	107
579.593	99		579.593	113		579.593	102		579.593	94
579.803	102		579.803	109		579.803	111		579.803	88
580.014	101		580.014	109		580.014	99		580.014	96
580.225	102		580.225	106		580.225	112		580.225	108
580.435	99		580.435	112		580.435	103		580.435	93
580.646	104		580.646	100		580.646	96		580.646	101
580.857	110		580.857	115		580.857	97		580.857	104
581.067	94		581.067	111		581.067	99		581.067	102
581.278	96		581.278	116		581.278	90		581.278	105
581.488	99		581.488	110		581.488	103		581.488	103
581.699	99		581.699	120		581.699	111		581.699	110
581.91	104		581.91	110		581.91	105		581.91	106
582.12	106		582.12	115		582.12	98		582.12	99
582.331	97		582.331	115		582.331	104		582.331	100
582.542	111		582.542	97		582.542	97		582.542	95
582.752	93		582.752	107		582.752	107		582.752	96
582.963	110		582.963	114		582.963	106		582.963	93
583.173	100		583.173	102		583.173	111		583.173	110
583.384	109		583.384	111		583.384	107		583.384	98
583.595	108		583.595	109		583.595	98		583.595	98
583.805	98		583.805	108		583.805	90		583.805	97
584.016	98		584.016	106		584.016	99		584.016	97
584.226	106		584.226	116		584.226	99		584.226	100
584.437	104		584.437	100		584.437	96		584.437	97
584.648	99		584.648	107		584.648	100		584.648	105
584.858	110		584.858	116		584.858	108		584.858	108
585.069	95		585.069	117		585.069	101		585.069	97
585.279	105		585.279	97		585.279	105		585.279	97
585.49	102		585.49	110		585.49	116		585.49	108
585.7	100		585.7	119		585.7	107		585.7	90
585.911	115		585.911	98		585.911	96		585.911	105
586.121	103		586.121	114		586.121	97		586.121	96
586.332	104		586.332	109		586.332	108		586.332	103
586.543	113		586.543	105		586.543	93		586.543	88
586.753	104		586.753	110		586.753	105		586.753	94
586.964	106		586.964	110		586.964	107		586.964	99
587.174	99		587.174	117		587.174	104		587.174	97
587.385	94		587.385	116		587.385	102		587.385	108
587.595	100		587.595	111		587.595	98		587.595	103
587.806	113		587.806	97		587.806	104		587.806	94
588.016	106		588.016	111		588.016	92		588.016	102
588.227	110		588.227	97		588.227	105		588.227	104
588.437	102		588.437	118		588.437	111		588.437	93
588.648	102		588.648	100		588.648	95		588.648	109
588.858	110		588.858	100		588.858	92		588.858	96
589.069	107		589.069	110		589.069	116		589.069	104
589.279	107		589.279	98		589.279	103		589.279	99
589.49	108		589.49	104		589.49	107		589.49	104
589.7	98		589.7	110		589.7	104		589.7	92
589.911	105		589.911	108		589.911	104		589.911	96
590.121	110		590.121	110		590.121	101		590.121	114
590.332	112		590.332	104		590.332	101		590.332	98
590.542	105		590.542	103		590.542	101		590.542	104
590.752	108		590.752	97		590.752	95		590.752	93
590.963	109		590.963	106		590.963	103		590.963	95
591.173	107		591.173	101		591.173	104		591.173	90
591.384	99		591.384	103		591.384	107		591.384	99
591.594	100		591.594	101		591.594	98		591.594	97
591.805	95		591.805	120		591.805	106		591.805	94
592.015	108		592.015	105		592.015	94		592.015	106
592.225	106		592.225	99		592.225	99		592.225	106
592.436	103		592.436	110		592.436	112		592.436	105
592.646	103		592.646	105		592.646	109		592.646	103
592.857	107		592.857	106		592.857	107		592.857	92
593.067	107		593.067	108		593.067	100		593.067	99
593.278	96		593.278	114		593.278	110		593.278	89
593.488	106		593.488	102		593.488	109		593.488	94
593.698	106		593.698	112		593.698	112		593.698	100
593.909	104		593.909	116		593.909	104		593.909	96
594.119	108		594.119	103		594.119	106		594.119	102
594.33	109		594.33	104		594.33	102		594.33	112
594.54	91		594.54	110		594.54	106		594.54	103
594.75	119		594.75	113		594.75	96		594.75	106
594.961	108		594.961	111		594.961	116		594.961	106
595.171	99		595.171	110		595.171	99		595.171	90
595.381	114		595.381	108		595.381	112		595.381	97
595.592	93		595.592	101		595.592	97		595.592	96
595.802	101		595.802	111		595.802	95		595.802	103
596.012	113		596.012	99		596.012	105		596.012	98
596.223	108		596.223	111		596.223	109		596.223	100
596.433	101		596.433	111		596.433	105		596.433	103
596.643	92		596.643	93		596.643	96		596.643	104
596.854	108		596.854	109		596.854	107		596.854	101
597.064	97		597.064	110		597.064	115		597.064	89
597.274	100		597.274	99		597.274	115		597.274	102
597.485	97		597.485	115		597.485	105		597.485	104
597.695	102		597.695	104		597.695	99		597.695	105
597.905	95		597.905	98		597.905	99		597.905	90
598.116	99		598.116	104		598.116	98		598.116	106
598.326	91		598.326	100		598.326	107		598.326	97
598.536	101		598.536	98		598.536	95		598.536	99
598.747	106		598.747	113		598.747	111		598.747	106
598.957	106		598.957	108		598.957	117		598.957	101
599.167	101		599.167	104		599.167	97		599.167	105
599.377	97		599.377	108		599.377	109		599.377	101
599.588	110		599.588	107		599.588	104		599.588	108
599.798	93		599.798	99		599.798	113		599.798	96
600.008	101		600.008	111		600.008	111		600.008	105
600.219	104		600.219	111		600.219	105		600.219	99
600.429	103		600.429	104		600.429	100		600.429	95
600.639	102		600.639	103		600.639	107		600.639	99
600.849	108		600.849	109		600.849	111		600.849	103
601.06	109		601.06	111		601.06	109		601.06	96
601.27	97		601.27	93		601.27	112		601.27	97
601.48	103		601.48	113		601.48	104		601.48	102
601.69	112		601.69	108		601.69	101		601.69	101
601.901	102		601.901	104		601.901	101		601.901	93
602.111	104		602.111	108		602.111	115		602.111	104
602.321	106		602.321	105		602.321	117		602.321	94
602.531	102		602.531	107		602.531	120		602.531	99
602.741	102		602.741	110		602.741	108		602.741	105
602.952	107		602.952	118		602.952	110		602.952	107
603.162	109		603.162	107		603.162	118		603.162	98
603.372	89		603.372	102		603.372	97		603.372	84
603.582	96		603.582	104		603.582	105		603.582	97
603.792	98		603.792	110		603.792	112		603.792	102
604.003	101		604.003	101		604.003	101		604.003	101
604.213	100		604.213	122		604.213	108		604.213	95
604.423	97		604.423	115		604.423	110		604.423	94
604.633	100		604.633	97		604.633	110		604.633	97
604.843	108		604.843	107		604.843	107		604.843	109
605.054	98		605.054	102		605.054	104		605.054	108
605.264	107		605.264	113		605.264	108		605.264	104
605.474	102		605.474	93		605.474	111		605.474	104
605.684	103		605.684	111		605.684	121		605.684	105
605.894	102		605.894	107		605.894	109		605.894	99
606.104	110		606.104	96		606.104	103		606.104	105
606.315	102		606.315	113		606.315	112		606.315	101
606.525	108		606.525	110		606.525	109		606.525	103
606.735	102		606.735	110		606.735	104		606.735	100
606.945	100		606.945	104		606.945	114		606.945	101
607.155	102		607.155	93		607.155	101		607.155	101
607.365	103		607.365	106		607.365	103		607.365	91
607.575	103		607.575	102		607.575	109		607.575	99
607.785	104		607.785	111		607.785	104		607.785	87
607.996	118		607.996	113		607.996	111		607.996	89
608.206	98		608.206	108		608.206	103		608.206	111
608.416	108		608.416	102		608.416	111		608.416	99
608.626	99		608.626	94		608.626	115		608.626	98
608.836	102		608.836	107		608.836	110		608.836	89
609.046	105		609.046	106		609.046	99		609.046	96
609.256	105		609.256	103		609.256	115		609.256	110
609.466	100		609.466	106		609.466	109		609.466	94
609.676	101		609.676	104		609.676	119		609.676	95
609.886	110		609.886	111		609.886	106		609.886	87
610.096	98		610.096	113		610.096	111		610.096	101
610.306	106		610.306	105		610.306	93		610.306	84
610.517	98		610.517	124		610.517	111		610.517	96
610.727	101		610.727	106		610.727	103		610.727	100
610.937	105		610.937	110		610.937	116		610.937	100
611.147	111		611.147	107		611.147	110		611.147	93
611.357	99		611.357	105		611.357	107		611.357	100
611.567	103		611.567	107		611.567	98		611.567	103
611.777	111		611.777	99		611.777	112		611.777	101
611.987	106		611.987	98		611.987	113		611.987	104
612.197	101		612.197	102		612.197	112		612.197	94
612.407	106		612.407	114		612.407	106		612.407	95
612.617	105		612.617	108		612.617	111		612.617	99
612.827	98		612.827	100		612.827	99		612.827	106
613.037	107		613.037	100		613.037	100		613.037	110
613.247	98		613.247	112		613.247	111		613.247	100
613.457	99		613.457	92		613.457	102		613.457	99
613.667	104		613.667	117		613.667	102		613.667	106
613.877	93		613.877	100		613.877	117		613.877	96
614.087	104		614.087	97		614.087	100		614.087	106
614.297	100		614.297	104		614.297	104		614.297	109
614.507	103		614.507	112		614.507	106		614.507	98
614.717	102		614.717	104		614.717	113		614.717	97
614.927	105		614.927	100		614.927	114		614.927	101
615.137	113		615.137	92		615.137	113		615.137	95
615.347	103		615.347	105		615.347	117		615.347	110
615.557	109		615.557	111		615.557	118		615.557	90
615.767	99		615.767	108		615.767	114		615.767	100
615.977	101		615.977	101		615.977	114		615.977	102
616.187	96		616.187	106		616.187	110		616.187	100
616.397	108		616.397	101		616.397	92		616.397	94
616.607	107		616.607	104		616.607	101		616.607	96
616.816	105		616.816	107		616.816	104		616.816	95
617.026	101		617.026	119		617.026	114		617.026	95
617.236	99		617.236	103		617.236	109		617.236	99
617.446	93		617.446	104		617.446	107		617.446	102
617.656	110		617.656	108		617.656	103		617.656	104
617.866	107		617.866	95		617.866	109		617.866	94
618.076	92		618.076	111		618.076	94		618.076	103
618.286	100		618.286	109		618.286	113		618.286	105
618.496	104		618.496	102		618.496	94		618.496	97
618.706	99		618.706	100		618.706	106		618.706	97
618.916	108		618.916	97		618.916	107		618.916	99
619.126	109		619.126	99		619.126	106		619.126	107
619.335	108		619.335	99		619.335	119		619.335	100
619.545	106		619.545	104		619.545	98		619.545	99
619.755	104		619.755	105		619.755	109		619.755	101
619.965	96		619.965	96		619.965	109		619.965	108
620.175	103		620.175	110		620.175	105		620.175	101
620.385	104		620.385	108		620.385	96		620.385	95
620.595	93		620.595	102		620.595	106		620.595	106
620.804	113		620.804	104		620.804	108		620.804	97
621.014	99		621.014	106		621.014	96		621.014	95
621.224	97		621.224	112		621.224	87		621.224	98
621.434	100		621.434	118		621.434	103		621.434	99
621.644	92		621.644	114		621.644	93		621.644	101
621.854	99		621.854	97		621.854	103		621.854	98
622.064	103		622.064	111		622.064	107		622.064	105
622.273	107		622.273	109		622.273	110		622.273	103
622.483	105		622.483	96		622.483	96		622.483	96
622.693	106		622.693	105		622.693	103		622.693	98
622.903	97		622.903	97		622.903	105		622.903	102
623.113	103		623.113	104		623.113	104		623.113	97
623.322	101		623.322	104		623.322	108		623.322	104
623.532	109		623.532	107		623.532	109		623.532	90
623.742	101		623.742	96		623.742	110		623.742	103
623.952	103		623.952	111		623.952	109		623.952	102
624.162	105		624.162	100		624.162	109		624.162	89
624.371	102		624.371	101		624.371	104		624.371	98
624.581	103		624.581	106		624.581	110		624.581	104
624.791	93		624.791	93		624.791	96		624.791	103
625.001	102		625.001	102		625.001	114		625.001	99
625.211	98		625.211	106		625.211	102		625.211	97
625.42	107		625.42	105		625.42	97		625.42	107
625.63	101		625.63	102		625.63	106		625.63	104
625.84	101		625.84	107		625.84	107		625.84	107
626.05	100		626.05	108		626.05	104		626.05	102
626.259	101		626.259	101		626.259	97		626.259	104
626.469	99		626.469	97		626.469	108		626.469	105
626.679	101		626.679	97		626.679	98		626.679	101
626.889	107		626.889	108		626.889	108		626.889	100
627.098	98		627.098	109		627.098	102		627.098	87
627.308	104		627.308	103		627.308	106		627.308	99
627.518	101		627.518	109		627.518	111		627.518	99
627.727	95		627.727	108		627.727	104		627.727	103
627.937	98		627.937	96		627.937	110		627.937	106
628.147	96		628.147	106		628.147	110		628.147	94
628.357	104		628.357	110		628.357	98		628.357	98
628.566	106		628.566	99		628.566	100		628.566	99
628.776	104		628.776	110		628.776	105		628.776	104
628.986	108		628.986	104		628.986	116		628.986	95
629.195	114		629.195	99		629.195	98		629.195	97
629.405	101		629.405	99		629.405	106		629.405	100
629.615	101		629.615	96		629.615	110		629.615	91
629.824	102		629.824	94		629.824	110		629.824	97
630.034	110		630.034	101		630.034	105		630.034	109
630.244	98		630.244	120		630.244	95		630.244	98
630.453	106		630.453	91		630.453	110		630.453	108
630.663	115		630.663	103		630.663	106		630.663	107
630.873	105		630.873	102		630.873	100		630.873	94
631.082	98		631.082	117		631.082	102		631.082	99
631.292	93		631.292	102		631.292	107		631.292	96
631.502	100		631.502	111		631.502	108		631.502	94
631.711	105		631.711	105		631.711	104		631.711	112
631.921	110		631.921	102		631.921	105		631.921	94
632.131	99		632.131	97		632.131	111		632.131	96
632.34	100		632.34	106		632.34	106		632.34	103
632.55	100		632.55	107		632.55	100		632.55	94
632.759	102		632.759	109		632.759	102		632.759	100
632.969	103		632.969	113		632.969	119		632.969	105
633.179	93		633.179	103		633.179	106		633.179	109
633.388	101		633.388	107		633.388	98		633.388	100
633.598	114		633.598	105		633.598	107		633.598	100
633.807	93		633.807	104		633.807	93		633.807	104
634.017	101		634.017	96		634.017	110		634.017	97
634.227	100		634.227	107		634.227	109		634.227	109
634.436	90		634.436	101		634.436	95		634.436	96
634.646	100		634.646	107		634.646	104		634.646	105
634.855	96		634.855	97		634.855	101		634.855	88
635.065	95		635.065	102		635.065	96		635.065	100
635.274	99		635.274	95		635.274	103		635.274	112
635.484	106		635.484	108		635.484	94		635.484	103
635.694	104		635.694	105		635.694	109		635.694	96
635.903	108		635.903	93		635.903	109		635.903	105
636.113	97		636.113	93		636.113	108		636.113	95
636.322	89		636.322	111		636.322	99		636.322	104
636.532	103		636.532	108		636.532	112		636.532	99
636.741	98		636.741	106		636.741	105		636.741	104
636.951	102		636.951	108		636.951	109		636.951	105
637.16	115		637.16	99		637.16	106		637.16	101
637.37	97		637.37	101		637.37	108		637.37	104
637.579	100		637.579	113		637.579	96		637.579	102
637.789	103		637.789	101		637.789	110		637.789	106
637.998	101		637.998	107		637.998	99		637.998	103
638.208	110		638.208	101		638.208	117		638.208	106
638.417	105		638.417	94		638.417	102		638.417	105
638.627	102		638.627	99		638.627	89		638.627	96
638.836	96		638.836	91		638.836	102		638.836	111
639.046	110		639.046	105		639.046	111		639.046	101
639.255	102		639.255	101		639.255	103		639.255	100
639.465	89		639.465	87		639.465	94		639.465	105
639.674	111		639.674	105		639.674	103		639.674	104
639.884	105		639.884	100		639.884	103		639.884	94
640.093	98		640.093	106		640.093	105		640.093	87
640.303	104		640.303	104		640.303	111		640.303	98
640.512	99		640.512	104		640.512	101		640.512	97
640.722	108		640.722	107		640.722	101		640.722	100
640.931	98		640.931	101		640.931	100		640.931	98
641.141	105		641.141	108		641.141	95		641.141	98
641.35	101		641.35	107		641.35	109		641.35	84
641.56	108		641.56	115		641.56	109		641.56	95
641.769	108		641.769	110		641.769	93		641.769	100
641.978	102		641.978	107		641.978	101		641.978	95
642.188	108		642.188	109		642.188	104		642.188	94
642.397	104		642.397	104		642.397	93		642.397	103
642.607	92		642.607	107		642.607	99		642.607	103
642.816	113		642.816	102		642.816	109		642.816	107
643.025	101		643.025	103		643.025	104		643.025	97
643.235	101		643.235	113		643.235	83		643.235	97
643.444	102		643.444	95		643.444	109		643.444	95
643.654	105		643.654	107		643.654	96		643.654	96
643.863	102		643.863	102		643.863	112		643.863	111
644.072	109		644.072	99		644.072	104		644.072	97
644.282	108		644.282	108		644.282	104		644.282	106
644.491	104		644.491	95		644.491	109		644.491	108
644.701	113		644.701	107		644.701	98		644.701	107
644.91	108		644.91	95		644.91	114		644.91	104
645.119	99		645.119	103		645.119	101		645.119	96
645.329	100		645.329	97		645.329	87		645.329	97
645.538	101		645.538	102		645.538	109		645.538	98
645.747	112		645.747	98		645.747	103		645.747	97
645.957	112		645.957	99		645.957	103		645.957	95
646.166	111		646.166	98		646.166	109		646.166	103
646.375	107		646.375	106		646.375	91		646.375	93
646.585	100		646.585	95		646.585	108		646.585	101
646.794	108		646.794	110		646.794	98		646.794	90
647.004	101		647.004	99		647.004	101		647.004	103
647.213	106		647.213	104		647.213	106		647.213	105
647.422	103		647.422	110		647.422	100		647.422	105
647.631	108		647.631	110		647.631	109		647.631	101
647.841	102		647.841	99		647.841	109		647.841	108
648.05	102		648.05	102		648.05	98		648.05	103
648.259	106		648.259	100		648.259	106		648.259	92
648.469	99		648.469	101		648.469	104		648.469	100
648.678	109		648.678	109		648.678	106		648.678	103
648.887	97		648.887	108		648.887	98		648.887	104
649.097	97		649.097	107		649.097	104		649.097	103
649.306	106		649.306	110		649.306	107		649.306	108
649.515	104		649.515	112		649.515	97		649.515	99
649.724	109		649.724	97		649.724	104		649.724	101
649.934	99		649.934	93		649.934	112		649.934	102
650.143	93		650.143	123		650.143	102		650.143	97
650.352	98		650.352	101		650.352	117		650.352	92
650.561	101		650.561	95		650.561	103		650.561	104
650.771	103		650.771	109		650.771	101		650.771	104
650.98	102		650.98	99		650.98	97		650.98	96
651.189	99		651.189	102		651.189	104		651.189	90
651.398	108		651.398	105		651.398	99		651.398	106
651.608	105		651.608	97		651.608	105		651.608	106
651.817	100		651.817	109		651.817	107		651.817	100
652.026	107		652.026	105		652.026	108		652.026	101
652.235	103		652.235	96		652.235	112		652.235	100
652.445	106		652.445	101		652.445	97		652.445	104
652.654	106		652.654	101		652.654	103		652.654	110
652.863	100		652.863	99		652.863	92		652.863	98
653.072	106		653.072	111		653.072	100		653.072	93
653.281	98		653.281	101		653.281	94		653.281	109
653.491	104		653.491	98		653.491	101		653.491	101
653.7	96		653.7	110		653.7	100		653.7	99
653.909	99		653.909	108		653.909	105		653.909	97
654.118	103		654.118	108		654.118	101		654.118	98
654.327	98		654.327	93		654.327	106		654.327	106
654.537	100		654.537	112		654.537	107		654.537	103
654.746	103		654.746	96		654.746	97		654.746	109
654.955	111		654.955	107		654.955	104		654.955	99
655.164	93		655.164	106		655.164	99		655.164	103
655.373	108		655.373	109		655.373	110		655.373	97
655.582	100		655.582	103		655.582	99		655.582	102
655.792	110		655.792	98		655.792	102		655.792	101
656.001	95		656.001	99		656.001	96		656.001	99
656.21	107		656.21	104		656.21	111		656.21	102
656.419	94		656.419	94		656.419	110		656.419	92
656.628	106		656.628	93		656.628	102		656.628	85
656.837	108		656.837	112		656.837	112		656.837	96
657.046	108		657.046	108		657.046	112		657.046	106
657.256	100		657.256	106		657.256	99		657.256	101
657.465	96		657.465	91		657.465	99		657.465	95
657.674	105		657.674	104		657.674	105		657.674	107
657.883	104		657.883	103		657.883	103		657.883	106
658.092	100		658.092	112		658.092	105		658.092	91
658.301	98		658.301	106		658.301	96		658.301	97
658.51	94		658.51	100		658.51	105		658.51	108
658.719	104		658.719	112		658.719	106		658.719	88
658.928	103		658.928	107		658.928	108		658.928	99
659.137	108		659.137	106		659.137	114		659.137	112
659.347	99		659.347	106		659.347	110		659.347	104
659.556	93		659.556	101		659.556	104		659.556	116
659.765	99		659.765	98		659.765	102		659.765	101
659.974	105		659.974	105		659.974	115		659.974	112
660.183	108		660.183	92		660.183	106		660.183	106
660.392	101		660.392	106		660.392	94		660.392	101
660.601	98		660.601	90		660.601	118		660.601	103
660.81	99		660.81	102		660.81	108		660.81	104
661.019	99		661.019	101		661.019	113		661.019	107
661.228	104		661.228	106		661.228	103		661.228	108
661.437	99		661.437	105		661.437	98		661.437	110
661.646	102		661.646	114		661.646	101		661.646	97
661.855	99		661.855	102		661.855	108		661.855	98
662.064	105		662.064	102		662.064	109		662.064	102
662.273	96		662.273	99		662.273	102		662.273	100
662.482	102		662.482	94		662.482	105		662.482	95
662.691	94		662.691	108		662.691	104		662.691	100
662.9	103		662.9	110		662.9	90		662.9	108
663.109	106		663.109	107		663.109	118		663.109	103
663.318	96		663.318	109		663.318	105		663.318	102
663.527	116		663.527	96		663.527	108		663.527	118
663.736	101		663.736	107		663.736	97		663.736	98
663.945	94		663.945	97		663.945	105		663.945	110
664.154	111		664.154	102		664.154	101		664.154	112
664.363	97		664.363	111		664.363	107		664.363	100
664.572	105		664.572	96		664.572	90		664.572	102
664.781	102		664.781	114		664.781	100		664.781	98
664.99	103		664.99	100		664.99	109		664.99	101
665.199	106		665.199	99		665.199	103		665.199	106
665.408	106		665.408	117		665.408	111		665.408	89
665.617	114		665.617	106		665.617	111		665.617	98
665.826	100		665.826	103		665.826	108		665.826	120
666.035	93		666.035	101		666.035	104		666.035	115
666.244	94		666.244	102		666.244	109		666.244	91
666.453	104		666.453	98		666.453	101		666.453	107
666.662	93		666.662	103		666.662	101		666.662	100
666.871	111		666.871	107		666.871	103		666.871	109
667.08	92		667.08	106		667.08	102		667.08	101
667.288	97		667.288	97		667.288	98		667.288	102
667.497	107		667.497	104		667.497	115		667.497	96
667.706	106		667.706	98		667.706	107		667.706	116
667.915	109		667.915	98		667.915	96		667.915	103
668.124	104		668.124	108		668.124	111		668.124	110
668.333	99		668.333	92		668.333	99		668.333	101
668.542	108		668.542	109		668.542	104		668.542	101
668.751	103		668.751	115		668.751	105		668.751	97
668.96	100		668.96	100		668.96	107		668.96	97
669.169	101		669.169	101		669.169	96		669.169	110
669.377	107		669.377	95		669.377	107		669.377	105
669.586	105		669.586	106		669.586	101		669.586	106
669.795	99		669.795	109		669.795	105		669.795	98
670.004	106		670.004	101		670.004	101		670.004	100
670.213	97		670.213	106		670.213	96		670.213	95
670.422	104		670.422	92		670.422	99		670.422	99
670.631	99		670.631	94		670.631	89		670.631	101
670.839	105		670.839	112		670.839	109		670.839	99
671.048	104		671.048	105		671.048	103		671.048	109
671.257	93		671.257	101		671.257	109		671.257	106
671.466	108		671.466	99		671.466	84		671.466	102
671.675	101		671.675	101		671.675	109		671.675	112
671.884	108		671.884	97		671.884	98		671.884	101
672.092	108		672.092	99		672.092	109		672.092	101
672.301	103		672.301	101		672.301	102		672.301	103
672.51	104		672.51	107		672.51	114		672.51	99
672.719	99		672.719	108		672.719	113		672.719	116
672.928	101		672.928	107		672.928	114		672.928	108
673.136	99		673.136	98		673.136	103		673.136	111
673.345	98		673.345	105		673.345	97		673.345	99
673.554	98		673.554	106		673.554	95		673.554	98
673.763	99		673.763	98		673.763	111		673.763	102
673.972	104		673.972	99		673.972	106		673.972	99
674.18	98		674.18	102		674.18	105		674.18	108
674.389	98		674.389	108		674.389	105		674.389	101
674.598	104		674.598	100		674.598	95		674.598	113
674.807	102		674.807	108		674.807	104		674.807	99
675.015	102		675.015	108		675.015	109		675.015	98
675.224	117		675.224	104		675.224	101		675.224	104
675.433	109		675.433	96		675.433	95		675.433	108
675.642	102		675.642	104		675.642	96		675.642	92
675.85	99		675.85	101		675.85	100		675.85	113
676.059	99		676.059	102		676.059	96		676.059	103
676.268	94		676.268	100		676.268	99		676.268	97
676.477	96		676.477	89		676.477	104		676.477	107
676.685	110		676.685	103		676.685	103		676.685	96
676.894	107		676.894	100		676.894	101		676.894	107
677.103	105		677.103	95		677.103	98		677.103	96
677.312	101		677.312	109		677.312	105		677.312	91
677.52	101		677.52	108		677.52	107		677.52	103
677.729	103		677.729	108		677.729	93		677.729	114
677.938	93		677.938	96		677.938	101		677.938	106
678.146	90		678.146	105		678.146	110		678.146	106
678.355	118		678.355	100		678.355	105		678.355	103
678.564	106		678.564	102		678.564	93		678.564	90
678.772	111		678.772	106		678.772	115		678.772	106
678.981	99		678.981	103		678.981	93		678.981	98
679.19	109		679.19	101		679.19	103		679.19	108
679.399	97		679.399	105		679.399	111		679.399	107
679.607	105		679.607	93		679.607	94		679.607	111
679.816	103		679.816	103		679.816	108		679.816	100
680.024	96		680.024	105		680.024	97		680.024	102
680.233	113		680.233	102		680.233	91		680.233	102
680.442	106		680.442	99		680.442	106		680.442	108
680.65	107		680.65	100		680.65	98		680.65	101
680.859	102		680.859	102		680.859	98		680.859	103
681.068	101		681.068	98		681.068	103		681.068	104
681.276	89		681.276	102		681.276	98		681.276	105
681.485	98		681.485	104		681.485	106		681.485	116
681.694	101		681.694	106		681.694	96		681.694	98
681.902	99		681.902	103		681.902	113		681.902	105
682.111	94		682.111	91		682.111	97		682.111	100
682.319	111		682.319	100		682.319	101		682.319	103
682.528	104		682.528	95		682.528	107		682.528	101
682.737	96		682.737	103		682.737	109		682.737	100
682.945	103		682.945	101		682.945	96		682.945	112
683.154	102		683.154	97		683.154	101		683.154	95
683.362	107		683.362	107		683.362	97		683.362	110
683.571	97		683.571	108		683.571	100		683.571	104
683.78	99		683.78	98		683.78	119		683.78	88
683.988	99		683.988	100		683.988	103		683.988	104
684.197	99		684.197	97		684.197	100		684.197	112
684.405	103		684.405	93		684.405	109		684.405	104
684.614	106		684.614	103		684.614	100		684.614	101
684.822	99		684.822	109		684.822	108		684.822	112
685.031	97		685.031	102		685.031	100		685.031	100
685.24	103		685.24	103		685.24	99		685.24	102
685.448	94		685.448	87		685.448	102		685.448	107
685.657	103		685.657	98		685.657	92		685.657	114
685.865	92		685.865	98		685.865	101		685.865	104
686.074	99		686.074	103		686.074	97		686.074	113
686.282	99		686.282	94		686.282	103		686.282	105
686.491	105		686.491	104		686.491	101		686.491	85
686.699	104		686.699	98		686.699	100		686.699	114
686.908	104		686.908	95		686.908	95		686.908	105
687.116	101		687.116	101		687.116	107		687.116	105
687.325	109		687.325	107		687.325	105		687.325	98
687.533	104		687.533	111		687.533	105		687.533	112
687.742	105		687.742	97		687.742	105		687.742	112
687.95	107		687.95	94		687.95	100		687.95	96
688.159	101		688.159	93		688.159	112		688.159	106
688.367	99		688.367	100		688.367	110		688.367	97
688.576	98		688.576	98		688.576	104		688.576	107
688.784	94		688.784	101		688.784	92		688.784	103
688.993	100		688.993	96		688.993	98		688.993	90
689.201	106		689.201	104		689.201	103		689.201	95
689.41	98		689.41	98		689.41	95		689.41	98
689.618	100		689.618	112		689.618	108		689.618	101
689.827	104		689.827	98		689.827	101		689.827	97
690.035	94		690.035	112		690.035	100		690.035	97
690.244	97		690.244	104		690.244	98		690.244	106
690.452	93		690.452	110		690.452	107		690.452	99
690.66	103		690.66	109		690.66	104		690.66	108
690.869	112		690.869	98		690.869	102		690.869	100
691.077	112		691.077	94		691.077	102		691.077	114
691.286	99		691.286	104		691.286	104		691.286	99
691.494	98		691.494	114		691.494	99		691.494	88
691.703	94		691.703	108		691.703	101		691.703	110
691.911	99		691.911	102		691.911	98		691.911	112
692.119	105		692.119	111		692.119	106		692.119	110
692.328	88		692.328	98		692.328	106		692.328	104
692.536	102		692.536	107		692.536	115		692.536	106
692.745	96		692.745	96		692.745	94		692.745	103
692.953	96		692.953	109		692.953	105		692.953	106
693.161	104		693.161	109		693.161	107		693.161	99
693.37	96		693.37	110		693.37	100		693.37	104
693.578	103		693.578	103		693.578	104		693.578	100
693.787	94		693.787	96		693.787	100		693.787	98
693.995	98		693.995	97		693.995	103		693.995	107
694.203	109		694.203	107		694.203	98		694.203	104
694.412	92		694.412	112		694.412	92		694.412	102
694.62	110		694.62	104		694.62	110		694.62	111
694.828	105		694.828	104		694.828	100		694.828	96
695.037	99		695.037	104		695.037	99		695.037	103
695.245	91		695.245	102		695.245	102		695.245	110
695.453	100		695.453	97		695.453	108		695.453	104
695.662	103		695.662	98		695.662	108		695.662	105
695.87	95		695.87	108		695.87	109		695.87	101
696.078	102		696.078	103		696.078	102		696.078	105
696.287	93		696.287	100		696.287	99		696.287	101
696.495	97		696.495	97		696.495	101		696.495	106
696.703	102		696.703	102		696.703	104		696.703	109
696.912	115		696.912	103		696.912	98		696.912	106
697.12	108		697.12	102		697.12	104		697.12	104
697.328	94		697.328	99		697.328	97		697.328	104
697.537	106		697.537	100		697.537	106		697.537	105
697.745	101		697.745	108		697.745	90		697.745	99
697.953	96		697.953	93		697.953	105		697.953	94
698.162	98		698.162	99		698.162	115		698.162	116
698.37	108		698.37	101		698.37	103		698.37	101
698.578	101		698.578	115		698.578	104		698.578	100
698.786	94		698.786	97		698.786	106		698.786	99
698.995	102		698.995	99		698.995	99		698.995	107
699.203	101		699.203	98		699.203	104		699.203	115
699.411	109		699.411	98		699.411	97		699.411	97
699.619	90		699.619	109		699.619	89		699.619	100
699.828	113		699.828	97		699.828	101		699.828	99
700.036	101		700.036	98		700.036	94		700.036	111
700.244	106		700.244	110		700.244	98		700.244	98
700.452	100		700.452	105		700.452	102		700.452	96
700.661	112		700.661	99		700.661	109		700.661	98
700.869	104		700.869	107		700.869	102		700.869	104
701.077	90		701.077	99		701.077	98		701.077	101
701.285	92		701.285	113		701.285	101		701.285	102
701.494	99		701.494	99		701.494	98		701.494	105
701.702	104		701.702	102		701.702	94		701.702	102
701.91	109		701.91	104		701.91	109		701.91	112
702.118	103		702.118	97		702.118	110		702.118	115
702.326	95		702.326	104		702.326	105		702.326	103
702.535	118		702.535	110		702.535	106		702.535	107
702.743	104		702.743	101		702.743	101		702.743	103
702.951	100		702.951	102		702.951	100		702.951	98
703.159	109		703.159	113		703.159	91		703.159	98
703.367	111		703.367	110		703.367	107		703.367	106
703.576	102		703.576	104		703.576	106		703.576	95
703.784	100		703.784	98		703.784	108		703.784	97
703.992	92		703.992	98		703.992	95		703.992	112
704.2	112		704.2	106		704.2	119		704.2	106
704.408	92		704.408	105		704.408	103		704.408	104
704.616	101		704.616	111		704.616	97		704.616	95
704.824	103		704.824	104		704.824	100		704.824	99
705.033	108		705.033	108		705.033	96		705.033	104
705.241	100		705.241	99		705.241	101		705.241	96
705.449	99		705.449	102		705.449	108		705.449	101
705.657	100		705.657	104		705.657	102		705.657	109
705.865	94		705.865	105		705.865	102		705.865	98
706.073	96		706.073	99		706.073	95		706.073	104
706.281	101		706.281	98		706.281	108		706.281	106
706.49	100		706.49	101		706.49	108		706.49	102
706.698	98		706.698	93		706.698	95		706.698	94
706.906	93		706.906	89		706.906	92		706.906	94
707.114	96		707.114	97		707.114	91		707.114	110
707.322	96		707.322	100		707.322	110		707.322	105
707.53	108		707.53	89		707.53	112		707.53	106
707.738	95		707.738	101		707.738	101		707.738	111
707.946	94		707.946	102		707.946	108		707.946	100
708.154	108		708.154	103		708.154	92		708.154	94
708.362	96		708.362	94		708.362	100		708.362	101
708.57	100		708.57	99		708.57	96		708.57	99
708.779	103		708.779	104		708.779	92		708.779	103
708.987	99		708.987	105		708.987	99		708.987	112
709.195	95		709.195	97		709.195	103		709.195	101
709.403	102		709.403	105		709.403	107		709.403	109
709.611	107		709.611	96		709.611	96		709.611	105
709.819	108		709.819	104		709.819	101		709.819	107
710.027	100		710.027	91		710.027	96		710.027	104
710.235	99		710.235	96		710.235	106		710.235	109
710.443	114		710.443	103		710.443	105		710.443	98
710.651	102		710.651	105		710.651	108		710.651	107
710.859	95		710.859	102		710.859	100		710.859	109
711.067	106		711.067	98		711.067	96		711.067	98
711.275	107		711.275	103		711.275	92		711.275	98
711.483	107		711.483	90		711.483	97		711.483	117
711.691	94		711.691	110		711.691	102		711.691	98
711.899	104		711.899	100		711.899	104		711.899	106
712.107	111		712.107	95		712.107	102		712.107	101
712.315	92		712.315	90		712.315	99		712.315	100
712.523	97		712.523	100		712.523	101		712.523	115
712.731	103		712.731	99		712.731	86		712.731	96
712.939	109		712.939	101		712.939	100		712.939	91
713.147	106		713.147	94		713.147	110		713.147	111
713.355	95		713.355	105		713.355	109		713.355	105
713.563	102		713.563	102		713.563	103		713.563	99
713.771	96		713.771	94		713.771	101		713.771	113
713.979	94		713.979	101		713.979	98		713.979	111
714.187	103		714.187	109		714.187	111		714.187	104
714.395	111		714.395	97		714.395	99		714.395	101
714.603	98		714.603	96		714.603	107		714.603	103
714.811	98		714.811	110		714.811	100		714.811	106
715.019	107		715.019	96		715.019	97		715.019	100
715.227	103		715.227	100		715.227	104		715.227	92
715.434	105		715.434	103		715.434	102		715.434	106
715.642	100		715.642	93		715.642	92		715.642	107
715.85	103		715.85	102		715.85	99		715.85	110
716.058	102		716.058	104		716.058	101		716.058	98
716.266	92		716.266	103		716.266	102		716.266	105
716.474	105		716.474	102		716.474	90		716.474	104
716.682	103		716.682	102		716.682	106		716.682	95
716.89	99		716.89	102		716.89	105		716.89	105
717.098	91		717.098	105		717.098	102		717.098	97
717.306	100		717.306	102		717.306	96		717.306	98
717.514	100		717.514	102		717.514	92		717.514	96
717.721	100		717.721	105		717.721	94		717.721	104
717.929	103		717.929	102		717.929	106		717.929	112
718.137	100		718.137	98		718.137	102		718.137	101
718.345	97		718.345	98		718.345	112		718.345	93
718.553	96		718.553	109		718.553	88		718.553	96
718.761	103		718.761	103		718.761	107		718.761	100
718.969	95		718.969	101		718.969	101		718.969	108
719.177	104		719.177	93		719.177	99		719.177	101
719.384	95		719.384	101		719.384	101		719.384	96
719.592	97		719.592	97		719.592	107		719.592	110
719.8	98		719.8	106		719.8	105		719.8	98
720.008	93		720.008	102		720.008	103		720.008	103
720.216	102		720.216	99		720.216	104		720.216	100
720.424	97		720.424	101		720.424	95		720.424	106
720.631	99		720.631	89		720.631	88		720.631	106
720.839	104		720.839	104		720.839	105		720.839	108
721.047	106		721.047	101		721.047	103		721.047	99
721.255	104		721.255	107		721.255	106		721.255	98
721.463	110		721.463	104		721.463	105		721.463	109
721.67	93		721.67	97		721.67	95		721.67	110
721.878	103		721.878	99		721.878	93		721.878	114
722.086	99		722.086	92		722.086	104		722.086	94
722.294	102		722.294	104		722.294	113		722.294	109
722.502	90		722.502	93		722.502	98		722.502	97
722.709	93		722.709	100		722.709	99		722.709	109
722.917	109		722.917	110		722.917	104		722.917	114
723.125	103		723.125	101		723.125	98		723.125	99
723.333	96		723.333	99		723.333	108		723.333	107
723.54	100		723.54	97		723.54	101		723.54	96
723.748	100		723.748	102		723.748	104		723.748	100
723.956	96		723.956	101		723.956	108		723.956	98
724.164	95		724.164	105		724.164	97		724.164	108
724.371	106		724.371	105		724.371	99		724.371	109
724.579	119		724.579	103		724.579	101		724.579	100
724.787	93		724.787	102		724.787	100		724.787	106
724.995	93		724.995	104		724.995	101		724.995	88
725.202	98		725.202	99		725.202	98		725.202	99
725.41	97		725.41	103		725.41	97		725.41	105
725.618	99		725.618	103		725.618	117		725.618	105
725.826	99		725.826	103		725.826	103		725.826	104
726.033	93		726.033	94		726.033	94		726.033	103
726.241	106		726.241	114		726.241	97		726.241	103
726.449	106		726.449	104		726.449	107		726.449	102
726.656	103		726.656	113		726.656	116		726.656	101
726.864	107		726.864	103		726.864	93		726.864	98
727.072	100		727.072	102		727.072	101		727.072	110
727.279	94		727.279	103		727.279	114		727.279	101
727.487	105		727.487	104		727.487	103		727.487	106
727.695	110		727.695	99		727.695	96		727.695	102
727.902	97		727.902	112		727.902	100		727.902	102
728.11	109		728.11	94		728.11	106		728.11	101
728.318	104		728.318	106		728.318	114		728.318	100
728.525	99		728.525	99		728.525	100		728.525	91
728.733	101		728.733	104		728.733	101		728.733	108
728.941	100		728.941	103		728.941	97		728.941	105
729.148	101		729.148	104		729.148	105		729.148	97
729.356	106		729.356	96		729.356	98		729.356	105
729.564	109		729.564	89		729.564	89		729.564	103
729.771	94		729.771	99		729.771	98		729.771	97
729.979	99		729.979	103		729.979	101		729.979	103
730.187	104		730.187	91		730.187	103		730.187	100
730.394	96		730.394	106		730.394	98		730.394	108
730.602	103		730.602	98		730.602	92		730.602	97
730.809	99		730.809	97		730.809	103		730.809	103
731.017	101		731.017	100		731.017	111		731.017	105
731.225	94		731.225	95		731.225	104		731.225	98
731.432	101		731.432	107		731.432	90		731.432	110
731.64	105		731.64	110		731.64	103		731.64	108
731.847	99		731.847	83		731.847	100		731.847	90
732.055	99		732.055	100		732.055	102		732.055	107
732.263	106		732.263	92		732.263	91		732.263	106
732.47	98		732.47	116		732.47	107		732.47	98
732.678	101		732.678	94		732.678	96		732.678	90
732.885	99		732.885	100		732.885	105		732.885	102
733.093	105		733.093	100		733.093	104		733.093	103
733.3	115		733.3	95		733.3	99		733.3	96
733.508	99		733.508	100		733.508	101		733.508	101
733.716	111		733.716	91		733.716	105		733.716	106
733.923	99		733.923	111		733.923	95		733.923	99
734.131	102		734.131	101		734.131	103		734.131	114
734.338	98		734.338	108		734.338	102		734.338	104
734.546	96		734.546	105		734.546	111		734.546	107
734.753	99		734.753	104		734.753	95		734.753	103
734.961	92		734.961	103		734.961	106		734.961	111
735.168	103		735.168	97		735.168	111		735.168	89
735.376	98		735.376	100		735.376	98		735.376	98
735.583	106		735.583	104		735.583	98		735.583	98
735.791	94		735.791	106		735.791	100		735.791	104
735.998	91		735.998	108		735.998	98		735.998	103
736.206	99		736.206	85		736.206	102		736.206	102
736.413	100		736.413	94		736.413	89		736.413	110
736.621	99		736.621	107		736.621	102		736.621	101
736.828	99		736.828	95		736.828	107		736.828	111
737.036	102		737.036	118		737.036	97		737.036	105
737.243	88		737.243	93		737.243	100		737.243	92
737.451	106		737.451	90		737.451	100		737.451	98
737.658	99		737.658	107		737.658	98		737.658	104
737.866	109		737.866	102		737.866	97		737.866	94
738.073	101		738.073	102		738.073	102		738.073	104
738.281	95		738.281	102		738.281	98		738.281	103
738.488	95		738.488	100		738.488	95		738.488	107
738.696	90		738.696	97		738.696	101		738.696	102
738.903	113		738.903	97		738.903	106		738.903	103
739.11	98		739.11	103		739.11	103		739.11	100
739.318	105		739.318	100		739.318	104		739.318	111
739.525	104		739.525	104		739.525	98		739.525	86
739.733	104		739.733	98		739.733	102		739.733	95
739.94	93		739.94	104		739.94	102		739.94	101
740.148	93		740.148	98		740.148	87		740.148	106
740.355	99		740.355	102		740.355	101		740.355	97
740.562	106		740.562	92		740.562	104		740.562	99
740.77	98		740.77	104		740.77	100		740.77	104
740.977	94		740.977	102		740.977	105		740.977	100
741.185	94		741.185	105		741.185	106		741.185	90
741.392	101		741.392	106		741.392	103		741.392	110
741.599	109		741.599	97		741.599	97		741.599	102
741.807	105		741.807	93		741.807	100		741.807	102
742.014	102		742.014	97		742.014	103		742.014	92
742.221	94		742.221	104		742.221	98		742.221	103
742.429	99		742.429	105		742.429	105		742.429	113
742.636	99		742.636	98		742.636	103		742.636	103
742.844	108		742.844	101		742.844	112		742.844	100
743.051	95		743.051	96		743.051	98		743.051	108
743.258	100		743.258	105		743.258	96		743.258	101
743.466	101		743.466	108		743.466	105		743.466	97
743.673	107		743.673	100		743.673	106		743.673	98
743.88	99		743.88	89		743.88	108		743.88	101
744.088	104		744.088	98		744.088	97		744.088	108
744.295	98		744.295	110		744.295	102		744.295	104
744.502	93		744.502	96		744.502	96		744.502	101
744.71	100		744.71	106		744.71	110		744.71	100
744.917	94		744.917	96		744.917	111		744.917	99
745.124	98		745.124	98		745.124	93		745.124	97
745.332	107		745.332	97		745.332	107		745.332	92
745.539	106		745.539	100		745.539	99		745.539	96
745.746	100		745.746	106		745.746	108		745.746	111
745.953	96		745.953	103		745.953	94		745.953	105
746.161	99		746.161	93		746.161	99		746.161	101
746.368	98		746.368	104		746.368	104		746.368	112
746.575	107		746.575	105		746.575	99		746.575	92
746.783	104		746.783	112		746.783	106		746.783	100
746.99	93		746.99	103		746.99	97		746.99	107
747.197	92		747.197	108		747.197	104		747.197	87
747.404	93		747.404	103		747.404	99		747.404	103
747.612	88		747.612	100		747.612	107		747.612	109
747.819	102		747.819	85		747.819	100		747.819	101
748.026	103		748.026	90		748.026	97		748.026	96
748.233	93		748.233	101		748.233	93		748.233	99
748.441	98		748.441	105		748.441	99		748.441	112
748.648	105		748.648	86		748.648	105		748.648	100
748.855	103		748.855	99		748.855	97		748.855	100
749.062	99		749.062	98		749.062	110		749.062	101
749.27	101		749.27	103		749.27	100		749.27	95
749.477	111		749.477	102		749.477	96		749.477	109
749.684	102		749.684	102		749.684	101		749.684	93
749.891	96		749.891	107		749.891	106		749.891	96
750.098	108		750.098	100		750.098	104		750.098	99
750.306	103		750.306	96		750.306	102		750.306	112
750.513	99		750.513	93		750.513	105		750.513	94
750.72	99		750.72	105		750.72	97		750.72	111
750.927	111		750.927	100		750.927	90		750.927	93
751.134	94		751.134	98		751.134	114		751.134	100
751.342	95		751.342	96		751.342	97		751.342	97
751.549	98		751.549	107		751.549	105		751.549	103
751.756	86		751.756	101		751.756	93		751.756	95
751.963	94		751.963	110		751.963	102		751.963	113
752.17	96		752.17	95		752.17	103		752.17	103
752.377	96		752.377	114		752.377	94		752.377	100
752.585	103		752.585	100		752.585	105		752.585	102
752.792	101		752.792	103		752.792	99		752.792	98
752.999	102		752.999	114		752.999	93		752.999	97
753.206	99		753.206	94		753.206	99		753.206	109
753.413	91		753.413	102		753.413	100		753.413	104
753.62	105		753.62	96		753.62	99		753.62	92
753.827	110		753.827	97		753.827	100		753.827	99
754.035	103		754.035	95		754.035	94		754.035	100
754.242	97		754.242	100		754.242	97		754.242	99
754.449	96		754.449	94		754.449	99		754.449	105
754.656	96		754.656	118		754.656	94		754.656	100
754.863	108		754.863	98		754.863	91		754.863	109
755.07	91		755.07	95		755.07	109		755.07	105
755.277	95		755.277	99		755.277	115		755.277	97
755.484	97		755.484	96		755.484	91		755.484	96
755.691	93		755.691	99		755.691	100		755.691	93
755.899	101		755.899	106		755.899	98		755.899	104
756.106	103		756.106	100		756.106	109		756.106	103
756.313	98		756.313	101		756.313	97		756.313	106
756.52	88		756.52	87		756.52	96		756.52	96
756.727	100		756.727	102		756.727	95		756.727	99
756.934	106		756.934	91		756.934	104		756.934	100
757.141	97		757.141	96		757.141	97		757.141	109
757.348	102		757.348	101		757.348	108		757.348	103
757.555	100		757.555	91		757.555	99		757.555	97
757.762	95		757.762	92		757.762	99		757.762	101
757.969	99		757.969	103		757.969	111		757.969	99
758.176	105		758.176	99		758.176	105		758.176	93
758.383	102		758.383	103		758.383	107		758.383	94
758.59	102		758.59	100		758.59	97		758.59	97
758.797	107		758.797	98		758.797	104		758.797	111
759.004	103		759.004	106		759.004	103		759.004	95
759.211	101		759.211	99		759.211	100		759.211	103
759.418	95		759.418	91		759.418	99		759.418	102
759.625	88		759.625	99		759.625	98		759.625	107
759.832	99		759.832	99		759.832	97		759.832	98
760.039	93		760.039	101		760.039	113		760.039	102
760.246	100		760.246	95		760.246	102		760.246	107
760.453	98		760.453	110		760.453	112		760.453	96
760.66	95		760.66	94		760.66	103		760.66	97
760.867	98		760.867	98		760.867	102		760.867	98
761.074	106		761.074	96		761.074	99		761.074	100
761.281	97		761.281	99		761.281	101		761.281	104
761.488	97		761.488	92		761.488	100		761.488	103
761.695	108		761.695	94		761.695	92		761.695	97
761.902	101		761.902	105		761.902	106		761.902	106
762.109	96		762.109	111		762.109	102		762.109	98
762.316	116		762.316	90		762.316	97		762.316	108
762.523	96		762.523	94		762.523	104		762.523	106
762.73	108		762.73	96		762.73	103		762.73	99
762.937	100		762.937	93		762.937	111		762.937	109
763.144	106		763.144	104		763.144	104		763.144	103
763.351	96		763.351	99		763.351	106		763.351	120
763.558	93		763.558	86		763.558	93		763.558	98
763.765	90		763.765	102		763.765	93		763.765	100
763.972	88		763.972	105		763.972	99		763.972	111
764.178	99		764.178	99		764.178	106		764.178	101
764.385	99		764.385	104		764.385	99		764.385	94
764.592	112		764.592	102		764.592	97		764.592	103
764.799	97		764.799	102		764.799	110		764.799	104
765.006	98		765.006	91		765.006	98		765.006	96
765.213	92		765.213	104		765.213	95		765.213	102
765.42	114		765.42	99		765.42	103		765.42	102
765.627	108		765.627	101		765.627	99		765.627	89
765.834	98		765.834	91		765.834	107		765.834	111
766.04	101		766.04	108		766.04	97		766.04	98
766.247	104		766.247	104		766.247	102		766.247	100
766.454	93		766.454	101		766.454	94		766.454	107
766.661	94		766.661	94		766.661	103		766.661	105
766.868	104		766.868	97		766.868	95		766.868	100
767.075	94		767.075	108		767.075	99		767.075	92
767.282	101		767.282	103		767.282	101		767.282	102
767.488	96		767.488	101		767.488	95		767.488	100
767.695	92		767.695	101		767.695	97		767.695	103
767.902	98		767.902	108		767.902	102		767.902	106
768.109	89		768.109	104		768.109	99		768.109	109
768.316	106		768.316	106		768.316	100		768.316	95
768.523	100		768.523	103		768.523	95		768.523	91
768.729	92		768.729	105		768.729	93		768.729	95
768.936	105		768.936	99		768.936	109		768.936	98
769.143	97		769.143	103		769.143	93		769.143	96
769.35	91		769.35	99		769.35	104		769.35	106
769.557	96		769.557	98		769.557	100		769.557	90
769.763	113		769.763	96		769.763	94		769.763	101
769.97	98		769.97	101		769.97	103		769.97	104
770.177	103		770.177	100		770.177	93		770.177	101
770.384	93		770.384	110		770.384	100		770.384	98
770.591	99		770.591	101		770.591	110		770.591	100
770.797	95		770.797	95		770.797	100		770.797	116
771.004	101		771.004	94		771.004	93		771.004	110
771.211	100		771.211	111		771.211	96		771.211	103
771.418	105		771.418	89		771.418	111		771.418	93
771.624	92		771.624	99		771.624	109		771.624	99
771.831	97		771.831	113		771.831	103		771.831	86
772.038	100		772.038	99		772.038	106		772.038	99
772.245	101		772.245	100		772.245	96		772.245	104
772.451	96		772.451	102		772.451	97		772.451	101
772.658	100		772.658	97		772.658	90		772.658	101
772.865	99		772.865	95		772.865	107		772.865	103
773.072	95		773.072	100		773.072	100		773.072	99
773.278	107		773.278	101		773.278	93		773.278	95
773.485	95		773.485	96		773.485	101		773.485	107
773.692	98		773.692	99		773.692	92		773.692	110
773.898	101		773.898	96		773.898	107		773.898	100
774.105	99		774.105	101		774.105	108		774.105	101
774.312	101		774.312	109		774.312	96		774.312	101
774.519	106		774.519	106		774.519	103		774.519	98
774.725	107		774.725	114		774.725	95		774.725	99
774.932	96		774.932	95		774.932	101		774.932	99
775.139	101		775.139	94		775.139	86		775.139	95
775.345	106		775.345	103		775.345	88		775.345	102
775.552	102		775.552	102		775.552	100		775.552	106
775.759	89		775.759	92		775.759	90		775.759	96
775.965	95		775.965	96		775.965	107		775.965	108
776.172	94		776.172	94		776.172	101		776.172	98
776.379	114		776.379	99		776.379	100		776.379	107
776.585	109		776.585	93		776.585	95		776.585	97
776.792	108		776.792	90		776.792	105		776.792	96
776.999	86		776.999	94		776.999	95		776.999	99
777.205	103		777.205	96		777.205	100		777.205	105
777.412	88		777.412	101		777.412	99		777.412	104
777.618	104		777.618	103		777.618	102		777.618	96
777.825	110		777.825	105		777.825	92		777.825	95
778.032	110		778.032	91		778.032	98		778.032	103
778.238	102		778.238	100		778.238	108		778.238	96
778.445	101		778.445	93		778.445	107		778.445	105
778.652	94		778.652	104		778.652	101		778.652	106
778.858	108		778.858	95		778.858	92		778.858	101
779.065	100		779.065	97		779.065	102		779.065	94
779.271	102		779.271	99		779.271	101		779.271	99
779.478	105		779.478	103		779.478	101		779.478	97
779.685	97		779.685	98		779.685	107		779.685	91
779.891	94		779.891	103		779.891	103		779.891	104
780.098	102		780.098	100		780.098	102		780.098	103
780.304	91		780.304	97		780.304	101		780.304	103
780.511	99		780.511	96		780.511	109		780.511	103
780.717	95		780.717	100		780.717	95		780.717	101
780.924	103		780.924	108		780.924	99		780.924	99
781.13	103		781.13	97		781.13	96		781.13	96
781.337	103		781.337	105		781.337	95		781.337	107
781.544	104		781.544	97		781.544	106		781.544	92
781.75	95		781.75	103		781.75	103		781.75	104
781.957	105		781.957	97		781.957	102		781.957	93
782.163	97		782.163	99		782.163	105		782.163	93
782.37	99		782.37	96		782.37	96		782.37	96
782.576	87		782.576	98		782.576	83		782.576	106
782.783	91		782.783	94		782.783	102		782.783	96
782.989	103		782.989	102		782.989	103		782.989	99
783.196	106		783.196	98		783.196	96		783.196	106
783.402	103		783.402	108		783.402	93		783.402	86
783.609	95		783.609	100		783.609	104		783.609	95
783.815	95		783.815	108		783.815	110		783.815	96
784.022	104		784.022	108		784.022	98		784.022	112
784.228	99		784.228	99		784.228	107		784.228	93
784.435	101		784.435	92		784.435	98		784.435	103
784.641	102		784.641	106		784.641	97		784.641	96
784.848	97		784.848	93		784.848	98		784.848	108
785.054	102		785.054	106		785.054	92		785.054	103
785.261	99		785.261	99		785.261	100		785.261	101
785.467	92		785.467	96		785.467	98		785.467	96
785.674	85		785.674	97		785.674	88		785.674	102
785.88	101		785.88	99		785.88	105		785.88	102
786.087	103		786.087	101		786.087	98		786.087	98
786.293	108		786.293	89		786.293	100		786.293	103
786.499	100		786.499	105		786.499	98		786.499	107
786.706	91		786.706	99		786.706	97		786.706	107
786.912	93		786.912	104		786.912	106		786.912	101
787.119	92		787.119	102		787.119	101		787.119	107
787.325	104		787.325	93		787.325	102		787.325	99
787.532	103		787.532	95		787.532	98		787.532	103
787.738	107		787.738	102		787.738	113		787.738	102
787.944	88		787.944	103		787.944	104		787.944	103
788.151	112		788.151	99		788.151	98		788.151	94
788.357	95		788.357	103		788.357	105		788.357	103
788.564	88		788.564	113		788.564	97		788.564	101
788.77	100		788.77	104		788.77	101		788.77	96
788.976	103		788.976	101		788.976	106		788.976	94
789.183	98		789.183	93		789.183	106		789.183	98
789.389	104		789.389	101		789.389	103		789.389	92
789.595	96		789.595	96		789.595	99		789.595	95
789.802	96		789.802	94		789.802	97		789.802	100
790.008	100		790.008	85		790.008	101		790.008	100
790.215	97		790.215	100		790.215	97		790.215	112
790.421	106		790.421	115		790.421	92		790.421	103
790.627	90		790.627	100		790.627	98		790.627	100
790.834	103		790.834	106		790.834	96		790.834	94
791.04	108		791.04	103		791.04	103		791.04	105
791.246	92		791.246	106		791.246	99		791.246	99
791.453	99		791.453	98		791.453	99		791.453	101
791.659	100		791.659	110		791.659	105		791.659	90
791.865	96		791.865	105		791.865	95		791.865	95
792.072	95		792.072	94		792.072	97		792.072	90
792.278	100		792.278	97		792.278	110		792.278	94
792.484	92		792.484	117		792.484	91		792.484	100
792.691	103		792.691	93		792.691	101		792.691	99
792.897	109		792.897	93		792.897	107		792.897	96
793.103	93		793.103	101		793.103	92		793.103	97
793.309	102		793.309	90		793.309	105		793.309	105
793.516	94		793.516	93		793.516	99		793.516	108
793.722	97		793.722	100		793.722	99		793.722	101
793.928	104		793.928	100		793.928	104		793.928	95
794.135	91		794.135	96		794.135	98		794.135	105
794.341	97		794.341	95		794.341	95		794.341	103
794.547	103		794.547	97		794.547	105		794.547	101
794.753	103		794.753	104		794.753	99		794.753	102
794.96	94		794.96	100		794.96	100		794.96	102
795.166	108		795.166	95		795.166	86		795.166	98
795.372	101		795.372	102		795.372	101		795.372	100
795.578	97		795.578	99		795.578	96		795.578	94
795.785	94		795.785	102		795.785	110		795.785	99
795.991	98		795.991	104		795.991	103		795.991	101
796.197	105		796.197	107		796.197	104		796.197	96
796.403	108		796.403	101		796.403	111		796.403	101
796.61	102		796.61	100		796.61	100		796.61	86
796.816	97		796.816	90		796.816	95		796.816	101
797.022	102		797.022	105		797.022	99		797.022	105
797.228	103		797.228	90		797.228	99		797.228	90
797.434	92		797.434	106		797.434	97		797.434	105
797.641	113		797.641	97		797.641	96		797.641	105
797.847	95		797.847	105		797.847	99		797.847	96
798.053	109		798.053	102		798.053	104		798.053	99
798.259	92		798.259	104		798.259	96		798.259	95
798.465	89		798.465	90		798.465	93		798.465	109
798.672	100		798.672	96		798.672	93		798.672	103
798.878	101		798.878	108		798.878	91		798.878	101
799.084	118		799.084	94		799.084	101		799.084	103
799.29	92		799.29	108		799.29	99		799.29	91
799.496	97		799.496	101		799.496	103		799.496	105
799.702	111		799.702	107		799.702	103		799.702	97
799.909	102		799.909	95		799.909	103		799.909	87
800.115	111		800.115	101		800.115	100		800.115	104
800.321	101		800.321	89		800.321	96		800.321	103
800.527	100		800.527	100		800.527	98		800.527	103
800.733	112		800.733	96		800.733	95		800.733	100
800.939	106		800.939	95		800.939	100		800.939	98
801.145	105		801.145	104		801.145	89		801.145	100
801.352	94		801.352	95		801.352	110		801.352	99
801.558	88		801.558	99		801.558	97		801.558	100
801.764	103		801.764	95		801.764	94		801.764	93
801.97	96		801.97	97		801.97	102		801.97	88
802.176	101		802.176	100		802.176	110		802.176	111
802.382	89		802.382	97		802.382	109		802.382	95
802.588	101		802.588	101		802.588	98		802.588	98
802.794	102		802.794	99		802.794	97		802.794	97
803	87		803	94		803	99		803	92
803.207	97		803.207	98		803.207	102		803.207	101
803.413	103		803.413	100		803.413	98		803.413	89
803.619	93		803.619	100		803.619	102		803.619	105
803.825	111		803.825	102		803.825	95		803.825	94
804.031	96		804.031	93		804.031	100		804.031	115
804.237	105		804.237	101		804.237	97		804.237	97
804.443	97		804.443	105		804.443	103		804.443	103
804.649	102		804.649	97		804.649	96		804.649	108
804.855	90		804.855	100		804.855	94		804.855	91
805.061	101		805.061	106		805.061	98		805.061	97
805.267	99		805.267	98		805.267	99		805.267	107
805.473	103		805.473	87		805.473	105		805.473	108
805.679	110		805.679	102		805.679	95		805.679	98
805.885	101		805.885	94		805.885	109		805.885	115
806.091	96		806.091	106		806.091	100		806.091	106
806.297	91		806.297	98		806.297	108		806.297	101
806.503	105		806.503	97		806.503	91		806.503	101
806.709	106		806.709	108		806.709	108		806.709	103
806.915	93		806.915	82		806.915	108		806.915	102
807.121	97		807.121	102		807.121	94		807.121	97
807.327	92		807.327	89		807.327	94		807.327	91
807.533	96		807.533	101		807.533	97		807.533	105
807.739	98		807.739	107		807.739	96		807.739	100
807.945	100		807.945	100		807.945	110		807.945	93
808.151	103		808.151	92		808.151	101		808.151	108
808.357	103		808.357	99		808.357	110		808.357	97
808.563	108		808.563	101		808.563	104		808.563	101
808.769	100		808.769	103		808.769	94		808.769	109
808.975	100		808.975	102		808.975	108		808.975	110
809.181	100		809.181	100		809.181	107		809.181	107
809.387	88		809.387	100		809.387	110		809.387	100
809.593	96		809.593	91		809.593	95		809.593	99
809.799	100		809.799	106		809.799	99		809.799	96
810.005	101		810.005	96		810.005	102		810.005	89
810.211	97		810.211	103		810.211	89		810.211	99
810.417	102		810.417	101		810.417	101		810.417	110
810.623	97		810.623	95		810.623	103		810.623	97
810.829	95		810.829	105		810.829	97		810.829	101
811.034	103		811.034	101		811.034	104		811.034	109
811.24	111		811.24	107		811.24	106		811.24	104
811.446	92		811.446	104		811.446	90		811.446	98
811.652	113		811.652	101		811.652	99		811.652	101
811.858	101		811.858	96		811.858	88		811.858	101
812.064	108		812.064	116		812.064	97		812.064	99
812.27	94		812.27	94		812.27	109		812.27	90
812.476	108		812.476	101		812.476	113		812.476	92
812.682	99		812.682	98		812.682	95		812.682	102
812.888	106		812.888	98		812.888	97		812.888	91
813.093	99		813.093	103		813.093	102		813.093	102
813.299	99		813.299	102		813.299	95		813.299	98
813.505	95		813.505	100		813.505	106		813.505	90
813.711	113		813.711	104		813.711	98		813.711	108
813.917	104		813.917	96		813.917	98		813.917	92
814.123	91		814.123	95		814.123	97		814.123	108
814.329	100		814.329	99		814.329	102		814.329	104
814.534	100		814.534	100		814.534	94		814.534	91
814.74	102		814.74	105		814.74	105		814.74	103
814.946	102		814.946	110		814.946	97		814.946	105
815.152	99		815.152	99		815.152	103		815.152	103
815.358	102		815.358	96		815.358	106		815.358	102
815.564	104		815.564	103		815.564	105		815.564	99
815.769	109		815.769	103		815.769	97		815.769	108
815.975	110		815.975	101		815.975	100		815.975	106
816.181	96		816.181	106		816.181	86		816.181	96
816.387	95		816.387	92		816.387	104		816.387	97
816.593	96		816.593	89		816.593	100		816.593	89
816.798	89		816.798	103		816.798	104		816.798	89
817.004	97		817.004	93		817.004	113		817.004	96
817.21	96		817.21	98		817.21	108		817.21	100
817.416	102		817.416	89		817.416	98		817.416	109
817.621	106		817.621	91		817.621	99		817.621	101
817.827	97		817.827	99		817.827	96		817.827	108
818.033	101		818.033	97		818.033	102		818.033	92
818.239	97		818.239	97		818.239	101		818.239	99
818.445	96		818.445	98		818.445	109		818.445	109
