# Supplementary material for: Investigating dye performance and crosstalk in fluorescence enabled bioimaging using a model system
Source: PLoS One. 2017 Nov 27;12(11):e0188359. doi: 10.1371/journal.pone.0188359 (PMC5703511; doi:10.1371/journal.pone.0188359)
Supplement: S3 File — (ZIP) [file pone.0188359.s003.zip › Files/PVA without dyes.xlsx]

## Sheet: Sheet1
465_x1y2			488_x10y1			560_x7y10			633_x1y10
Wavelengt (nm)	CCD Counts		Wavelengt (nm)	CCD Counts		Wavelengt (nm)	CCD Counts		Wavelengt (nm)	CCD Counts
539.067	92		539.067	93		539.067	93		539.067	94
539.279	100		539.279	104		539.279	92		539.279	99
539.49	94		539.49	104		539.49	104		539.49	101
539.701	99		539.701	102		539.701	100		539.701	106
539.913	94		539.913	97		539.913	100		539.913	95
540.124	88		540.124	95		540.124	95		540.124	98
540.336	101		540.336	99		540.336	110		540.336	105
540.547	94		540.547	102		540.547	94		540.547	97
540.759	89		540.759	93		540.759	102		540.759	106
540.97	98		540.97	105		540.97	92		540.97	102
541.182	109		541.182	109		541.182	101		541.182	93
541.393	92		541.393	107		541.393	100		541.393	99
541.604	105		541.604	100		541.604	97		541.604	89
541.816	98		541.816	108		541.816	102		541.816	92
542.027	97		542.027	97		542.027	103		542.027	107
542.239	99		542.239	103		542.239	106		542.239	114
542.45	99		542.45	100		542.45	107		542.45	98
542.661	107		542.661	102		542.661	99		542.661	90
542.873	104		542.873	101		542.873	95		542.873	102
543.084	102		543.084	113		543.084	97		543.084	98
543.296	95		543.296	97		543.296	100		543.296	89
543.507	100		543.507	98		543.507	93		543.507	94
543.718	102		543.718	104		543.718	101		543.718	102
543.93	105		543.93	99		543.93	97		543.93	104
544.141	89		544.141	100		544.141	98		544.141	100
544.352	95		544.352	98		544.352	105		544.352	98
544.564	100		544.564	103		544.564	93		544.564	101
544.775	100		544.775	100		544.775	100		544.775	94
544.986	104		544.986	98		544.986	103		544.986	115
545.198	100		545.198	104		545.198	97		545.198	91
545.409	103		545.409	98		545.409	108		545.409	96
545.621	97		545.621	105		545.621	103		545.621	99
545.832	91		545.832	103		545.832	94		545.832	101
546.043	106		546.043	110		546.043	95		546.043	96
546.255	107		546.255	105		546.255	95		546.255	98
546.466	92		546.466	105		546.466	99		546.466	104
546.677	96		546.677	95		546.677	107		546.677	105
546.888	111		546.888	108		546.888	97		546.888	104
547.1	97		547.1	100		547.1	101		547.1	99
547.311	93		547.311	99		547.311	100		547.311	94
547.522	102		547.522	95		547.522	97		547.522	104
547.734	101		547.734	96		547.734	105		547.734	98
547.945	90		547.945	101		547.945	100		547.945	105
548.156	105		548.156	95		548.156	98		548.156	105
548.368	85		548.368	101		548.368	107		548.368	102
548.579	99		548.579	108		548.579	103		548.579	99
548.79	109		548.79	105		548.79	84		548.79	100
549.001	92		549.001	107		549.001	99		549.001	96
549.213	94		549.213	100		549.213	101		549.213	93
549.424	100		549.424	94		549.424	104		549.424	102
549.635	100		549.635	100		549.635	95		549.635	90
549.846	100		549.846	93		549.846	108		549.846	98
550.058	94		550.058	104		550.058	108		550.058	88
550.269	99		550.269	90		550.269	93		550.269	109
550.48	111		550.48	110		550.48	93		550.48	97
550.691	85		550.691	99		550.691	99		550.691	100
550.903	91		550.903	101		550.903	93		550.903	92
551.114	104		551.114	102		551.114	95		551.114	98
551.325	97		551.325	93		551.325	96		551.325	98
551.536	109		551.536	102		551.536	98		551.536	101
551.748	103		551.748	103		551.748	102		551.748	99
551.959	84		551.959	108		551.959	104		551.959	106
552.17	104		552.17	96		552.17	105		552.17	92
552.381	93		552.381	97		552.381	104		552.381	98
552.592	100		552.592	108		552.592	93		552.592	94
552.804	103		552.804	95		552.804	110		552.804	102
553.015	96		553.015	98		553.015	92		553.015	102
553.226	106		553.226	100		553.226	103		553.226	100
553.437	90		553.437	101		553.437	99		553.437	98
553.648	100		553.648	98		553.648	99		553.648	100
553.86	101		553.86	97		553.86	96		553.86	100
554.071	107		554.071	99		554.071	105		554.071	94
554.282	101		554.282	99		554.282	110		554.282	104
554.493	101		554.493	101		554.493	106		554.493	102
554.704	102		554.704	97		554.704	100		554.704	100
554.915	96		554.915	103		554.915	102		554.915	99
555.127	109		555.127	101		555.127	99		555.127	101
555.338	92		555.338	96		555.338	100		555.338	104
555.549	96		555.549	98		555.549	98		555.549	93
555.76	98		555.76	99		555.76	115		555.76	96
555.971	100		555.971	92		555.971	101		555.971	96
556.182	102		556.182	110		556.182	99		556.182	94
556.393	103		556.393	101		556.393	106		556.393	96
556.605	105		556.605	100		556.605	94		556.605	107
556.816	99		556.816	100		556.816	106		556.816	109
557.027	93		557.027	96		557.027	90		557.027	104
557.238	93		557.238	98		557.238	101		557.238	103
557.449	89		557.449	111		557.449	104		557.449	103
557.66	105		557.66	97		557.66	101		557.66	110
557.871	89		557.871	97		557.871	99		557.871	98
558.082	111		558.082	100		558.082	108		558.082	89
558.293	103		558.293	97		558.293	98		558.293	99
558.505	93		558.505	101		558.505	105		558.505	99
558.716	101		558.716	101		558.716	90		558.716	96
558.927	106		558.927	98		558.927	103		558.927	101
559.138	99		559.138	99		559.138	97		559.138	107
559.349	100		559.349	106		559.349	104		559.349	100
559.56	97		559.56	88		559.56	90		559.56	99
559.771	103		559.771	89		559.771	104		559.771	102
559.982	96		559.982	98		559.982	106		559.982	100
560.193	96		560.193	94		560.193	95		560.193	95
560.404	102		560.404	103		560.404	104		560.404	97
560.615	96		560.615	104		560.615	103		560.615	88
560.826	97		560.826	99		560.826	101		560.826	103
561.037	95		561.037	98		561.037	100		561.037	87
561.248	103		561.248	107		561.248	95		561.248	97
561.459	107		561.459	99		561.459	91		561.459	104
561.67	100		561.67	106		561.67	103		561.67	96
561.881	106		561.881	100		561.881	103		561.881	97
562.092	96		562.092	90		562.092	98		562.092	103
562.303	91		562.303	104		562.303	105		562.303	108
562.514	102		562.514	96		562.514	90		562.514	97
562.725	89		562.725	86		562.725	98		562.725	98
562.936	106		562.936	105		562.936	112		562.936	105
563.147	99		563.147	96		563.147	95		563.147	104
563.358	83		563.358	100		563.358	100		563.358	93
563.569	104		563.569	89		563.569	95		563.569	106
563.78	100		563.78	97		563.78	99		563.78	111
563.991	102		563.991	99		563.991	112		563.991	99
564.202	88		564.202	88		564.202	100		564.202	100
564.413	97		564.413	105		564.413	105		564.413	100
564.624	117		564.624	107		564.624	100		564.624	93
564.835	94		564.835	102		564.835	108		564.835	98
565.046	97		565.046	93		565.046	92		565.046	101
565.257	103		565.257	97		565.257	100		565.257	100
565.468	99		565.468	96		565.468	102		565.468	92
565.679	91		565.679	106		565.679	104		565.679	107
565.89	102		565.89	101		565.89	97		565.89	102
566.101	102		566.101	105		566.101	87		566.101	107
566.312	94		566.312	104		566.312	101		566.312	94
566.523	104		566.523	106		566.523	102		566.523	97
566.734	103		566.734	115		566.734	86		566.734	112
566.945	98		566.945	92		566.945	94		566.945	100
567.156	100		567.156	103		567.156	97		567.156	105
567.367	97		567.367	100		567.367	101		567.367	103
567.577	93		567.577	101		567.577	101		567.577	92
567.788	103		567.788	104		567.788	100		567.788	97
567.999	106		567.999	99		567.999	104		567.999	106
568.21	85		568.21	97		568.21	92		568.21	87
568.421	99		568.421	106		568.421	102		568.421	106
568.632	108		568.632	104		568.632	103		568.632	107
568.843	106		568.843	101		568.843	100		568.843	101
569.054	101		569.054	89		569.054	101		569.054	101
569.265	99		569.265	89		569.265	105		569.265	104
569.475	95		569.475	96		569.475	112		569.475	93
569.686	99		569.686	102		569.686	94		569.686	96
569.897	96		569.897	100		569.897	93		569.897	98
570.108	95		570.108	99		570.108	100		570.108	95
570.319	100		570.319	101		570.319	104		570.319	101
570.53	105		570.53	104		570.53	101		570.53	100
570.741	105		570.741	103		570.741	97		570.741	111
570.951	105		570.951	109		570.951	98		570.951	92
571.162	102		571.162	95		571.162	104		571.162	97
571.373	94		571.373	96		571.373	99		571.373	99
571.584	97		571.584	105		571.584	98		571.584	89
571.795	104		571.795	98		571.795	105		571.795	103
572.006	100		572.006	94		572.006	96		572.006	109
572.216	101		572.216	102		572.216	94		572.216	100
572.427	96		572.427	103		572.427	99		572.427	89
572.638	102		572.638	100		572.638	105		572.638	102
572.849	93		572.849	95		572.849	107		572.849	93
573.06	112		573.06	112		573.06	99		573.06	95
573.27	103		573.27	103		573.27	100		573.27	114
573.481	97		573.481	105		573.481	113		573.481	108
573.692	101		573.692	96		573.692	99		573.692	106
573.903	96		573.903	93		573.903	111		573.903	99
574.114	106		574.114	109		574.114	101		574.114	105
574.324	92		574.324	91		574.324	100		574.324	100
574.535	106		574.535	103		574.535	97		574.535	100
574.746	106		574.746	102		574.746	106		574.746	89
574.957	97		574.957	99		574.957	97		574.957	92
575.168	102		575.168	97		575.168	103		575.168	104
575.378	96		575.378	94		575.378	103		575.378	101
575.589	99		575.589	106		575.589	104		575.589	96
575.8	109		575.8	101		575.8	104		575.8	97
576.011	96		576.011	100		576.011	100		576.011	95
576.221	102		576.221	98		576.221	93		576.221	106
576.432	112		576.432	104		576.432	98		576.432	110
576.643	101		576.643	94		576.643	98		576.643	101
576.853	100		576.853	104		576.853	109		576.853	99
577.064	105		577.064	100		577.064	98		577.064	104
577.275	101		577.275	94		577.275	100		577.275	101
577.486	97		577.486	102		577.486	105		577.486	99
577.696	102		577.696	95		577.696	99		577.696	110
577.907	107		577.907	101		577.907	102		577.907	96
578.118	108		578.118	101		578.118	104		578.118	93
578.328	93		578.328	97		578.328	99		578.328	99
578.539	101		578.539	95		578.539	92		578.539	105
578.75	89		578.75	95		578.75	96		578.75	107
578.961	100		578.961	94		578.961	107		578.961	101
579.171	108		579.171	95		579.171	102		579.171	94
579.382	104		579.382	104		579.382	104		579.382	103
579.593	92		579.593	103		579.593	88		579.593	109
579.803	96		579.803	103		579.803	96		579.803	97
580.014	100		580.014	97		580.014	94		580.014	94
580.225	100		580.225	105		580.225	94		580.225	106
580.435	99		580.435	95		580.435	91		580.435	93
580.646	88		580.646	96		580.646	101		580.646	98
580.857	99		580.857	103		580.857	105		580.857	105
581.067	100		581.067	95		581.067	94		581.067	86
581.278	99		581.278	98		581.278	106		581.278	105
581.488	101		581.488	99		581.488	97		581.488	96
581.699	105		581.699	98		581.699	90		581.699	98
581.91	100		581.91	96		581.91	106		581.91	99
582.12	93		582.12	95		582.12	94		582.12	111
582.331	109		582.331	97		582.331	111		582.331	95
582.542	104		582.542	106		582.542	88		582.542	95
582.752	103		582.752	100		582.752	96		582.752	102
582.963	101		582.963	109		582.963	104		582.963	99
583.173	102		583.173	110		583.173	108		583.173	98
583.384	91		583.384	94		583.384	97		583.384	92
583.595	96		583.595	106		583.595	107		583.595	107
583.805	105		583.805	107		583.805	97		583.805	99
584.016	99		584.016	101		584.016	100		584.016	94
584.226	103		584.226	100		584.226	101		584.226	94
584.437	97		584.437	97		584.437	103		584.437	108
584.648	109		584.648	103		584.648	92		584.648	95
584.858	102		584.858	95		584.858	98		584.858	108
585.069	92		585.069	89		585.069	100		585.069	100
585.279	96		585.279	106		585.279	93		585.279	97
585.49	100		585.49	111		585.49	105		585.49	105
585.7	104		585.7	105		585.7	100		585.7	103
585.911	100		585.911	99		585.911	98		585.911	96
586.121	105		586.121	106		586.121	100		586.121	102
586.332	95		586.332	107		586.332	103		586.332	99
586.543	96		586.543	98		586.543	105		586.543	115
586.753	91		586.753	98		586.753	106		586.753	95
586.964	89		586.964	98		586.964	94		586.964	104
587.174	102		587.174	112		587.174	89		587.174	102
587.385	107		587.385	103		587.385	100		587.385	105
587.595	102		587.595	102		587.595	104		587.595	105
587.806	95		587.806	92		587.806	96		587.806	97
588.016	95		588.016	102		588.016	106		588.016	101
588.227	98		588.227	101		588.227	99		588.227	92
588.437	98		588.437	97		588.437	108		588.437	94
588.648	93		588.648	106		588.648	95		588.648	98
588.858	101		588.858	102		588.858	103		588.858	95
589.069	98		589.069	111		589.069	103		589.069	95
589.279	107		589.279	98		589.279	101		589.279	94
589.49	102		589.49	96		589.49	97		589.49	101
589.7	98		589.7	99		589.7	99		589.7	102
589.911	101		589.911	93		589.911	91		589.911	105
590.121	96		590.121	97		590.121	107		590.121	99
590.332	112		590.332	102		590.332	97		590.332	95
590.542	105		590.542	90		590.542	103		590.542	108
590.752	107		590.752	100		590.752	102		590.752	104
590.963	99		590.963	106		590.963	104		590.963	103
591.173	103		591.173	99		591.173	98		591.173	106
591.384	100		591.384	103		591.384	94		591.384	99
591.594	96		591.594	108		591.594	94		591.594	105
591.805	96		591.805	111		591.805	102		591.805	97
592.015	97		592.015	90		592.015	93		592.015	99
592.225	92		592.225	99		592.225	103		592.225	99
592.436	102		592.436	102		592.436	100		592.436	98
592.646	105		592.646	104		592.646	99		592.646	106
592.857	87		592.857	108		592.857	99		592.857	106
593.067	101		593.067	90		593.067	105		593.067	97
593.278	101		593.278	99		593.278	98		593.278	101
593.488	104		593.488	100		593.488	90		593.488	100
593.698	102		593.698	111		593.698	100		593.698	102
593.909	100		593.909	102		593.909	97		593.909	104
594.119	100		594.119	98		594.119	102		594.119	93
594.33	103		594.33	102		594.33	99		594.33	103
594.54	106		594.54	98		594.54	101		594.54	107
594.75	98		594.75	90		594.75	107		594.75	92
594.961	99		594.961	92		594.961	100		594.961	109
595.171	104		595.171	100		595.171	100		595.171	98
595.381	105		595.381	97		595.381	101		595.381	97
595.592	101		595.592	98		595.592	106		595.592	92
595.802	100		595.802	111		595.802	102		595.802	103
596.012	95		596.012	102		596.012	105		596.012	104
596.223	105		596.223	94		596.223	104		596.223	109
596.433	96		596.433	98		596.433	98		596.433	92
596.643	97		596.643	97		596.643	95		596.643	103
596.854	98		596.854	96		596.854	107		596.854	90
597.064	105		597.064	99		597.064	103		597.064	102
597.274	92		597.274	101		597.274	99		597.274	97
597.485	103		597.485	99		597.485	105		597.485	98
597.695	101		597.695	97		597.695	106		597.695	106
597.905	100		597.905	86		597.905	107		597.905	98
598.116	94		598.116	101		598.116	103		598.116	101
598.326	93		598.326	102		598.326	105		598.326	108
598.536	102		598.536	100		598.536	94		598.536	90
598.747	109		598.747	104		598.747	100		598.747	108
598.957	101		598.957	107		598.957	104		598.957	97
599.167	107		599.167	99		599.167	105		599.167	103
599.377	94		599.377	94		599.377	100		599.377	105
599.588	94		599.588	96		599.588	105		599.588	98
599.798	106		599.798	105		599.798	97		599.798	91
600.008	104		600.008	97		600.008	88		600.008	107
600.219	92		600.219	97		600.219	108		600.219	102
600.429	102		600.429	99		600.429	95		600.429	103
600.639	107		600.639	99		600.639	101		600.639	93
600.849	101		600.849	105		600.849	97		600.849	101
601.06	112		601.06	97		601.06	105		601.06	103
601.27	101		601.27	107		601.27	101		601.27	100
601.48	104		601.48	107		601.48	110		601.48	107
601.69	101		601.69	98		601.69	95		601.69	103
601.901	100		601.901	108		601.901	101		601.901	90
602.111	102		602.111	115		602.111	91		602.111	105
602.321	101		602.321	102		602.321	94		602.321	99
602.531	99		602.531	101		602.531	103		602.531	110
602.741	99		602.741	98		602.741	97		602.741	97
602.952	95		602.952	109		602.952	103		602.952	105
603.162	100		603.162	103		603.162	100		603.162	102
603.372	99		603.372	117		603.372	109		603.372	95
603.582	98		603.582	101		603.582	101		603.582	104
603.792	100		603.792	100		603.792	96		603.792	100
604.003	98		604.003	93		604.003	112		604.003	94
604.213	103		604.213	102		604.213	103		604.213	98
604.423	93		604.423	101		604.423	108		604.423	106
604.633	100		604.633	104		604.633	105		604.633	102
604.843	102		604.843	104		604.843	99		604.843	97
605.054	101		605.054	101		605.054	92		605.054	100
605.264	108		605.264	99		605.264	101		605.264	107
605.474	110		605.474	98		605.474	102		605.474	97
605.684	102		605.684	110		605.684	97		605.684	109
605.894	102		605.894	98		605.894	103		605.894	104
606.104	111		606.104	99		606.104	102		606.104	102
606.315	98		606.315	97		606.315	103		606.315	97
606.525	96		606.525	113		606.525	94		606.525	99
606.735	101		606.735	101		606.735	105		606.735	104
606.945	102		606.945	97		606.945	95		606.945	104
607.155	95		607.155	103		607.155	99		607.155	99
607.365	97		607.365	110		607.365	105		607.365	96
607.575	102		607.575	98		607.575	99		607.575	99
607.785	94		607.785	104		607.785	100		607.785	98
607.996	97		607.996	113		607.996	106		607.996	104
608.206	102		608.206	95		608.206	98		608.206	108
608.416	98		608.416	102		608.416	107		608.416	100
608.626	102		608.626	99		608.626	101		608.626	97
608.836	101		608.836	97		608.836	104		608.836	93
609.046	115		609.046	102		609.046	105		609.046	112
609.256	97		609.256	96		609.256	107		609.256	105
609.466	105		609.466	96		609.466	86		609.466	101
609.676	104		609.676	100		609.676	109		609.676	91
609.886	90		609.886	103		609.886	104		609.886	93
610.096	102		610.096	104		610.096	94		610.096	92
610.306	99		610.306	103		610.306	102		610.306	93
610.517	96		610.517	95		610.517	102		610.517	98
610.727	107		610.727	112		610.727	102		610.727	100
610.937	101		610.937	102		610.937	103		610.937	101
611.147	100		611.147	100		611.147	101		611.147	94
611.357	97		611.357	96		611.357	107		611.357	95
611.567	98		611.567	99		611.567	94		611.567	106
611.777	93		611.777	99		611.777	102		611.777	94
611.987	92		611.987	102		611.987	95		611.987	97
612.197	107		612.197	104		612.197	104		612.197	104
612.407	95		612.407	108		612.407	106		612.407	104
612.617	107		612.617	105		612.617	98		612.617	93
612.827	101		612.827	103		612.827	93		612.827	97
613.037	97		613.037	99		613.037	92		613.037	100
613.247	99		613.247	101		613.247	89		613.247	98
613.457	93		613.457	100		613.457	102		613.457	94
613.667	102		613.667	95		613.667	103		613.667	99
613.877	105		613.877	93		613.877	101		613.877	97
614.087	100		614.087	100		614.087	105		614.087	94
614.297	106		614.297	97		614.297	108		614.297	112
614.507	106		614.507	101		614.507	105		614.507	96
614.717	88		614.717	113		614.717	94		614.717	112
614.927	101		614.927	96		614.927	108		614.927	109
615.137	108		615.137	103		615.137	89		615.137	88
615.347	101		615.347	106		615.347	105		615.347	108
615.557	96		615.557	109		615.557	106		615.557	107
615.767	109		615.767	101		615.767	103		615.767	100
615.977	101		615.977	103		615.977	103		615.977	105
616.187	96		616.187	96		616.187	95		616.187	106
616.397	112		616.397	105		616.397	102		616.397	94
616.607	111		616.607	97		616.607	102		616.607	97
616.816	98		616.816	108		616.816	103		616.816	90
617.026	98		617.026	99		617.026	107		617.026	99
617.236	97		617.236	104		617.236	101		617.236	104
617.446	96		617.446	96		617.446	103		617.446	107
617.656	98		617.656	101		617.656	96		617.656	105
617.866	102		617.866	104		617.866	111		617.866	105
618.076	99		618.076	90		618.076	101		618.076	104
618.286	103		618.286	102		618.286	100		618.286	103
618.496	103		618.496	98		618.496	104		618.496	98
618.706	96		618.706	96		618.706	104		618.706	101
618.916	98		618.916	112		618.916	100		618.916	103
619.126	100		619.126	107		619.126	106		619.126	94
619.335	102		619.335	100		619.335	102		619.335	109
619.545	103		619.545	90		619.545	107		619.545	96
619.755	97		619.755	97		619.755	106		619.755	99
619.965	99		619.965	97		619.965	105		619.965	101
620.175	115		620.175	97		620.175	96		620.175	96
620.385	109		620.385	110		620.385	98		620.385	101
620.595	99		620.595	94		620.595	107		620.595	98
620.804	108		620.804	97		620.804	110		620.804	93
621.014	106		621.014	98		621.014	112		621.014	95
621.224	106		621.224	97		621.224	95		621.224	106
621.434	86		621.434	107		621.434	89		621.434	101
621.644	94		621.644	101		621.644	95		621.644	101
621.854	100		621.854	93		621.854	95		621.854	100
622.064	104		622.064	97		622.064	102		622.064	109
622.273	96		622.273	106		622.273	99		622.273	100
622.483	110		622.483	92		622.483	106		622.483	103
622.693	111		622.693	103		622.693	100		622.693	96
622.903	106		622.903	97		622.903	103		622.903	102
623.113	102		623.113	101		623.113	95		623.113	89
623.322	99		623.322	107		623.322	91		623.322	104
623.532	107		623.532	87		623.532	108		623.532	92
623.742	100		623.742	105		623.742	93		623.742	97
623.952	91		623.952	96		623.952	102		623.952	100
624.162	95		624.162	102		624.162	102		624.162	105
624.371	101		624.371	105		624.371	96		624.371	92
624.581	96		624.581	100		624.581	104		624.581	105
624.791	102		624.791	92		624.791	101		624.791	107
625.001	96		625.001	101		625.001	102		625.001	100
625.211	97		625.211	105		625.211	97		625.211	101
625.42	94		625.42	101		625.42	113		625.42	110
625.63	104		625.63	94		625.63	101		625.63	97
625.84	96		625.84	91		625.84	103		625.84	106
626.05	104		626.05	99		626.05	101		626.05	94
626.259	99		626.259	98		626.259	102		626.259	110
626.469	103		626.469	100		626.469	100		626.469	99
626.679	96		626.679	92		626.679	103		626.679	99
626.889	92		626.889	99		626.889	107		626.889	110
627.098	94		627.098	107		627.098	97		627.098	97
627.308	97		627.308	94		627.308	104		627.308	87
627.518	98		627.518	95		627.518	104		627.518	113
627.727	93		627.727	106		627.727	92		627.727	95
627.937	101		627.937	94		627.937	81		627.937	102
628.147	113		628.147	107		628.147	107		628.147	103
628.357	96		628.357	99		628.357	100		628.357	104
628.566	106		628.566	101		628.566	96		628.566	102
628.776	106		628.776	97		628.776	93		628.776	108
628.986	102		628.986	99		628.986	111		628.986	101
629.195	100		629.195	100		629.195	110		629.195	98
629.405	100		629.405	89		629.405	100		629.405	101
629.615	105		629.615	110		629.615	98		629.615	95
629.824	91		629.824	106		629.824	104		629.824	101
630.034	101		630.034	99		630.034	103		630.034	100
630.244	107		630.244	104		630.244	92		630.244	106
630.453	97		630.453	95		630.453	111		630.453	98
630.663	99		630.663	110		630.663	105		630.663	96
630.873	95		630.873	99		630.873	103		630.873	92
631.082	106		631.082	96		631.082	99		631.082	106
631.292	101		631.292	120		631.292	93		631.292	93
631.502	93		631.502	99		631.502	92		631.502	96
631.711	108		631.711	92		631.711	102		631.711	109
631.921	96		631.921	96		631.921	99		631.921	98
632.131	95		632.131	91		632.131	93		632.131	98
632.34	100		632.34	98		632.34	105		632.34	100
632.55	94		632.55	96		632.55	98		632.55	107
632.759	95		632.759	104		632.759	100		632.759	99
632.969	103		632.969	100		632.969	93		632.969	94
633.179	102		633.179	103		633.179	98		633.179	99
633.388	100		633.388	116		633.388	110		633.388	109
633.598	97		633.598	94		633.598	108		633.598	99
633.807	105		633.807	97		633.807	106		633.807	103
634.017	103		634.017	100		634.017	107		634.017	106
634.227	105		634.227	96		634.227	99		634.227	103
634.436	96		634.436	101		634.436	99		634.436	91
634.646	102		634.646	94		634.646	99		634.646	99
634.855	99		634.855	101		634.855	108		634.855	96
635.065	95		635.065	101		635.065	104		635.065	99
635.274	102		635.274	92		635.274	98		635.274	102
635.484	100		635.484	103		635.484	98		635.484	98
635.694	105		635.694	100		635.694	91		635.694	110
635.903	95		635.903	92		635.903	91		635.903	106
636.113	95		636.113	96		636.113	97		636.113	101
636.322	105		636.322	114		636.322	98		636.322	105
636.532	89		636.532	98		636.532	95		636.532	98
636.741	96		636.741	102		636.741	97		636.741	101
636.951	112		636.951	94		636.951	101		636.951	101
637.16	101		637.16	96		637.16	102		637.16	97
637.37	102		637.37	98		637.37	97		637.37	103
637.579	95		637.579	98		637.579	105		637.579	94
637.789	97		637.789	96		637.789	87		637.789	100
637.998	103		637.998	104		637.998	98		637.998	90
638.208	116		638.208	105		638.208	121		638.208	93
638.417	111		638.417	104		638.417	98		638.417	118
638.627	108		638.627	102		638.627	112		638.627	102
638.836	93		638.836	97		638.836	102		638.836	86
639.046	97		639.046	92		639.046	107		639.046	102
639.255	104		639.255	110		639.255	95		639.255	96
639.465	100		639.465	103		639.465	95		639.465	94
639.674	93		639.674	101		639.674	100		639.674	100
639.884	97		639.884	100		639.884	100		639.884	95
640.093	98		640.093	98		640.093	100		640.093	100
640.303	103		640.303	101		640.303	109		640.303	109
640.512	106		640.512	103		640.512	114		640.512	86
640.722	104		640.722	111		640.722	102		640.722	110
640.931	106		640.931	89		640.931	100		640.931	94
641.141	92		641.141	105		641.141	109		641.141	98
641.35	92		641.35	110		641.35	110		641.35	104
641.56	102		641.56	99		641.56	98		641.56	99
641.769	113		641.769	105		641.769	96		641.769	95
641.978	95		641.978	108		641.978	92		641.978	106
642.188	114		642.188	101		642.188	97		642.188	96
642.397	93		642.397	100		642.397	113		642.397	110
642.607	97		642.607	104		642.607	104		642.607	105
642.816	103		642.816	111		642.816	90		642.816	100
643.025	104		643.025	89		643.025	107		643.025	105
643.235	112		643.235	94		643.235	86		643.235	97
643.444	103		643.444	100		643.444	101		643.444	109
643.654	111		643.654	102		643.654	100		643.654	100
643.863	94		643.863	101		643.863	105		643.863	110
644.072	94		644.072	95		644.072	101		644.072	105
644.282	90		644.282	99		644.282	85		644.282	98
644.491	99		644.491	99		644.491	101		644.491	101
644.701	110		644.701	108		644.701	92		644.701	108
644.91	95		644.91	111		644.91	108		644.91	91
645.119	105		645.119	91		645.119	103		645.119	101
645.329	93		645.329	99		645.329	95		645.329	100
645.538	96		645.538	101		645.538	106		645.538	91
645.747	99		645.747	103		645.747	94		645.747	97
645.957	106		645.957	94		645.957	97		645.957	102
646.166	99		646.166	104		646.166	103		646.166	103
646.375	91		646.375	101		646.375	97		646.375	112
646.585	103		646.585	110		646.585	103		646.585	103
646.794	94		646.794	102		646.794	97		646.794	103
647.004	104		647.004	96		647.004	89		647.004	101
647.213	105		647.213	105		647.213	100		647.213	100
647.422	102		647.422	102		647.422	101		647.422	95
647.631	96		647.631	107		647.631	102		647.631	98
647.841	104		647.841	95		647.841	96		647.841	94
648.05	92		648.05	97		648.05	92		648.05	115
648.259	103		648.259	109		648.259	92		648.259	97
648.469	101		648.469	82		648.469	105		648.469	101
648.678	95		648.678	102		648.678	104		648.678	105
648.887	97		648.887	105		648.887	91		648.887	108
649.097	101		649.097	100		649.097	111		649.097	105
649.306	100		649.306	91		649.306	92		649.306	108
649.515	101		649.515	103		649.515	102		649.515	110
649.724	97		649.724	105		649.724	112		649.724	106
649.934	106		649.934	105		649.934	87		649.934	102
650.143	93		650.143	101		650.143	104		650.143	101
650.352	100		650.352	90		650.352	96		650.352	102
650.561	98		650.561	100		650.561	97		650.561	97
650.771	101		650.771	99		650.771	106		650.771	96
650.98	102		650.98	91		650.98	92		650.98	116
651.189	99		651.189	93		651.189	113		651.189	92
651.398	110		651.398	100		651.398	101		651.398	98
651.608	100		651.608	109		651.608	103		651.608	96
651.817	94		651.817	103		651.817	103		651.817	103
652.026	108		652.026	108		652.026	100		652.026	100
652.235	101		652.235	97		652.235	103		652.235	104
652.445	103		652.445	107		652.445	103		652.445	95
652.654	89		652.654	97		652.654	96		652.654	92
652.863	96		652.863	100		652.863	105		652.863	94
653.072	100		653.072	98		653.072	104		653.072	102
653.281	94		653.281	104		653.281	101		653.281	104
653.491	93		653.491	102		653.491	102		653.491	100
653.7	96		653.7	105		653.7	106		653.7	104
653.909	105		653.909	101		653.909	109		653.909	104
654.118	107		654.118	103		654.118	97		654.118	99
654.327	98		654.327	99		654.327	101		654.327	95
654.537	98		654.537	101		654.537	94		654.537	100
654.746	106		654.746	106		654.746	99		654.746	97
654.955	108		654.955	92		654.955	100		654.955	101
655.164	96		655.164	111		655.164	102		655.164	102
655.373	99		655.373	98		655.373	99		655.373	95
655.582	105		655.582	106		655.582	101		655.582	104
655.792	99		655.792	98		655.792	97		655.792	98
656.001	101		656.001	88		656.001	102		656.001	98
656.21	100		656.21	109		656.21	103		656.21	108
656.419	92		656.419	107		656.419	102		656.419	105
656.628	90		656.628	99		656.628	105		656.628	112
656.837	96		656.837	97		656.837	102		656.837	103
657.046	109		657.046	104		657.046	95		657.046	104
657.256	97		657.256	106		657.256	98		657.256	96
657.465	97		657.465	110		657.465	101		657.465	104
657.674	93		657.674	104		657.674	91		657.674	90
657.883	106		657.883	95		657.883	104		657.883	100
658.092	107		658.092	101		658.092	113		658.092	101
658.301	103		658.301	115		658.301	105		658.301	98
658.51	99		658.51	103		658.51	100		658.51	103
658.719	100		658.719	100		658.719	105		658.719	112
658.928	98		658.928	109		658.928	106		658.928	109
659.137	110		659.137	102		659.137	103		659.137	100
659.347	107		659.347	96		659.347	95		659.347	102
659.556	98		659.556	98		659.556	105		659.556	95
659.765	90		659.765	95		659.765	91		659.765	103
659.974	103		659.974	103		659.974	98		659.974	92
660.183	88		660.183	93		660.183	91		660.183	103
660.392	100		660.392	102		660.392	102		660.392	106
660.601	99		660.601	92		660.601	101		660.601	100
660.81	106		660.81	88		660.81	105		660.81	96
661.019	117		661.019	111		661.019	96		661.019	94
661.228	101		661.228	103		661.228	93		661.228	97
661.437	96		661.437	93		661.437	104		661.437	106
661.646	102		661.646	111		661.646	105		661.646	103
661.855	99		661.855	84		661.855	108		661.855	98
662.064	87		662.064	103		662.064	101		662.064	109
662.273	102		662.273	97		662.273	88		662.273	104
662.482	106		662.482	102		662.482	105		662.482	93
662.691	92		662.691	97		662.691	107		662.691	97
662.9	99		662.9	101		662.9	104		662.9	102
663.109	106		663.109	104		663.109	112		663.109	109
663.318	113		663.318	99		663.318	106		663.318	98
663.527	96		663.527	90		663.527	102		663.527	88
663.736	100		663.736	100		663.736	104		663.736	104
663.945	99		663.945	89		663.945	104		663.945	100
664.154	90		664.154	114		664.154	97		664.154	95
664.363	85		664.363	109		664.363	97		664.363	105
664.572	99		664.572	103		664.572	102		664.572	95
664.781	111		664.781	104		664.781	105		664.781	101
664.99	103		664.99	92		664.99	104		664.99	118
665.199	91		665.199	91		665.199	99		665.199	102
665.408	112		665.408	109		665.408	96		665.408	98
665.617	98		665.617	104		665.617	99		665.617	99
665.826	98		665.826	86		665.826	102		665.826	94
666.035	106		666.035	99		666.035	111		666.035	104
666.244	98		666.244	94		666.244	100		666.244	105
666.453	106		666.453	95		666.453	99		666.453	94
666.662	98		666.662	98		666.662	104		666.662	101
666.871	100		666.871	112		666.871	95		666.871	101
667.08	101		667.08	95		667.08	114		667.08	102
667.288	102		667.288	106		667.288	110		667.288	106
667.497	110		667.497	102		667.497	103		667.497	101
667.706	87		667.706	104		667.706	94		667.706	96
667.915	109		667.915	93		667.915	102		667.915	93
668.124	103		668.124	111		668.124	98		668.124	106
668.333	107		668.333	100		668.333	96		668.333	100
668.542	104		668.542	97		668.542	95		668.542	102
668.751	97		668.751	102		668.751	102		668.751	93
668.96	104		668.96	109		668.96	112		668.96	109
669.169	108		669.169	101		669.169	97		669.169	109
669.377	96		669.377	108		669.377	100		669.377	109
669.586	99		669.586	96		669.586	106		669.586	109
669.795	103		669.795	101		669.795	95		669.795	112
670.004	109		670.004	96		670.004	105		670.004	103
670.213	89		670.213	105		670.213	98		670.213	97
670.422	104		670.422	103		670.422	103		670.422	97
670.631	102		670.631	96		670.631	94		670.631	97
670.839	98		670.839	97		670.839	97		670.839	94
671.048	108		671.048	103		671.048	109		671.048	100
671.257	98		671.257	102		671.257	94		671.257	110
671.466	100		671.466	111		671.466	97		671.466	102
671.675	85		671.675	108		671.675	97		671.675	99
671.884	108		671.884	106		671.884	108		671.884	101
672.092	113		672.092	97		672.092	90		672.092	105
672.301	104		672.301	98		672.301	107		672.301	98
672.51	101		672.51	97		672.51	99		672.51	93
672.719	105		672.719	100		672.719	101		672.719	113
672.928	104		672.928	106		672.928	99		672.928	96
673.136	101		673.136	91		673.136	105		673.136	97
673.345	105		673.345	108		673.345	107		673.345	98
673.554	115		673.554	93		673.554	99		673.554	90
673.763	97		673.763	98		673.763	102		673.763	94
673.972	95		673.972	94		673.972	95		673.972	111
674.18	103		674.18	96		674.18	102		674.18	100
674.389	107		674.389	109		674.389	102		674.389	96
674.598	91		674.598	99		674.598	105		674.598	100
674.807	100		674.807	99		674.807	92		674.807	95
675.015	110		675.015	103		675.015	97		675.015	103
675.224	99		675.224	100		675.224	101		675.224	101
675.433	101		675.433	100		675.433	105		675.433	103
675.642	99		675.642	97		675.642	105		675.642	101
675.85	105		675.85	95		675.85	89		675.85	96
676.059	103		676.059	93		676.059	99		676.059	105
676.268	119		676.268	93		676.268	102		676.268	95
676.477	101		676.477	91		676.477	108		676.477	110
676.685	105		676.685	99		676.685	97		676.685	94
676.894	103		676.894	106		676.894	94		676.894	107
677.103	91		677.103	115		677.103	109		677.103	99
677.312	96		677.312	87		677.312	101		677.312	110
677.52	106		677.52	102		677.52	104		677.52	96
677.729	99		677.729	106		677.729	104		677.729	99
677.938	104		677.938	105		677.938	88		677.938	105
678.146	102		678.146	107		678.146	100		678.146	96
678.355	91		678.355	111		678.355	99		678.355	92
678.564	99		678.564	105		678.564	98		678.564	104
678.772	97		678.772	107		678.772	99		678.772	99
678.981	100		678.981	102		678.981	106		678.981	104
679.19	96		679.19	108		679.19	102		679.19	112
679.399	103		679.399	101		679.399	91		679.399	106
679.607	108		679.607	91		679.607	97		679.607	101
679.816	99		679.816	113		679.816	112		679.816	104
680.024	114		680.024	86		680.024	97		680.024	99
680.233	94		680.233	97		680.233	104		680.233	97
680.442	102		680.442	104		680.442	96		680.442	99
680.65	100		680.65	104		680.65	106		680.65	99
680.859	98		680.859	94		680.859	99		680.859	105
681.068	100		681.068	106		681.068	102		681.068	110
681.276	102		681.276	99		681.276	100		681.276	92
681.485	101		681.485	104		681.485	97		681.485	109
681.694	99		681.694	104		681.694	96		681.694	102
681.902	108		681.902	102		681.902	108		681.902	100
682.111	90		682.111	110		682.111	112		682.111	110
682.319	101		682.319	101		682.319	83		682.319	102
682.528	108		682.528	109		682.528	107		682.528	101
682.737	93		682.737	99		682.737	100		682.737	101
682.945	105		682.945	100		682.945	102		682.945	97
683.154	95		683.154	102		683.154	116		683.154	105
683.362	96		683.362	114		683.362	98		683.362	93
683.571	119		683.571	96		683.571	99		683.571	109
683.78	104		683.78	95		683.78	101		683.78	101
683.988	100		683.988	105		683.988	94		683.988	104
684.197	99		684.197	87		684.197	99		684.197	102
684.405	96		684.405	89		684.405	101		684.405	84
684.614	101		684.614	113		684.614	101		684.614	94
684.822	106		684.822	104		684.822	107		684.822	103
685.031	101		685.031	94		685.031	101		685.031	95
685.24	103		685.24	105		685.24	95		685.24	97
685.448	104		685.448	96		685.448	88		685.448	96
685.657	104		685.657	96		685.657	103		685.657	104
685.865	99		685.865	98		685.865	107		685.865	111
686.074	91		686.074	109		686.074	108		686.074	109
686.282	101		686.282	91		686.282	96		686.282	98
686.491	103		686.491	106		686.491	101		686.491	102
686.699	107		686.699	97		686.699	107		686.699	110
686.908	101		686.908	108		686.908	102		686.908	97
687.116	106		687.116	100		687.116	96		687.116	99
687.325	90		687.325	101		687.325	99		687.325	100
687.533	106		687.533	94		687.533	112		687.533	102
687.742	106		687.742	104		687.742	105		687.742	93
687.95	97		687.95	102		687.95	95		687.95	103
688.159	97		688.159	97		688.159	98		688.159	101
688.367	101		688.367	107		688.367	110		688.367	102
688.576	90		688.576	106		688.576	99		688.576	104
688.784	89		688.784	96		688.784	98		688.784	92
688.993	107		688.993	101		688.993	93		688.993	96
689.201	108		689.201	96		689.201	105		689.201	102
689.41	97		689.41	96		689.41	92		689.41	101
689.618	102		689.618	102		689.618	103		689.618	109
689.827	91		689.827	95		689.827	99		689.827	106
690.035	100		690.035	101		690.035	105		690.035	92
690.244	97		690.244	99		690.244	101		690.244	104
690.452	99		690.452	93		690.452	100		690.452	99
690.66	97		690.66	94		690.66	110		690.66	101
690.869	106		690.869	104		690.869	102		690.869	110
691.077	97		691.077	94		691.077	98		691.077	104
691.286	98		691.286	101		691.286	105		691.286	100
691.494	104		691.494	97		691.494	88		691.494	101
691.703	107		691.703	102		691.703	100		691.703	108
691.911	109		691.911	96		691.911	107		691.911	100
692.119	84		692.119	96		692.119	92		692.119	98
692.328	107		692.328	100		692.328	88		692.328	95
692.536	97		692.536	93		692.536	98		692.536	99
692.745	97		692.745	101		692.745	95		692.745	98
692.953	108		692.953	101		692.953	96		692.953	104
693.161	99		693.161	100		693.161	101		693.161	89
693.37	109		693.37	108		693.37	100		693.37	104
693.578	87		693.578	103		693.578	102		693.578	93
693.787	86		693.787	98		693.787	101		693.787	98
693.995	110		693.995	86		693.995	101		693.995	106
694.203	104		694.203	102		694.203	103		694.203	101
694.412	87		694.412	98		694.412	91		694.412	97
694.62	105		694.62	101		694.62	98		694.62	102
694.828	94		694.828	105		694.828	102		694.828	97
695.037	105		695.037	95		695.037	99		695.037	101
695.245	102		695.245	101		695.245	102		695.245	95
695.453	97		695.453	110		695.453	95		695.453	99
695.662	93		695.662	104		695.662	105		695.662	92
695.87	95		695.87	99		695.87	97		695.87	100
696.078	109		696.078	105		696.078	105		696.078	98
696.287	97		696.287	110		696.287	105		696.287	107
696.495	104		696.495	109		696.495	92		696.495	104
696.703	97		696.703	91		696.703	107		696.703	102
696.912	95		696.912	109		696.912	95		696.912	91
697.12	108		697.12	102		697.12	97		697.12	98
697.328	93		697.328	94		697.328	98		697.328	91
697.537	112		697.537	100		697.537	101		697.537	100
697.745	97		697.745	90		697.745	108		697.745	97
697.953	99		697.953	100		697.953	97		697.953	104
698.162	103		698.162	100		698.162	107		698.162	104
698.37	106		698.37	94		698.37	100		698.37	109
698.578	104		698.578	95		698.578	90		698.578	108
698.786	99		698.786	96		698.786	109		698.786	107
698.995	94		698.995	104		698.995	98		698.995	90
699.203	105		699.203	100		699.203	100		699.203	110
699.411	104		699.411	99		699.411	105		699.411	99
699.619	95		699.619	96		699.619	101		699.619	98
699.828	103		699.828	106		699.828	93		699.828	98
700.036	94		700.036	93		700.036	106		700.036	97
700.244	97		700.244	107		700.244	93		700.244	108
700.452	92		700.452	103		700.452	95		700.452	100
700.661	93		700.661	105		700.661	101		700.661	94
700.869	104		700.869	105		700.869	99		700.869	96
701.077	95		701.077	108		701.077	99		701.077	110
701.285	112		701.285	94		701.285	109		701.285	92
701.494	103		701.494	97		701.494	97		701.494	104
701.702	93		701.702	105		701.702	99		701.702	102
701.91	99		701.91	100		701.91	98		701.91	98
702.118	104		702.118	102		702.118	103		702.118	108
702.326	109		702.326	111		702.326	91		702.326	94
702.535	97		702.535	96		702.535	101		702.535	95
702.743	99		702.743	105		702.743	98		702.743	96
702.951	102		702.951	110		702.951	101		702.951	103
703.159	99		703.159	98		703.159	108		703.159	106
703.367	98		703.367	97		703.367	89		703.367	96
703.576	95		703.576	103		703.576	90		703.576	111
703.784	110		703.784	111		703.784	114		703.784	105
703.992	109		703.992	109		703.992	103		703.992	104
704.2	95		704.2	98		704.2	92		704.2	96
704.408	91		704.408	94		704.408	99		704.408	109
704.616	101		704.616	110		704.616	96		704.616	104
704.824	91		704.824	106		704.824	100		704.824	97
705.033	101		705.033	96		705.033	99		705.033	94
705.241	98		705.241	106		705.241	102		705.241	96
705.449	101		705.449	99		705.449	100		705.449	113
705.657	98		705.657	103		705.657	96		705.657	101
705.865	101		705.865	104		705.865	101		705.865	108
706.073	106		706.073	91		706.073	93		706.073	104
706.281	97		706.281	100		706.281	100		706.281	97
706.49	88		706.49	101		706.49	107		706.49	83
706.698	100		706.698	92		706.698	103		706.698	100
706.906	94		706.906	105		706.906	105		706.906	99
707.114	102		707.114	112		707.114	96		707.114	102
707.322	103		707.322	97		707.322	101		707.322	89
707.53	102		707.53	103		707.53	95		707.53	94
707.738	104		707.738	101		707.738	97		707.738	100
707.946	103		707.946	103		707.946	93		707.946	104
708.154	101		708.154	103		708.154	89		708.154	107
708.362	97		708.362	102		708.362	105		708.362	98
708.57	94		708.57	101		708.57	109		708.57	103
708.779	117		708.779	92		708.779	96		708.779	102
708.987	94		708.987	100		708.987	104		708.987	90
709.195	105		709.195	98		709.195	97		709.195	104
709.403	102		709.403	102		709.403	108		709.403	95
709.611	93		709.611	102		709.611	92		709.611	96
709.819	97		709.819	100		709.819	100		709.819	108
710.027	107		710.027	100		710.027	93		710.027	98
710.235	101		710.235	106		710.235	111		710.235	102
710.443	100		710.443	106		710.443	94		710.443	106
710.651	104		710.651	99		710.651	100		710.651	98
710.859	99		710.859	108		710.859	101		710.859	95
711.067	101		711.067	97		711.067	110		711.067	105
711.275	107		711.275	100		711.275	100		711.275	103
711.483	95		711.483	96		711.483	96		711.483	99
711.691	93		711.691	94		711.691	105		711.691	107
711.899	100		711.899	97		711.899	97		711.899	105
712.107	95		712.107	104		712.107	100		712.107	103
712.315	102		712.315	102		712.315	97		712.315	90
712.523	93		712.523	105		712.523	111		712.523	103
712.731	96		712.731	106		712.731	94		712.731	99
712.939	100		712.939	82		712.939	99		712.939	100
713.147	104		713.147	101		713.147	97		713.147	98
713.355	109		713.355	89		713.355	98		713.355	100
713.563	97		713.563	93		713.563	101		713.563	98
713.771	105		713.771	105		713.771	96		713.771	102
713.979	101		713.979	103		713.979	107		713.979	100
714.187	99		714.187	104		714.187	97		714.187	96
714.395	98		714.395	93		714.395	106		714.395	107
714.603	103		714.603	108		714.603	104		714.603	101
714.811	102		714.811	101		714.811	104		714.811	103
715.019	103		715.019	95		715.019	98		715.019	101
715.227	100		715.227	103		715.227	96		715.227	101
715.434	94		715.434	104		715.434	91		715.434	101
715.642	100		715.642	103		715.642	91		715.642	107
715.85	96		715.85	111		715.85	97		715.85	101
716.058	107		716.058	108		716.058	116		716.058	102
716.266	101		716.266	114		716.266	95		716.266	107
716.474	88		716.474	92		716.474	111		716.474	109
716.682	85		716.682	101		716.682	96		716.682	93
716.89	99		716.89	100		716.89	93		716.89	102
717.098	98		717.098	109		717.098	120		717.098	104
717.306	99		717.306	93		717.306	103		717.306	105
717.514	101		717.514	89		717.514	99		717.514	87
717.721	117		717.721	105		717.721	100		717.721	99
717.929	98		717.929	103		717.929	107		717.929	93
718.137	106		718.137	104		718.137	98		718.137	102
718.345	92		718.345	101		718.345	100		718.345	98
718.553	108		718.553	106		718.553	101		718.553	94
718.761	100		718.761	100		718.761	102		718.761	105
718.969	93		718.969	102		718.969	98		718.969	96
719.177	100		719.177	99		719.177	99		719.177	101
719.384	105		719.384	95		719.384	105		719.384	102
719.592	94		719.592	115		719.592	92		719.592	100
719.8	95		719.8	102		719.8	101		719.8	105
720.008	108		720.008	93		720.008	113		720.008	102
720.216	97		720.216	100		720.216	98		720.216	106
720.424	101		720.424	100		720.424	99		720.424	99
720.631	110		720.631	99		720.631	100		720.631	95
720.839	83		720.839	110		720.839	102		720.839	92
721.047	97		721.047	93		721.047	98		721.047	106
721.255	112		721.255	89		721.255	100		721.255	102
721.463	96		721.463	102		721.463	102		721.463	103
721.67	102		721.67	93		721.67	108		721.67	108
721.878	101		721.878	97		721.878	103		721.878	102
722.086	98		722.086	98		722.086	94		722.086	90
722.294	111		722.294	96		722.294	106		722.294	107
722.502	103		722.502	99		722.502	104		722.502	105
722.709	99		722.709	98		722.709	91		722.709	100
722.917	96		722.917	91		722.917	99		722.917	94
723.125	104		723.125	104		723.125	119		723.125	97
723.333	99		723.333	92		723.333	100		723.333	102
723.54	109		723.54	113		723.54	97		723.54	104
723.748	99		723.748	96		723.748	91		723.748	94
723.956	111		723.956	109		723.956	103		723.956	92
724.164	98		724.164	93		724.164	106		724.164	104
724.371	109		724.371	95		724.371	97		724.371	104
724.579	100		724.579	101		724.579	98		724.579	89
724.787	103		724.787	98		724.787	106		724.787	93
724.995	97		724.995	112		724.995	97		724.995	102
725.202	112		725.202	100		725.202	96		725.202	105
725.41	106		725.41	95		725.41	98		725.41	97
725.618	100		725.618	106		725.618	105		725.618	97
725.826	101		725.826	98		725.826	87		725.826	94
726.033	104		726.033	106		726.033	96		726.033	99
726.241	104		726.241	104		726.241	98		726.241	97
726.449	108		726.449	96		726.449	98		726.449	106
726.656	100		726.656	101		726.656	106		726.656	98
726.864	107		726.864	100		726.864	97		726.864	94
727.072	93		727.072	108		727.072	100		727.072	87
727.279	98		727.279	108		727.279	98		727.279	92
727.487	106		727.487	107		727.487	96		727.487	110
727.695	92		727.695	105		727.695	104		727.695	94
727.902	101		727.902	93		727.902	100		727.902	111
728.11	107		728.11	96		728.11	106		728.11	107
728.318	112		728.318	104		728.318	88		728.318	100
728.525	98		728.525	100		728.525	113		728.525	108
728.733	98		728.733	105		728.733	101		728.733	105
728.941	100		728.941	92		728.941	96		728.941	102
729.148	92		729.148	94		729.148	102		729.148	100
729.356	115		729.356	103		729.356	101		729.356	104
729.564	101		729.564	106		729.564	98		729.564	99
729.771	98		729.771	89		729.771	102		729.771	108
729.979	97		729.979	108		729.979	102		729.979	101
730.187	112		730.187	91		730.187	95		730.187	104
730.394	98		730.394	101		730.394	101		730.394	106
730.602	105		730.602	107		730.602	94		730.602	95
730.809	102		730.809	104		730.809	102		730.809	103
731.017	96		731.017	86		731.017	99		731.017	97
731.225	90		731.225	101		731.225	96		731.225	90
731.432	105		731.432	105		731.432	108		731.432	114
731.64	87		731.64	103		731.64	102		731.64	99
731.847	95		731.847	104		731.847	102		731.847	94
732.055	107		732.055	110		732.055	88		732.055	98
732.263	95		732.263	107		732.263	94		732.263	99
732.47	97		732.47	97		732.47	105		732.47	103
732.678	88		732.678	100		732.678	95		732.678	98
732.885	101		732.885	110		732.885	107		732.885	91
733.093	101		733.093	98		733.093	106		733.093	97
733.3	97		733.3	97		733.3	103		733.3	105
733.508	101		733.508	97		733.508	104		733.508	103
733.716	94		733.716	95		733.716	102		733.716	100
733.923	97		733.923	92		733.923	109		733.923	102
734.131	99		734.131	100		734.131	101		734.131	100
734.338	110		734.338	96		734.338	93		734.338	99
734.546	110		734.546	109		734.546	102		734.546	95
734.753	102		734.753	100		734.753	94		734.753	107
734.961	106		734.961	107		734.961	99		734.961	97
735.168	93		735.168	101		735.168	93		735.168	106
735.376	109		735.376	97		735.376	98		735.376	95
735.583	95		735.583	92		735.583	99		735.583	105
735.791	97		735.791	99		735.791	99		735.791	95
735.998	113		735.998	100		735.998	103		735.998	96
736.206	108		736.206	96		736.206	99		736.206	101
736.413	103		736.413	96		736.413	95		736.413	112
736.621	91		736.621	101		736.621	105		736.621	98
736.828	102		736.828	112		736.828	95		736.828	96
737.036	106		737.036	98		737.036	94		737.036	110
737.243	103		737.243	99		737.243	104		737.243	97
737.451	91		737.451	99		737.451	105		737.451	93
737.658	114		737.658	100		737.658	104		737.658	96
737.866	109		737.866	88		737.866	91		737.866	106
738.073	94		738.073	99		738.073	104		738.073	100
738.281	99		738.281	99		738.281	93		738.281	91
738.488	105		738.488	94		738.488	106		738.488	106
738.696	107		738.696	103		738.696	95		738.696	93
738.903	98		738.903	95		738.903	109		738.903	91
739.11	101		739.11	95		739.11	98		739.11	99
739.318	104		739.318	105		739.318	106		739.318	107
739.525	103		739.525	102		739.525	90		739.525	111
739.733	91		739.733	110		739.733	99		739.733	96
739.94	100		739.94	103		739.94	102		739.94	100
740.148	106		740.148	91		740.148	102		740.148	99
740.355	88		740.355	99		740.355	105		740.355	98
740.562	106		740.562	108		740.562	100		740.562	99
740.77	101		740.77	100		740.77	95		740.77	107
740.977	108		740.977	99		740.977	103		740.977	93
741.185	101		741.185	102		741.185	113		741.185	104
741.392	100		741.392	100		741.392	101		741.392	112
741.599	98		741.599	110		741.599	108		741.599	102
741.807	93		741.807	96		741.807	100		741.807	106
742.014	92		742.014	97		742.014	103		742.014	99
742.221	111		742.221	99		742.221	97		742.221	91
742.429	86		742.429	90		742.429	94		742.429	100
742.636	103		742.636	106		742.636	100		742.636	94
742.844	105		742.844	102		742.844	106		742.844	98
743.051	92		743.051	93		743.051	95		743.051	98
743.258	103		743.258	106		743.258	100		743.258	106
743.466	113		743.466	109		743.466	107		743.466	96
743.673	98		743.673	116		743.673	104		743.673	104
743.88	109		743.88	93		743.88	98		743.88	97
744.088	95		744.088	97		744.088	107		744.088	99
744.295	94		744.295	106		744.295	107		744.295	102
744.502	104		744.502	92		744.502	99		744.502	99
744.71	97		744.71	91		744.71	96		744.71	92
744.917	105		744.917	101		744.917	104		744.917	100
745.124	103		745.124	103		745.124	96		745.124	100
745.332	109		745.332	97		745.332	108		745.332	91
745.539	93		745.539	100		745.539	104		745.539	95
745.746	97		745.746	98		745.746	99		745.746	95
745.953	102		745.953	97		745.953	101		745.953	103
746.161	100		746.161	94		746.161	97		746.161	101
746.368	101		746.368	99		746.368	99		746.368	98
746.575	87		746.575	96		746.575	98		746.575	98
746.783	90		746.783	98		746.783	104		746.783	91
746.99	107		746.99	100		746.99	100		746.99	102
747.197	105		747.197	108		747.197	96		747.197	98
747.404	103		747.404	95		747.404	104		747.404	105
747.612	96		747.612	109		747.612	108		747.612	100
747.819	99		747.819	110		747.819	88		747.819	98
748.026	91		748.026	103		748.026	106		748.026	90
748.233	88		748.233	97		748.233	98		748.233	96
748.441	103		748.441	93		748.441	99		748.441	93
748.648	101		748.648	97		748.648	114		748.648	103
748.855	92		748.855	102		748.855	92		748.855	107
749.062	106		749.062	84		749.062	101		749.062	105
749.27	90		749.27	109		749.27	105		749.27	108
749.477	102		749.477	94		749.477	104		749.477	97
749.684	105		749.684	100		749.684	109		749.684	94
749.891	96		749.891	100		749.891	100		749.891	105
750.098	88		750.098	94		750.098	93		750.098	97
750.306	93		750.306	107		750.306	103		750.306	100
750.513	109		750.513	102		750.513	109		750.513	95
750.72	106		750.72	118		750.72	96		750.72	92
750.927	103		750.927	96		750.927	93		750.927	100
751.134	90		751.134	105		751.134	105		751.134	108
751.342	105		751.342	99		751.342	101		751.342	92
751.549	93		751.549	99		751.549	115		751.549	90
751.756	104		751.756	101		751.756	109		751.756	105
751.963	102		751.963	92		751.963	91		751.963	105
752.17	99		752.17	98		752.17	96		752.17	110
752.377	97		752.377	100		752.377	97		752.377	106
752.585	93		752.585	102		752.585	104		752.585	95
752.792	99		752.792	90		752.792	97		752.792	99
752.999	99		752.999	101		752.999	98		752.999	103
753.206	96		753.206	105		753.206	106		753.206	98
753.413	99		753.413	98		753.413	109		753.413	97
753.62	98		753.62	103		753.62	87		753.62	103
753.827	97		753.827	107		753.827	98		753.827	92
754.035	103		754.035	99		754.035	95		754.035	95
754.242	100		754.242	99		754.242	92		754.242	100
754.449	100		754.449	101		754.449	91		754.449	103
754.656	103		754.656	102		754.656	97		754.656	107
754.863	92		754.863	100		754.863	96		754.863	94
755.07	95		755.07	106		755.07	97		755.07	102
755.277	100		755.277	87		755.277	99		755.277	103
755.484	94		755.484	104		755.484	104		755.484	104
755.691	87		755.691	101		755.691	102		755.691	99
755.899	107		755.899	92		755.899	100		755.899	98
756.106	95		756.106	96		756.106	106		756.106	102
756.313	94		756.313	104		756.313	102		756.313	102
756.52	100		756.52	99		756.52	107		756.52	91
756.727	95		756.727	102		756.727	98		756.727	114
756.934	103		756.934	106		756.934	102		756.934	95
757.141	92		757.141	95		757.141	90		757.141	101
757.348	107		757.348	95		757.348	97		757.348	93
757.555	100		757.555	105		757.555	88		757.555	99
757.762	105		757.762	103		757.762	96		757.762	102
757.969	99		757.969	102		757.969	102		757.969	102
758.176	108		758.176	93		758.176	95		758.176	95
758.383	93		758.383	99		758.383	89		758.383	99
758.59	100		758.59	95		758.59	107		758.59	101
758.797	99		758.797	103		758.797	99		758.797	102
759.004	105		759.004	93		759.004	103		759.004	101
759.211	99		759.211	91		759.211	95		759.211	100
759.418	99		759.418	101		759.418	98		759.418	89
759.625	106		759.625	100		759.625	102		759.625	94
759.832	100		759.832	97		759.832	97		759.832	101
760.039	114		760.039	99		760.039	102		760.039	101
760.246	99		760.246	99		760.246	96		760.246	98
760.453	105		760.453	102		760.453	94		760.453	98
760.66	97		760.66	103		760.66	101		760.66	98
760.867	92		760.867	104		760.867	109		760.867	102
761.074	92		761.074	100		761.074	99		761.074	91
761.281	99		761.281	110		761.281	104		761.281	98
761.488	100		761.488	90		761.488	101		761.488	101
761.695	97		761.695	92		761.695	108		761.695	105
761.902	105		761.902	98		761.902	98		761.902	96
762.109	91		762.109	109		762.109	96		762.109	100
762.316	96		762.316	91		762.316	97		762.316	103
762.523	101		762.523	98		762.523	107		762.523	98
762.73	108		762.73	106		762.73	106		762.73	102
762.937	99		762.937	109		762.937	97		762.937	93
763.144	97		763.144	108		763.144	101		763.144	97
763.351	98		763.351	91		763.351	98		763.351	106
763.558	103		763.558	107		763.558	100		763.558	98
763.765	98		763.765	95		763.765	97		763.765	99
763.972	106		763.972	98		763.972	95		763.972	94
764.178	98		764.178	108		764.178	103		764.178	109
764.385	98		764.385	100		764.385	101		764.385	102
764.592	101		764.592	95		764.592	105		764.592	100
764.799	96		764.799	103		764.799	111		764.799	100
765.006	110		765.006	95		765.006	89		765.006	98
765.213	99		765.213	105		765.213	100		765.213	100
765.42	92		765.42	95		765.42	92		765.42	92
765.627	105		765.627	103		765.627	96		765.627	98
765.834	99		765.834	99		765.834	102		765.834	99
766.04	102		766.04	98		766.04	108		766.04	92
766.247	100		766.247	110		766.247	107		766.247	93
766.454	90		766.454	107		766.454	106		766.454	101
766.661	102		766.661	101		766.661	103		766.661	104
766.868	99		766.868	95		766.868	97		766.868	96
767.075	101		767.075	100		767.075	105		767.075	96
767.282	96		767.282	87		767.282	102		767.282	107
767.488	98		767.488	100		767.488	94		767.488	96
767.695	96		767.695	102		767.695	105		767.695	94
767.902	97		767.902	91		767.902	91		767.902	116
768.109	95		768.109	99		768.109	107		768.109	97
768.316	103		768.316	90		768.316	94		768.316	107
768.523	104		768.523	95		768.523	104		768.523	92
768.729	99		768.729	109		768.729	94		768.729	105
768.936	94		768.936	100		768.936	87		768.936	94
769.143	98		769.143	109		769.143	96		769.143	109
769.35	104		769.35	98		769.35	95		769.35	96
769.557	96		769.557	100		769.557	95		769.557	100
769.763	98		769.763	106		769.763	93		769.763	97
769.97	105		769.97	86		769.97	105		769.97	101
770.177	101		770.177	103		770.177	99		770.177	99
770.384	97		770.384	101		770.384	88		770.384	101
770.591	99		770.591	94		770.591	95		770.591	91
770.797	100		770.797	105		770.797	92		770.797	108
771.004	104		771.004	103		771.004	102		771.004	113
771.211	102		771.211	94		771.211	108		771.211	99
771.418	100		771.418	99		771.418	100		771.418	94
771.624	102		771.624	102		771.624	99		771.624	97
771.831	101		771.831	101		771.831	99		771.831	105
772.038	97		772.038	98		772.038	104		772.038	90
772.245	106		772.245	102		772.245	94		772.245	104
772.451	104		772.451	103		772.451	95		772.451	105
772.658	99		772.658	105		772.658	105		772.658	93
772.865	109		772.865	97		772.865	99		772.865	106
773.072	93		773.072	98		773.072	98		773.072	103
773.278	106		773.278	108		773.278	103		773.278	108
773.485	100		773.485	106		773.485	97		773.485	102
773.692	97		773.692	99		773.692	106		773.692	103
773.898	110		773.898	93		773.898	90		773.898	102
774.105	114		774.105	110		774.105	104		774.105	96
774.312	100		774.312	92		774.312	91		774.312	98
774.519	100		774.519	105		774.519	102		774.519	97
774.725	98		774.725	111		774.725	96		774.725	94
774.932	107		774.932	103		774.932	102		774.932	98
775.139	101		775.139	90		775.139	100		775.139	97
775.345	93		775.345	96		775.345	101		775.345	97
775.552	96		775.552	109		775.552	94		775.552	91
775.759	101		775.759	103		775.759	99		775.759	105
775.965	100		775.965	96		775.965	106		775.965	102
776.172	100		776.172	105		776.172	89		776.172	97
776.379	92		776.379	95		776.379	97		776.379	99
776.585	93		776.585	105		776.585	106		776.585	94
776.792	92		776.792	88		776.792	93		776.792	95
776.999	106		776.999	97		776.999	94		776.999	106
777.205	102		777.205	99		777.205	99		777.205	100
777.412	103		777.412	100		777.412	109		777.412	103
777.618	97		777.618	89		777.618	90		777.618	107
777.825	109		777.825	108		777.825	95		777.825	104
778.032	100		778.032	98		778.032	106		778.032	99
778.238	100		778.238	101		778.238	104		778.238	101
778.445	100		778.445	89		778.445	105		778.445	94
778.652	113		778.652	97		778.652	99		778.652	104
778.858	94		778.858	93		778.858	113		778.858	96
779.065	104		779.065	104		779.065	98		779.065	103
779.271	98		779.271	91		779.271	97		779.271	100
779.478	104		779.478	110		779.478	95		779.478	106
779.685	102		779.685	98		779.685	107		779.685	96
779.891	100		779.891	99		779.891	103		779.891	104
780.098	97		780.098	93		780.098	105		780.098	94
780.304	100		780.304	105		780.304	100		780.304	99
780.511	96		780.511	101		780.511	96		780.511	97
780.717	97		780.717	99		780.717	99		780.717	95
780.924	100		780.924	107		780.924	100		780.924	97
781.13	104		781.13	109		781.13	89		781.13	103
781.337	91		781.337	104		781.337	113		781.337	99
781.544	100		781.544	95		781.544	108		781.544	94
781.75	108		781.75	93		781.75	95		781.75	103
781.957	102		781.957	100		781.957	106		781.957	93
782.163	95		782.163	104		782.163	94		782.163	98
782.37	102		782.37	98		782.37	100		782.37	99
782.576	98		782.576	98		782.576	97		782.576	101
782.783	95		782.783	105		782.783	93		782.783	101
782.989	96		782.989	103		782.989	100		782.989	106
783.196	100		783.196	102		783.196	103		783.196	87
783.402	101		783.402	104		783.402	109		783.402	102
783.609	102		783.609	96		783.609	102		783.609	94
783.815	103		783.815	103		783.815	107		783.815	101
784.022	96		784.022	94		784.022	104		784.022	95
784.228	102		784.228	103		784.228	99		784.228	103
784.435	94		784.435	96		784.435	102		784.435	98
784.641	105		784.641	107		784.641	94		784.641	98
784.848	100		784.848	105		784.848	91		784.848	89
785.054	99		785.054	103		785.054	104		785.054	104
785.261	94		785.261	99		785.261	102		785.261	96
785.467	89		785.467	99		785.467	98		785.467	102
785.674	105		785.674	99		785.674	104		785.674	104
785.88	101		785.88	100		785.88	98		785.88	95
786.087	99		786.087	113		786.087	92		786.087	99
786.293	95		786.293	97		786.293	103		786.293	94
786.499	105		786.499	102		786.499	105		786.499	104
786.706	102		786.706	102		786.706	96		786.706	102
786.912	94		786.912	104		786.912	100		786.912	93
787.119	98		787.119	100		787.119	92		787.119	92
787.325	97		787.325	98		787.325	101		787.325	96
787.532	114		787.532	97		787.532	94		787.532	95
787.738	101		787.738	94		787.738	88		787.738	95
787.944	97		787.944	103		787.944	102		787.944	115
788.151	102		788.151	102		788.151	94		788.151	104
788.357	101		788.357	95		788.357	96		788.357	102
788.564	101		788.564	92		788.564	96		788.564	99
788.77	99		788.77	99		788.77	102		788.77	108
788.976	101		788.976	108		788.976	104		788.976	100
789.183	102		789.183	100		789.183	95		789.183	95
789.389	99		789.389	114		789.389	98		789.389	94
789.595	104		789.595	95		789.595	107		789.595	98
789.802	88		789.802	104		789.802	104		789.802	105
790.008	109		790.008	106		790.008	109		790.008	106
790.215	99		790.215	104		790.215	99		790.215	103
790.421	96		790.421	106		790.421	99		790.421	94
790.627	103		790.627	105		790.627	107		790.627	113
790.834	89		790.834	100		790.834	105		790.834	105
791.04	92		791.04	101		791.04	93		791.04	96
791.246	103		791.246	90		791.246	102		791.246	93
791.453	87		791.453	99		791.453	105		791.453	103
791.659	103		791.659	100		791.659	92		791.659	96
791.865	101		791.865	96		791.865	98		791.865	95
792.072	96		792.072	95		792.072	99		792.072	100
792.278	100		792.278	103		792.278	107		792.278	98
792.484	105		792.484	89		792.484	101		792.484	98
792.691	96		792.691	99		792.691	95		792.691	109
792.897	94		792.897	103		792.897	97		792.897	97
793.103	96		793.103	97		793.103	108		793.103	98
793.309	102		793.309	130		793.309	98		793.309	90
793.516	95		793.516	92		793.516	106		793.516	110
793.722	97		793.722	96		793.722	92		793.722	98
793.928	97		793.928	98		793.928	99		793.928	97
794.135	93		794.135	98		794.135	104		794.135	97
794.341	90		794.341	96		794.341	89		794.341	95
794.547	106		794.547	100		794.547	104		794.547	99
794.753	107		794.753	96		794.753	94		794.753	109
794.96	102		794.96	105		794.96	93		794.96	97
795.166	101		795.166	94		795.166	96		795.166	101
795.372	92		795.372	112		795.372	102		795.372	93
795.578	97		795.578	94		795.578	96		795.578	106
795.785	94		795.785	98		795.785	103		795.785	106
795.991	111		795.991	92		795.991	101		795.991	102
796.197	105		796.197	94		796.197	98		796.197	102
796.403	99		796.403	103		796.403	102		796.403	94
796.61	91		796.61	98		796.61	98		796.61	97
796.816	108		796.816	92		796.816	102		796.816	106
797.022	99		797.022	101		797.022	111		797.022	95
797.228	106		797.228	96		797.228	108		797.228	109
797.434	107		797.434	95		797.434	103		797.434	103
797.641	101		797.641	110		797.641	94		797.641	100
797.847	107		797.847	98		797.847	106		797.847	92
798.053	105		798.053	107		798.053	96		798.053	113
798.259	98		798.259	106		798.259	105		798.259	97
798.465	101		798.465	99		798.465	103		798.465	95
798.672	97		798.672	101		798.672	98		798.672	96
798.878	108		798.878	101		798.878	94		798.878	104
799.084	98		799.084	106		799.084	107		799.084	97
799.29	108		799.29	102		799.29	103		799.29	93
799.496	95		799.496	93		799.496	93		799.496	95
799.702	99		799.702	97		799.702	108		799.702	104
799.909	98		799.909	100		799.909	106		799.909	99
800.115	103		800.115	100		800.115	106		800.115	99
800.321	91		800.321	99		800.321	99		800.321	97
800.527	97		800.527	93		800.527	97		800.527	103
800.733	100		800.733	106		800.733	104		800.733	101
800.939	101		800.939	90		800.939	96		800.939	100
801.145	97		801.145	96		801.145	107		801.145	109
801.352	102		801.352	89		801.352	92		801.352	98
801.558	95		801.558	111		801.558	97		801.558	111
801.764	98		801.764	92		801.764	97		801.764	100
801.97	104		801.97	103		801.97	98		801.97	87
802.176	89		802.176	104		802.176	100		802.176	87
802.382	102		802.382	94		802.382	98		802.382	102
802.588	96		802.588	98		802.588	112		802.588	100
802.794	102		802.794	103		802.794	98		802.794	93
803	90		803	98		803	103		803	107
803.207	97		803.207	88		803.207	96		803.207	107
803.413	106		803.413	102		803.413	97		803.413	93
803.619	100		803.619	96		803.619	102		803.619	87
803.825	100		803.825	98		803.825	95		803.825	107
804.031	108		804.031	107		804.031	95		804.031	99
804.237	102		804.237	97		804.237	101		804.237	107
804.443	107		804.443	97		804.443	101		804.443	97
804.649	96		804.649	108		804.649	97		804.649	105
804.855	111		804.855	92		804.855	96		804.855	100
805.061	97		805.061	108		805.061	94		805.061	90
805.267	95		805.267	95		805.267	96		805.267	101
805.473	99		805.473	100		805.473	105		805.473	99
805.679	105		805.679	93		805.679	94		805.679	109
805.885	96		805.885	98		805.885	101		805.885	98
806.091	102		806.091	106		806.091	90		806.091	96
806.297	100		806.297	92		806.297	98		806.297	104
806.503	98		806.503	91		806.503	100		806.503	99
806.709	99		806.709	97		806.709	103		806.709	109
806.915	97		806.915	101		806.915	106		806.915	100
807.121	102		807.121	106		807.121	96		807.121	101
807.327	102		807.327	89		807.327	108		807.327	94
807.533	102		807.533	103		807.533	95		807.533	101
807.739	98		807.739	94		807.739	101		807.739	106
807.945	102		807.945	95		807.945	100		807.945	100
808.151	100		808.151	108		808.151	99		808.151	93
808.357	93		808.357	105		808.357	99		808.357	97
808.563	107		808.563	94		808.563	99		808.563	96
808.769	105		808.769	94		808.769	112		808.769	100
808.975	102		808.975	110		808.975	94		808.975	101
809.181	104		809.181	101		809.181	92		809.181	95
809.387	88		809.387	106		809.387	109		809.387	100
809.593	97		809.593	90		809.593	104		809.593	102
809.799	85		809.799	103		809.799	108		809.799	93
810.005	100		810.005	87		810.005	99		810.005	97
810.211	98		810.211	99		810.211	101		810.211	94
810.417	100		810.417	93		810.417	97		810.417	110
810.623	87		810.623	101		810.623	109		810.623	95
810.829	91		810.829	95		810.829	91		810.829	100
811.034	101		811.034	99		811.034	101		811.034	104
811.24	94		811.24	99		811.24	98		811.24	107
811.446	104		811.446	94		811.446	105		811.446	101
811.652	110		811.652	103		811.652	109		811.652	93
811.858	103		811.858	103		811.858	100		811.858	103
812.064	98		812.064	95		812.064	88		812.064	98
812.27	99		812.27	101		812.27	95		812.27	102
812.476	96		812.476	102		812.476	102		812.476	98
812.682	105		812.682	98		812.682	98		812.682	109
812.888	102		812.888	96		812.888	93		812.888	99
813.093	104		813.093	100		813.093	87		813.093	95
813.299	100		813.299	106		813.299	103		813.299	96
813.505	107		813.505	95		813.505	88		813.505	98
813.711	99		813.711	89		813.711	104		813.711	98
813.917	96		813.917	95		813.917	103		813.917	82
814.123	90		814.123	101		814.123	99		814.123	88
814.329	101		814.329	100		814.329	89		814.329	102
814.534	100		814.534	102		814.534	95		814.534	100
814.74	110		814.74	94		814.74	100		814.74	93
814.946	93		814.946	98		814.946	93		814.946	95
815.152	107		815.152	94		815.152	99		815.152	102
815.358	99		815.358	101		815.358	106		815.358	99
815.564	96		815.564	98		815.564	101		815.564	98
815.769	109		815.769	100		815.769	95		815.769	101
815.975	101		815.975	107		815.975	101		815.975	101
816.181	105		816.181	101		816.181	102		816.181	98
816.387	102		816.387	101		816.387	98		816.387	102
816.593	100		816.593	95		816.593	101		816.593	98
816.798	98		816.798	112		816.798	100		816.798	105
817.004	96		817.004	103		817.004	105		817.004	107
817.21	92		817.21	105		817.21	95		817.21	89
817.416	93		817.416	91		817.416	113		817.416	92
817.621	95		817.621	107		817.621	99		817.621	103
817.827	109		817.827	99		817.827	98		817.827	103
818.033	99		818.033	96		818.033	99		818.033	101
818.239	94		818.239	96		818.239	109		818.239	97
818.445	102		818.445	104		818.445	103		818.445	99
