# Supplementary material for: Investigating dye performance and crosstalk in fluorescence enabled bioimaging using a model system
Source: PLoS One. 2017 Nov 27;12(11):e0188359. doi: 10.1371/journal.pone.0188359 (PMC5703511; doi:10.1371/journal.pone.0188359)
Supplement: S3 File — (ZIP) [file pone.0188359.s003.zip › Files/S1_PVA.xlsx]

## Sheet: Sheet1
S1_Tb_465_x1y2			S1_Tb_488_x10y1			S1_Tb_560_x10y10			S1_Tb_633_x1y2
Wavelength (nm)	CCD counts		Wavelength (nm)	CCD counts		Wavelength (nm)	CCD counts		Wavelength (nm)	CCD counts
539.067	94		539.067	88		539.067	90		539.067	95
539.279	97		539.279	101		539.279	93		539.279	102
539.49	98		539.49	98		539.49	94		539.49	103
539.701	102		539.701	112		539.701	99		539.701	101
539.913	92		539.913	108		539.913	103		539.913	95
540.124	105		540.124	105		540.124	101		540.124	92
540.336	102		540.336	100		540.336	104		540.336	108
540.547	94		540.547	106		540.547	104		540.547	110
540.759	98		540.759	113		540.759	106		540.759	106
540.97	101		540.97	109		540.97	100		540.97	110
541.182	102		541.182	109		541.182	99		541.182	100
541.393	111		541.393	133		541.393	102		541.393	111
541.604	123		541.604	152		541.604	103		541.604	96
541.816	144		541.816	172		541.816	92		541.816	107
542.027	162		542.027	245		542.027	103		542.027	98
542.239	192		542.239	360		542.239	105		542.239	92
542.45	255		542.45	426		542.45	92		542.45	101
542.661	309		542.661	560		542.661	101		542.661	104
542.873	340		542.873	627		542.873	96		542.873	98
543.084	348		543.084	694		543.084	96		543.084	93
543.296	352		543.296	765		543.296	105		543.296	103
543.507	352		543.507	727		543.507	101		543.507	92
543.718	362		543.718	758		543.718	101		543.718	109
543.93	358		543.93	748		543.93	92		543.93	101
544.141	376		544.141	713		544.141	100		544.141	97
544.352	375		544.352	781		544.352	105		544.352	102
544.564	393		544.564	761		544.564	106		544.564	93
544.775	375		544.775	755		544.775	112		544.775	100
544.986	393		544.986	760		544.986	97		544.986	87
545.198	396		545.198	753		545.198	107		545.198	103
545.409	378		545.409	744		545.409	103		545.409	97
545.621	368		545.621	709		545.621	101		545.621	100
545.832	391		545.832	767		545.832	103		545.832	96
546.043	346		546.043	704		546.043	91		546.043	97
546.255	353		546.255	732		546.255	105		546.255	107
546.466	407		546.466	783		546.466	91		546.466	89
546.677	390		546.677	788		546.677	105		546.677	103
546.888	364		546.888	761		546.888	99		546.888	98
547.1	392		547.1	720		547.1	93		547.1	106
547.311	370		547.311	756		547.311	93		547.311	87
547.522	382		547.522	724		547.522	106		547.522	101
547.734	392		547.734	711		547.734	91		547.734	101
547.945	348		547.945	766		547.945	103		547.945	97
548.156	390		548.156	805		548.156	110		548.156	104
548.368	355		548.368	750		548.368	98		548.368	101
548.579	343		548.579	724		548.579	94		548.579	100
548.79	352		548.79	756		548.79	98		548.79	105
549.001	384		549.001	740		549.001	104		549.001	95
549.213	351		549.213	720		549.213	104		549.213	96
549.424	369		549.424	729		549.424	101		549.424	104
549.635	354		549.635	722		549.635	104		549.635	97
549.846	363		549.846	737		549.846	100		549.846	102
550.058	354		550.058	724		550.058	99		550.058	108
550.269	340		550.269	702		550.269	100		550.269	105
550.48	351		550.48	715		550.48	101		550.48	112
550.691	349		550.691	693		550.691	94		550.691	101
550.903	326		550.903	745		550.903	102		550.903	98
551.114	384		551.114	705		551.114	92		551.114	107
551.325	366		551.325	701		551.325	89		551.325	108
551.536	398		551.536	721		551.536	103		551.536	93
551.748	342		551.748	713		551.748	107		551.748	103
551.959	343		551.959	726		551.959	116		551.959	105
552.17	347		552.17	683		552.17	98		552.17	105
552.381	380		552.381	676		552.381	96		552.381	95
552.592	356		552.592	713		552.592	101		552.592	98
552.804	348		552.804	673		552.804	101		552.804	99
553.015	354		553.015	683		553.015	112		553.015	102
553.226	362		553.226	705		553.226	98		553.226	93
553.437	366		553.437	649		553.437	100		553.437	100
553.648	323		553.648	689		553.648	98		553.648	96
553.86	352		553.86	686		553.86	94		553.86	108
554.071	346		554.071	691		554.071	100		554.071	105
554.282	347		554.282	719		554.282	103		554.282	108
554.493	352		554.493	687		554.493	98		554.493	95
554.704	336		554.704	675		554.704	98		554.704	97
554.915	353		554.915	679		554.915	92		554.915	105
555.127	328		555.127	731		555.127	96		555.127	103
555.338	336		555.338	651		555.338	101		555.338	96
555.549	332		555.549	654		555.549	100		555.549	98
555.76	348		555.76	655		555.76	102		555.76	106
555.971	350		555.971	722		555.971	96		555.971	89
556.182	315		556.182	678		556.182	103		556.182	98
556.393	338		556.393	652		556.393	94		556.393	90
556.605	331		556.605	661		556.605	100		556.605	100
556.816	337		556.816	608		556.816	98		556.816	108
557.027	369		557.027	653		557.027	99		557.027	100
557.238	359		557.238	656		557.238	99		557.238	101
557.449	336		557.449	644		557.449	101		557.449	106
557.66	329		557.66	672		557.66	107		557.66	104
557.871	336		557.871	651		557.871	108		557.871	92
558.082	335		558.082	656		558.082	111		558.082	86
558.293	348		558.293	630		558.293	94		558.293	93
558.505	296		558.505	632		558.505	102		558.505	101
558.716	345		558.716	626		558.716	101		558.716	102
558.927	307		558.927	652		558.927	86		558.927	95
559.138	334		559.138	646		559.138	110		559.138	92
559.349	300		559.349	638		559.349	99		559.349	108
559.56	321		559.56	648		559.56	96		559.56	96
559.771	305		559.771	635		559.771	105		559.771	100
559.982	340		559.982	644		559.982	95		559.982	113
560.193	322		560.193	624		560.193	96		560.193	101
560.404	286		560.404	598		560.404	96		560.404	101
560.615	312		560.615	578		560.615	94		560.615	94
560.826	287		560.826	635		560.826	90		560.826	95
561.037	300		561.037	642		561.037	100		561.037	99
561.248	310		561.248	596		561.248	102		561.248	99
561.459	334		561.459	586		561.459	105		561.459	95
561.67	310		561.67	599		561.67	93		561.67	92
561.881	337		561.881	628		561.881	104		561.881	92
562.092	327		562.092	557		562.092	102		562.092	98
562.303	309		562.303	605		562.303	103		562.303	85
562.514	308		562.514	595		562.514	99		562.514	108
562.725	323		562.725	613		562.725	105		562.725	104
562.936	315		562.936	585		562.936	99		562.936	92
563.147	320		563.147	613		563.147	111		563.147	103
563.358	309		563.358	593		563.358	104		563.358	104
563.569	305		563.569	580		563.569	96		563.569	108
563.78	323		563.78	556		563.78	102		563.78	100
563.991	317		563.991	569		563.991	104		563.991	103
564.202	315		564.202	575		564.202	100		564.202	98
564.413	289		564.413	571		564.413	95		564.413	98
564.624	289		564.624	575		564.624	102		564.624	98
564.835	318		564.835	526		564.835	107		564.835	100
565.046	314		565.046	536		565.046	101		565.046	99
565.257	278		565.257	570		565.257	107		565.257	101
565.468	286		565.468	530		565.468	97		565.468	97
565.679	288		565.679	565		565.679	106		565.679	102
565.89	260		565.89	564		565.89	110		565.89	102
566.101	290		566.101	553		566.101	105		566.101	95
566.312	288		566.312	542		566.312	101		566.312	100
566.523	269		566.523	566		566.523	82		566.523	105
566.734	279		566.734	545		566.734	90		566.734	106
566.945	266		566.945	552		566.945	92		566.945	104
567.156	302		567.156	534		567.156	96		567.156	89
567.367	299		567.367	543		567.367	106		567.367	92
567.577	311		567.577	522		567.577	104		567.577	93
567.788	298		567.788	549		567.788	106		567.788	106
567.999	269		567.999	540		567.999	95		567.999	94
568.21	280		568.21	495		568.21	96		568.21	85
568.421	264		568.421	529		568.421	109		568.421	95
568.632	285		568.632	539		568.632	107		568.632	105
568.843	264		568.843	510		568.843	102		568.843	106
569.054	263		569.054	510		569.054	101		569.054	89
569.265	285		569.265	545		569.265	94		569.265	106
569.475	274		569.475	504		569.475	105		569.475	99
569.686	295		569.686	549		569.686	103		569.686	88
569.897	273		569.897	531		569.897	103		569.897	87
570.108	268		570.108	548		570.108	100		570.108	101
570.319	255		570.319	513		570.319	102		570.319	96
570.53	289		570.53	546		570.53	96		570.53	103
570.741	273		570.741	568		570.741	107		570.741	98
570.951	265		570.951	517		570.951	96		570.951	108
571.162	278		571.162	533		571.162	98		571.162	95
571.373	286		571.373	490		571.373	91		571.373	89
571.584	280		571.584	517		571.584	106		571.584	111
571.795	264		571.795	475		571.795	100		571.795	101
572.006	266		572.006	507		572.006	99		572.006	88
572.216	274		572.216	510		572.216	104		572.216	101
572.427	243		572.427	514		572.427	106		572.427	106
572.638	264		572.638	489		572.638	90		572.638	102
572.849	244		572.849	476		572.849	107		572.849	96
573.06	246		573.06	494		573.06	101		573.06	95
573.27	260		573.27	473		573.27	102		573.27	95
573.481	234		573.481	444		573.481	97		573.481	99
573.692	279		573.692	494		573.692	98		573.692	103
573.903	263		573.903	472		573.903	106		573.903	96
574.114	287		574.114	442		574.114	102		574.114	90
574.324	255		574.324	493		574.324	100		574.324	103
574.535	244		574.535	488		574.535	96		574.535	114
574.746	234		574.746	444		574.746	103		574.746	102
574.957	267		574.957	498		574.957	95		574.957	105
575.168	278		575.168	466		575.168	89		575.168	101
575.378	249		575.378	482		575.378	101		575.378	92
575.589	272		575.589	480		575.589	103		575.589	99
575.8	265		575.8	435		575.8	100		575.8	97
576.011	258		576.011	496		576.011	96		576.011	108
576.221	243		576.221	451		576.221	98		576.221	97
576.432	244		576.432	477		576.432	100		576.432	103
576.643	254		576.643	484		576.643	95		576.643	95
576.853	249		576.853	461		576.853	109		576.853	104
577.064	203		577.064	470		577.064	85		577.064	109
577.275	265		577.275	467		577.275	111		577.275	104
577.486	238		577.486	406		577.486	99		577.486	98
577.696	259		577.696	456		577.696	97		577.696	103
577.907	254		577.907	421		577.907	106		577.907	94
578.118	260		578.118	436		578.118	106		578.118	96
578.328	243		578.328	451		578.328	102		578.328	90
578.539	249		578.539	447		578.539	87		578.539	108
578.75	249		578.75	453		578.75	100		578.75	94
578.961	235		578.961	438		578.961	98		578.961	96
579.171	234		579.171	427		579.171	103		579.171	96
579.382	241		579.382	429		579.382	88		579.382	99
579.593	281		579.593	428		579.593	97		579.593	97
579.803	229		579.803	432		579.803	97		579.803	98
580.014	230		580.014	432		580.014	102		580.014	100
580.225	247		580.225	396		580.225	96		580.225	106
580.435	248		580.435	410		580.435	96		580.435	100
580.646	270		580.646	423		580.646	101		580.646	100
580.857	233		580.857	398		580.857	98		580.857	98
581.067	256		581.067	441		581.067	101		581.067	107
581.278	228		581.278	412		581.278	94		581.278	103
581.488	235		581.488	433		581.488	95		581.488	95
581.699	238		581.699	428		581.699	100		581.699	91
581.91	228		581.91	435		581.91	107		581.91	105
582.12	237		582.12	420		582.12	95		582.12	92
582.331	230		582.331	426		582.331	97		582.331	108
582.542	219		582.542	458		582.542	92		582.542	104
582.752	237		582.752	436		582.752	100		582.752	98
582.963	225		582.963	434		582.963	102		582.963	96
583.173	255		583.173	403		583.173	97		583.173	94
583.384	251		583.384	407		583.384	103		583.384	96
583.595	207		583.595	431		583.595	94		583.595	99
583.805	236		583.805	419		583.805	99		583.805	100
584.016	233		584.016	381		584.016	97		584.016	99
584.226	224		584.226	410		584.226	94		584.226	111
584.437	227		584.437	410		584.437	96		584.437	98
584.648	223		584.648	396		584.648	97		584.648	99
584.858	209		584.858	419		584.858	94		584.858	107
585.069	232		585.069	385		585.069	92		585.069	95
585.279	237		585.279	420		585.279	97		585.279	96
585.49	250		585.49	437		585.49	102		585.49	94
585.7	222		585.7	398		585.7	101		585.7	100
585.911	243		585.911	403		585.911	103		585.911	91
586.121	240		586.121	415		586.121	95		586.121	102
586.332	231		586.332	427		586.332	105		586.332	101
586.543	233		586.543	405		586.543	89		586.543	109
586.753	208		586.753	415		586.753	102		586.753	104
586.964	236		586.964	385		586.964	101		586.964	100
587.174	215		587.174	397		587.174	99		587.174	112
587.385	191		587.385	409		587.385	108		587.385	91
587.595	218		587.595	414		587.595	97		587.595	96
587.806	230		587.806	408		587.806	101		587.806	103
588.016	212		588.016	405		588.016	95		588.016	102
588.227	225		588.227	380		588.227	105		588.227	100
588.437	234		588.437	369		588.437	101		588.437	95
588.648	214		588.648	402		588.648	94		588.648	99
588.858	250		588.858	415		588.858	100		588.858	104
589.069	228		589.069	387		589.069	99		589.069	96
589.279	218		589.279	389		589.279	100		589.279	103
589.49	235		589.49	383		589.49	99		589.49	103
589.7	233		589.7	407		589.7	104		589.7	90
589.911	193		589.911	389		589.911	96		589.911	91
590.121	220		590.121	388		590.121	97		590.121	108
590.332	224		590.332	397		590.332	106		590.332	99
590.542	210		590.542	399		590.542	107		590.542	109
590.752	203		590.752	384		590.752	97		590.752	97
590.963	192		590.963	366		590.963	90		590.963	109
591.173	186		591.173	378		591.173	103		591.173	96
591.384	218		591.384	366		591.384	98		591.384	93
591.594	221		591.594	396		591.594	104		591.594	96
591.805	213		591.805	377		591.805	89		591.805	119
592.015	224		592.015	396		592.015	97		592.015	98
592.225	200		592.225	390		592.225	99		592.225	104
592.436	202		592.436	389		592.436	96		592.436	107
592.646	193		592.646	389		592.646	95		592.646	95
592.857	214		592.857	383		592.857	97		592.857	108
593.067	197		593.067	348		593.067	95		593.067	92
593.278	208		593.278	341		593.278	97		593.278	98
593.488	210		593.488	357		593.488	105		593.488	99
593.698	217		593.698	363		593.698	102		593.698	102
593.909	215		593.909	348		593.909	98		593.909	87
594.119	225		594.119	334		594.119	106		594.119	117
594.33	225		594.33	351		594.33	97		594.33	98
594.54	220		594.54	365		594.54	109		594.54	94
594.75	212		594.75	335		594.75	101		594.75	107
594.961	205		594.961	362		594.961	96		594.961	96
595.171	216		595.171	341		595.171	101		595.171	93
595.381	209		595.381	328		595.381	96		595.381	94
595.592	202		595.592	396		595.592	93		595.592	105
595.802	202		595.802	344		595.802	102		595.802	107
596.012	198		596.012	360		596.012	108		596.012	103
596.223	220		596.223	348		596.223	96		596.223	99
596.433	199		596.433	350		596.433	90		596.433	95
596.643	193		596.643	356		596.643	105		596.643	94
596.854	222		596.854	337		596.854	98		596.854	108
597.064	204		597.064	336		597.064	89		597.064	107
597.274	204		597.274	374		597.274	100		597.274	106
597.485	213		597.485	341		597.485	93		597.485	97
597.695	203		597.695	340		597.695	102		597.695	96
597.905	199		597.905	354		597.905	101		597.905	111
598.116	221		598.116	316		598.116	100		598.116	102
598.326	176		598.326	338		598.326	104		598.326	101
598.536	189		598.536	337		598.536	102		598.536	86
598.747	188		598.747	334		598.747	93		598.747	106
598.957	194		598.957	319		598.957	93		598.957	102
599.167	209		599.167	342		599.167	105		599.167	94
599.377	206		599.377	312		599.377	99		599.377	101
599.588	205		599.588	344		599.588	108		599.588	99
599.798	182		599.798	340		599.798	95		599.798	94
600.008	196		600.008	307		600.008	107		600.008	105
600.219	189		600.219	351		600.219	99		600.219	104
600.429	194		600.429	322		600.429	95		600.429	98
600.639	192		600.639	323		600.639	112		600.639	96
600.849	203		600.849	306		600.849	94		600.849	108
601.06	186		601.06	322		601.06	105		601.06	93
601.27	199		601.27	333		601.27	104		601.27	94
601.48	179		601.48	310		601.48	108		601.48	89
601.69	203		601.69	344		601.69	105		601.69	106
601.901	202		601.901	341		601.901	106		601.901	98
602.111	177		602.111	319		602.111	98		602.111	99
602.321	202		602.321	353		602.321	95		602.321	93
602.531	199		602.531	324		602.531	104		602.531	106
602.741	198		602.741	359		602.741	91		602.741	91
602.952	204		602.952	326		602.952	108		602.952	103
603.162	185		603.162	329		603.162	109		603.162	99
603.372	189		603.372	293		603.372	99		603.372	110
603.582	187		603.582	296		603.582	107		603.582	103
603.792	188		603.792	299		603.792	96		603.792	104
604.003	192		604.003	330		604.003	91		604.003	110
604.213	206		604.213	296		604.213	94		604.213	101
604.423	194		604.423	343		604.423	103		604.423	92
604.633	192		604.633	342		604.633	106		604.633	98
604.843	200		604.843	321		604.843	97		604.843	94
605.054	177		605.054	309		605.054	103		605.054	102
605.264	199		605.264	308		605.264	104		605.264	95
605.474	181		605.474	262		605.474	97		605.474	100
605.684	170		605.684	299		605.684	96		605.684	94
605.894	206		605.894	302		605.894	99		605.894	95
606.104	177		606.104	301		606.104	98		606.104	105
606.315	196		606.315	300		606.315	102		606.315	96
606.525	180		606.525	272		606.525	92		606.525	105
606.735	191		606.735	296		606.735	100		606.735	97
606.945	182		606.945	292		606.945	101		606.945	101
607.155	175		607.155	308		607.155	95		607.155	97
607.365	202		607.365	291		607.365	99		607.365	105
607.575	158		607.575	288		607.575	104		607.575	96
607.785	177		607.785	278		607.785	98		607.785	105
607.996	172		607.996	267		607.996	99		607.996	101
608.206	170		608.206	267		608.206	104		608.206	103
608.416	194		608.416	314		608.416	104		608.416	94
608.626	181		608.626	270		608.626	100		608.626	90
608.836	178		608.836	297		608.836	98		608.836	108
609.046	174		609.046	279		609.046	96		609.046	100
609.256	174		609.256	280		609.256	89		609.256	96
609.466	178		609.466	260		609.466	97		609.466	100
609.676	181		609.676	301		609.676	101		609.676	107
609.886	192		609.886	286		609.886	102		609.886	107
610.096	154		610.096	290		610.096	97		610.096	99
610.306	179		610.306	274		610.306	101		610.306	104
610.517	181		610.517	273		610.517	102		610.517	101
610.727	177		610.727	271		610.727	97		610.727	101
610.937	166		610.937	273		610.937	91		610.937	99
611.147	186		611.147	278		611.147	105		611.147	109
611.357	161		611.357	273		611.357	99		611.357	106
611.567	198		611.567	276		611.567	99		611.567	93
611.777	170		611.777	274		611.777	100		611.777	102
611.987	183		611.987	263		611.987	103		611.987	98
612.197	156		612.197	293		612.197	101		612.197	106
612.407	151		612.407	257		612.407	94		612.407	99
612.617	187		612.617	257		612.617	99		612.617	105
612.827	159		612.827	241		612.827	100		612.827	89
613.037	177		613.037	240		613.037	107		613.037	103
613.247	171		613.247	267		613.247	94		613.247	97
613.457	177		613.457	252		613.457	111		613.457	98
613.667	166		613.667	248		613.667	96		613.667	94
613.877	198		613.877	257		613.877	94		613.877	93
614.087	177		614.087	268		614.087	105		614.087	103
614.297	144		614.297	255		614.297	96		614.297	106
614.507	161		614.507	259		614.507	98		614.507	92
614.717	171		614.717	265		614.717	106		614.717	102
614.927	159		614.927	254		614.927	92		614.927	87
615.137	159		615.137	252		615.137	97		615.137	94
615.347	160		615.347	246		615.347	105		615.347	103
615.557	189		615.557	252		615.557	100		615.557	102
615.767	170		615.767	235		615.767	94		615.767	93
615.977	154		615.977	248		615.977	103		615.977	102
616.187	167		616.187	240		616.187	101		616.187	104
616.397	174		616.397	246		616.397	97		616.397	98
616.607	141		616.607	240		616.607	98		616.607	102
616.816	151		616.816	256		616.816	105		616.816	100
617.026	164		617.026	244		617.026	94		617.026	100
617.236	173		617.236	251		617.236	92		617.236	96
617.446	149		617.446	239		617.446	93		617.446	111
617.656	166		617.656	234		617.656	95		617.656	100
617.866	167		617.866	224		617.866	93		617.866	101
618.076	170		618.076	240		618.076	109		618.076	106
618.286	157		618.286	256		618.286	100		618.286	100
618.496	169		618.496	226		618.496	101		618.496	102
618.706	169		618.706	220		618.706	100		618.706	98
618.916	147		618.916	260		618.916	90		618.916	100
619.126	154		619.126	244		619.126	96		619.126	103
619.335	160		619.335	236		619.335	87		619.335	105
619.545	168		619.545	248		619.545	111		619.545	93
619.755	160		619.755	236		619.755	95		619.755	105
619.965	173		619.965	237		619.965	104		619.965	97
620.175	164		620.175	226		620.175	95		620.175	99
620.385	173		620.385	218		620.385	105		620.385	96
620.595	141		620.595	246		620.595	106		620.595	102
620.804	163		620.804	257		620.804	87		620.804	98
621.014	168		621.014	219		621.014	102		621.014	104
621.224	150		621.224	239		621.224	106		621.224	105
621.434	168		621.434	232		621.434	104		621.434	92
621.644	153		621.644	216		621.644	103		621.644	104
621.854	170		621.854	238		621.854	98		621.854	97
622.064	151		622.064	209		622.064	105		622.064	99
622.273	148		622.273	230		622.273	100		622.273	104
622.483	168		622.483	216		622.483	100		622.483	100
622.693	156		622.693	221		622.693	101		622.693	95
622.903	161		622.903	221		622.903	105		622.903	97
623.113	152		623.113	197		623.113	100		623.113	103
623.322	148		623.322	240		623.322	101		623.322	101
623.532	157		623.532	202		623.532	103		623.532	106
623.742	166		623.742	221		623.742	94		623.742	101
623.952	149		623.952	218		623.952	108		623.952	101
624.162	150		624.162	225		624.162	98		624.162	100
624.371	146		624.371	214		624.371	95		624.371	95
624.581	141		624.581	218		624.581	103		624.581	102
624.791	148		624.791	213		624.791	84		624.791	104
625.001	159		625.001	215		625.001	106		625.001	112
625.211	147		625.211	239		625.211	92		625.211	102
625.42	164		625.42	214		625.42	93		625.42	107
625.63	154		625.63	203		625.63	98		625.63	98
625.84	126		625.84	210		625.84	98		625.84	95
626.05	147		626.05	184		626.05	93		626.05	108
626.259	140		626.259	201		626.259	100		626.259	95
626.469	158		626.469	208		626.469	101		626.469	107
626.679	142		626.679	186		626.679	91		626.679	100
626.889	142		626.889	208		626.889	99		626.889	98
627.098	146		627.098	206		627.098	96		627.098	99
627.308	148		627.308	200		627.308	107		627.308	100
627.518	133		627.518	203		627.518	90		627.518	100
627.727	157		627.727	207		627.727	94		627.727	105
627.937	131		627.937	200		627.937	101		627.937	96
628.147	141		628.147	194		628.147	97		628.147	98
628.357	141		628.357	211		628.357	106		628.357	96
628.566	151		628.566	194		628.566	95		628.566	107
628.776	152		628.776	212		628.776	113		628.776	95
628.986	139		628.986	184		628.986	104		628.986	99
629.195	161		629.195	193		629.195	100		629.195	97
629.405	148		629.405	194		629.405	96		629.405	109
629.615	148		629.615	221		629.615	99		629.615	90
629.824	141		629.824	208		629.824	98		629.824	101
630.034	142		630.034	211		630.034	109		630.034	94
630.244	158		630.244	199		630.244	107		630.244	105
630.453	139		630.453	219		630.453	104		630.453	105
630.663	144		630.663	208		630.663	97		630.663	89
630.873	144		630.873	194		630.873	98		630.873	100
631.082	132		631.082	178		631.082	109		631.082	97
631.292	127		631.292	194		631.292	105		631.292	107
631.502	147		631.502	200		631.502	98		631.502	98
631.711	148		631.711	194		631.711	99		631.711	93
631.921	141		631.921	172		631.921	106		631.921	95
632.131	152		632.131	213		632.131	100		632.131	99
632.34	142		632.34	193		632.34	97		632.34	94
632.55	138		632.55	175		632.55	97		632.55	100
632.759	130		632.759	202		632.759	113		632.759	103
632.969	136		632.969	209		632.969	100		632.969	99
633.179	139		633.179	189		633.179	95		633.179	106
633.388	141		633.388	176		633.388	100		633.388	99
633.598	160		633.598	195		633.598	107		633.598	109
633.807	133		633.807	186		633.807	99		633.807	97
634.017	139		634.017	193		634.017	103		634.017	98
634.227	153		634.227	176		634.227	94		634.227	93
634.436	141		634.436	204		634.436	97		634.436	96
634.646	124		634.646	173		634.646	103		634.646	103
634.855	126		634.855	198		634.855	101		634.855	103
635.065	136		635.065	179		635.065	95		635.065	96
635.274	135		635.274	171		635.274	106		635.274	100
635.484	129		635.484	190		635.484	93		635.484	108
635.694	140		635.694	182		635.694	106		635.694	97
635.903	144		635.903	182		635.903	100		635.903	97
636.113	132		636.113	180		636.113	98		636.113	89
636.322	154		636.322	197		636.322	106		636.322	111
636.532	133		636.532	191		636.532	92		636.532	98
636.741	145		636.741	179		636.741	99		636.741	99
636.951	126		636.951	178		636.951	98		636.951	103
637.16	128		637.16	176		637.16	101		637.16	103
637.37	147		637.37	186		637.37	95		637.37	106
637.579	145		637.579	200		637.579	98		637.579	99
637.789	133		637.789	176		637.789	100		637.789	103
637.998	138		637.998	205		637.998	112		637.998	103
638.208	139		638.208	152		638.208	101		638.208	100
638.417	124		638.417	172		638.417	105		638.417	101
638.627	159		638.627	179		638.627	94		638.627	104
638.836	134		638.836	184		638.836	100		638.836	110
639.046	135		639.046	182		639.046	106		639.046	110
639.255	117		639.255	176		639.255	100		639.255	98
639.465	142		639.465	199		639.465	102		639.465	99
639.674	135		639.674	171		639.674	93		639.674	112
639.884	117		639.884	159		639.884	108		639.884	106
640.093	142		640.093	167		640.093	97		640.093	97
640.303	124		640.303	184		640.303	100		640.303	117
640.512	124		640.512	146		640.512	100		640.512	96
640.722	137		640.722	171		640.722	104		640.722	95
640.931	123		640.931	172		640.931	95		640.931	102
641.141	131		641.141	169		641.141	100		641.141	102
641.35	135		641.35	160		641.35	99		641.35	104
641.56	127		641.56	173		641.56	106		641.56	109
641.769	130		641.769	155		641.769	100		641.769	101
641.978	126		641.978	166		641.978	100		641.978	103
642.188	120		642.188	160		642.188	100		642.188	100
642.397	118		642.397	182		642.397	91		642.397	92
642.607	134		642.607	184		642.607	97		642.607	99
642.816	131		642.816	172		642.816	103		642.816	103
643.025	126		643.025	172		643.025	94		643.025	105
643.235	141		643.235	169		643.235	107		643.235	109
643.444	123		643.444	171		643.444	96		643.444	103
643.654	132		643.654	157		643.654	102		643.654	106
643.863	132		643.863	175		643.863	113		643.863	99
644.072	131		644.072	166		644.072	91		644.072	104
644.282	127		644.282	178		644.282	102		644.282	105
644.491	123		644.491	170		644.491	102		644.491	110
644.701	126		644.701	166		644.701	97		644.701	104
644.91	126		644.91	168		644.91	97		644.91	104
645.119	131		645.119	155		645.119	101		645.119	100
645.329	131		645.329	160		645.329	94		645.329	101
645.538	127		645.538	164		645.538	111		645.538	100
645.747	127		645.747	155		645.747	101		645.747	106
645.957	133		645.957	161		645.957	104		645.957	96
646.166	137		646.166	162		646.166	88		646.166	103
646.375	119		646.375	163		646.375	98		646.375	102
646.585	116		646.585	160		646.585	100		646.585	100
646.794	128		646.794	172		646.794	97		646.794	93
647.004	132		647.004	155		647.004	98		647.004	93
647.213	131		647.213	155		647.213	85		647.213	98
647.422	130		647.422	158		647.422	101		647.422	115
647.631	133		647.631	165		647.631	94		647.631	93
647.841	130		647.841	169		647.841	99		647.841	112
648.05	133		648.05	164		648.05	105		648.05	102
648.259	130		648.259	160		648.259	108		648.259	99
648.469	123		648.469	165		648.469	102		648.469	102
648.678	122		648.678	160		648.678	92		648.678	99
648.887	119		648.887	149		648.887	96		648.887	107
649.097	119		649.097	156		649.097	106		649.097	95
649.306	124		649.306	155		649.306	105		649.306	100
649.515	135		649.515	151		649.515	97		649.515	104
649.724	117		649.724	158		649.724	97		649.724	98
649.934	129		649.934	151		649.934	86		649.934	98
650.143	133		650.143	138		650.143	93		650.143	94
650.352	132		650.352	173		650.352	99		650.352	107
650.561	130		650.561	168		650.561	101		650.561	100
650.771	114		650.771	142		650.771	103		650.771	107
650.98	137		650.98	160		650.98	99		650.98	96
651.189	115		651.189	169		651.189	91		651.189	89
651.398	118		651.398	143		651.398	100		651.398	102
651.608	137		651.608	148		651.608	102		651.608	94
651.817	129		651.817	160		651.817	96		651.817	94
652.026	122		652.026	157		652.026	96		652.026	102
652.235	122		652.235	153		652.235	99		652.235	103
652.445	121		652.445	154		652.445	97		652.445	98
652.654	128		652.654	150		652.654	100		652.654	107
652.863	122		652.863	143		652.863	103		652.863	109
653.072	118		653.072	127		653.072	97		653.072	100
653.281	115		653.281	157		653.281	97		653.281	89
653.491	127		653.491	148		653.491	98		653.491	102
653.7	121		653.7	155		653.7	98		653.7	101
653.909	120		653.909	167		653.909	101		653.909	92
654.118	127		654.118	151		654.118	107		654.118	98
654.327	122		654.327	148		654.327	100		654.327	102
654.537	113		654.537	153		654.537	101		654.537	104
654.746	129		654.746	149		654.746	103		654.746	97
654.955	120		654.955	149		654.955	104		654.955	95
655.164	116		655.164	148		655.164	101		655.164	101
655.373	114		655.373	158		655.373	102		655.373	93
655.582	119		655.582	143		655.582	102		655.582	104
655.792	116		655.792	165		655.792	102		655.792	96
656.001	114		656.001	163		656.001	105		656.001	95
656.21	132		656.21	149		656.21	102		656.21	114
656.419	106		656.419	148		656.419	96		656.419	95
656.628	143		656.628	137		656.628	96		656.628	95
656.837	111		656.837	132		656.837	94		656.837	102
657.046	116		657.046	146		657.046	101		657.046	92
657.256	113		657.256	159		657.256	106		657.256	104
657.465	128		657.465	163		657.465	102		657.465	100
657.674	120		657.674	138		657.674	100		657.674	97
657.883	118		657.883	139		657.883	112		657.883	114
658.092	134		658.092	155		658.092	100		658.092	101
658.301	136		658.301	143		658.301	104		658.301	115
658.51	113		658.51	141		658.51	106		658.51	95
658.719	119		658.719	145		658.719	101		658.719	103
658.928	116		658.928	144		658.928	102		658.928	100
659.137	118		659.137	155		659.137	106		659.137	95
659.347	125		659.347	139		659.347	94		659.347	105
659.556	122		659.556	153		659.556	97		659.556	107
659.765	102		659.765	160		659.765	101		659.765	102
659.974	131		659.974	141		659.974	96		659.974	93
660.183	118		660.183	150		660.183	97		660.183	95
660.392	112		660.392	146		660.392	104		660.392	95
660.601	114		660.601	145		660.601	102		660.601	111
660.81	113		660.81	144		660.81	110		660.81	111
661.019	124		661.019	123		661.019	96		661.019	100
661.228	113		661.228	142		661.228	103		661.228	94
661.437	115		661.437	144		661.437	97		661.437	94
661.646	129		661.646	131		661.646	91		661.646	104
661.855	136		661.855	137		661.855	105		661.855	105
662.064	109		662.064	144		662.064	104		662.064	106
662.273	120		662.273	140		662.273	95		662.273	98
662.482	122		662.482	149		662.482	110		662.482	102
662.691	127		662.691	134		662.691	96		662.691	110
662.9	113		662.9	152		662.9	109		662.9	104
663.109	117		663.109	151		663.109	89		663.109	102
663.318	125		663.318	154		663.318	108		663.318	101
663.527	120		663.527	130		663.527	93		663.527	107
663.736	111		663.736	144		663.736	102		663.736	98
663.945	104		663.945	130		663.945	101		663.945	108
664.154	123		664.154	137		664.154	104		664.154	110
664.363	128		664.363	131		664.363	109		664.363	99
664.572	116		664.572	134		664.572	100		664.572	103
664.781	128		664.781	145		664.781	96		664.781	98
664.99	120		664.99	153		664.99	112		664.99	110
665.199	121		665.199	125		665.199	92		665.199	99
665.408	108		665.408	134		665.408	105		665.408	94
665.617	119		665.617	139		665.617	103		665.617	97
665.826	128		665.826	139		665.826	96		665.826	99
666.035	126		666.035	125		666.035	103		666.035	97
666.244	109		666.244	132		666.244	105		666.244	96
666.453	125		666.453	150		666.453	99		666.453	99
666.662	120		666.662	146		666.662	106		666.662	106
666.871	125		666.871	139		666.871	100		666.871	99
667.08	117		667.08	149		667.08	98		667.08	95
667.288	110		667.288	144		667.288	108		667.288	103
667.497	114		667.497	123		667.497	94		667.497	101
667.706	123		667.706	150		667.706	108		667.706	107
667.915	107		667.915	138		667.915	107		667.915	99
668.124	112		668.124	119		668.124	104		668.124	94
668.333	110		668.333	128		668.333	99		668.333	98
668.542	119		668.542	127		668.542	93		668.542	97
668.751	110		668.751	139		668.751	106		668.751	89
668.96	112		668.96	131		668.96	106		668.96	102
669.169	108		669.169	138		669.169	97		669.169	94
669.377	115		669.377	117		669.377	97		669.377	101
669.586	118		669.586	128		669.586	99		669.586	102
669.795	103		669.795	151		669.795	96		669.795	89
670.004	103		670.004	142		670.004	109		670.004	105
670.213	127		670.213	125		670.213	97		670.213	106
670.422	113		670.422	127		670.422	102		670.422	102
670.631	107		670.631	128		670.631	98		670.631	103
670.839	119		670.839	112		670.839	88		670.839	96
671.048	121		671.048	124		671.048	97		671.048	105
671.257	117		671.257	130		671.257	99		671.257	98
671.466	109		671.466	118		671.466	101		671.466	94
671.675	114		671.675	134		671.675	94		671.675	97
671.884	98		671.884	121		671.884	107		671.884	107
672.092	109		672.092	140		672.092	105		672.092	95
672.301	119		672.301	132		672.301	93		672.301	101
672.51	108		672.51	138		672.51	101		672.51	105
672.719	108		672.719	118		672.719	104		672.719	103
672.928	115		672.928	139		672.928	101		672.928	102
673.136	116		673.136	129		673.136	93		673.136	112
673.345	111		673.345	125		673.345	95		673.345	98
673.554	103		673.554	132		673.554	98		673.554	97
673.763	107		673.763	121		673.763	103		673.763	109
673.972	115		673.972	131		673.972	103		673.972	110
674.18	122		674.18	124		674.18	106		674.18	90
674.389	113		674.389	134		674.389	100		674.389	94
674.598	116		674.598	131		674.598	104		674.598	97
674.807	113		674.807	127		674.807	103		674.807	88
675.015	119		675.015	134		675.015	101		675.015	105
675.224	108		675.224	151		675.224	102		675.224	110
675.433	108		675.433	122		675.433	100		675.433	95
675.642	112		675.642	138		675.642	104		675.642	102
675.85	102		675.85	135		675.85	95		675.85	97
676.059	107		676.059	132		676.059	100		676.059	93
676.268	118		676.268	132		676.268	96		676.268	92
676.477	111		676.477	124		676.477	111		676.477	95
676.685	101		676.685	128		676.685	99		676.685	103
676.894	106		676.894	127		676.894	102		676.894	102
677.103	101		677.103	109		677.103	97		677.103	95
677.312	111		677.312	127		677.312	107		677.312	100
677.52	117		677.52	141		677.52	100		677.52	108
677.729	108		677.729	116		677.729	109		677.729	100
677.938	113		677.938	99		677.938	104		677.938	107
678.146	113		678.146	134		678.146	100		678.146	106
678.355	113		678.355	143		678.355	96		678.355	108
678.564	99		678.564	135		678.564	105		678.564	104
678.772	114		678.772	118		678.772	109		678.772	109
678.981	111		678.981	127		678.981	94		678.981	96
679.19	117		679.19	121		679.19	99		679.19	111
679.399	113		679.399	128		679.399	98		679.399	100
679.607	112		679.607	130		679.607	98		679.607	97
679.816	110		679.816	128		679.816	117		679.816	103
680.024	117		680.024	125		680.024	89		680.024	107
680.233	101		680.233	132		680.233	102		680.233	103
680.442	114		680.442	111		680.442	106		680.442	106
680.65	111		680.65	127		680.65	104		680.65	104
680.859	118		680.859	112		680.859	101		680.859	103
681.068	104		681.068	134		681.068	108		681.068	103
681.276	109		681.276	133		681.276	95		681.276	97
681.485	99		681.485	122		681.485	105		681.485	100
681.694	114		681.694	113		681.694	103		681.694	108
681.902	108		681.902	123		681.902	99		681.902	117
682.111	117		682.111	126		682.111	101		682.111	102
682.319	104		682.319	137		682.319	101		682.319	114
682.528	107		682.528	115		682.528	106		682.528	99
682.737	108		682.737	116		682.737	107		682.737	96
682.945	107		682.945	116		682.945	99		682.945	97
683.154	108		683.154	126		683.154	94		683.154	102
683.362	116		683.362	120		683.362	104		683.362	100
683.571	107		683.571	124		683.571	91		683.571	94
683.78	108		683.78	113		683.78	107		683.78	109
683.988	100		683.988	127		683.988	112		683.988	104
684.197	104		684.197	109		684.197	99		684.197	102
684.405	110		684.405	126		684.405	103		684.405	99
684.614	112		684.614	135		684.614	102		684.614	103
684.822	111		684.822	120		684.822	97		684.822	99
685.031	108		685.031	115		685.031	94		685.031	110
685.24	105		685.24	114		685.24	93		685.24	102
685.448	106		685.448	127		685.448	107		685.448	98
685.657	123		685.657	106		685.657	102		685.657	91
685.865	89		685.865	120		685.865	106		685.865	98
686.074	109		686.074	119		686.074	90		686.074	99
686.282	111		686.282	118		686.282	104		686.282	99
686.491	104		686.491	126		686.491	102		686.491	94
686.699	117		686.699	114		686.699	95		686.699	113
686.908	117		686.908	109		686.908	94		686.908	95
687.116	99		687.116	118		687.116	94		687.116	106
687.325	110		687.325	128		687.325	114		687.325	96
687.533	111		687.533	125		687.533	89		687.533	93
687.742	103		687.742	114		687.742	109		687.742	100
687.95	107		687.95	117		687.95	98		687.95	103
688.159	98		688.159	115		688.159	97		688.159	101
688.367	105		688.367	107		688.367	102		688.367	102
688.576	104		688.576	114		688.576	101		688.576	100
688.784	103		688.784	132		688.784	99		688.784	99
688.993	102		688.993	124		688.993	108		688.993	100
689.201	103		689.201	115		689.201	111		689.201	101
689.41	108		689.41	124		689.41	100		689.41	94
689.618	113		689.618	117		689.618	97		689.618	110
689.827	110		689.827	125		689.827	103		689.827	102
690.035	104		690.035	112		690.035	101		690.035	113
690.244	109		690.244	120		690.244	109		690.244	102
690.452	107		690.452	126		690.452	98		690.452	104
690.66	112		690.66	125		690.66	96		690.66	99
690.869	106		690.869	111		690.869	106		690.869	94
691.077	114		691.077	112		691.077	107		691.077	92
691.286	108		691.286	131		691.286	98		691.286	94
691.494	111		691.494	118		691.494	95		691.494	96
691.703	114		691.703	114		691.703	99		691.703	101
691.911	94		691.911	110		691.911	93		691.911	92
692.119	106		692.119	114		692.119	97		692.119	103
692.328	106		692.328	120		692.328	101		692.328	111
692.536	118		692.536	117		692.536	104		692.536	96
692.745	99		692.745	120		692.745	85		692.745	99
692.953	98		692.953	120		692.953	92		692.953	101
693.161	119		693.161	131		693.161	100		693.161	93
693.37	102		693.37	114		693.37	98		693.37	104
693.578	114		693.578	118		693.578	107		693.578	102
693.787	114		693.787	114		693.787	104		693.787	101
693.995	116		693.995	134		693.995	101		693.995	102
694.203	105		694.203	117		694.203	97		694.203	102
694.412	118		694.412	108		694.412	99		694.412	94
694.62	118		694.62	111		694.62	99		694.62	97
694.828	105		694.828	122		694.828	96		694.828	95
695.037	114		695.037	100		695.037	102		695.037	96
695.245	117		695.245	118		695.245	105		695.245	101
695.453	108		695.453	123		695.453	100		695.453	105
695.662	113		695.662	117		695.662	99		695.662	103
695.87	112		695.87	115		695.87	97		695.87	98
696.078	115		696.078	116		696.078	97		696.078	110
696.287	98		696.287	119		696.287	91		696.287	109
696.495	103		696.495	118		696.495	97		696.495	94
696.703	107		696.703	111		696.703	104		696.703	102
696.912	103		696.912	127		696.912	102		696.912	112
697.12	106		697.12	112		697.12	102		697.12	106
697.328	118		697.328	112		697.328	107		697.328	105
697.537	110		697.537	107		697.537	98		697.537	93
697.745	111		697.745	120		697.745	102		697.745	104
697.953	101		697.953	111		697.953	98		697.953	104
698.162	108		698.162	115		698.162	95		698.162	108
698.37	123		698.37	109		698.37	97		698.37	97
698.578	109		698.578	104		698.578	100		698.578	93
698.786	109		698.786	114		698.786	100		698.786	105
698.995	116		698.995	120		698.995	103		698.995	97
699.203	123		699.203	106		699.203	96		699.203	91
699.411	114		699.411	117		699.411	91		699.411	97
699.619	113		699.619	122		699.619	100		699.619	101
699.828	106		699.828	117		699.828	96		699.828	107
700.036	105		700.036	113		700.036	91		700.036	100
700.244	116		700.244	113		700.244	97		700.244	97
700.452	93		700.452	112		700.452	111		700.452	96
700.661	113		700.661	105		700.661	102		700.661	105
700.869	99		700.869	122		700.869	110		700.869	98
701.077	106		701.077	106		701.077	105		701.077	103
701.285	104		701.285	112		701.285	92		701.285	96
701.494	105		701.494	109		701.494	106		701.494	103
701.702	115		701.702	112		701.702	100		701.702	100
701.91	108		701.91	107		701.91	99		701.91	105
702.118	113		702.118	118		702.118	92		702.118	106
702.326	104		702.326	117		702.326	118		702.326	101
702.535	97		702.535	112		702.535	107		702.535	99
702.743	99		702.743	125		702.743	108		702.743	107
702.951	113		702.951	109		702.951	97		702.951	103
703.159	116		703.159	118		703.159	93		703.159	99
703.367	103		703.367	104		703.367	107		703.367	101
703.576	96		703.576	120		703.576	96		703.576	102
703.784	103		703.784	110		703.784	94		703.784	92
703.992	110		703.992	110		703.992	113		703.992	94
704.2	104		704.2	120		704.2	101		704.2	100
704.408	95		704.408	114		704.408	88		704.408	108
704.616	107		704.616	103		704.616	105		704.616	106
704.824	101		704.824	117		704.824	109		704.824	104
705.033	93		705.033	121		705.033	93		705.033	99
705.241	99		705.241	115		705.241	96		705.241	84
705.449	106		705.449	119		705.449	95		705.449	105
705.657	116		705.657	108		705.657	100		705.657	94
705.865	112		705.865	120		705.865	101		705.865	105
706.073	101		706.073	113		706.073	98		706.073	95
706.281	98		706.281	115		706.281	111		706.281	98
706.49	104		706.49	100		706.49	94		706.49	107
706.698	104		706.698	106		706.698	95		706.698	94
706.906	117		706.906	111		706.906	99		706.906	108
707.114	102		707.114	111		707.114	101		707.114	99
707.322	107		707.322	101		707.322	87		707.322	108
707.53	108		707.53	115		707.53	96		707.53	98
707.738	121		707.738	111		707.738	98		707.738	99
707.946	106		707.946	105		707.946	95		707.946	95
708.154	107		708.154	110		708.154	96		708.154	100
708.362	105		708.362	110		708.362	93		708.362	96
708.57	96		708.57	110		708.57	110		708.57	102
708.779	110		708.779	113		708.779	109		708.779	98
708.987	113		708.987	112		708.987	102		708.987	96
709.195	109		709.195	110		709.195	98		709.195	97
709.403	102		709.403	125		709.403	106		709.403	104
709.611	103		709.611	114		709.611	99		709.611	101
709.819	92		709.819	110		709.819	107		709.819	94
710.027	112		710.027	105		710.027	90		710.027	108
710.235	106		710.235	102		710.235	99		710.235	103
710.443	100		710.443	100		710.443	102		710.443	104
710.651	90		710.651	117		710.651	102		710.651	110
710.859	114		710.859	103		710.859	101		710.859	99
711.067	113		711.067	110		711.067	106		711.067	99
711.275	110		711.275	109		711.275	111		711.275	96
711.483	105		711.483	113		711.483	115		711.483	101
711.691	108		711.691	119		711.691	98		711.691	104
711.899	109		711.899	113		711.899	105		711.899	104
712.107	100		712.107	100		712.107	92		712.107	103
712.315	96		712.315	110		712.315	96		712.315	95
712.523	102		712.523	111		712.523	109		712.523	106
712.731	106		712.731	114		712.731	98		712.731	106
712.939	104		712.939	106		712.939	104		712.939	101
713.147	98		713.147	101		713.147	89		713.147	97
713.355	105		713.355	112		713.355	93		713.355	94
713.563	99		713.563	98		713.563	94		713.563	90
713.771	109		713.771	115		713.771	103		713.771	94
713.979	99		713.979	110		713.979	104		713.979	99
714.187	97		714.187	112		714.187	93		714.187	94
714.395	105		714.395	110		714.395	108		714.395	109
714.603	99		714.603	108		714.603	96		714.603	105
714.811	106		714.811	107		714.811	92		714.811	102
715.019	114		715.019	113		715.019	99		715.019	115
715.227	116		715.227	102		715.227	100		715.227	102
715.434	111		715.434	105		715.434	104		715.434	97
715.642	107		715.642	104		715.642	102		715.642	101
715.85	103		715.85	111		715.85	100		715.85	101
716.058	104		716.058	107		716.058	100		716.058	98
716.266	106		716.266	112		716.266	107		716.266	97
716.474	98		716.474	93		716.474	88		716.474	108
716.682	108		716.682	110		716.682	105		716.682	104
716.89	105		716.89	107		716.89	102		716.89	101
717.098	102		717.098	106		717.098	98		717.098	111
717.306	117		717.306	110		717.306	109		717.306	100
717.514	107		717.514	106		717.514	100		717.514	94
717.721	103		717.721	116		717.721	103		717.721	98
717.929	105		717.929	109		717.929	98		717.929	99
718.137	113		718.137	106		718.137	102		718.137	109
718.345	101		718.345	116		718.345	104		718.345	101
718.553	102		718.553	110		718.553	93		718.553	106
718.761	114		718.761	114		718.761	100		718.761	110
718.969	97		718.969	100		718.969	100		718.969	97
719.177	100		719.177	126		719.177	98		719.177	93
719.384	109		719.384	96		719.384	106		719.384	100
719.592	103		719.592	98		719.592	102		719.592	102
719.8	105		719.8	106		719.8	108		719.8	94
720.008	95		720.008	109		720.008	91		720.008	105
720.216	110		720.216	101		720.216	97		720.216	100
720.424	105		720.424	112		720.424	99		720.424	100
720.631	104		720.631	109		720.631	96		720.631	87
720.839	106		720.839	121		720.839	106		720.839	100
721.047	102		721.047	115		721.047	102		721.047	95
721.255	99		721.255	102		721.255	94		721.255	111
721.463	99		721.463	113		721.463	106		721.463	100
721.67	109		721.67	96		721.67	103		721.67	98
721.878	104		721.878	125		721.878	108		721.878	102
722.086	102		722.086	106		722.086	100		722.086	107
722.294	96		722.294	120		722.294	104		722.294	91
722.502	101		722.502	102		722.502	87		722.502	96
722.709	99		722.709	109		722.709	110		722.709	96
722.917	108		722.917	103		722.917	100		722.917	108
723.125	99		723.125	111		723.125	102		723.125	103
723.333	101		723.333	109		723.333	98		723.333	95
723.54	106		723.54	103		723.54	104		723.54	93
723.748	103		723.748	111		723.748	97		723.748	96
723.956	121		723.956	104		723.956	102		723.956	102
724.164	101		724.164	115		724.164	104		724.164	99
724.371	111		724.371	108		724.371	101		724.371	98
724.579	97		724.579	116		724.579	94		724.579	111
724.787	114		724.787	109		724.787	86		724.787	101
724.995	101		724.995	109		724.995	99		724.995	109
725.202	101		725.202	100		725.202	98		725.202	103
725.41	102		725.41	110		725.41	97		725.41	113
725.618	116		725.618	116		725.618	92		725.618	106
725.826	105		725.826	105		725.826	99		725.826	99
726.033	105		726.033	107		726.033	108		726.033	92
726.241	113		726.241	100		726.241	101		726.241	105
726.449	97		726.449	102		726.449	95		726.449	106
726.656	106		726.656	118		726.656	111		726.656	97
726.864	92		726.864	95		726.864	91		726.864	99
727.072	108		727.072	128		727.072	103		727.072	104
727.279	109		727.279	99		727.279	98		727.279	99
727.487	104		727.487	101		727.487	107		727.487	98
727.695	100		727.695	110		727.695	105		727.695	86
727.902	104		727.902	111		727.902	95		727.902	101
728.11	115		728.11	107		728.11	92		728.11	104
728.318	96		728.318	117		728.318	91		728.318	99
728.525	94		728.525	115		728.525	110		728.525	99
728.733	94		728.733	106		728.733	104		728.733	96
728.941	105		728.941	103		728.941	101		728.941	96
729.148	94		729.148	112		729.148	103		729.148	104
729.356	95		729.356	95		729.356	103		729.356	99
729.564	106		729.564	100		729.564	95		729.564	97
729.771	102		729.771	110		729.771	104		729.771	103
729.979	98		729.979	107		729.979	103		729.979	101
730.187	95		730.187	111		730.187	96		730.187	116
730.394	115		730.394	103		730.394	102		730.394	107
730.602	113		730.602	102		730.602	100		730.602	99
730.809	107		730.809	110		730.809	90		730.809	101
731.017	102		731.017	100		731.017	100		731.017	89
731.225	95		731.225	110		731.225	103		731.225	102
731.432	109		731.432	99		731.432	100		731.432	97
731.64	101		731.64	91		731.64	100		731.64	114
731.847	99		731.847	109		731.847	97		731.847	96
732.055	106		732.055	116		732.055	99		732.055	90
732.263	115		732.263	100		732.263	94		732.263	100
732.47	95		732.47	94		732.47	96		732.47	97
732.678	99		732.678	114		732.678	107		732.678	100
732.885	104		732.885	111		732.885	113		732.885	107
733.093	93		733.093	105		733.093	94		733.093	100
733.3	109		733.3	101		733.3	107		733.3	101
733.508	93		733.508	106		733.508	103		733.508	100
733.716	102		733.716	107		733.716	86		733.716	103
733.923	108		733.923	97		733.923	115		733.923	107
734.131	104		734.131	110		734.131	99		734.131	100
734.338	114		734.338	100		734.338	101		734.338	103
734.546	103		734.546	109		734.546	104		734.546	91
734.753	96		734.753	94		734.753	104		734.753	113
734.961	100		734.961	102		734.961	105		734.961	99
735.168	110		735.168	98		735.168	107		735.168	103
735.376	102		735.376	111		735.376	95		735.376	110
735.583	103		735.583	109		735.583	98		735.583	90
735.791	93		735.791	91		735.791	104		735.791	103
735.998	103		735.998	107		735.998	111		735.998	108
736.206	112		736.206	112		736.206	110		736.206	96
736.413	104		736.413	106		736.413	100		736.413	109
736.621	104		736.621	91		736.621	101		736.621	103
736.828	106		736.828	100		736.828	114		736.828	100
737.036	110		737.036	106		737.036	97		737.036	106
737.243	105		737.243	105		737.243	101		737.243	106
737.451	98		737.451	107		737.451	107		737.451	94
737.658	101		737.658	107		737.658	95		737.658	99
737.866	99		737.866	104		737.866	95		737.866	114
738.073	104		738.073	116		738.073	90		738.073	107
738.281	103		738.281	112		738.281	103		738.281	92
738.488	102		738.488	103		738.488	97		738.488	98
738.696	102		738.696	109		738.696	93		738.696	101
738.903	106		738.903	111		738.903	99		738.903	104
739.11	96		739.11	112		739.11	116		739.11	99
739.318	90		739.318	98		739.318	97		739.318	100
739.525	93		739.525	111		739.525	98		739.525	97
739.733	103		739.733	104		739.733	97		739.733	99
739.94	97		739.94	103		739.94	90		739.94	103
740.148	104		740.148	99		740.148	100		740.148	96
740.355	99		740.355	104		740.355	103		740.355	100
740.562	107		740.562	89		740.562	99		740.562	102
740.77	95		740.77	95		740.77	96		740.77	102
740.977	109		740.977	104		740.977	98		740.977	99
741.185	104		741.185	105		741.185	100		741.185	104
741.392	99		741.392	105		741.392	100		741.392	102
741.599	96		741.599	112		741.599	98		741.599	104
741.807	101		741.807	108		741.807	100		741.807	94
742.014	104		742.014	99		742.014	108		742.014	103
742.221	105		742.221	104		742.221	105		742.221	93
742.429	91		742.429	118		742.429	101		742.429	106
742.636	101		742.636	104		742.636	107		742.636	93
742.844	107		742.844	100		742.844	104		742.844	95
743.051	109		743.051	98		743.051	98		743.051	100
743.258	100		743.258	114		743.258	100		743.258	100
743.466	92		743.466	104		743.466	112		743.466	91
743.673	102		743.673	99		743.673	96		743.673	101
743.88	113		743.88	107		743.88	102		743.88	101
744.088	104		744.088	109		744.088	100		744.088	102
744.295	99		744.295	103		744.295	98		744.295	92
744.502	102		744.502	112		744.502	94		744.502	107
744.71	100		744.71	107		744.71	108		744.71	95
744.917	99		744.917	91		744.917	106		744.917	104
745.124	104		745.124	99		745.124	93		745.124	106
745.332	106		745.332	100		745.332	102		745.332	97
745.539	91		745.539	104		745.539	96		745.539	96
745.746	111		745.746	117		745.746	98		745.746	102
745.953	106		745.953	110		745.953	99		745.953	98
746.161	93		746.161	100		746.161	103		746.161	109
746.368	97		746.368	111		746.368	107		746.368	110
746.575	103		746.575	96		746.575	115		746.575	94
746.783	101		746.783	115		746.783	99		746.783	101
746.99	111		746.99	98		746.99	99		746.99	96
747.197	93		747.197	96		747.197	106		747.197	106
747.404	99		747.404	100		747.404	102		747.404	101
747.612	112		747.612	109		747.612	90		747.612	103
747.819	94		747.819	106		747.819	107		747.819	96
748.026	108		748.026	106		748.026	99		748.026	101
748.233	95		748.233	100		748.233	103		748.233	104
748.441	98		748.441	99		748.441	95		748.441	105
748.648	111		748.648	110		748.648	104		748.648	105
748.855	103		748.855	109		748.855	102		748.855	109
749.062	101		749.062	96		749.062	100		749.062	94
749.27	94		749.27	106		749.27	100		749.27	101
749.477	94		749.477	107		749.477	107		749.477	100
749.684	105		749.684	100		749.684	96		749.684	104
749.891	90		749.891	105		749.891	104		749.891	111
750.098	96		750.098	105		750.098	98		750.098	98
750.306	107		750.306	107		750.306	91		750.306	98
750.513	106		750.513	119		750.513	99		750.513	96
750.72	99		750.72	104		750.72	108		750.72	101
750.927	110		750.927	109		750.927	100		750.927	88
751.134	100		751.134	98		751.134	104		751.134	110
751.342	104		751.342	108		751.342	104		751.342	101
751.549	90		751.549	93		751.549	95		751.549	106
751.756	109		751.756	100		751.756	101		751.756	96
751.963	110		751.963	91		751.963	95		751.963	103
752.17	104		752.17	102		752.17	105		752.17	97
752.377	112		752.377	106		752.377	108		752.377	108
752.585	97		752.585	99		752.585	103		752.585	94
752.792	94		752.792	98		752.792	107		752.792	96
752.999	104		752.999	110		752.999	95		752.999	107
753.206	95		753.206	107		753.206	88		753.206	105
753.413	96		753.413	104		753.413	99		753.413	93
753.62	97		753.62	107		753.62	103		753.62	97
753.827	114		753.827	97		753.827	99		753.827	94
754.035	105		754.035	98		754.035	111		754.035	101
754.242	103		754.242	108		754.242	108		754.242	94
754.449	100		754.449	97		754.449	98		754.449	102
754.656	100		754.656	100		754.656	93		754.656	100
754.863	98		754.863	112		754.863	94		754.863	103
755.07	107		755.07	92		755.07	95		755.07	98
755.277	95		755.277	100		755.277	104		755.277	99
755.484	104		755.484	102		755.484	100		755.484	102
755.691	96		755.691	101		755.691	105		755.691	104
755.899	107		755.899	103		755.899	102		755.899	100
756.106	98		756.106	107		756.106	96		756.106	99
756.313	105		756.313	100		756.313	100		756.313	99
756.52	99		756.52	105		756.52	106		756.52	91
756.727	98		756.727	111		756.727	87		756.727	102
756.934	101		756.934	100		756.934	99		756.934	98
757.141	109		757.141	101		757.141	98		757.141	94
757.348	100		757.348	105		757.348	100		757.348	94
757.555	91		757.555	87		757.555	95		757.555	97
757.762	115		757.762	101		757.762	95		757.762	89
757.969	107		757.969	92		757.969	104		757.969	97
758.176	105		758.176	108		758.176	87		758.176	107
758.383	90		758.383	104		758.383	98		758.383	103
758.59	95		758.59	97		758.59	103		758.59	94
758.797	113		758.797	105		758.797	99		758.797	99
759.004	112		759.004	112		759.004	104		759.004	101
759.211	106		759.211	103		759.211	102		759.211	106
759.418	100		759.418	89		759.418	102		759.418	90
759.625	85		759.625	103		759.625	96		759.625	94
759.832	99		759.832	111		759.832	107		759.832	99
760.039	96		760.039	109		760.039	101		760.039	108
760.246	103		760.246	101		760.246	107		760.246	95
760.453	99		760.453	100		760.453	97		760.453	106
760.66	109		760.66	105		760.66	103		760.66	93
760.867	103		760.867	105		760.867	102		760.867	100
761.074	98		761.074	106		761.074	104		761.074	109
761.281	99		761.281	112		761.281	98		761.281	87
761.488	110		761.488	101		761.488	96		761.488	100
761.695	104		761.695	96		761.695	101		761.695	101
761.902	102		761.902	105		761.902	104		761.902	107
762.109	101		762.109	114		762.109	99		762.109	95
762.316	101		762.316	105		762.316	92		762.316	105
762.523	100		762.523	103		762.523	98		762.523	102
762.73	106		762.73	108		762.73	97		762.73	91
762.937	100		762.937	106		762.937	94		762.937	99
763.144	104		763.144	105		763.144	101		763.144	95
763.351	100		763.351	105		763.351	104		763.351	96
763.558	111		763.558	105		763.558	100		763.558	91
763.765	98		763.765	101		763.765	101		763.765	95
763.972	98		763.972	102		763.972	100		763.972	91
764.178	98		764.178	97		764.178	98		764.178	97
764.385	97		764.385	106		764.385	98		764.385	91
764.592	96		764.592	102		764.592	100		764.592	111
764.799	115		764.799	96		764.799	103		764.799	101
765.006	101		765.006	114		765.006	96		765.006	98
765.213	101		765.213	96		765.213	97		765.213	102
765.42	103		765.42	102		765.42	101		765.42	106
765.627	107		765.627	103		765.627	101		765.627	90
765.834	93		765.834	90		765.834	109		765.834	105
766.04	96		766.04	104		766.04	99		766.04	101
766.247	90		766.247	99		766.247	98		766.247	94
766.454	96		766.454	97		766.454	106		766.454	94
766.661	110		766.661	98		766.661	88		766.661	109
766.868	95		766.868	95		766.868	98		766.868	105
767.075	110		767.075	99		767.075	105		767.075	95
767.282	98		767.282	105		767.282	93		767.282	100
767.488	106		767.488	106		767.488	112		767.488	106
767.695	102		767.695	97		767.695	97		767.695	90
767.902	103		767.902	98		767.902	95		767.902	99
768.109	108		768.109	103		768.109	87		768.109	106
768.316	107		768.316	108		768.316	101		768.316	112
768.523	102		768.523	96		768.523	100		768.523	96
768.729	96		768.729	106		768.729	104		768.729	102
768.936	103		768.936	91		768.936	95		768.936	112
769.143	99		769.143	97		769.143	104		769.143	88
769.35	100		769.35	108		769.35	102		769.35	95
769.557	97		769.557	117		769.557	104		769.557	96
769.763	99		769.763	88		769.763	99		769.763	107
769.97	109		769.97	110		769.97	108		769.97	106
770.177	107		770.177	101		770.177	90		770.177	95
770.384	96		770.384	106		770.384	91		770.384	101
770.591	98		770.591	102		770.591	94		770.591	100
770.797	91		770.797	86		770.797	100		770.797	84
771.004	106		771.004	100		771.004	94		771.004	105
771.211	100		771.211	97		771.211	98		771.211	100
771.418	101		771.418	96		771.418	105		771.418	99
771.624	96		771.624	103		771.624	106		771.624	94
771.831	88		771.831	105		771.831	93		771.831	94
772.038	99		772.038	106		772.038	106		772.038	103
772.245	92		772.245	93		772.245	101		772.245	100
772.451	109		772.451	95		772.451	95		772.451	107
772.658	103		772.658	96		772.658	93		772.658	101
772.865	109		772.865	106		772.865	101		772.865	104
773.072	105		773.072	97		773.072	97		773.072	106
773.278	103		773.278	95		773.278	101		773.278	94
773.485	104		773.485	101		773.485	89		773.485	102
773.692	103		773.692	107		773.692	99		773.692	98
773.898	98		773.898	110		773.898	102		773.898	103
774.105	100		774.105	102		774.105	94		774.105	102
774.312	96		774.312	104		774.312	100		774.312	106
774.519	106		774.519	95		774.519	96		774.519	96
774.725	100		774.725	97		774.725	100		774.725	101
774.932	97		774.932	99		774.932	106		774.932	92
775.139	105		775.139	101		775.139	97		775.139	100
775.345	101		775.345	104		775.345	95		775.345	105
775.552	105		775.552	103		775.552	87		775.552	106
775.759	101		775.759	106		775.759	101		775.759	83
775.965	104		775.965	97		775.965	102		775.965	104
776.172	103		776.172	101		776.172	110		776.172	100
776.379	96		776.379	93		776.379	100		776.379	103
776.585	94		776.585	97		776.585	102		776.585	106
776.792	107		776.792	107		776.792	96		776.792	101
776.999	99		776.999	97		776.999	87		776.999	104
777.205	99		777.205	106		777.205	93		777.205	108
777.412	98		777.412	98		777.412	97		777.412	93
777.618	112		777.618	98		777.618	99		777.618	97
777.825	99		777.825	101		777.825	101		777.825	96
778.032	96		778.032	89		778.032	113		778.032	99
778.238	103		778.238	106		778.238	95		778.238	95
778.445	100		778.445	113		778.445	101		778.445	110
778.652	100		778.652	112		778.652	99		778.652	94
778.858	97		778.858	97		778.858	95		778.858	99
779.065	96		779.065	102		779.065	100		779.065	110
779.271	104		779.271	100		779.271	101		779.271	102
779.478	98		779.478	101		779.478	100		779.478	99
779.685	102		779.685	94		779.685	109		779.685	93
779.891	104		779.891	102		779.891	103		779.891	99
780.098	96		780.098	95		780.098	97		780.098	91
780.304	106		780.304	106		780.304	107		780.304	109
780.511	103		780.511	101		780.511	92		780.511	97
780.717	104		780.717	106		780.717	103		780.717	102
780.924	93		780.924	89		780.924	109		780.924	102
781.13	103		781.13	100		781.13	92		781.13	96
781.337	96		781.337	99		781.337	100		781.337	101
781.544	104		781.544	103		781.544	110		781.544	99
781.75	87		781.75	118		781.75	101		781.75	98
781.957	101		781.957	99		781.957	103		781.957	96
782.163	105		782.163	112		782.163	102		782.163	98
782.37	96		782.37	97		782.37	104		782.37	92
782.576	91		782.576	94		782.576	91		782.576	89
782.783	89		782.783	103		782.783	109		782.783	105
782.989	105		782.989	105		782.989	100		782.989	98
783.196	96		783.196	93		783.196	104		783.196	99
783.402	92		783.402	97		783.402	104		783.402	106
783.609	102		783.609	106		783.609	106		783.609	108
783.815	104		783.815	100		783.815	99		783.815	101
784.022	103		784.022	104		784.022	103		784.022	101
784.228	102		784.228	100		784.228	98		784.228	94
784.435	106		784.435	106		784.435	100		784.435	106
784.641	94		784.641	105		784.641	99		784.641	101
784.848	107		784.848	93		784.848	94		784.848	95
785.054	96		785.054	96		785.054	103		785.054	97
785.261	93		785.261	107		785.261	99		785.261	102
785.467	107		785.467	110		785.467	101		785.467	102
785.674	106		785.674	106		785.674	105		785.674	96
785.88	102		785.88	109		785.88	103		785.88	103
786.087	92		786.087	92		786.087	93		786.087	109
786.293	98		786.293	101		786.293	96		786.293	97
786.499	108		786.499	101		786.499	95		786.499	101
786.706	100		786.706	100		786.706	99		786.706	92
786.912	105		786.912	105		786.912	107		786.912	96
787.119	96		787.119	98		787.119	99		787.119	103
787.325	98		787.325	99		787.325	103		787.325	101
787.532	110		787.532	99		787.532	97		787.532	99
787.738	108		787.738	106		787.738	99		787.738	103
787.944	109		787.944	97		787.944	99		787.944	97
788.151	110		788.151	101		788.151	104		788.151	104
788.357	109		788.357	106		788.357	105		788.357	95
788.564	102		788.564	100		788.564	104		788.564	95
788.77	101		788.77	101		788.77	99		788.77	94
788.976	91		788.976	98		788.976	103		788.976	96
789.183	98		789.183	107		789.183	107		789.183	112
789.389	100		789.389	98		789.389	95		789.389	91
789.595	100		789.595	103		789.595	82		789.595	112
789.802	100		789.802	105		789.802	105		789.802	100
790.008	103		790.008	105		790.008	100		790.008	90
790.215	87		790.215	101		790.215	97		790.215	104
790.421	100		790.421	96		790.421	94		790.421	98
790.627	94		790.627	102		790.627	93		790.627	107
790.834	103		790.834	90		790.834	98		790.834	97
791.04	101		791.04	94		791.04	101		791.04	100
791.246	98		791.246	104		791.246	108		791.246	100
791.453	103		791.453	102		791.453	100		791.453	109
791.659	98		791.659	93		791.659	89		791.659	96
791.865	97		791.865	99		791.865	102		791.865	99
792.072	103		792.072	103		792.072	98		792.072	92
792.278	96		792.278	99		792.278	100		792.278	98
792.484	97		792.484	95		792.484	85		792.484	109
792.691	99		792.691	89		792.691	99		792.691	101
792.897	95		792.897	95		792.897	103		792.897	92
793.103	100		793.103	121		793.103	85		793.103	96
793.309	110		793.309	95		793.309	91		793.309	97
793.516	103		793.516	111		793.516	101		793.516	102
793.722	98		793.722	110		793.722	97		793.722	104
793.928	92		793.928	96		793.928	103		793.928	92
794.135	99		794.135	102		794.135	106		794.135	93
794.341	109		794.341	92		794.341	106		794.341	99
794.547	92		794.547	109		794.547	96		794.547	114
794.753	94		794.753	108		794.753	101		794.753	92
794.96	104		794.96	114		794.96	106		794.96	102
795.166	99		795.166	108		795.166	100		795.166	91
795.372	95		795.372	98		795.372	97		795.372	96
795.578	96		795.578	98		795.578	102		795.578	92
795.785	102		795.785	101		795.785	103		795.785	93
795.991	101		795.991	109		795.991	89		795.991	99
796.197	97		796.197	106		796.197	100		796.197	99
796.403	102		796.403	102		796.403	98		796.403	100
796.61	99		796.61	100		796.61	94		796.61	110
796.816	101		796.816	101		796.816	111		796.816	100
797.022	109		797.022	91		797.022	95		797.022	107
797.228	104		797.228	100		797.228	101		797.228	102
797.434	94		797.434	96		797.434	104		797.434	95
797.641	95		797.641	98		797.641	102		797.641	97
797.847	104		797.847	103		797.847	93		797.847	100
798.053	96		798.053	96		798.053	95		798.053	100
798.259	100		798.259	99		798.259	97		798.259	92
798.465	102		798.465	95		798.465	101		798.465	107
798.672	98		798.672	93		798.672	102		798.672	106
798.878	106		798.878	98		798.878	95		798.878	100
799.084	100		799.084	96		799.084	99		799.084	102
799.29	94		799.29	87		799.29	98		799.29	96
799.496	102		799.496	88		799.496	97		799.496	95
799.702	100		799.702	97		799.702	97		799.702	87
799.909	96		799.909	97		799.909	104		799.909	97
800.115	110		800.115	97		800.115	104		800.115	110
800.321	93		800.321	103		800.321	106		800.321	93
800.527	94		800.527	109		800.527	109		800.527	98
800.733	96		800.733	96		800.733	100		800.733	102
800.939	101		800.939	103		800.939	106		800.939	108
801.145	105		801.145	105		801.145	98		801.145	98
801.352	98		801.352	96		801.352	97		801.352	94
801.558	90		801.558	100		801.558	94		801.558	98
801.764	100		801.764	108		801.764	107		801.764	89
801.97	101		801.97	103		801.97	103		801.97	106
802.176	94		802.176	112		802.176	89		802.176	104
802.382	101		802.382	98		802.382	97		802.382	112
802.588	103		802.588	101		802.588	90		802.588	105
802.794	100		802.794	103		802.794	96		802.794	106
803	107		803	104		803	104		803	100
803.207	114		803.207	97		803.207	102		803.207	101
803.413	94		803.413	113		803.413	96		803.413	94
803.619	96		803.619	102		803.619	97		803.619	103
803.825	99		803.825	114		803.825	98		803.825	96
804.031	97		804.031	101		804.031	95		804.031	104
804.237	101		804.237	91		804.237	92		804.237	100
804.443	108		804.443	98		804.443	100		804.443	100
804.649	94		804.649	103		804.649	98		804.649	100
804.855	93		804.855	94		804.855	103		804.855	103
805.061	101		805.061	95		805.061	104		805.061	102
805.267	100		805.267	101		805.267	102		805.267	104
805.473	94		805.473	107		805.473	97		805.473	92
805.679	98		805.679	91		805.679	97		805.679	102
805.885	104		805.885	98		805.885	106		805.885	102
806.091	96		806.091	104		806.091	90		806.091	95
806.297	102		806.297	102		806.297	90		806.297	102
806.503	97		806.503	95		806.503	93		806.503	93
806.709	96		806.709	101		806.709	96		806.709	101
806.915	91		806.915	106		806.915	95		806.915	100
807.121	107		807.121	101		807.121	102		807.121	96
807.327	96		807.327	109		807.327	113		807.327	92
807.533	107		807.533	113		807.533	102		807.533	99
807.739	99		807.739	98		807.739	95		807.739	107
807.945	96		807.945	99		807.945	91		807.945	112
808.151	99		808.151	107		808.151	99		808.151	100
808.357	90		808.357	100		808.357	97		808.357	98
808.563	96		808.563	102		808.563	100		808.563	100
808.769	93		808.769	106		808.769	93		808.769	91
808.975	95		808.975	106		808.975	104		808.975	97
809.181	97		809.181	92		809.181	97		809.181	91
809.387	82		809.387	108		809.387	112		809.387	100
809.593	102		809.593	101		809.593	96		809.593	107
809.799	100		809.799	95		809.799	99		809.799	101
810.005	111		810.005	101		810.005	105		810.005	100
810.211	96		810.211	106		810.211	97		810.211	94
810.417	99		810.417	100		810.417	100		810.417	94
810.623	99		810.623	93		810.623	93		810.623	105
810.829	97		810.829	104		810.829	97		810.829	105
811.034	101		811.034	101		811.034	108		811.034	99
811.24	95		811.24	102		811.24	95		811.24	99
811.446	103		811.446	94		811.446	106		811.446	92
811.652	101		811.652	105		811.652	103		811.652	95
811.858	89		811.858	97		811.858	104		811.858	108
812.064	92		812.064	101		812.064	97		812.064	98
812.27	100		812.27	99		812.27	96		812.27	106
812.476	97		812.476	78		812.476	98		812.476	91
812.682	95		812.682	105		812.682	95		812.682	102
812.888	108		812.888	100		812.888	94		812.888	97
813.093	107		813.093	100		813.093	106		813.093	102
813.299	93		813.299	101		813.299	95		813.299	106
813.505	99		813.505	96		813.505	99		813.505	97
813.711	96		813.711	105		813.711	101		813.711	104
813.917	107		813.917	100		813.917	100		813.917	104
814.123	98		814.123	103		814.123	98		814.123	94
814.329	103		814.329	98		814.329	100		814.329	107
814.534	101		814.534	115		814.534	99		814.534	93
814.74	95		814.74	102		814.74	97		814.74	96
814.946	92		814.946	104		814.946	98		814.946	106
815.152	89		815.152	102		815.152	101		815.152	108
815.358	103		815.358	97		815.358	102		815.358	91
815.564	104		815.564	105		815.564	98		815.564	104
815.769	106		815.769	101		815.769	109		815.769	109
815.975	98		815.975	116		815.975	91		815.975	112
816.181	101		816.181	109		816.181	105		816.181	94
816.387	101		816.387	105		816.387	101		816.387	101
816.593	99		816.593	101		816.593	107		816.593	91
816.798	104		816.798	99		816.798	94		816.798	101
817.004	96		817.004	100		817.004	98		817.004	93
817.21	99		817.21	100		817.21	96		817.21	96
817.416	98		817.416	92		817.416	109		817.416	101
817.621	109		817.621	98		817.621	100		817.621	98
817.827	99		817.827	93		817.827	103		817.827	107
818.033	105		818.033	90		818.033	103		818.033	101
818.239	101		818.239	101		818.239	100		818.239	93
818.445	94		818.445	113		818.445	105		818.445	105
