# Supplementary material for: Investigating dye performance and crosstalk in fluorescence enabled bioimaging using a model system
Source: PLoS One. 2017 Nov 27;12(11):e0188359. doi: 10.1371/journal.pone.0188359 (PMC5703511; doi:10.1371/journal.pone.0188359)
Supplement: S3 File — (ZIP) [file pone.0188359.s003.zip › Files/S1_Zeolite.xlsx]

## Sheet: Sheet1
S1_Tb_465_x4y10			S1_Tb_488_x7y10			S1_Tb_560_x7y1			S1_Tb_633_x8y4			S1_Eu_465_x5y10			S1_Eu_488_x9y10			S1_Eu_560_x4y3			S1_Eu_633_x10y8
Wavelength (nm)	CCD counts		Wavelength (nm)	CCD counts		Wavelength (nm)	CCD counts		Wavelength (nm)	CCD counts		Wavelength (nm)	CCD counts		Wavelength (nm)	CCD counts		Wavelength (nm)	CCD counts		Wavelength (nm)	CCD counts
539.067	105		539.067	101		539.067	86		539.067	107		539.067	93		539.067	110		539.067	98		539.067	85
539.279	100		539.279	101		539.279	92		539.279	80		539.279	101		539.279	104		539.279	94		539.279	91
539.49	104		539.49	104		539.49	92		539.49	95		539.49	99		539.49	104		539.49	101		539.49	109
539.701	97		539.701	102		539.701	92		539.701	111		539.701	95		539.701	103		539.701	93		539.701	96
539.913	106		539.913	107		539.913	102		539.913	98		539.913	113		539.913	110		539.913	109		539.913	99
540.124	104		540.124	106		540.124	90		540.124	90		540.124	98		540.124	110		540.124	101		540.124	106
540.336	95		540.336	110		540.336	93		540.336	92		540.336	104		540.336	103		540.336	99		540.336	96
540.547	106		540.547	104		540.547	98		540.547	96		540.547	100		540.547	109		540.547	95		540.547	103
540.759	106		540.759	115		540.759	91		540.759	104		540.759	104		540.759	114		540.759	93		540.759	102
540.97	113		540.97	119		540.97	98		540.97	101		540.97	95		540.97	122		540.97	91		540.97	100
541.182	118		541.182	143		541.182	103		541.182	101		541.182	107		541.182	129		541.182	101		541.182	96
541.393	165		541.393	179		541.393	94		541.393	101		541.393	107		541.393	172		541.393	103		541.393	103
541.604	182		541.604	277		541.604	106		541.604	95		541.604	125		541.604	233		541.604	114		541.604	94
541.816	270		541.816	436		541.816	106		541.816	103		541.816	141		541.816	331		541.816	100		541.816	102
542.027	398		542.027	703		542.027	109		542.027	103		542.027	166		542.027	539		542.027	92		542.027	100
542.239	585		542.239	998		542.239	108		542.239	95		542.239	223		542.239	830		542.239	102		542.239	95
542.45	807		542.45	1408		542.45	97		542.45	97		542.45	322		542.45	1222		542.45	104		542.45	100
542.661	1022		542.661	1757		542.661	103		542.661	120		542.661	384		542.661	1678		542.661	103		542.661	97
542.873	1125		542.873	2055		542.873	101		542.873	104		542.873	449		542.873	2107		542.873	104		542.873	92
543.084	1311		543.084	2223		543.084	107		543.084	107		543.084	561		543.084	2487		543.084	101		543.084	110
543.296	1452		543.296	2345		543.296	93		543.296	97		543.296	586		543.296	2555		543.296	102		543.296	91
543.507	1403		543.507	2452		543.507	101		543.507	91		543.507	585		543.507	2724		543.507	98		543.507	96
543.718	1464		543.718	2329		543.718	101		543.718	101		543.718	558		543.718	2751		543.718	96		543.718	108
543.93	1452		543.93	2403		543.93	95		543.93	99		543.93	568		543.93	2761		543.93	97		543.93	101
544.141	1474		544.141	2419		544.141	90		544.141	108		544.141	564		544.141	2814		544.141	97		544.141	112
544.352	1454		544.352	2332		544.352	95		544.352	106		544.352	603		544.352	2758		544.352	93		544.352	103
544.564	1445		544.564	2523		544.564	95		544.564	93		544.564	588		544.564	2747		544.564	108		544.564	101
544.775	1405		544.775	2501		544.775	103		544.775	99		544.775	589		544.775	2729		544.775	101		544.775	103
544.986	1421		544.986	2407		544.986	103		544.986	96		544.986	575		544.986	2740		544.986	99		544.986	98
545.198	1447		545.198	2407		545.198	92		545.198	103		545.198	580		545.198	2764		545.198	103		545.198	93
545.409	1453		545.409	2395		545.409	89		545.409	92		545.409	594		545.409	2758		545.409	89		545.409	93
545.621	1420		545.621	2413		545.621	94		545.621	93		545.621	530		545.621	2705		545.621	104		545.621	105
545.832	1416		545.832	2486		545.832	105		545.832	99		545.832	541		545.832	2746		545.832	81		545.832	102
546.043	1365		546.043	2462		546.043	96		546.043	89		546.043	611		546.043	2763		546.043	100		546.043	108
546.255	1413		546.255	2521		546.255	98		546.255	94		546.255	609		546.255	2690		546.255	104		546.255	97
546.466	1393		546.466	2503		546.466	112		546.466	103		546.466	562		546.466	2706		546.466	104		546.466	92
546.677	1436		546.677	2503		546.677	100		546.677	95		546.677	613		546.677	2713		546.677	103		546.677	96
546.888	1503		546.888	2464		546.888	93		546.888	97		546.888	565		546.888	2724		546.888	104		546.888	100
547.1	1455		547.1	2426		547.1	95		547.1	107		547.1	580		547.1	2859		547.1	106		547.1	102
547.311	1441		547.311	2431		547.311	91		547.311	92		547.311	613		547.311	2731		547.311	104		547.311	100
547.522	1419		547.522	2422		547.522	96		547.522	95		547.522	595		547.522	2899		547.522	114		547.522	101
547.734	1387		547.734	2349		547.734	99		547.734	101		547.734	581		547.734	2724		547.734	92		547.734	97
547.945	1414		547.945	2370		547.945	100		547.945	98		547.945	579		547.945	2739		547.945	90		547.945	101
548.156	1473		548.156	2283		548.156	96		548.156	103		548.156	616		548.156	2676		548.156	105		548.156	99
548.368	1425		548.368	2244		548.368	100		548.368	97		548.368	615		548.368	2745		548.368	105		548.368	102
548.579	1386		548.579	2173		548.579	99		548.579	94		548.579	573		548.579	2851		548.579	100		548.579	96
548.79	1408		548.79	2191		548.79	97		548.79	101		548.79	534		548.79	2680		548.79	104		548.79	102
549.001	1403		549.001	2186		549.001	95		549.001	109		549.001	593		549.001	2677		549.001	101		549.001	103
549.213	1384		549.213	2122		549.213	95		549.213	101		549.213	547		549.213	2717		549.213	93		549.213	100
549.424	1378		549.424	2019		549.424	105		549.424	105		549.424	581		549.424	2634		549.424	104		549.424	96
549.635	1395		549.635	2019		549.635	97		549.635	91		549.635	544		549.635	2612		549.635	94		549.635	101
549.846	1406		549.846	1876		549.846	90		549.846	93		549.846	512		549.846	2721		549.846	93		549.846	90
550.058	1381		550.058	1939		550.058	97		550.058	93		550.058	601		550.058	2615		550.058	97		550.058	96
550.269	1336		550.269	1959		550.269	97		550.269	105		550.269	581		550.269	2629		550.269	97		550.269	99
550.48	1375		550.48	1847		550.48	103		550.48	113		550.48	541		550.48	2580		550.48	99		550.48	91
550.691	1413		550.691	1816		550.691	95		550.691	103		550.691	528		550.691	2677		550.691	101		550.691	97
550.903	1372		550.903	1872		550.903	97		550.903	102		550.903	549		550.903	2538		550.903	107		550.903	98
551.114	1311		551.114	1750		551.114	105		551.114	102		551.114	553		551.114	2617		551.114	93		551.114	94
551.325	1429		551.325	1683		551.325	101		551.325	100		551.325	543		551.325	2550		551.325	107		551.325	91
551.536	1400		551.536	1735		551.536	90		551.536	101		551.536	537		551.536	2615		551.536	99		551.536	93
551.748	1361		551.748	1665		551.748	100		551.748	88		551.748	530		551.748	2673		551.748	102		551.748	108
551.959	1358		551.959	1674		551.959	109		551.959	111		551.959	541		551.959	2577		551.959	95		551.959	101
552.17	1350		552.17	1705		552.17	108		552.17	104		552.17	588		552.17	2758		552.17	108		552.17	99
552.381	1332		552.381	1633		552.381	95		552.381	98		552.381	571		552.381	2574		552.381	98		552.381	112
552.592	1358		552.592	1633		552.592	97		552.592	105		552.592	556		552.592	2506		552.592	91		552.592	94
552.804	1356		552.804	1582		552.804	106		552.804	93		552.804	525		552.804	2569		552.804	83		552.804	92
553.015	1393		553.015	1618		553.015	96		553.015	90		553.015	515		553.015	2507		553.015	105		553.015	101
553.226	1344		553.226	1581		553.226	103		553.226	92		553.226	596		553.226	2535		553.226	93		553.226	99
553.437	1294		553.437	1624		553.437	103		553.437	97		553.437	544		553.437	2580		553.437	104		553.437	101
553.648	1390		553.648	1559		553.648	102		553.648	99		553.648	556		553.648	2494		553.648	96		553.648	89
553.86	1255		553.86	1478		553.86	90		553.86	105		553.86	542		553.86	2555		553.86	106		553.86	90
554.071	1310		554.071	1490		554.071	96		554.071	100		554.071	506		554.071	2482		554.071	95		554.071	92
554.282	1331		554.282	1468		554.282	99		554.282	100		554.282	529		554.282	2544		554.282	99		554.282	99
554.493	1318		554.493	1423		554.493	99		554.493	93		554.493	564		554.493	2571		554.493	102		554.493	105
554.704	1276		554.704	1579		554.704	99		554.704	103		554.704	530		554.704	2542		554.704	109		554.704	106
554.915	1315		554.915	1434		554.915	104		554.915	95		554.915	513		554.915	2482		554.915	100		554.915	108
555.127	1284		555.127	1430		555.127	93		555.127	108		555.127	553		555.127	2325		555.127	101		555.127	97
555.338	1257		555.338	1443		555.338	94		555.338	85		555.338	517		555.338	2468		555.338	101		555.338	92
555.549	1238		555.549	1401		555.549	98		555.549	111		555.549	534		555.549	2485		555.549	105		555.549	99
555.76	1298		555.76	1413		555.76	99		555.76	99		555.76	554		555.76	2523		555.76	98		555.76	102
555.971	1251		555.971	1390		555.971	95		555.971	100		555.971	540		555.971	2440		555.971	95		555.971	108
556.182	1274		556.182	1430		556.182	105		556.182	94		556.182	500		556.182	2391		556.182	102		556.182	96
556.393	1208		556.393	1461		556.393	97		556.393	96		556.393	582		556.393	2387		556.393	104		556.393	98
556.605	1224		556.605	1364		556.605	87		556.605	96		556.605	497		556.605	2446		556.605	102		556.605	104
556.816	1218		556.816	1405		556.816	102		556.816	98		556.816	492		556.816	2408		556.816	103		556.816	101
557.027	1264		557.027	1360		557.027	105		557.027	110		557.027	534		557.027	2391		557.027	101		557.027	95
557.238	1236		557.238	1412		557.238	99		557.238	110		557.238	501		557.238	2358		557.238	91		557.238	103
557.449	1232		557.449	1344		557.449	97		557.449	94		557.449	536		557.449	2371		557.449	99		557.449	100
557.66	1243		557.66	1391		557.66	101		557.66	100		557.66	516		557.66	2354		557.66	89		557.66	112
557.871	1203		557.871	1334		557.871	96		557.871	94		557.871	519		557.871	2394		557.871	99		557.871	103
558.082	1241		558.082	1456		558.082	95		558.082	107		558.082	496		558.082	2386		558.082	96		558.082	96
558.293	1258		558.293	1382		558.293	94		558.293	106		558.293	524		558.293	2390		558.293	96		558.293	101
558.505	1215		558.505	1339		558.505	95		558.505	93		558.505	519		558.505	2299		558.505	90		558.505	96
558.716	1189		558.716	1370		558.716	98		558.716	94		558.716	524		558.716	2283		558.716	101		558.716	102
558.927	1217		558.927	1406		558.927	103		558.927	98		558.927	528		558.927	2309		558.927	107		558.927	101
559.138	1236		559.138	1303		559.138	83		559.138	107		559.138	522		559.138	2145		559.138	99		559.138	93
559.349	1296		559.349	1310		559.349	98		559.349	92		559.349	524		559.349	2213		559.349	100		559.349	107
559.56	1218		559.56	1300		559.56	92		559.56	96		559.56	462		559.56	2345		559.56	93		559.56	93
559.771	1131		559.771	1264		559.771	95		559.771	98		559.771	509		559.771	2237		559.771	104		559.771	101
559.982	1201		559.982	1331		559.982	101		559.982	90		559.982	475		559.982	2309		559.982	101		559.982	109
560.193	1176		560.193	1246		560.193	109		560.193	103		560.193	521		560.193	2271		560.193	108		560.193	103
560.404	1186		560.404	1288		560.404	98		560.404	103		560.404	500		560.404	2220		560.404	86		560.404	96
560.615	1184		560.615	1252		560.615	92		560.615	110		560.615	467		560.615	2174		560.615	96		560.615	100
560.826	1127		560.826	1255		560.826	92		560.826	93		560.826	446		560.826	2196		560.826	103		560.826	95
561.037	1214		561.037	1319		561.037	94		561.037	97		561.037	516		561.037	2284		561.037	107		561.037	99
561.248	1151		561.248	1305		561.248	102		561.248	104		561.248	481		561.248	2128		561.248	102		561.248	96
561.459	1150		561.459	1276		561.459	99		561.459	97		561.459	476		561.459	2156		561.459	107		561.459	102
561.67	1178		561.67	1289		561.67	103		561.67	95		561.67	484		561.67	2146		561.67	101		561.67	98
561.881	1095		561.881	1256		561.881	100		561.881	102		561.881	486		561.881	2212		561.881	101		561.881	95
562.092	1149		562.092	1234		562.092	101		562.092	107		562.092	486		562.092	2162		562.092	96		562.092	96
562.303	1110		562.303	1233		562.303	89		562.303	94		562.303	485		562.303	2188		562.303	104		562.303	107
562.514	1112		562.514	1245		562.514	106		562.514	93		562.514	453		562.514	2143		562.514	98		562.514	113
562.725	1148		562.725	1250		562.725	92		562.725	99		562.725	527		562.725	2149		562.725	103		562.725	93
562.936	1112		562.936	1279		562.936	110		562.936	102		562.936	492		562.936	2140		562.936	104		562.936	101
563.147	1147		563.147	1185		563.147	107		563.147	100		563.147	464		563.147	2093		563.147	88		563.147	103
563.358	1075		563.358	1221		563.358	97		563.358	102		563.358	492		563.358	2074		563.358	109		563.358	102
563.569	1141		563.569	1215		563.569	100		563.569	103		563.569	487		563.569	2138		563.569	100		563.569	99
563.78	1109		563.78	1204		563.78	103		563.78	102		563.78	462		563.78	2093		563.78	105		563.78	102
563.991	1104		563.991	1230		563.991	95		563.991	102		563.991	471		563.991	2096		563.991	97		563.991	96
564.202	1062		564.202	1203		564.202	94		564.202	104		564.202	463		564.202	2090		564.202	101		564.202	104
564.413	1110		564.413	1232		564.413	96		564.413	101		564.413	508		564.413	2069		564.413	108		564.413	86
564.624	1094		564.624	1205		564.624	105		564.624	102		564.624	471		564.624	2020		564.624	103		564.624	101
564.835	1085		564.835	1173		564.835	112		564.835	98		564.835	481		564.835	2037		564.835	90		564.835	94
565.046	1064		565.046	1187		565.046	101		565.046	93		565.046	488		565.046	2066		565.046	106		565.046	102
565.257	992		565.257	1217		565.257	95		565.257	96		565.257	456		565.257	2001		565.257	107		565.257	85
565.468	1060		565.468	1195		565.468	102		565.468	114		565.468	475		565.468	1996		565.468	98		565.468	101
565.679	1020		565.679	1171		565.679	94		565.679	97		565.679	482		565.679	2038		565.679	88		565.679	96
565.89	1061		565.89	1115		565.89	108		565.89	97		565.89	461		565.89	1923		565.89	108		565.89	96
566.101	993		566.101	1139		566.101	98		566.101	97		566.101	452		566.101	1981		566.101	99		566.101	97
566.312	1009		566.312	1198		566.312	101		566.312	99		566.312	472		566.312	2004		566.312	100		566.312	102
566.523	1007		566.523	1180		566.523	96		566.523	104		566.523	425		566.523	1973		566.523	111		566.523	101
566.734	1036		566.734	1147		566.734	96		566.734	97		566.734	417		566.734	1979		566.734	104		566.734	104
566.945	1042		566.945	1078		566.945	96		566.945	101		566.945	421		566.945	1909		566.945	99		566.945	95
567.156	1000		567.156	1098		567.156	93		567.156	96		567.156	458		567.156	1899		567.156	95		567.156	99
567.367	1044		567.367	1102		567.367	104		567.367	99		567.367	449		567.367	1802		567.367	90		567.367	97
567.577	1013		567.577	1118		567.577	98		567.577	101		567.577	443		567.577	1929		567.577	99		567.577	106
567.788	1017		567.788	1109		567.788	95		567.788	104		567.788	420		567.788	1897		567.788	98		567.788	101
567.999	995		567.999	1154		567.999	101		567.999	97		567.999	450		567.999	2032		567.999	99		567.999	107
568.21	1008		568.21	1101		568.21	95		568.21	110		568.21	445		568.21	1872		568.21	99		568.21	94
568.421	1026		568.421	1113		568.421	107		568.421	96		568.421	467		568.421	1899		568.421	102		568.421	102
568.632	923		568.632	1144		568.632	104		568.632	104		568.632	434		568.632	1761		568.632	107		568.632	94
568.843	969		568.843	1137		568.843	90		568.843	101		568.843	441		568.843	1877		568.843	93		568.843	93
569.054	950		569.054	1096		569.054	106		569.054	106		569.054	433		569.054	1912		569.054	97		569.054	99
569.265	997		569.265	1041		569.265	101		569.265	108		569.265	452		569.265	1889		569.265	91		569.265	101
569.475	974		569.475	1149		569.475	108		569.475	101		569.475	484		569.475	1825		569.475	105		569.475	106
569.686	944		569.686	1121		569.686	91		569.686	100		569.686	425		569.686	1883		569.686	102		569.686	104
569.897	1007		569.897	1057		569.897	92		569.897	85		569.897	414		569.897	1870		569.897	101		569.897	93
570.108	996		570.108	1035		570.108	102		570.108	101		570.108	423		570.108	1880		570.108	96		570.108	89
570.319	981		570.319	1106		570.319	97		570.319	99		570.319	401		570.319	1883		570.319	88		570.319	103
570.53	979		570.53	1063		570.53	92		570.53	98		570.53	445		570.53	1785		570.53	97		570.53	111
570.741	989		570.741	1045		570.741	93		570.741	98		570.741	425		570.741	1884		570.741	101		570.741	95
570.951	966		570.951	1092		570.951	96		570.951	96		570.951	420		570.951	1810		570.951	103		570.951	98
571.162	979		571.162	1051		571.162	98		571.162	107		571.162	427		571.162	1747		571.162	85		571.162	97
571.373	949		571.373	1047		571.373	85		571.373	106		571.373	430		571.373	1775		571.373	87		571.373	97
571.584	942		571.584	970		571.584	99		571.584	104		571.584	406		571.584	1773		571.584	107		571.584	94
571.795	929		571.795	1074		571.795	105		571.795	92		571.795	409		571.795	1756		571.795	95		571.795	94
572.006	916		572.006	1054		572.006	105		572.006	98		572.006	429		572.006	1781		572.006	103		572.006	98
572.216	886		572.216	1057		572.216	92		572.216	105		572.216	419		572.216	1831		572.216	101		572.216	104
572.427	908		572.427	1020		572.427	97		572.427	102		572.427	412		572.427	1745		572.427	97		572.427	105
572.638	926		572.638	1035		572.638	97		572.638	97		572.638	411		572.638	1751		572.638	99		572.638	108
572.849	923		572.849	990		572.849	98		572.849	99		572.849	398		572.849	1679		572.849	89		572.849	98
573.06	868		573.06	1003		573.06	98		573.06	98		573.06	423		573.06	1709		573.06	104		573.06	107
573.27	869		573.27	1085		573.27	94		573.27	101		573.27	432		573.27	1704		573.27	103		573.27	87
573.481	902		573.481	984		573.481	94		573.481	103		573.481	404		573.481	1701		573.481	93		573.481	89
573.692	900		573.692	966		573.692	112		573.692	106		573.692	422		573.692	1660		573.692	102		573.692	105
573.903	862		573.903	979		573.903	91		573.903	103		573.903	367		573.903	1620		573.903	101		573.903	107
574.114	913		574.114	1037		574.114	94		574.114	100		574.114	381		574.114	1729		574.114	94		574.114	101
574.324	908		574.324	1004		574.324	98		574.324	102		574.324	397		574.324	1605		574.324	106		574.324	102
574.535	865		574.535	940		574.535	97		574.535	107		574.535	414		574.535	1667		574.535	108		574.535	95
574.746	911		574.746	939		574.746	102		574.746	95		574.746	409		574.746	1670		574.746	114		574.746	101
574.957	871		574.957	960		574.957	102		574.957	98		574.957	382		574.957	1639		574.957	101		574.957	99
575.168	870		575.168	1048		575.168	114		575.168	103		575.168	365		575.168	1653		575.168	98		575.168	95
575.378	888		575.378	1021		575.378	97		575.378	92		575.378	369		575.378	1636		575.378	108		575.378	96
575.589	892		575.589	938		575.589	94		575.589	103		575.589	399		575.589	1621		575.589	99		575.589	99
575.8	864		575.8	1023		575.8	93		575.8	103		575.8	400		575.8	1685		575.8	101		575.8	111
576.011	815		576.011	1034		576.011	89		576.011	96		576.011	368		576.011	1536		576.011	98		576.011	96
576.221	825		576.221	947		576.221	94		576.221	102		576.221	423		576.221	1663		576.221	92		576.221	107
576.432	860		576.432	951		576.432	92		576.432	101		576.432	398		576.432	1607		576.432	100		576.432	108
576.643	846		576.643	965		576.643	93		576.643	95		576.643	377		576.643	1510		576.643	92		576.643	101
576.853	861		576.853	966		576.853	100		576.853	101		576.853	372		576.853	1585		576.853	109		576.853	101
577.064	878		577.064	949		577.064	101		577.064	93		577.064	383		577.064	1538		577.064	95		577.064	103
577.275	803		577.275	966		577.275	97		577.275	104		577.275	427		577.275	1624		577.275	105		577.275	98
577.486	876		577.486	1020		577.486	101		577.486	84		577.486	366		577.486	1514		577.486	93		577.486	103
577.696	821		577.696	1005		577.696	98		577.696	105		577.696	394		577.696	1595		577.696	111		577.696	103
577.907	818		577.907	995		577.907	97		577.907	99		577.907	397		577.907	1602		577.907	93		577.907	101
578.118	795		578.118	977		578.118	105		578.118	102		578.118	406		578.118	1588		578.118	111		578.118	92
578.328	864		578.328	973		578.328	108		578.328	97		578.328	472		578.328	1591		578.328	107		578.328	104
578.539	844		578.539	976		578.539	99		578.539	107		578.539	469		578.539	1621		578.539	92		578.539	93
578.75	812		578.75	941		578.75	98		578.75	97		578.75	508		578.75	1533		578.75	109		578.75	105
578.961	788		578.961	971		578.961	97		578.961	92		578.961	439		578.961	1590		578.961	93		578.961	100
579.171	838		579.171	983		579.171	96		579.171	99		579.171	408		579.171	1574		579.171	104		579.171	104
579.382	787		579.382	999		579.382	104		579.382	98		579.382	403		579.382	1521		579.382	93		579.382	100
579.593	769		579.593	982		579.593	108		579.593	104		579.593	373		579.593	1553		579.593	110		579.593	100
579.803	818		579.803	1026		579.803	120		579.803	100		579.803	414		579.803	1514		579.803	112		579.803	95
580.014	791		580.014	996		580.014	104		580.014	105		580.014	360		580.014	1566		580.014	113		580.014	94
580.225	809		580.225	994		580.225	106		580.225	107		580.225	356		580.225	1493		580.225	118		580.225	100
580.435	855		580.435	986		580.435	110		580.435	97		580.435	391		580.435	1537		580.435	101		580.435	103
580.646	855		580.646	1000		580.646	105		580.646	97		580.646	358		580.646	1512		580.646	111		580.646	89
580.857	782		580.857	988		580.857	114		580.857	106		580.857	356		580.857	1438		580.857	111		580.857	106
581.067	808		581.067	1001		581.067	107		581.067	102		581.067	350		581.067	1512		581.067	114		581.067	102
581.278	779		581.278	972		581.278	100		581.278	98		581.278	357		581.278	1454		581.278	114		581.278	94
581.488	813		581.488	1040		581.488	98		581.488	106		581.488	348		581.488	1520		581.488	116		581.488	100
581.699	809		581.699	1031		581.699	103		581.699	102		581.699	385		581.699	1441		581.699	99		581.699	96
581.91	790		581.91	1041		581.91	98		581.91	98		581.91	370		581.91	1497		581.91	114		581.91	100
582.12	841		582.12	1060		582.12	100		582.12	107		582.12	373		582.12	1439		582.12	110		582.12	111
582.331	797		582.331	1003		582.331	104		582.331	110		582.331	388		582.331	1498		582.331	110		582.331	92
582.542	744		582.542	1023		582.542	107		582.542	99		582.542	374		582.542	1484		582.542	104		582.542	108
582.752	773		582.752	1041		582.752	100		582.752	102		582.752	370		582.752	1509		582.752	109		582.752	94
582.963	809		582.963	1000		582.963	105		582.963	98		582.963	349		582.963	1417		582.963	107		582.963	109
583.173	761		583.173	1017		583.173	93		583.173	97		583.173	387		583.173	1398		583.173	116		583.173	102
583.384	767		583.384	996		583.384	112		583.384	97		583.384	374		583.384	1427		583.384	104		583.384	105
583.595	723		583.595	985		583.595	107		583.595	91		583.595	405		583.595	1390		583.595	99		583.595	107
583.805	755		583.805	1001		583.805	121		583.805	114		583.805	347		583.805	1447		583.805	110		583.805	98
584.016	739		584.016	1067		584.016	105		584.016	100		584.016	339		584.016	1428		584.016	121		584.016	95
584.226	762		584.226	1033		584.226	92		584.226	110		584.226	359		584.226	1398		584.226	125		584.226	94
584.437	723		584.437	1008		584.437	114		584.437	104		584.437	377		584.437	1425		584.437	100		584.437	106
584.648	712		584.648	1000		584.648	118		584.648	93		584.648	376		584.648	1478		584.648	111		584.648	93
584.858	752		584.858	1021		584.858	106		584.858	99		584.858	364		584.858	1315		584.858	102		584.858	102
585.069	730		585.069	1002		585.069	98		585.069	97		585.069	368		585.069	1430		585.069	105		585.069	91
585.279	756		585.279	1014		585.279	121		585.279	100		585.279	371		585.279	1428		585.279	104		585.279	97
585.49	687		585.49	934		585.49	100		585.49	110		585.49	393		585.49	1349		585.49	98		585.49	109
585.7	787		585.7	1004		585.7	94		585.7	101		585.7	365		585.7	1442		585.7	114		585.7	94
585.911	749		585.911	1021		585.911	106		585.911	97		585.911	358		585.911	1406		585.911	99		585.911	98
586.121	763		586.121	948		586.121	107		586.121	102		586.121	366		586.121	1319		586.121	112		586.121	98
586.332	740		586.332	1054		586.332	96		586.332	94		586.332	377		586.332	1372		586.332	115		586.332	96
586.543	724		586.543	1014		586.543	109		586.543	95		586.543	374		586.543	1388		586.543	119		586.543	108
586.753	763		586.753	920		586.753	95		586.753	99		586.753	367		586.753	1411		586.753	118		586.753	99
586.964	749		586.964	1000		586.964	99		586.964	103		586.964	386		586.964	1378		586.964	109		586.964	110
587.174	716		587.174	1009		587.174	103		587.174	97		587.174	406		587.174	1366		587.174	116		587.174	104
587.385	733		587.385	955		587.385	113		587.385	96		587.385	352		587.385	1313		587.385	122		587.385	96
587.595	754		587.595	990		587.595	113		587.595	102		587.595	384		587.595	1372		587.595	111		587.595	95
587.806	708		587.806	960		587.806	118		587.806	103		587.806	404		587.806	1310		587.806	115		587.806	100
588.016	723		588.016	996		588.016	114		588.016	97		588.016	397		588.016	1323		588.016	121		588.016	92
588.227	667		588.227	949		588.227	112		588.227	96		588.227	389		588.227	1383		588.227	100		588.227	88
588.437	750		588.437	979		588.437	108		588.437	91		588.437	428		588.437	1369		588.437	105		588.437	98
588.648	710		588.648	897		588.648	98		588.648	95		588.648	410		588.648	1329		588.648	104		588.648	97
588.858	719		588.858	909		588.858	108		588.858	108		588.858	390		588.858	1341		588.858	101		588.858	108
589.069	684		589.069	886		589.069	105		589.069	97		589.069	397		589.069	1277		589.069	116		589.069	89
589.279	692		589.279	945		589.279	105		589.279	99		589.279	406		589.279	1263		589.279	102		589.279	98
589.49	640		589.49	929		589.49	103		589.49	111		589.49	392		589.49	1264		589.49	114		589.49	102
589.7	711		589.7	927		589.7	106		589.7	97		589.7	359		589.7	1348		589.7	104		589.7	95
589.911	709		589.911	974		589.911	104		589.911	96		589.911	389		589.911	1299		589.911	115		589.911	99
590.121	691		590.121	1009		590.121	126		590.121	93		590.121	367		590.121	1320		590.121	112		590.121	103
590.332	670		590.332	936		590.332	97		590.332	102		590.332	399		590.332	1314		590.332	115		590.332	100
590.542	703		590.542	889		590.542	115		590.542	84		590.542	358		590.542	1237		590.542	116		590.542	92
590.752	679		590.752	909		590.752	114		590.752	105		590.752	358		590.752	1270		590.752	117		590.752	104
590.963	649		590.963	838		590.963	111		590.963	106		590.963	357		590.963	1229		590.963	124		590.963	96
591.173	662		591.173	860		591.173	107		591.173	97		591.173	381		591.173	1240		591.173	100		591.173	98
591.384	671		591.384	855		591.384	100		591.384	107		591.384	360		591.384	1237		591.384	110		591.384	102
591.594	656		591.594	867		591.594	111		591.594	108		591.594	381		591.594	1274		591.594	107		591.594	102
591.805	640		591.805	866		591.805	120		591.805	88		591.805	413		591.805	1242		591.805	111		591.805	107
592.015	691		592.015	856		592.015	122		592.015	95		592.015	362		592.015	1250		592.015	113		592.015	97
592.225	709		592.225	806		592.225	108		592.225	110		592.225	373		592.225	1182		592.225	113		592.225	92
592.436	699		592.436	798		592.436	108		592.436	96		592.436	380		592.436	1225		592.436	114		592.436	108
592.646	644		592.646	809		592.646	102		592.646	97		592.646	372		592.646	1193		592.646	122		592.646	102
592.857	710		592.857	813		592.857	121		592.857	96		592.857	350		592.857	1260		592.857	120		592.857	102
593.067	687		593.067	818		593.067	108		593.067	100		593.067	352		593.067	1224		593.067	112		593.067	101
593.278	656		593.278	827		593.278	105		593.278	93		593.278	324		593.278	1226		593.278	116		593.278	90
593.488	650		593.488	830		593.488	104		593.488	97		593.488	375		593.488	1256		593.488	131		593.488	104
593.698	642		593.698	758		593.698	107		593.698	95		593.698	341		593.698	1219		593.698	103		593.698	108
593.909	632		593.909	747		593.909	112		593.909	98		593.909	332		593.909	1225		593.909	107		593.909	93
594.119	672		594.119	798		594.119	108		594.119	106		594.119	375		594.119	1243		594.119	121		594.119	96
594.33	626		594.33	857		594.33	103		594.33	115		594.33	345		594.33	1176		594.33	105		594.33	94
594.54	678		594.54	780		594.54	118		594.54	97		594.54	365		594.54	1210		594.54	120		594.54	98
594.75	666		594.75	760		594.75	115		594.75	102		594.75	395		594.75	1168		594.75	107		594.75	102
594.961	664		594.961	749		594.961	110		594.961	100		594.961	349		594.961	1106		594.961	116		594.961	101
595.171	647		595.171	737		595.171	107		595.171	96		595.171	384		595.171	1148		595.171	113		595.171	97
595.381	640		595.381	771		595.381	108		595.381	102		595.381	362		595.381	1177		595.381	114		595.381	101
595.592	647		595.592	753		595.592	113		595.592	109		595.592	368		595.592	1252		595.592	119		595.592	103
595.802	643		595.802	730		595.802	106		595.802	106		595.802	349		595.802	1174		595.802	109		595.802	99
596.012	644		596.012	721		596.012	128		596.012	93		596.012	343		596.012	1157		596.012	122		596.012	102
596.223	603		596.223	749		596.223	109		596.223	89		596.223	338		596.223	1157		596.223	114		596.223	104
596.433	655		596.433	754		596.433	110		596.433	97		596.433	364		596.433	1226		596.433	114		596.433	108
596.643	641		596.643	760		596.643	104		596.643	111		596.643	329		596.643	1132		596.643	122		596.643	108
596.854	577		596.854	721		596.854	113		596.854	105		596.854	339		596.854	1159		596.854	113		596.854	99
597.064	584		597.064	724		597.064	107		597.064	95		597.064	344		597.064	1182		597.064	119		597.064	105
597.274	636		597.274	694		597.274	115		597.274	101		597.274	320		597.274	1133		597.274	112		597.274	90
597.485	604		597.485	703		597.485	104		597.485	96		597.485	329		597.485	1111		597.485	113		597.485	104
597.695	599		597.695	713		597.695	109		597.695	104		597.695	292		597.695	1161		597.695	128		597.695	101
597.905	620		597.905	687		597.905	111		597.905	96		597.905	282		597.905	1140		597.905	120		597.905	99
598.116	591		598.116	665		598.116	107		598.116	105		598.116	341		598.116	1152		598.116	107		598.116	94
598.326	603		598.326	713		598.326	117		598.326	101		598.326	297		598.326	1165		598.326	126		598.326	88
598.536	578		598.536	694		598.536	104		598.536	103		598.536	334		598.536	1101		598.536	120		598.536	104
598.747	607		598.747	668		598.747	104		598.747	98		598.747	290		598.747	1122		598.747	101		598.747	88
598.957	594		598.957	667		598.957	107		598.957	105		598.957	327		598.957	1173		598.957	112		598.957	99
599.167	631		599.167	699		599.167	116		599.167	96		599.167	284		599.167	1122		599.167	115		599.167	104
599.377	562		599.377	719		599.377	111		599.377	96		599.377	303		599.377	1087		599.377	108		599.377	94
599.588	610		599.588	724		599.588	112		599.588	102		599.588	321		599.588	1055		599.588	119		599.588	101
599.798	614		599.798	701		599.798	113		599.798	87		599.798	311		599.798	1052		599.798	118		599.798	103
600.008	610		600.008	647		600.008	116		600.008	104		600.008	298		600.008	1061		600.008	115		600.008	105
600.219	603		600.219	681		600.219	119		600.219	104		600.219	282		600.219	1130		600.219	108		600.219	94
600.429	597		600.429	694		600.429	106		600.429	96		600.429	309		600.429	1049		600.429	121		600.429	106
600.639	584		600.639	638		600.639	110		600.639	105		600.639	295		600.639	1106		600.639	111		600.639	104
600.849	579		600.849	650		600.849	119		600.849	101		600.849	280		600.849	1070		600.849	105		600.849	97
601.06	557		601.06	677		601.06	112		601.06	96		601.06	278		601.06	1081		601.06	104		601.06	94
601.27	594		601.27	664		601.27	113		601.27	95		601.27	292		601.27	1057		601.27	105		601.27	101
601.48	599		601.48	640		601.48	108		601.48	100		601.48	300		601.48	1046		601.48	104		601.48	104
601.69	543		601.69	653		601.69	118		601.69	94		601.69	292		601.69	979		601.69	109		601.69	106
601.901	560		601.901	645		601.901	111		601.901	97		601.901	287		601.901	1013		601.901	122		601.901	94
602.111	517		602.111	621		602.111	112		602.111	88		602.111	281		602.111	964		602.111	120		602.111	94
602.321	534		602.321	630		602.321	113		602.321	104		602.321	301		602.321	1017		602.321	120		602.321	101
602.531	571		602.531	637		602.531	114		602.531	95		602.531	291		602.531	1016		602.531	108		602.531	102
602.741	549		602.741	642		602.741	110		602.741	91		602.741	292		602.741	1011		602.741	123		602.741	100
602.952	512		602.952	632		602.952	112		602.952	103		602.952	290		602.952	956		602.952	100		602.952	103
603.162	562		603.162	634		603.162	119		603.162	103		603.162	286		603.162	954		603.162	105		603.162	107
603.372	545		603.372	605		603.372	101		603.372	93		603.372	315		603.372	1042		603.372	119		603.372	99
603.582	538		603.582	596		603.582	101		603.582	100		603.582	289		603.582	997		603.582	114		603.582	106
603.792	530		603.792	628		603.792	105		603.792	99		603.792	271		603.792	947		603.792	116		603.792	104
604.003	552		604.003	631		604.003	105		604.003	96		604.003	279		604.003	975		604.003	127		604.003	97
604.213	524		604.213	625		604.213	110		604.213	102		604.213	278		604.213	945		604.213	106		604.213	93
604.423	560		604.423	615		604.423	115		604.423	112		604.423	302		604.423	956		604.423	113		604.423	98
604.633	520		604.633	602		604.633	108		604.633	102		604.633	276		604.633	967		604.633	116		604.633	108
604.843	560		604.843	647		604.843	110		604.843	96		604.843	269		604.843	985		604.843	120		604.843	93
605.054	541		605.054	616		605.054	118		605.054	101		605.054	272		605.054	953		605.054	95		605.054	105
605.264	545		605.264	584		605.264	112		605.264	98		605.264	288		605.264	934		605.264	116		605.264	99
605.474	530		605.474	617		605.474	104		605.474	95		605.474	265		605.474	901		605.474	113		605.474	99
605.684	537		605.684	589		605.684	116		605.684	95		605.684	265		605.684	999		605.684	110		605.684	106
605.894	519		605.894	553		605.894	118		605.894	97		605.894	289		605.894	984		605.894	124		605.894	101
606.104	541		606.104	571		606.104	114		606.104	100		606.104	290		606.104	886		606.104	116		606.104	96
606.315	555		606.315	628		606.315	110		606.315	98		606.315	279		606.315	904		606.315	117		606.315	102
606.525	544		606.525	604		606.525	118		606.525	87		606.525	237		606.525	923		606.525	106		606.525	99
606.735	510		606.735	611		606.735	107		606.735	100		606.735	304		606.735	939		606.735	104		606.735	108
606.945	507		606.945	609		606.945	109		606.945	96		606.945	320		606.945	905		606.945	124		606.945	100
607.155	481		607.155	581		607.155	104		607.155	96		607.155	279		607.155	944		607.155	117		607.155	106
607.365	527		607.365	591		607.365	111		607.365	105		607.365	268		607.365	862		607.365	113		607.365	113
607.575	480		607.575	581		607.575	112		607.575	101		607.575	282		607.575	941		607.575	116		607.575	97
607.785	519		607.785	582		607.785	107		607.785	92		607.785	296		607.785	871		607.785	108		607.785	103
607.996	475		607.996	578		607.996	111		607.996	98		607.996	283		607.996	929		607.996	99		607.996	96
608.206	504		608.206	610		608.206	110		608.206	103		608.206	277		608.206	961		608.206	121		608.206	102
608.416	520		608.416	603		608.416	111		608.416	81		608.416	283		608.416	879		608.416	102		608.416	97
608.626	470		608.626	560		608.626	118		608.626	95		608.626	268		608.626	954		608.626	109		608.626	99
608.836	542		608.836	563		608.836	93		608.836	100		608.836	278		608.836	906		608.836	120		608.836	100
609.046	491		609.046	555		609.046	110		609.046	101		609.046	296		609.046	877		609.046	121		609.046	102
609.256	475		609.256	580		609.256	102		609.256	110		609.256	303		609.256	865		609.256	121		609.256	91
609.466	487		609.466	558		609.466	114		609.466	94		609.466	278		609.466	865		609.466	96		609.466	105
609.676	470		609.676	543		609.676	111		609.676	117		609.676	279		609.676	899		609.676	112		609.676	94
609.886	516		609.886	574		609.886	92		609.886	101		609.886	271		609.886	857		609.886	122		609.886	106
610.096	498		610.096	555		610.096	119		610.096	96		610.096	287		610.096	835		610.096	118		610.096	99
610.306	510		610.306	585		610.306	111		610.306	105		610.306	293		610.306	850		610.306	106		610.306	100
610.517	478		610.517	538		610.517	114		610.517	98		610.517	297		610.517	833		610.517	124		610.517	97
610.727	447		610.727	539		610.727	112		610.727	100		610.727	327		610.727	842		610.727	107		610.727	104
610.937	484		610.937	541		610.937	117		610.937	95		610.937	322		610.937	811		610.937	114		610.937	101
611.147	479		611.147	507		611.147	112		611.147	104		611.147	333		611.147	864		611.147	119		611.147	97
611.357	443		611.357	544		611.357	108		611.357	90		611.357	340		611.357	798		611.357	116		611.357	92
611.567	441		611.567	515		611.567	109		611.567	100		611.567	392		611.567	796		611.567	119		611.567	100
611.777	482		611.777	551		611.777	104		611.777	101		611.777	447		611.777	859		611.777	124		611.777	101
611.987	458		611.987	512		611.987	117		611.987	100		611.987	500		611.987	789		611.987	121		611.987	99
612.197	454		612.197	530		612.197	108		612.197	109		612.197	534		612.197	808		612.197	132		612.197	96
612.407	424		612.407	546		612.407	113		612.407	104		612.407	497		612.407	817		612.407	121		612.407	104
612.617	441		612.617	537		612.617	106		612.617	93		612.617	542		612.617	808		612.617	122		612.617	102
612.827	463		612.827	522		612.827	110		612.827	97		612.827	541		612.827	780		612.827	112		612.827	114
613.037	481		613.037	544		613.037	117		613.037	104		613.037	557		613.037	751		613.037	129		613.037	92
613.247	432		613.247	532		613.247	100		613.247	94		613.247	536		613.247	786		613.247	126		613.247	100
613.457	418		613.457	520		613.457	110		613.457	104		613.457	518		613.457	759		613.457	111		613.457	94
613.667	415		613.667	519		613.667	109		613.667	97		613.667	524		613.667	738		613.667	115		613.667	115
613.877	457		613.877	506		613.877	108		613.877	99		613.877	507		613.877	806		613.877	129		613.877	103
614.087	416		614.087	506		614.087	109		614.087	105		614.087	497		614.087	758		614.087	117		614.087	103
614.297	416		614.297	554		614.297	111		614.297	98		614.297	461		614.297	701		614.297	99		614.297	103
614.507	418		614.507	518		614.507	109		614.507	105		614.507	449		614.507	814		614.507	110		614.507	100
614.717	400		614.717	560		614.717	110		614.717	98		614.717	452		614.717	736		614.717	112		614.717	97
614.927	408		614.927	562		614.927	118		614.927	100		614.927	468		614.927	730		614.927	108		614.927	107
615.137	421		615.137	529		615.137	111		615.137	104		615.137	464		615.137	758		615.137	109		615.137	95
615.347	437		615.347	520		615.347	115		615.347	97		615.347	472		615.347	785		615.347	121		615.347	102
615.557	454		615.557	538		615.557	107		615.557	101		615.557	404		615.557	721		615.557	130		615.557	102
615.767	398		615.767	579		615.767	115		615.767	101		615.767	434		615.767	742		615.767	114		615.767	96
615.977	415		615.977	547		615.977	101		615.977	94		615.977	423		615.977	775		615.977	117		615.977	96
616.187	370		616.187	554		616.187	109		616.187	105		616.187	449		616.187	745		616.187	116		616.187	99
616.397	411		616.397	559		616.397	114		616.397	105		616.397	421		616.397	702		616.397	116		616.397	95
616.607	444		616.607	567		616.607	118		616.607	92		616.607	432		616.607	716		616.607	115		616.607	102
616.816	456		616.816	535		616.816	106		616.816	102		616.816	474		616.816	773		616.816	111		616.816	99
617.026	404		617.026	546		617.026	104		617.026	90		617.026	425		617.026	701		617.026	126		617.026	106
617.236	428		617.236	590		617.236	123		617.236	101		617.236	403		617.236	698		617.236	111		617.236	105
617.446	433		617.446	543		617.446	97		617.446	102		617.446	439		617.446	744		617.446	122		617.446	94
617.656	416		617.656	600		617.656	115		617.656	105		617.656	419		617.656	699		617.656	114		617.656	102
617.866	391		617.866	641		617.866	111		617.866	100		617.866	392		617.866	669		617.866	105		617.866	90
618.076	400		618.076	580		618.076	109		618.076	98		618.076	407		618.076	658		618.076	121		618.076	94
618.286	390		618.286	602		618.286	115		618.286	93		618.286	387		618.286	675		618.286	110		618.286	101
618.496	361		618.496	581		618.496	103		618.496	96		618.496	361		618.496	709		618.496	114		618.496	104
618.706	389		618.706	608		618.706	111		618.706	100		618.706	399		618.706	690		618.706	113		618.706	100
618.916	377		618.916	568		618.916	118		618.916	101		618.916	307		618.916	648		618.916	123		618.916	97
619.126	416		619.126	609		619.126	105		619.126	110		619.126	365		619.126	713		619.126	113		619.126	94
619.335	357		619.335	566		619.335	112		619.335	98		619.335	327		619.335	706		619.335	109		619.335	100
619.545	390		619.545	573		619.545	108		619.545	99		619.545	354		619.545	692		619.545	109		619.545	95
619.755	382		619.755	571		619.755	108		619.755	100		619.755	362		619.755	631		619.755	97		619.755	102
619.965	363		619.965	543		619.965	113		619.965	86		619.965	319		619.965	654		619.965	117		619.965	90
620.175	378		620.175	576		620.175	112		620.175	97		620.175	332		620.175	650		620.175	113		620.175	111
620.385	375		620.385	572		620.385	118		620.385	107		620.385	337		620.385	669		620.385	111		620.385	102
620.595	389		620.595	526		620.595	105		620.595	94		620.595	327		620.595	692		620.595	127		620.595	97
620.804	357		620.804	560		620.804	119		620.804	101		620.804	338		620.804	678		620.804	108		620.804	91
621.014	370		621.014	580		621.014	109		621.014	99		621.014	358		621.014	683		621.014	101		621.014	104
621.224	334		621.224	584		621.224	117		621.224	99		621.224	335		621.224	620		621.224	114		621.224	95
621.434	366		621.434	595		621.434	104		621.434	101		621.434	357		621.434	624		621.434	115		621.434	106
621.644	359		621.644	612		621.644	113		621.644	103		621.644	337		621.644	649		621.644	116		621.644	101
621.854	382		621.854	615		621.854	103		621.854	100		621.854	336		621.854	635		621.854	114		621.854	100
622.064	382		622.064	577		622.064	121		622.064	94		622.064	376		622.064	570		622.064	110		622.064	100
622.273	372		622.273	577		622.273	116		622.273	113		622.273	322		622.273	633		622.273	122		622.273	104
622.483	353		622.483	574		622.483	104		622.483	97		622.483	287		622.483	594		622.483	106		622.483	97
622.693	347		622.693	535		622.693	97		622.693	107		622.693	273		622.693	552		622.693	96		622.693	96
622.903	365		622.903	547		622.903	113		622.903	101		622.903	305		622.903	598		622.903	123		622.903	108
623.113	348		623.113	506		623.113	114		623.113	105		623.113	282		623.113	624		623.113	93		623.113	92
623.322	355		623.322	527		623.322	103		623.322	99		623.322	245		623.322	594		623.322	110		623.322	107
623.532	343		623.532	571		623.532	107		623.532	102		623.532	260		623.532	612		623.532	112		623.532	100
623.742	370		623.742	508		623.742	103		623.742	95		623.742	239		623.742	602		623.742	121		623.742	109
623.952	378		623.952	495		623.952	119		623.952	96		623.952	245		623.952	613		623.952	113		623.952	114
624.162	380		624.162	485		624.162	111		624.162	92		624.162	224		624.162	591		624.162	107		624.162	102
624.371	311		624.371	498		624.371	108		624.371	108		624.371	237		624.371	612		624.371	109		624.371	105
624.581	358		624.581	450		624.581	113		624.581	96		624.581	233		624.581	603		624.581	121		624.581	97
624.791	355		624.791	496		624.791	101		624.791	97		624.791	237		624.791	560		624.791	112		624.791	94
625.001	371		625.001	480		625.001	110		625.001	107		625.001	234		625.001	566		625.001	114		625.001	107
625.211	356		625.211	450		625.211	112		625.211	102		625.211	216		625.211	561		625.211	108		625.211	103
625.42	326		625.42	487		625.42	118		625.42	104		625.42	209		625.42	592		625.42	109		625.42	96
625.63	340		625.63	463		625.63	116		625.63	99		625.63	245		625.63	551		625.63	114		625.63	96
625.84	313		625.84	437		625.84	104		625.84	97		625.84	245		625.84	538		625.84	102		625.84	110
626.05	317		626.05	457		626.05	96		626.05	103		626.05	210		626.05	584		626.05	110		626.05	104
626.259	352		626.259	413		626.259	107		626.259	98		626.259	240		626.259	577		626.259	118		626.259	102
626.469	319		626.469	452		626.469	110		626.469	110		626.469	225		626.469	526		626.469	110		626.469	104
626.679	350		626.679	409		626.679	113		626.679	105		626.679	204		626.679	526		626.679	113		626.679	101
626.889	329		626.889	444		626.889	115		626.889	102		626.889	216		626.889	559		626.889	111		626.889	108
627.098	319		627.098	429		627.098	97		627.098	97		627.098	210		627.098	538		627.098	117		627.098	102
627.308	303		627.308	381		627.308	116		627.308	99		627.308	204		627.308	542		627.308	109		627.308	92
627.518	324		627.518	382		627.518	108		627.518	91		627.518	232		627.518	524		627.518	107		627.518	102
627.727	354		627.727	400		627.727	115		627.727	110		627.727	201		627.727	541		627.727	119		627.727	96
627.937	333		627.937	380		627.937	100		627.937	102		627.937	229		627.937	547		627.937	118		627.937	100
628.147	332		628.147	397		628.147	115		628.147	115		628.147	233		628.147	559		628.147	101		628.147	95
628.357	320		628.357	377		628.357	101		628.357	102		628.357	242		628.357	550		628.357	108		628.357	104
628.566	358		628.566	388		628.566	113		628.566	97		628.566	225		628.566	557		628.566	109		628.566	104
628.776	313		628.776	389		628.776	107		628.776	96		628.776	208		628.776	546		628.776	116		628.776	89
628.986	332		628.986	342		628.986	111		628.986	101		628.986	192		628.986	543		628.986	112		628.986	93
629.195	308		629.195	377		629.195	105		629.195	100		629.195	201		629.195	532		629.195	104		629.195	102
629.405	320		629.405	357		629.405	106		629.405	101		629.405	220		629.405	502		629.405	112		629.405	97
629.615	290		629.615	391		629.615	105		629.615	106		629.615	207		629.615	529		629.615	104		629.615	102
629.824	302		629.824	336		629.824	109		629.824	98		629.824	194		629.824	541		629.824	114		629.824	97
630.034	328		630.034	399		630.034	112		630.034	101		630.034	219		630.034	554		630.034	106		630.034	101
630.244	328		630.244	397		630.244	112		630.244	102		630.244	175		630.244	525		630.244	111		630.244	107
630.453	299		630.453	343		630.453	105		630.453	89		630.453	212		630.453	517		630.453	113		630.453	102
630.663	306		630.663	353		630.663	113		630.663	97		630.663	165		630.663	502		630.663	88		630.663	108
630.873	288		630.873	375		630.873	105		630.873	100		630.873	187		630.873	515		630.873	114		630.873	110
631.082	313		631.082	385		631.082	116		631.082	102		631.082	198		631.082	507		631.082	118		631.082	103
631.292	341		631.292	390		631.292	119		631.292	100		631.292	207		631.292	540		631.292	119		631.292	89
631.502	261		631.502	368		631.502	115		631.502	102		631.502	186		631.502	520		631.502	130		631.502	97
631.711	315		631.711	363		631.711	108		631.711	101		631.711	191		631.711	526		631.711	112		631.711	99
631.921	312		631.921	352		631.921	104		631.921	101		631.921	191		631.921	514		631.921	118		631.921	103
632.131	268		632.131	373		632.131	104		632.131	88		632.131	207		632.131	489		632.131	111		632.131	110
632.34	301		632.34	382		632.34	110		632.34	98		632.34	200		632.34	536		632.34	111		632.34	107
632.55	328		632.55	386		632.55	108		632.55	101		632.55	178		632.55	506		632.55	113		632.55	96
632.759	302		632.759	367		632.759	116		632.759	101		632.759	197		632.759	505		632.759	107		632.759	98
632.969	289		632.969	333		632.969	99		632.969	89		632.969	185		632.969	471		632.969	106		632.969	98
633.179	283		633.179	332		633.179	115		633.179	108		633.179	172		633.179	474		633.179	114		633.179	96
633.388	278		633.388	316		633.388	119		633.388	91		633.388	195		633.388	467		633.388	119		633.388	107
633.598	273		633.598	347		633.598	103		633.598	96		633.598	180		633.598	483		633.598	118		633.598	107
633.807	293		633.807	344		633.807	103		633.807	105		633.807	172		633.807	481		633.807	122		633.807	91
634.017	283		634.017	338		634.017	104		634.017	99		634.017	186		634.017	465		634.017	111		634.017	101
634.227	312		634.227	339		634.227	124		634.227	108		634.227	173		634.227	489		634.227	111		634.227	100
634.436	282		634.436	324		634.436	99		634.436	88		634.436	170		634.436	487		634.436	109		634.436	101
634.646	276		634.646	309		634.646	116		634.646	98		634.646	155		634.646	455		634.646	122		634.646	94
634.855	276		634.855	342		634.855	107		634.855	93		634.855	199		634.855	478		634.855	109		634.855	97
635.065	274		635.065	352		635.065	107		635.065	88		635.065	202		635.065	436		635.065	111		635.065	102
635.274	260		635.274	338		635.274	115		635.274	94		635.274	193		635.274	454		635.274	104		635.274	105
635.484	263		635.484	319		635.484	98		635.484	101		635.484	179		635.484	453		635.484	120		635.484	92
635.694	293		635.694	333		635.694	101		635.694	105		635.694	170		635.694	472		635.694	107		635.694	104
635.903	281		635.903	328		635.903	114		635.903	99		635.903	172		635.903	488		635.903	108		635.903	97
636.113	262		636.113	330		636.113	95		636.113	105		636.113	193		636.113	436		636.113	107		636.113	87
636.322	273		636.322	327		636.322	103		636.322	95		636.322	191		636.322	455		636.322	118		636.322	107
636.532	280		636.532	318		636.532	112		636.532	95		636.532	189		636.532	392		636.532	118		636.532	95
636.741	278		636.741	331		636.741	112		636.741	100		636.741	183		636.741	441		636.741	124		636.741	100
636.951	257		636.951	321		636.951	107		636.951	105		636.951	192		636.951	454		636.951	106		636.951	109
637.16	273		637.16	283		637.16	108		637.16	98		637.16	163		637.16	446		637.16	113		637.16	98
637.37	252		637.37	328		637.37	116		637.37	91		637.37	194		637.37	465		637.37	123		637.37	104
637.579	271		637.579	342		637.579	98		637.579	96		637.579	159		637.579	455		637.579	123		637.579	105
637.789	253		637.789	304		637.789	106		637.789	99		637.789	169		637.789	447		637.789	113		637.789	91
637.998	278		637.998	316		637.998	94		637.998	97		637.998	157		637.998	439		637.998	105		637.998	102
638.208	273		638.208	295		638.208	107		638.208	104		638.208	175		638.208	418		638.208	112		638.208	109
638.417	271		638.417	308		638.417	107		638.417	90		638.417	184		638.417	404		638.417	117		638.417	102
638.627	296		638.627	324		638.627	112		638.627	99		638.627	178		638.627	407		638.627	118		638.627	89
638.836	251		638.836	322		638.836	112		638.836	93		638.836	168		638.836	423		638.836	113		638.836	105
639.046	270		639.046	304		639.046	109		639.046	99		639.046	172		639.046	447		639.046	105		639.046	102
639.255	278		639.255	310		639.255	106		639.255	104		639.255	148		639.255	424		639.255	118		639.255	101
639.465	250		639.465	309		639.465	105		639.465	92		639.465	176		639.465	431		639.465	114		639.465	88
639.674	263		639.674	303		639.674	105		639.674	99		639.674	172		639.674	430		639.674	107		639.674	101
639.884	239		639.884	327		639.884	111		639.884	104		639.884	183		639.884	428		639.884	107		639.884	98
640.093	254		640.093	298		640.093	110		640.093	94		640.093	196		640.093	378		640.093	113		640.093	106
640.303	258		640.303	288		640.303	110		640.303	100		640.303	167		640.303	431		640.303	122		640.303	104
640.512	249		640.512	297		640.512	105		640.512	104		640.512	165		640.512	387		640.512	106		640.512	105
640.722	252		640.722	307		640.722	109		640.722	99		640.722	174		640.722	401		640.722	120		640.722	92
640.931	270		640.931	313		640.931	106		640.931	107		640.931	164		640.931	400		640.931	113		640.931	101
641.141	247		641.141	320		641.141	116		641.141	91		641.141	154		641.141	387		641.141	129		641.141	102
641.35	249		641.35	322		641.35	108		641.35	104		641.35	179		641.35	424		641.35	108		641.35	105
641.56	275		641.56	304		641.56	117		641.56	104		641.56	159		641.56	394		641.56	120		641.56	101
641.769	251		641.769	314		641.769	105		641.769	99		641.769	164		641.769	403		641.769	109		641.769	98
641.978	242		641.978	305		641.978	104		641.978	94		641.978	167		641.978	394		641.978	116		641.978	105
642.188	248		642.188	307		642.188	106		642.188	91		642.188	169		642.188	394		642.188	111		642.188	94
642.397	232		642.397	328		642.397	122		642.397	103		642.397	167		642.397	375		642.397	109		642.397	104
642.607	248		642.607	321		642.607	108		642.607	96		642.607	182		642.607	407		642.607	108		642.607	105
642.816	255		642.816	315		642.816	120		642.816	112		642.816	162		642.816	381		642.816	107		642.816	101
643.025	238		643.025	318		643.025	110		643.025	97		643.025	169		643.025	401		643.025	118		643.025	115
643.235	251		643.235	289		643.235	108		643.235	103		643.235	175		643.235	391		643.235	105		643.235	104
643.444	249		643.444	302		643.444	94		643.444	96		643.444	164		643.444	430		643.444	113		643.444	94
643.654	249		643.654	301		643.654	118		643.654	108		643.654	178		643.654	362		643.654	118		643.654	97
643.863	260		643.863	313		643.863	110		643.863	96		643.863	158		643.863	407		643.863	118		643.863	110
644.072	230		644.072	275		644.072	108		644.072	105		644.072	169		644.072	401		644.072	108		644.072	98
644.282	242		644.282	308		644.282	104		644.282	106		644.282	169		644.282	396		644.282	114		644.282	111
644.491	229		644.491	293		644.491	115		644.491	100		644.491	176		644.491	400		644.491	115		644.491	103
644.701	270		644.701	316		644.701	114		644.701	94		644.701	158		644.701	353		644.701	103		644.701	90
644.91	246		644.91	309		644.91	99		644.91	112		644.91	161		644.91	398		644.91	115		644.91	104
645.119	231		645.119	280		645.119	108		645.119	98		645.119	167		645.119	361		645.119	108		645.119	92
645.329	224		645.329	296		645.329	107		645.329	114		645.329	171		645.329	375		645.329	121		645.329	92
645.538	220		645.538	319		645.538	99		645.538	104		645.538	157		645.538	380		645.538	117		645.538	106
645.747	228		645.747	326		645.747	106		645.747	101		645.747	152		645.747	332		645.747	106		645.747	101
645.957	248		645.957	281		645.957	115		645.957	91		645.957	164		645.957	332		645.957	102		645.957	101
646.166	249		646.166	296		646.166	121		646.166	110		646.166	175		646.166	380		646.166	104		646.166	94
646.375	247		646.375	304		646.375	120		646.375	96		646.375	150		646.375	367		646.375	111		646.375	103
646.585	243		646.585	300		646.585	104		646.585	99		646.585	171		646.585	365		646.585	118		646.585	91
646.794	227		646.794	310		646.794	114		646.794	95		646.794	151		646.794	340		646.794	109		646.794	114
647.004	232		647.004	281		647.004	109		647.004	103		647.004	166		647.004	349		647.004	105		647.004	94
647.213	240		647.213	313		647.213	110		647.213	104		647.213	168		647.213	340		647.213	112		647.213	97
647.422	235		647.422	293		647.422	118		647.422	92		647.422	166		647.422	366		647.422	125		647.422	109
647.631	230		647.631	280		647.631	109		647.631	97		647.631	170		647.631	342		647.631	103		647.631	101
647.841	242		647.841	288		647.841	120		647.841	96		647.841	175		647.841	349		647.841	104		647.841	90
648.05	208		648.05	272		648.05	104		648.05	100		648.05	174		648.05	340		648.05	123		648.05	99
648.259	236		648.259	276		648.259	104		648.259	107		648.259	168		648.259	336		648.259	119		648.259	87
648.469	226		648.469	280		648.469	113		648.469	100		648.469	148		648.469	316		648.469	111		648.469	105
648.678	227		648.678	294		648.678	91		648.678	109		648.678	175		648.678	353		648.678	105		648.678	109
648.887	249		648.887	271		648.887	113		648.887	95		648.887	168		648.887	342		648.887	107		648.887	94
649.097	211		649.097	283		649.097	104		649.097	97		649.097	172		649.097	331		649.097	118		649.097	99
649.306	221		649.306	243		649.306	102		649.306	108		649.306	158		649.306	338		649.306	112		649.306	99
649.515	222		649.515	277		649.515	105		649.515	98		649.515	153		649.515	368		649.515	109		649.515	106
649.724	224		649.724	261		649.724	112		649.724	91		649.724	170		649.724	302		649.724	119		649.724	103
649.934	238		649.934	286		649.934	92		649.934	107		649.934	154		649.934	323		649.934	112		649.934	97
650.143	212		650.143	280		650.143	101		650.143	95		650.143	158		650.143	310		650.143	110		650.143	103
650.352	226		650.352	282		650.352	114		650.352	104		650.352	162		650.352	351		650.352	103		650.352	105
650.561	206		650.561	257		650.561	114		650.561	100		650.561	169		650.561	357		650.561	110		650.561	115
650.771	215		650.771	268		650.771	101		650.771	111		650.771	153		650.771	345		650.771	101		650.771	97
650.98	221		650.98	291		650.98	109		650.98	106		650.98	151		650.98	317		650.98	116		650.98	104
651.189	215		651.189	278		651.189	106		651.189	95		651.189	165		651.189	353		651.189	109		651.189	100
651.398	239		651.398	271		651.398	98		651.398	105		651.398	137		651.398	348		651.398	114		651.398	92
651.608	203		651.608	272		651.608	111		651.608	102		651.608	175		651.608	357		651.608	115		651.608	100
651.817	233		651.817	275		651.817	100		651.817	102		651.817	160		651.817	313		651.817	106		651.817	105
652.026	222		652.026	277		652.026	108		652.026	93		652.026	172		652.026	353		652.026	112		652.026	101
652.235	205		652.235	258		652.235	111		652.235	90		652.235	169		652.235	331		652.235	100		652.235	112
652.445	203		652.445	287		652.445	108		652.445	103		652.445	172		652.445	355		652.445	103		652.445	93
652.654	207		652.654	263		652.654	113		652.654	104		652.654	169		652.654	335		652.654	103		652.654	107
652.863	206		652.863	247		652.863	123		652.863	94		652.863	168		652.863	314		652.863	111		652.863	99
653.072	211		653.072	265		653.072	106		653.072	103		653.072	184		653.072	314		653.072	106		653.072	90
653.281	212		653.281	276		653.281	99		653.281	100		653.281	157		653.281	325		653.281	106		653.281	90
653.491	201		653.491	274		653.491	106		653.491	100		653.491	178		653.491	330		653.491	109		653.491	105
653.7	187		653.7	251		653.7	106		653.7	98		653.7	152		653.7	314		653.7	113		653.7	86
653.909	224		653.909	251		653.909	111		653.909	99		653.909	170		653.909	319		653.909	115		653.909	97
654.118	198		654.118	244		654.118	106		654.118	100		654.118	145		654.118	338		654.118	115		654.118	93
654.327	235		654.327	260		654.327	110		654.327	102		654.327	151		654.327	355		654.327	100		654.327	112
654.537	233		654.537	274		654.537	105		654.537	96		654.537	157		654.537	311		654.537	109		654.537	103
654.746	203		654.746	256		654.746	111		654.746	102		654.746	152		654.746	292		654.746	114		654.746	97
654.955	194		654.955	249		654.955	112		654.955	101		654.955	157		654.955	301		654.955	104		654.955	104
655.164	220		655.164	266		655.164	101		655.164	99		655.164	151		655.164	299		655.164	114		655.164	95
655.373	218		655.373	261		655.373	110		655.373	97		655.373	157		655.373	329		655.373	109		655.373	96
655.582	199		655.582	243		655.582	106		655.582	104		655.582	131		655.582	285		655.582	113		655.582	90
655.792	194		655.792	253		655.792	105		655.792	99		655.792	150		655.792	336		655.792	106		655.792	105
656.001	202		656.001	273		656.001	104		656.001	103		656.001	158		656.001	291		656.001	102		656.001	103
656.21	184		656.21	241		656.21	93		656.21	105		656.21	156		656.21	313		656.21	110		656.21	94
656.419	189		656.419	240		656.419	108		656.419	101		656.419	150		656.419	281		656.419	114		656.419	104
656.628	196		656.628	267		656.628	105		656.628	96		656.628	144		656.628	331		656.628	94		656.628	94
656.837	210		656.837	275		656.837	103		656.837	101		656.837	159		656.837	308		656.837	104		656.837	98
657.046	196		657.046	249		657.046	102		657.046	96		657.046	149		657.046	304		657.046	110		657.046	93
657.256	204		657.256	243		657.256	109		657.256	104		657.256	144		657.256	303		657.256	118		657.256	106
657.465	192		657.465	244		657.465	107		657.465	99		657.465	150		657.465	303		657.465	108		657.465	93
657.674	204		657.674	221		657.674	115		657.674	105		657.674	135		657.674	329		657.674	110		657.674	105
657.883	200		657.883	235		657.883	114		657.883	103		657.883	127		657.883	323		657.883	118		657.883	89
658.092	203		658.092	235		658.092	122		658.092	120		658.092	145		658.092	317		658.092	101		658.092	111
658.301	186		658.301	231		658.301	97		658.301	101		658.301	139		658.301	281		658.301	98		658.301	101
658.51	199		658.51	236		658.51	121		658.51	102		658.51	134		658.51	295		658.51	109		658.51	104
658.719	202		658.719	258		658.719	99		658.719	106		658.719	150		658.719	309		658.719	104		658.719	105
658.928	188		658.928	216		658.928	106		658.928	105		658.928	154		658.928	267		658.928	115		658.928	100
659.137	187		659.137	252		659.137	104		659.137	99		659.137	149		659.137	275		659.137	102		659.137	94
659.347	188		659.347	255		659.347	113		659.347	100		659.347	144		659.347	311		659.347	115		659.347	107
659.556	194		659.556	239		659.556	113		659.556	105		659.556	141		659.556	264		659.556	111		659.556	105
659.765	206		659.765	230		659.765	109		659.765	102		659.765	143		659.765	298		659.765	108		659.765	100
659.974	197		659.974	248		659.974	117		659.974	103		659.974	158		659.974	285		659.974	103		659.974	108
660.183	205		660.183	214		660.183	104		660.183	107		660.183	149		660.183	280		660.183	110		660.183	97
660.392	179		660.392	218		660.392	106		660.392	105		660.392	139		660.392	319		660.392	110		660.392	109
660.601	206		660.601	238		660.601	102		660.601	107		660.601	152		660.601	276		660.601	103		660.601	96
660.81	200		660.81	224		660.81	104		660.81	105		660.81	137		660.81	296		660.81	113		660.81	95
661.019	211		661.019	221		661.019	109		661.019	101		661.019	143		661.019	309		661.019	107		661.019	96
661.228	208		661.228	203		661.228	93		661.228	96		661.228	159		661.228	291		661.228	104		661.228	108
661.437	193		661.437	231		661.437	115		661.437	103		661.437	128		661.437	301		661.437	117		661.437	111
661.646	184		661.646	244		661.646	107		661.646	100		661.646	133		661.646	277		661.646	108		661.646	101
661.855	185		661.855	244		661.855	97		661.855	106		661.855	149		661.855	273		661.855	113		661.855	105
662.064	210		662.064	228		662.064	108		662.064	104		662.064	150		662.064	283		662.064	112		662.064	102
662.273	221		662.273	220		662.273	112		662.273	99		662.273	143		662.273	259		662.273	121		662.273	107
662.482	168		662.482	227		662.482	111		662.482	107		662.482	134		662.482	248		662.482	105		662.482	99
662.691	178		662.691	257		662.691	95		662.691	105		662.691	144		662.691	286		662.691	106		662.691	108
662.9	197		662.9	240		662.9	105		662.9	102		662.9	148		662.9	269		662.9	102		662.9	107
663.109	187		663.109	223		663.109	111		663.109	108		663.109	119		663.109	253		663.109	110		663.109	110
663.318	178		663.318	221		663.318	115		663.318	101		663.318	142		663.318	242		663.318	104		663.318	100
663.527	179		663.527	225		663.527	113		663.527	93		663.527	138		663.527	262		663.527	109		663.527	104
663.736	185		663.736	212		663.736	107		663.736	108		663.736	137		663.736	283		663.736	97		663.736	112
663.945	186		663.945	233		663.945	105		663.945	106		663.945	154		663.945	269		663.945	104		663.945	100
664.154	211		664.154	224		664.154	107		664.154	95		664.154	142		664.154	228		664.154	117		664.154	102
664.363	175		664.363	213		664.363	106		664.363	92		664.363	139		664.363	242		664.363	106		664.363	96
664.572	192		664.572	213		664.572	112		664.572	111		664.572	150		664.572	266		664.572	113		664.572	105
664.781	171		664.781	221		664.781	107		664.781	109		664.781	124		664.781	259		664.781	104		664.781	104
664.99	181		664.99	211		664.99	99		664.99	102		664.99	152		664.99	269		664.99	114		664.99	94
665.199	164		665.199	207		665.199	108		665.199	104		665.199	132		665.199	275		665.199	101		665.199	90
665.408	197		665.408	224		665.408	98		665.408	101		665.408	147		665.408	263		665.408	103		665.408	112
665.617	190		665.617	214		665.617	102		665.617	105		665.617	154		665.617	248		665.617	115		665.617	101
665.826	167		665.826	213		665.826	103		665.826	115		665.826	149		665.826	258		665.826	114		665.826	99
666.035	156		666.035	206		666.035	120		666.035	104		666.035	139		666.035	236		666.035	113		666.035	108
666.244	180		666.244	212		666.244	109		666.244	110		666.244	140		666.244	270		666.244	104		666.244	113
666.453	193		666.453	213		666.453	112		666.453	106		666.453	134		666.453	264		666.453	102		666.453	115
666.662	174		666.662	177		666.662	105		666.662	114		666.662	143		666.662	251		666.662	106		666.662	96
666.871	188		666.871	232		666.871	102		666.871	108		666.871	142		666.871	257		666.871	109		666.871	100
667.08	179		667.08	207		667.08	104		667.08	99		667.08	127		667.08	261		667.08	114		667.08	107
667.288	188		667.288	196		667.288	107		667.288	107		667.288	147		667.288	263		667.288	109		667.288	109
667.497	180		667.497	218		667.497	118		667.497	103		667.497	137		667.497	237		667.497	98		667.497	104
667.706	153		667.706	216		667.706	105		667.706	108		667.706	144		667.706	255		667.706	106		667.706	119
667.915	171		667.915	184		667.915	109		667.915	100		667.915	156		667.915	251		667.915	108		667.915	105
668.124	163		668.124	231		668.124	113		668.124	90		668.124	123		668.124	245		668.124	104		668.124	98
668.333	162		668.333	204		668.333	100		668.333	110		668.333	136		668.333	240		668.333	104		668.333	105
668.542	177		668.542	206		668.542	104		668.542	104		668.542	120		668.542	232		668.542	102		668.542	106
668.751	158		668.751	209		668.751	103		668.751	107		668.751	126		668.751	262		668.751	111		668.751	107
668.96	168		668.96	206		668.96	94		668.96	90		668.96	146		668.96	242		668.96	100		668.96	93
669.169	170		669.169	200		669.169	106		669.169	98		669.169	146		669.169	245		669.169	108		669.169	105
669.377	179		669.377	223		669.377	106		669.377	104		669.377	138		669.377	268		669.377	105		669.377	104
669.586	174		669.586	195		669.586	110		669.586	103		669.586	139		669.586	236		669.586	104		669.586	106
669.795	156		669.795	209		669.795	107		669.795	102		669.795	118		669.795	227		669.795	104		669.795	103
670.004	183		670.004	203		670.004	110		670.004	93		670.004	142		670.004	247		670.004	109		670.004	113
670.213	165		670.213	204		670.213	105		670.213	95		670.213	144		670.213	255		670.213	88		670.213	105
670.422	161		670.422	194		670.422	111		670.422	101		670.422	125		670.422	253		670.422	113		670.422	103
670.631	181		670.631	192		670.631	103		670.631	91		670.631	138		670.631	235		670.631	114		670.631	108
670.839	181		670.839	208		670.839	108		670.839	109		670.839	135		670.839	236		670.839	101		670.839	104
671.048	171		671.048	177		671.048	106		671.048	98		671.048	128		671.048	224		671.048	106		671.048	103
671.257	183		671.257	194		671.257	113		671.257	118		671.257	141		671.257	238		671.257	103		671.257	105
671.466	177		671.466	212		671.466	115		671.466	114		671.466	129		671.466	212		671.466	110		671.466	91
671.675	173		671.675	217		671.675	100		671.675	101		671.675	143		671.675	237		671.675	100		671.675	109
671.884	176		671.884	187		671.884	100		671.884	96		671.884	152		671.884	233		671.884	107		671.884	107
672.092	189		672.092	197		672.092	113		672.092	100		672.092	124		672.092	222		672.092	106		672.092	111
672.301	159		672.301	202		672.301	121		672.301	106		672.301	146		672.301	212		672.301	115		672.301	99
672.51	151		672.51	215		672.51	119		672.51	111		672.51	136		672.51	237		672.51	113		672.51	97
672.719	162		672.719	210		672.719	116		672.719	102		672.719	127		672.719	193		672.719	98		672.719	104
672.928	155		672.928	212		672.928	107		672.928	101		672.928	124		672.928	208		672.928	109		672.928	101
673.136	192		673.136	198		673.136	96		673.136	97		673.136	133		673.136	248		673.136	114		673.136	99
673.345	167		673.345	205		673.345	109		673.345	109		673.345	142		673.345	218		673.345	117		673.345	106
673.554	164		673.554	219		673.554	98		673.554	101		673.554	142		673.554	215		673.554	102		673.554	109
673.763	178		673.763	199		673.763	113		673.763	92		673.763	129		673.763	226		673.763	103		673.763	103
673.972	173		673.972	178		673.972	102		673.972	115		673.972	128		673.972	235		673.972	109		673.972	104
674.18	172		674.18	203		674.18	88		674.18	94		674.18	140		674.18	202		674.18	106		674.18	100
674.389	161		674.389	187		674.389	103		674.389	105		674.389	126		674.389	209		674.389	113		674.389	104
674.598	156		674.598	209		674.598	97		674.598	100		674.598	114		674.598	232		674.598	109		674.598	110
674.807	151		674.807	187		674.807	97		674.807	112		674.807	133		674.807	213		674.807	115		674.807	112
675.015	157		675.015	179		675.015	101		675.015	110		675.015	147		675.015	215		675.015	100		675.015	108
675.224	171		675.224	202		675.224	98		675.224	101		675.224	129		675.224	207		675.224	105		675.224	113
675.433	162		675.433	180		675.433	101		675.433	93		675.433	152		675.433	219		675.433	101		675.433	111
675.642	157		675.642	198		675.642	108		675.642	99		675.642	131		675.642	246		675.642	98		675.642	99
675.85	154		675.85	212		675.85	110		675.85	110		675.85	120		675.85	220		675.85	108		675.85	93
676.059	182		676.059	183		676.059	101		676.059	99		676.059	144		676.059	212		676.059	107		676.059	102
676.268	178		676.268	192		676.268	110		676.268	105		676.268	120		676.268	224		676.268	104		676.268	104
676.477	157		676.477	193		676.477	108		676.477	102		676.477	134		676.477	207		676.477	111		676.477	96
676.685	163		676.685	190		676.685	96		676.685	99		676.685	134		676.685	212		676.685	112		676.685	113
676.894	163		676.894	178		676.894	109		676.894	104		676.894	135		676.894	200		676.894	101		676.894	96
677.103	153		677.103	191		677.103	109		677.103	113		677.103	129		677.103	213		677.103	101		677.103	105
677.312	153		677.312	180		677.312	102		677.312	100		677.312	143		677.312	190		677.312	106		677.312	106
677.52	162		677.52	190		677.52	97		677.52	101		677.52	136		677.52	203		677.52	105		677.52	104
677.729	150		677.729	211		677.729	99		677.729	102		677.729	124		677.729	219		677.729	103		677.729	97
677.938	171		677.938	174		677.938	108		677.938	94		677.938	126		677.938	202		677.938	115		677.938	107
678.146	162		678.146	189		678.146	105		678.146	103		678.146	135		678.146	203		678.146	107		678.146	111
678.355	157		678.355	198		678.355	113		678.355	96		678.355	135		678.355	212		678.355	107		678.355	107
678.564	148		678.564	182		678.564	111		678.564	101		678.564	134		678.564	197		678.564	100		678.564	104
678.772	152		678.772	189		678.772	108		678.772	100		678.772	120		678.772	213		678.772	103		678.772	108
678.981	150		678.981	176		678.981	93		678.981	114		678.981	99		678.981	204		678.981	106		678.981	95
679.19	156		679.19	189		679.19	115		679.19	102		679.19	132		679.19	217		679.19	102		679.19	99
679.399	149		679.399	188		679.399	97		679.399	108		679.399	124		679.399	196		679.399	108		679.399	113
679.607	135		679.607	176		679.607	105		679.607	98		679.607	137		679.607	200		679.607	119		679.607	111
679.816	152		679.816	195		679.816	106		679.816	111		679.816	134		679.816	195		679.816	110		679.816	101
680.024	170		680.024	187		680.024	116		680.024	109		680.024	131		680.024	201		680.024	86		680.024	105
680.233	157		680.233	172		680.233	102		680.233	101		680.233	128		680.233	186		680.233	116		680.233	113
680.442	156		680.442	197		680.442	111		680.442	97		680.442	139		680.442	209		680.442	99		680.442	93
680.65	148		680.65	169		680.65	94		680.65	104		680.65	136		680.65	223		680.65	104		680.65	107
680.859	149		680.859	174		680.859	95		680.859	108		680.859	122		680.859	188		680.859	99		680.859	108
681.068	152		681.068	197		681.068	104		681.068	105		681.068	139		681.068	194		681.068	114		681.068	94
681.276	146		681.276	181		681.276	102		681.276	104		681.276	136		681.276	198		681.276	106		681.276	104
681.485	150		681.485	189		681.485	109		681.485	104		681.485	121		681.485	182		681.485	107		681.485	92
681.694	162		681.694	172		681.694	114		681.694	112		681.694	123		681.694	218		681.694	97		681.694	105
681.902	156		681.902	180		681.902	102		681.902	101		681.902	114		681.902	215		681.902	101		681.902	103
682.111	150		682.111	174		682.111	112		682.111	97		682.111	125		682.111	214		682.111	106		682.111	108
682.319	165		682.319	183		682.319	107		682.319	102		682.319	137		682.319	197		682.319	104		682.319	99
682.528	143		682.528	198		682.528	115		682.528	100		682.528	122		682.528	178		682.528	107		682.528	108
682.737	147		682.737	165		682.737	99		682.737	102		682.737	133		682.737	193		682.737	104		682.737	105
682.945	157		682.945	182		682.945	110		682.945	88		682.945	128		682.945	201		682.945	114		682.945	102
683.154	151		683.154	176		683.154	112		683.154	101		683.154	119		683.154	185		683.154	99		683.154	112
683.362	151		683.362	170		683.362	99		683.362	107		683.362	128		683.362	209		683.362	107		683.362	101
683.571	158		683.571	179		683.571	105		683.571	108		683.571	124		683.571	199		683.571	102		683.571	109
683.78	157		683.78	167		683.78	121		683.78	97		683.78	134		683.78	198		683.78	109		683.78	99
683.988	156		683.988	162		683.988	101		683.988	108		683.988	143		683.988	161		683.988	112		683.988	99
684.197	150		684.197	173		684.197	106		684.197	105		684.197	141		684.197	180		684.197	109		684.197	110
684.405	139		684.405	161		684.405	109		684.405	103		684.405	130		684.405	188		684.405	105		684.405	107
684.614	146		684.614	177		684.614	106		684.614	108		684.614	129		684.614	188		684.614	100		684.614	99
684.822	145		684.822	149		684.822	103		684.822	95		684.822	139		684.822	184		684.822	102		684.822	106
685.031	134		685.031	168		685.031	99		685.031	102		685.031	131		685.031	198		685.031	100		685.031	100
685.24	133		685.24	172		685.24	96		685.24	104		685.24	116		685.24	179		685.24	103		685.24	110
685.448	132		685.448	174		685.448	103		685.448	102		685.448	141		685.448	178		685.448	105		685.448	95
685.657	163		685.657	186		685.657	100		685.657	107		685.657	135		685.657	189		685.657	108		685.657	97
685.865	136		685.865	163		685.865	99		685.865	105		685.865	128		685.865	184		685.865	97		685.865	98
686.074	152		686.074	172		686.074	106		686.074	103		686.074	148		686.074	185		686.074	103		686.074	96
686.282	156		686.282	179		686.282	103		686.282	96		686.282	133		686.282	174		686.282	108		686.282	104
686.491	156		686.491	184		686.491	112		686.491	106		686.491	135		686.491	189		686.491	112		686.491	106
686.699	141		686.699	185		686.699	111		686.699	98		686.699	130		686.699	178		686.699	99		686.699	110
686.908	127		686.908	182		686.908	97		686.908	94		686.908	135		686.908	175		686.908	99		686.908	107
687.116	150		687.116	181		687.116	110		687.116	95		687.116	146		687.116	177		687.116	110		687.116	101
687.325	139		687.325	166		687.325	98		687.325	116		687.325	133		687.325	175		687.325	113		687.325	101
687.533	148		687.533	168		687.533	102		687.533	101		687.533	137		687.533	160		687.533	96		687.533	103
687.742	140		687.742	157		687.742	105		687.742	102		687.742	134		687.742	171		687.742	103		687.742	103
687.95	131		687.95	153		687.95	106		687.95	97		687.95	130		687.95	175		687.95	96		687.95	99
688.159	129		688.159	158		688.159	97		688.159	100		688.159	146		688.159	185		688.159	102		688.159	101
688.367	130		688.367	159		688.367	115		688.367	109		688.367	139		688.367	181		688.367	100		688.367	109
688.576	144		688.576	177		688.576	106		688.576	111		688.576	140		688.576	171		688.576	100		688.576	101
688.784	124		688.784	143		688.784	98		688.784	104		688.784	137		688.784	168		688.784	101		688.784	103
688.993	153		688.993	162		688.993	102		688.993	110		688.993	151		688.993	176		688.993	114		688.993	100
689.201	133		689.201	176		689.201	112		689.201	103		689.201	127		689.201	187		689.201	109		689.201	110
689.41	146		689.41	168		689.41	118		689.41	105		689.41	149		689.41	168		689.41	104		689.41	98
689.618	135		689.618	168		689.618	114		689.618	105		689.618	146		689.618	183		689.618	101		689.618	103
689.827	148		689.827	171		689.827	91		689.827	107		689.827	144		689.827	163		689.827	93		689.827	108
690.035	132		690.035	165		690.035	103		690.035	107		690.035	140		690.035	162		690.035	117		690.035	113
690.244	166		690.244	142		690.244	108		690.244	104		690.244	139		690.244	188		690.244	116		690.244	97
690.452	128		690.452	163		690.452	98		690.452	97		690.452	147		690.452	188		690.452	110		690.452	103
690.66	142		690.66	154		690.66	101		690.66	106		690.66	145		690.66	172		690.66	95		690.66	102
690.869	126		690.869	160		690.869	100		690.869	97		690.869	142		690.869	168		690.869	99		690.869	108
691.077	135		691.077	159		691.077	107		691.077	102		691.077	156		691.077	185		691.077	102		691.077	111
691.286	122		691.286	153		691.286	109		691.286	106		691.286	147		691.286	181		691.286	107		691.286	92
691.494	151		691.494	174		691.494	110		691.494	109		691.494	144		691.494	152		691.494	103		691.494	100
691.703	135		691.703	162		691.703	111		691.703	99		691.703	155		691.703	176		691.703	106		691.703	111
691.911	124		691.911	156		691.911	97		691.911	94		691.911	142		691.911	165		691.911	105		691.911	95
692.119	139		692.119	166		692.119	100		692.119	102		692.119	153		692.119	191		692.119	101		692.119	104
692.328	128		692.328	164		692.328	103		692.328	101		692.328	147		692.328	189		692.328	94		692.328	105
692.536	140		692.536	163		692.536	112		692.536	92		692.536	154		692.536	163		692.536	109		692.536	108
692.745	134		692.745	156		692.745	104		692.745	104		692.745	155		692.745	184		692.745	105		692.745	101
692.953	146		692.953	141		692.953	111		692.953	98		692.953	170		692.953	162		692.953	103		692.953	109
693.161	139		693.161	162		693.161	102		693.161	89		693.161	154		693.161	151		693.161	107		693.161	103
693.37	116		693.37	153		693.37	96		693.37	98		693.37	159		693.37	184		693.37	101		693.37	98
693.578	154		693.578	162		693.578	100		693.578	104		693.578	122		693.578	154		693.578	109		693.578	106
693.787	140		693.787	157		693.787	114		693.787	101		693.787	144		693.787	174		693.787	104		693.787	100
693.995	131		693.995	162		693.995	112		693.995	107		693.995	152		693.995	171		693.995	97		693.995	98
694.203	130		694.203	155		694.203	99		694.203	101		694.203	138		694.203	189		694.203	123		694.203	106
694.412	123		694.412	158		694.412	111		694.412	113		694.412	142		694.412	161		694.412	114		694.412	106
694.62	125		694.62	155		694.62	102		694.62	103		694.62	141		694.62	153		694.62	112		694.62	97
694.828	136		694.828	157		694.828	114		694.828	98		694.828	159		694.828	180		694.828	103		694.828	107
695.037	134		695.037	144		695.037	108		695.037	107		695.037	118		695.037	171		695.037	100		695.037	108
695.245	129		695.245	158		695.245	95		695.245	88		695.245	152		695.245	168		695.245	107		695.245	106
695.453	134		695.453	150		695.453	109		695.453	107		695.453	149		695.453	181		695.453	103		695.453	110
695.662	136		695.662	150		695.662	95		695.662	112		695.662	143		695.662	181		695.662	96		695.662	98
695.87	139		695.87	158		695.87	113		695.87	115		695.87	145		695.87	157		695.87	103		695.87	105
696.078	128		696.078	151		696.078	97		696.078	110		696.078	155		696.078	160		696.078	110		696.078	86
696.287	130		696.287	145		696.287	107		696.287	103		696.287	152		696.287	158		696.287	107		696.287	106
696.495	138		696.495	146		696.495	108		696.495	103		696.495	175		696.495	161		696.495	105		696.495	99
696.703	137		696.703	134		696.703	98		696.703	110		696.703	155		696.703	159		696.703	106		696.703	103
696.912	125		696.912	160		696.912	98		696.912	99		696.912	157		696.912	153		696.912	94		696.912	96
697.12	123		697.12	159		697.12	102		697.12	103		697.12	159		697.12	166		697.12	102		697.12	106
697.328	128		697.328	158		697.328	96		697.328	113		697.328	176		697.328	163		697.328	106		697.328	110
697.537	126		697.537	153		697.537	98		697.537	103		697.537	152		697.537	158		697.537	100		697.537	103
697.745	126		697.745	145		697.745	103		697.745	117		697.745	161		697.745	145		697.745	102		697.745	108
697.953	140		697.953	154		697.953	98		697.953	110		697.953	148		697.953	179		697.953	104		697.953	102
698.162	118		698.162	151		698.162	114		698.162	99		698.162	165		698.162	176		698.162	97		698.162	102
698.37	116		698.37	155		698.37	103		698.37	112		698.37	170		698.37	162		698.37	111		698.37	90
698.578	122		698.578	151		698.578	103		698.578	90		698.578	155		698.578	156		698.578	106		698.578	115
698.786	136		698.786	162		698.786	103		698.786	100		698.786	162		698.786	167		698.786	114		698.786	100
698.995	127		698.995	145		698.995	101		698.995	107		698.995	169		698.995	178		698.995	100		698.995	92
699.203	138		699.203	156		699.203	103		699.203	99		699.203	144		699.203	160		699.203	106		699.203	105
699.411	116		699.411	167		699.411	111		699.411	94		699.411	150		699.411	161		699.411	116		699.411	106
699.619	136		699.619	130		699.619	104		699.619	110		699.619	154		699.619	167		699.619	109		699.619	99
699.828	129		699.828	150		699.828	94		699.828	101		699.828	156		699.828	150		699.828	118		699.828	104
700.036	117		700.036	143		700.036	107		700.036	118		700.036	171		700.036	133		700.036	111		700.036	100
700.244	129		700.244	148		700.244	94		700.244	105		700.244	163		700.244	169		700.244	113		700.244	100
700.452	127		700.452	137		700.452	102		700.452	98		700.452	157		700.452	163		700.452	102		700.452	101
700.661	129		700.661	149		700.661	90		700.661	112		700.661	139		700.661	177		700.661	115		700.661	102
700.869	121		700.869	137		700.869	104		700.869	110		700.869	165		700.869	143		700.869	106		700.869	90
701.077	127		701.077	143		701.077	100		701.077	104		701.077	161		701.077	158		701.077	109		701.077	99
701.285	126		701.285	154		701.285	105		701.285	106		701.285	130		701.285	144		701.285	101		701.285	102
701.494	117		701.494	132		701.494	104		701.494	93		701.494	145		701.494	160		701.494	101		701.494	104
701.702	131		701.702	151		701.702	103		701.702	103		701.702	129		701.702	158		701.702	113		701.702	102
701.91	139		701.91	154		701.91	101		701.91	104		701.91	151		701.91	152		701.91	107		701.91	116
702.118	117		702.118	142		702.118	104		702.118	91		702.118	131		702.118	151		702.118	100		702.118	89
702.326	119		702.326	162		702.326	101		702.326	110		702.326	129		702.326	147		702.326	106		702.326	107
702.535	119		702.535	135		702.535	105		702.535	105		702.535	120		702.535	156		702.535	102		702.535	96
702.743	124		702.743	143		702.743	107		702.743	99		702.743	134		702.743	131		702.743	106		702.743	99
702.951	127		702.951	138		702.951	104		702.951	116		702.951	141		702.951	154		702.951	101		702.951	95
703.159	126		703.159	156		703.159	103		703.159	109		703.159	126		703.159	153		703.159	110		703.159	106
703.367	121		703.367	134		703.367	110		703.367	105		703.367	122		703.367	143		703.367	108		703.367	98
703.576	124		703.576	149		703.576	108		703.576	102		703.576	130		703.576	163		703.576	99		703.576	94
703.784	133		703.784	134		703.784	105		703.784	95		703.784	127		703.784	158		703.784	95		703.784	104
703.992	127		703.992	144		703.992	99		703.992	100		703.992	128		703.992	152		703.992	101		703.992	105
704.2	115		704.2	145		704.2	106		704.2	107		704.2	122		704.2	150		704.2	114		704.2	105
704.408	121		704.408	150		704.408	101		704.408	100		704.408	128		704.408	155		704.408	105		704.408	93
704.616	137		704.616	134		704.616	103		704.616	102		704.616	113		704.616	143		704.616	100		704.616	101
704.824	134		704.824	156		704.824	102		704.824	98		704.824	113		704.824	138		704.824	103		704.824	99
705.033	131		705.033	132		705.033	112		705.033	102		705.033	118		705.033	128		705.033	96		705.033	106
705.241	140		705.241	127		705.241	108		705.241	110		705.241	112		705.241	152		705.241	107		705.241	99
705.449	129		705.449	137		705.449	95		705.449	112		705.449	126		705.449	135		705.449	94		705.449	96
705.657	126		705.657	131		705.657	101		705.657	112		705.657	118		705.657	142		705.657	109		705.657	99
705.865	134		705.865	148		705.865	107		705.865	105		705.865	108		705.865	136		705.865	111		705.865	112
706.073	127		706.073	133		706.073	97		706.073	92		706.073	116		706.073	176		706.073	96		706.073	102
706.281	127		706.281	136		706.281	102		706.281	118		706.281	113		706.281	153		706.281	108		706.281	105
706.49	134		706.49	130		706.49	106		706.49	98		706.49	113		706.49	149		706.49	106		706.49	109
706.698	123		706.698	145		706.698	105		706.698	93		706.698	120		706.698	151		706.698	95		706.698	102
706.906	133		706.906	134		706.906	113		706.906	109		706.906	122		706.906	136		706.906	103		706.906	104
707.114	116		707.114	132		707.114	95		707.114	103		707.114	123		707.114	151		707.114	112		707.114	98
707.322	129		707.322	129		707.322	101		707.322	100		707.322	139		707.322	145		707.322	110		707.322	107
707.53	126		707.53	134		707.53	105		707.53	107		707.53	121		707.53	156		707.53	107		707.53	90
707.738	117		707.738	151		707.738	105		707.738	98		707.738	113		707.738	144		707.738	108		707.738	96
707.946	120		707.946	134		707.946	98		707.946	102		707.946	108		707.946	158		707.946	100		707.946	98
708.154	115		708.154	148		708.154	97		708.154	102		708.154	104		708.154	150		708.154	91		708.154	98
708.362	123		708.362	122		708.362	96		708.362	102		708.362	118		708.362	142		708.362	97		708.362	112
708.57	122		708.57	136		708.57	97		708.57	96		708.57	126		708.57	154		708.57	100		708.57	101
708.779	117		708.779	131		708.779	99		708.779	99		708.779	109		708.779	156		708.779	103		708.779	112
708.987	127		708.987	134		708.987	99		708.987	104		708.987	112		708.987	151		708.987	104		708.987	99
709.195	118		709.195	128		709.195	105		709.195	110		709.195	107		709.195	147		709.195	104		709.195	101
709.403	131		709.403	129		709.403	113		709.403	106		709.403	109		709.403	147		709.403	114		709.403	109
709.611	117		709.611	149		709.611	98		709.611	103		709.611	115		709.611	150		709.611	104		709.611	95
709.819	125		709.819	143		709.819	98		709.819	99		709.819	117		709.819	138		709.819	93		709.819	106
710.027	124		710.027	160		710.027	100		710.027	100		710.027	108		710.027	131		710.027	105		710.027	102
710.235	117		710.235	132		710.235	105		710.235	105		710.235	118		710.235	151		710.235	104		710.235	98
710.443	123		710.443	154		710.443	107		710.443	106		710.443	111		710.443	136		710.443	92		710.443	107
710.651	126		710.651	112		710.651	98		710.651	98		710.651	112		710.651	151		710.651	104		710.651	119
710.859	121		710.859	131		710.859	103		710.859	111		710.859	111		710.859	141		710.859	99		710.859	106
711.067	119		711.067	139		711.067	101		711.067	97		711.067	109		711.067	159		711.067	100		711.067	95
711.275	125		711.275	140		711.275	111		711.275	95		711.275	111		711.275	132		711.275	107		711.275	98
711.483	109		711.483	167		711.483	95		711.483	104		711.483	110		711.483	148		711.483	109		711.483	94
711.691	134		711.691	147		711.691	101		711.691	109		711.691	100		711.691	150		711.691	112		711.691	99
711.899	119		711.899	133		711.899	98		711.899	109		711.899	119		711.899	157		711.899	102		711.899	106
712.107	132		712.107	137		712.107	104		712.107	105		712.107	121		712.107	133		712.107	107		712.107	94
712.315	125		712.315	145		712.315	90		712.315	105		712.315	107		712.315	131		712.315	94		712.315	111
712.523	125		712.523	144		712.523	101		712.523	107		712.523	113		712.523	122		712.523	101		712.523	113
712.731	131		712.731	134		712.731	107		712.731	103		712.731	120		712.731	130		712.731	106		712.731	109
712.939	109		712.939	123		712.939	111		712.939	103		712.939	97		712.939	146		712.939	99		712.939	102
713.147	127		713.147	141		713.147	108		713.147	100		713.147	106		713.147	146		713.147	108		713.147	96
713.355	118		713.355	125		713.355	105		713.355	103		713.355	115		713.355	146		713.355	105		713.355	96
713.563	122		713.563	144		713.563	97		713.563	112		713.563	106		713.563	135		713.563	100		713.563	108
713.771	127		713.771	135		713.771	103		713.771	96		713.771	115		713.771	134		713.771	101		713.771	96
713.979	125		713.979	134		713.979	94		713.979	104		713.979	114		713.979	135		713.979	110		713.979	109
714.187	123		714.187	113		714.187	100		714.187	101		714.187	111		714.187	145		714.187	107		714.187	108
714.395	122		714.395	144		714.395	110		714.395	106		714.395	111		714.395	122		714.395	91		714.395	106
714.603	114		714.603	127		714.603	103		714.603	108		714.603	103		714.603	145		714.603	100		714.603	103
714.811	121		714.811	136		714.811	115		714.811	94		714.811	117		714.811	122		714.811	107		714.811	97
715.019	109		715.019	140		715.019	103		715.019	104		715.019	104		715.019	165		715.019	97		715.019	111
715.227	115		715.227	147		715.227	106		715.227	105		715.227	126		715.227	139		715.227	102		715.227	104
715.434	138		715.434	114		715.434	94		715.434	97		715.434	115		715.434	142		715.434	107		715.434	101
715.642	115		715.642	127		715.642	103		715.642	98		715.642	117		715.642	117		715.642	105		715.642	102
715.85	114		715.85	127		715.85	105		715.85	105		715.85	115		715.85	134		715.85	98		715.85	98
716.058	124		716.058	138		716.058	103		716.058	100		716.058	109		716.058	130		716.058	98		716.058	101
716.266	107		716.266	128		716.266	98		716.266	94		716.266	116		716.266	136		716.266	101		716.266	110
716.474	114		716.474	129		716.474	104		716.474	100		716.474	104		716.474	133		716.474	101		716.474	101
716.682	119		716.682	127		716.682	102		716.682	95		716.682	120		716.682	139		716.682	111		716.682	99
716.89	108		716.89	131		716.89	109		716.89	113		716.89	114		716.89	139		716.89	94		716.89	96
717.098	132		717.098	122		717.098	109		717.098	106		717.098	111		717.098	130		717.098	97		717.098	100
717.306	123		717.306	127		717.306	110		717.306	107		717.306	100		717.306	148		717.306	102		717.306	93
717.514	125		717.514	138		717.514	108		717.514	101		717.514	99		717.514	118		717.514	90		717.514	101
717.721	107		717.721	141		717.721	108		717.721	99		717.721	111		717.721	148		717.721	118		717.721	110
717.929	113		717.929	130		717.929	108		717.929	112		717.929	112		717.929	129		717.929	103		717.929	108
718.137	119		718.137	128		718.137	95		718.137	90		718.137	103		718.137	132		718.137	91		718.137	94
718.345	119		718.345	126		718.345	104		718.345	100		718.345	106		718.345	143		718.345	109		718.345	111
718.553	126		718.553	122		718.553	114		718.553	90		718.553	111		718.553	138		718.553	112		718.553	93
718.761	113		718.761	131		718.761	105		718.761	98		718.761	110		718.761	135		718.761	108		718.761	102
718.969	124		718.969	134		718.969	106		718.969	107		718.969	115		718.969	141		718.969	101		718.969	117
719.177	121		719.177	121		719.177	104		719.177	108		719.177	118		719.177	127		719.177	96		719.177	98
719.384	104		719.384	131		719.384	103		719.384	104		719.384	112		719.384	143		719.384	104		719.384	104
719.592	123		719.592	124		719.592	91		719.592	99		719.592	112		719.592	116		719.592	117		719.592	98
719.8	109		719.8	121		719.8	98		719.8	105		719.8	102		719.8	128		719.8	106		719.8	108
720.008	118		720.008	130		720.008	103		720.008	110		720.008	100		720.008	128		720.008	97		720.008	107
720.216	117		720.216	133		720.216	104		720.216	94		720.216	105		720.216	135		720.216	111		720.216	100
720.424	126		720.424	130		720.424	113		720.424	98		720.424	115		720.424	145		720.424	105		720.424	105
720.631	110		720.631	138		720.631	98		720.631	92		720.631	107		720.631	126		720.631	110		720.631	102
720.839	114		720.839	128		720.839	102		720.839	105		720.839	109		720.839	144		720.839	102		720.839	103
721.047	112		721.047	136		721.047	94		721.047	104		721.047	112		721.047	121		721.047	100		721.047	101
721.255	123		721.255	126		721.255	107		721.255	109		721.255	106		721.255	124		721.255	90		721.255	110
721.463	107		721.463	132		721.463	106		721.463	100		721.463	101		721.463	128		721.463	107		721.463	97
721.67	136		721.67	124		721.67	99		721.67	101		721.67	113		721.67	131		721.67	101		721.67	101
721.878	103		721.878	130		721.878	94		721.878	102		721.878	115		721.878	124		721.878	101		721.878	112
722.086	124		722.086	135		722.086	104		722.086	103		722.086	107		722.086	128		722.086	106		722.086	101
722.294	126		722.294	124		722.294	104		722.294	109		722.294	109		722.294	137		722.294	100		722.294	110
722.502	117		722.502	145		722.502	97		722.502	107		722.502	113		722.502	119		722.502	110		722.502	106
722.709	123		722.709	127		722.709	105		722.709	95		722.709	113		722.709	132		722.709	88		722.709	103
722.917	129		722.917	138		722.917	102		722.917	101		722.917	114		722.917	124		722.917	97		722.917	104
723.125	119		723.125	131		723.125	103		723.125	94		723.125	98		723.125	137		723.125	99		723.125	105
723.333	123		723.333	111		723.333	103		723.333	99		723.333	113		723.333	115		723.333	102		723.333	92
723.54	125		723.54	122		723.54	105		723.54	112		723.54	98		723.54	138		723.54	99		723.54	98
723.748	113		723.748	120		723.748	93		723.748	104		723.748	105		723.748	135		723.748	113		723.748	103
723.956	106		723.956	130		723.956	107		723.956	107		723.956	112		723.956	139		723.956	108		723.956	106
724.164	114		724.164	127		724.164	111		724.164	103		724.164	106		724.164	125		724.164	108		724.164	91
724.371	110		724.371	107		724.371	98		724.371	110		724.371	110		724.371	133		724.371	87		724.371	106
724.579	122		724.579	126		724.579	107		724.579	108		724.579	99		724.579	136		724.579	99		724.579	102
724.787	113		724.787	134		724.787	98		724.787	106		724.787	107		724.787	127		724.787	108		724.787	93
724.995	114		724.995	120		724.995	101		724.995	102		724.995	103		724.995	129		724.995	104		724.995	115
725.202	106		725.202	121		725.202	103		725.202	107		725.202	101		725.202	121		725.202	99		725.202	107
725.41	114		725.41	121		725.41	100		725.41	100		725.41	117		725.41	130		725.41	117		725.41	102
725.618	117		725.618	130		725.618	113		725.618	98		725.618	101		725.618	130		725.618	103		725.618	102
725.826	120		725.826	126		725.826	102		725.826	90		725.826	110		725.826	131		725.826	100		725.826	104
726.033	120		726.033	130		726.033	114		726.033	100		726.033	115		726.033	129		726.033	108		726.033	103
726.241	110		726.241	120		726.241	91		726.241	105		726.241	107		726.241	124		726.241	96		726.241	101
726.449	118		726.449	122		726.449	117		726.449	111		726.449	117		726.449	117		726.449	103		726.449	98
726.656	114		726.656	112		726.656	103		726.656	102		726.656	107		726.656	127		726.656	99		726.656	96
726.864	108		726.864	119		726.864	108		726.864	99		726.864	101		726.864	128		726.864	103		726.864	103
727.072	111		727.072	118		727.072	104		727.072	99		727.072	106		727.072	135		727.072	96		727.072	98
727.279	101		727.279	127		727.279	93		727.279	111		727.279	110		727.279	124		727.279	92		727.279	103
727.487	119		727.487	137		727.487	97		727.487	102		727.487	111		727.487	138		727.487	98		727.487	104
727.695	114		727.695	125		727.695	95		727.695	105		727.695	102		727.695	129		727.695	99		727.695	100
727.902	113		727.902	111		727.902	108		727.902	91		727.902	113		727.902	116		727.902	103		727.902	89
728.11	106		728.11	158		728.11	96		728.11	100		728.11	104		728.11	118		728.11	100		728.11	111
728.318	103		728.318	125		728.318	110		728.318	91		728.318	103		728.318	124		728.318	104		728.318	106
728.525	115		728.525	118		728.525	98		728.525	98		728.525	109		728.525	129		728.525	109		728.525	93
728.733	118		728.733	119		728.733	97		728.733	105		728.733	110		728.733	115		728.733	106		728.733	108
728.941	108		728.941	142		728.941	104		728.941	102		728.941	101		728.941	114		728.941	96		728.941	108
729.148	116		729.148	126		729.148	104		729.148	99		729.148	108		729.148	122		729.148	98		729.148	102
729.356	107		729.356	122		729.356	94		729.356	110		729.356	116		729.356	112		729.356	104		729.356	98
729.564	116		729.564	121		729.564	108		729.564	99		729.564	102		729.564	117		729.564	99		729.564	100
729.771	103		729.771	126		729.771	97		729.771	111		729.771	108		729.771	136		729.771	92		729.771	109
729.979	113		729.979	122		729.979	103		729.979	94		729.979	103		729.979	130		729.979	109		729.979	112
730.187	105		730.187	112		730.187	110		730.187	105		730.187	95		730.187	126		730.187	106		730.187	97
730.394	115		730.394	112		730.394	110		730.394	97		730.394	111		730.394	128		730.394	107		730.394	102
730.602	109		730.602	135		730.602	100		730.602	106		730.602	112		730.602	121		730.602	108		730.602	101
730.809	107		730.809	131		730.809	106		730.809	87		730.809	121		730.809	111		730.809	100		730.809	96
731.017	117		731.017	118		731.017	102		731.017	99		731.017	106		731.017	136		731.017	103		731.017	117
731.225	116		731.225	126		731.225	104		731.225	99		731.225	97		731.225	115		731.225	92		731.225	98
731.432	100		731.432	127		731.432	97		731.432	101		731.432	86		731.432	125		731.432	98		731.432	102
731.64	128		731.64	127		731.64	104		731.64	92		731.64	106		731.64	127		731.64	92		731.64	108
731.847	118		731.847	128		731.847	108		731.847	106		731.847	106		731.847	112		731.847	104		731.847	103
732.055	98		732.055	131		732.055	101		732.055	104		732.055	117		732.055	141		732.055	100		732.055	94
732.263	114		732.263	128		732.263	100		732.263	101		732.263	109		732.263	118		732.263	98		732.263	98
732.47	106		732.47	115		732.47	97		732.47	97		732.47	102		732.47	127		732.47	97		732.47	86
732.678	114		732.678	122		732.678	101		732.678	107		732.678	114		732.678	116		732.678	101		732.678	109
732.885	115		732.885	123		732.885	97		732.885	110		732.885	109		732.885	128		732.885	92		732.885	101
733.093	112		733.093	133		733.093	107		733.093	95		733.093	108		733.093	137		733.093	101		733.093	113
733.3	118		733.3	135		733.3	125		733.3	89		733.3	104		733.3	126		733.3	97		733.3	88
733.508	115		733.508	129		733.508	102		733.508	93		733.508	102		733.508	116		733.508	93		733.508	102
733.716	103		733.716	117		733.716	92		733.716	106		733.716	102		733.716	132		733.716	87		733.716	104
733.923	116		733.923	115		733.923	105		733.923	97		733.923	109		733.923	118		733.923	105		733.923	94
734.131	107		734.131	118		734.131	96		734.131	95		734.131	111		734.131	118		734.131	109		734.131	103
734.338	105		734.338	124		734.338	93		734.338	94		734.338	94		734.338	119		734.338	114		734.338	105
734.546	109		734.546	115		734.546	98		734.546	101		734.546	108		734.546	112		734.546	104		734.546	95
734.753	117		734.753	122		734.753	101		734.753	100		734.753	106		734.753	128		734.753	101		734.753	107
734.961	104		734.961	110		734.961	103		734.961	96		734.961	103		734.961	117		734.961	98		734.961	101
735.168	102		735.168	127		735.168	103		735.168	103		735.168	105		735.168	121		735.168	93		735.168	102
735.376	98		735.376	117		735.376	99		735.376	108		735.376	108		735.376	122		735.376	105		735.376	107
735.583	95		735.583	113		735.583	101		735.583	97		735.583	100		735.583	116		735.583	104		735.583	94
735.791	125		735.791	119		735.791	95		735.791	98		735.791	111		735.791	125		735.791	102		735.791	107
735.998	109		735.998	111		735.998	109		735.998	105		735.998	98		735.998	111		735.998	95		735.998	92
736.206	101		736.206	114		736.206	83		736.206	105		736.206	116		736.206	120		736.206	109		736.206	98
736.413	99		736.413	111		736.413	99		736.413	108		736.413	100		736.413	114		736.413	95		736.413	100
736.621	111		736.621	121		736.621	100		736.621	101		736.621	101		736.621	126		736.621	97		736.621	103
736.828	117		736.828	109		736.828	97		736.828	115		736.828	116		736.828	112		736.828	99		736.828	102
737.036	101		737.036	116		737.036	99		737.036	105		737.036	100		737.036	125		737.036	103		737.036	98
737.243	101		737.243	125		737.243	109		737.243	104		737.243	100		737.243	111		737.243	93		737.243	115
737.451	112		737.451	122		737.451	96		737.451	106		737.451	102		737.451	121		737.451	107		737.451	93
737.658	124		737.658	121		737.658	99		737.658	98		737.658	101		737.658	120		737.658	111		737.658	104
737.866	110		737.866	119		737.866	96		737.866	87		737.866	111		737.866	117		737.866	99		737.866	114
738.073	108		738.073	104		738.073	101		738.073	103		738.073	110		738.073	130		738.073	96		738.073	103
738.281	115		738.281	122		738.281	101		738.281	99		738.281	105		738.281	122		738.281	100		738.281	98
738.488	118		738.488	121		738.488	100		738.488	94		738.488	111		738.488	126		738.488	104		738.488	95
738.696	95		738.696	121		738.696	102		738.696	94		738.696	111		738.696	122		738.696	93		738.696	103
738.903	111		738.903	127		738.903	98		738.903	107		738.903	110		738.903	116		738.903	95		738.903	103
739.11	118		739.11	116		739.11	98		739.11	90		739.11	101		739.11	111		739.11	94		739.11	94
739.318	112		739.318	116		739.318	106		739.318	101		739.318	92		739.318	117		739.318	110		739.318	98
739.525	103		739.525	119		739.525	107		739.525	101		739.525	108		739.525	116		739.525	97		739.525	101
739.733	106		739.733	115		739.733	97		739.733	104		739.733	102		739.733	126		739.733	105		739.733	97
739.94	104		739.94	106		739.94	107		739.94	91		739.94	99		739.94	120		739.94	101		739.94	104
740.148	116		740.148	112		740.148	101		740.148	106		740.148	105		740.148	114		740.148	97		740.148	116
740.355	115		740.355	115		740.355	98		740.355	98		740.355	104		740.355	115		740.355	109		740.355	99
740.562	120		740.562	116		740.562	106		740.562	98		740.562	107		740.562	120		740.562	107		740.562	107
740.77	108		740.77	116		740.77	81		740.77	103		740.77	93		740.77	111		740.77	99		740.77	107
740.977	98		740.977	115		740.977	102		740.977	106		740.977	110		740.977	110		740.977	97		740.977	110
741.185	116		741.185	125		741.185	95		741.185	93		741.185	101		741.185	114		741.185	95		741.185	103
741.392	96		741.392	119		741.392	104		741.392	108		741.392	107		741.392	119		741.392	96		741.392	111
741.599	107		741.599	119		741.599	101		741.599	96		741.599	110		741.599	115		741.599	91		741.599	100
741.807	109		741.807	103		741.807	100		741.807	105		741.807	112		741.807	124		741.807	102		741.807	106
742.014	102		742.014	118		742.014	84		742.014	104		742.014	103		742.014	119		742.014	101		742.014	96
742.221	112		742.221	104		742.221	98		742.221	97		742.221	105		742.221	117		742.221	97		742.221	105
742.429	108		742.429	128		742.429	109		742.429	97		742.429	109		742.429	111		742.429	92		742.429	106
742.636	107		742.636	121		742.636	99		742.636	108		742.636	107		742.636	126		742.636	105		742.636	95
742.844	109		742.844	100		742.844	97		742.844	100		742.844	103		742.844	118		742.844	99		742.844	115
743.051	110		743.051	117		743.051	94		743.051	94		743.051	100		743.051	115		743.051	105		743.051	95
743.258	106		743.258	116		743.258	97		743.258	102		743.258	105		743.258	118		743.258	102		743.258	106
743.466	96		743.466	111		743.466	91		743.466	93		743.466	112		743.466	110		743.466	86		743.466	105
743.673	101		743.673	115		743.673	107		743.673	100		743.673	100		743.673	99		743.673	93		743.673	95
743.88	105		743.88	125		743.88	93		743.88	97		743.88	106		743.88	135		743.88	97		743.88	105
744.088	124		744.088	112		744.088	114		744.088	104		744.088	104		744.088	117		744.088	104		744.088	113
744.295	109		744.295	126		744.295	101		744.295	105		744.295	104		744.295	121		744.295	97		744.295	92
744.502	111		744.502	107		744.502	99		744.502	104		744.502	100		744.502	110		744.502	95		744.502	105
744.71	101		744.71	128		744.71	99		744.71	111		744.71	103		744.71	116		744.71	95		744.71	101
744.917	105		744.917	129		744.917	109		744.917	98		744.917	89		744.917	118		744.917	100		744.917	103
745.124	120		745.124	110		745.124	109		745.124	113		745.124	106		745.124	122		745.124	112		745.124	92
745.332	111		745.332	110		745.332	103		745.332	99		745.332	117		745.332	112		745.332	109		745.332	95
745.539	105		745.539	117		745.539	104		745.539	102		745.539	100		745.539	103		745.539	107		745.539	106
745.746	102		745.746	116		745.746	103		745.746	100		745.746	103		745.746	114		745.746	102		745.746	106
745.953	108		745.953	128		745.953	106		745.953	99		745.953	114		745.953	118		745.953	87		745.953	107
746.161	111		746.161	119		746.161	95		746.161	94		746.161	96		746.161	131		746.161	105		746.161	106
746.368	97		746.368	114		746.368	88		746.368	103		746.368	100		746.368	110		746.368	103		746.368	96
746.575	105		746.575	121		746.575	97		746.575	98		746.575	103		746.575	110		746.575	97		746.575	109
746.783	110		746.783	109		746.783	111		746.783	97		746.783	109		746.783	111		746.783	100		746.783	100
746.99	122		746.99	103		746.99	106		746.99	103		746.99	113		746.99	112		746.99	108		746.99	95
747.197	95		747.197	126		747.197	98		747.197	93		747.197	113		747.197	111		747.197	100		747.197	107
747.404	106		747.404	111		747.404	95		747.404	106		747.404	95		747.404	116		747.404	105		747.404	109
747.612	112		747.612	103		747.612	102		747.612	103		747.612	112		747.612	101		747.612	88		747.612	101
747.819	99		747.819	116		747.819	105		747.819	97		747.819	107		747.819	116		747.819	95		747.819	95
748.026	99		748.026	111		748.026	94		748.026	98		748.026	94		748.026	111		748.026	91		748.026	106
748.233	109		748.233	118		748.233	112		748.233	101		748.233	105		748.233	115		748.233	103		748.233	107
748.441	101		748.441	118		748.441	105		748.441	108		748.441	98		748.441	123		748.441	108		748.441	108
748.648	112		748.648	120		748.648	100		748.648	99		748.648	104		748.648	114		748.648	111		748.648	94
748.855	108		748.855	119		748.855	98		748.855	97		748.855	110		748.855	106		748.855	95		748.855	94
749.062	102		749.062	101		749.062	104		749.062	117		749.062	110		749.062	124		749.062	105		749.062	100
749.27	108		749.27	119		749.27	103		749.27	97		749.27	103		749.27	117		749.27	96		749.27	93
749.477	104		749.477	114		749.477	105		749.477	100		749.477	110		749.477	125		749.477	102		749.477	108
749.684	116		749.684	117		749.684	95		749.684	96		749.684	110		749.684	112		749.684	103		749.684	102
749.891	111		749.891	129		749.891	98		749.891	97		749.891	101		749.891	118		749.891	99		749.891	100
750.098	110		750.098	112		750.098	96		750.098	109		750.098	104		750.098	111		750.098	109		750.098	103
750.306	108		750.306	135		750.306	105		750.306	101		750.306	101		750.306	119		750.306	96		750.306	100
750.513	109		750.513	106		750.513	107		750.513	106		750.513	100		750.513	141		750.513	100		750.513	100
750.72	107		750.72	116		750.72	99		750.72	100		750.72	102		750.72	120		750.72	94		750.72	105
750.927	120		750.927	105		750.927	102		750.927	100		750.927	105		750.927	111		750.927	96		750.927	98
751.134	110		751.134	118		751.134	103		751.134	97		751.134	107		751.134	106		751.134	107		751.134	99
751.342	112		751.342	110		751.342	98		751.342	101		751.342	100		751.342	118		751.342	103		751.342	103
751.549	101		751.549	120		751.549	96		751.549	91		751.549	103		751.549	130		751.549	104		751.549	112
751.756	111		751.756	110		751.756	106		751.756	108		751.756	102		751.756	116		751.756	108		751.756	94
751.963	121		751.963	104		751.963	114		751.963	98		751.963	110		751.963	115		751.963	102		751.963	104
752.17	103		752.17	107		752.17	103		752.17	98		752.17	97		752.17	98		752.17	93		752.17	97
752.377	107		752.377	107		752.377	99		752.377	92		752.377	97		752.377	107		752.377	98		752.377	101
752.585	107		752.585	118		752.585	98		752.585	98		752.585	106		752.585	115		752.585	104		752.585	110
752.792	109		752.792	116		752.792	105		752.792	110		752.792	104		752.792	116		752.792	103		752.792	100
752.999	107		752.999	119		752.999	93		752.999	94		752.999	105		752.999	104		752.999	103		752.999	103
753.206	117		753.206	97		753.206	95		753.206	103		753.206	102		753.206	108		753.206	103		753.206	95
753.413	101		753.413	104		753.413	108		753.413	100		753.413	112		753.413	104		753.413	104		753.413	107
753.62	98		753.62	112		753.62	96		753.62	84		753.62	90		753.62	111		753.62	104		753.62	99
753.827	114		753.827	98		753.827	102		753.827	101		753.827	102		753.827	113		753.827	95		753.827	103
754.035	102		754.035	116		754.035	92		754.035	105		754.035	107		754.035	106		754.035	100		754.035	100
754.242	107		754.242	109		754.242	96		754.242	103		754.242	109		754.242	116		754.242	104		754.242	100
754.449	106		754.449	111		754.449	101		754.449	110		754.449	101		754.449	105		754.449	115		754.449	93
754.656	112		754.656	123		754.656	98		754.656	102		754.656	100		754.656	104		754.656	94		754.656	100
754.863	104		754.863	107		754.863	93		754.863	104		754.863	104		754.863	99		754.863	95		754.863	91
755.07	111		755.07	109		755.07	109		755.07	106		755.07	96		755.07	123		755.07	99		755.07	106
755.277	99		755.277	113		755.277	97		755.277	100		755.277	98		755.277	118		755.277	111		755.277	98
755.484	107		755.484	115		755.484	101		755.484	102		755.484	106		755.484	113		755.484	90		755.484	98
755.691	97		755.691	120		755.691	92		755.691	99		755.691	106		755.691	113		755.691	111		755.691	103
755.899	117		755.899	112		755.899	98		755.899	106		755.899	108		755.899	112		755.899	98		755.899	104
756.106	100		756.106	105		756.106	105		756.106	105		756.106	101		756.106	105		756.106	96		756.106	103
756.313	110		756.313	115		756.313	105		756.313	91		756.313	106		756.313	116		756.313	100		756.313	102
756.52	109		756.52	122		756.52	104		756.52	100		756.52	106		756.52	106		756.52	109		756.52	85
756.727	99		756.727	113		756.727	96		756.727	102		756.727	95		756.727	113		756.727	100		756.727	106
756.934	111		756.934	117		756.934	92		756.934	98		756.934	90		756.934	114		756.934	102		756.934	96
757.141	104		757.141	113		757.141	103		757.141	101		757.141	102		757.141	108		757.141	102		757.141	97
757.348	106		757.348	114		757.348	104		757.348	95		757.348	103		757.348	109		757.348	94		757.348	101
757.555	111		757.555	101		757.555	94		757.555	94		757.555	100		757.555	95		757.555	98		757.555	100
757.762	110		757.762	118		757.762	102		757.762	108		757.762	116		757.762	114		757.762	88		757.762	110
757.969	99		757.969	103		757.969	94		757.969	103		757.969	109		757.969	104		757.969	102		757.969	102
758.176	102		758.176	107		758.176	96		758.176	99		758.176	107		758.176	116		758.176	102		758.176	103
758.383	106		758.383	106		758.383	96		758.383	101		758.383	109		758.383	115		758.383	94		758.383	103
758.59	103		758.59	115		758.59	98		758.59	102		758.59	92		758.59	120		758.59	104		758.59	103
758.797	104		758.797	107		758.797	99		758.797	107		758.797	102		758.797	110		758.797	102		758.797	108
759.004	111		759.004	122		759.004	108		759.004	109		759.004	96		759.004	111		759.004	102		759.004	91
759.211	99		759.211	110		759.211	107		759.211	102		759.211	104		759.211	110		759.211	95		759.211	99
759.418	104		759.418	110		759.418	94		759.418	101		759.418	93		759.418	100		759.418	93		759.418	95
759.625	108		759.625	110		759.625	95		759.625	88		759.625	102		759.625	112		759.625	96		759.625	102
759.832	112		759.832	129		759.832	98		759.832	100		759.832	99		759.832	105		759.832	116		759.832	99
760.039	102		760.039	124		760.039	104		760.039	105		760.039	112		760.039	103		760.039	91		760.039	99
760.246	101		760.246	104		760.246	97		760.246	87		760.246	105		760.246	104		760.246	103		760.246	102
760.453	104		760.453	110		760.453	90		760.453	104		760.453	110		760.453	108		760.453	101		760.453	102
760.66	117		760.66	110		760.66	104		760.66	104		760.66	101		760.66	110		760.66	94		760.66	102
760.867	108		760.867	109		760.867	109		760.867	88		760.867	100		760.867	109		760.867	101		760.867	106
761.074	94		761.074	102		761.074	96		761.074	105		761.074	104		761.074	116		761.074	109		761.074	101
761.281	114		761.281	102		761.281	104		761.281	102		761.281	109		761.281	105		761.281	98		761.281	103
761.488	107		761.488	117		761.488	95		761.488	93		761.488	96		761.488	112		761.488	108		761.488	95
761.695	102		761.695	111		761.695	106		761.695	103		761.695	99		761.695	122		761.695	93		761.695	99
761.902	105		761.902	109		761.902	95		761.902	95		761.902	106		761.902	117		761.902	106		761.902	97
762.109	104		762.109	121		762.109	113		762.109	108		762.109	104		762.109	108		762.109	92		762.109	92
762.316	106		762.316	118		762.316	96		762.316	90		762.316	107		762.316	109		762.316	107		762.316	100
762.523	100		762.523	125		762.523	109		762.523	110		762.523	103		762.523	114		762.523	97		762.523	105
762.73	115		762.73	114		762.73	103		762.73	101		762.73	104		762.73	107		762.73	101		762.73	113
762.937	112		762.937	106		762.937	104		762.937	100		762.937	95		762.937	104		762.937	105		762.937	112
763.144	102		763.144	112		763.144	96		763.144	102		763.144	105		763.144	106		763.144	96		763.144	97
763.351	108		763.351	116		763.351	93		763.351	99		763.351	91		763.351	105		763.351	103		763.351	102
763.558	113		763.558	114		763.558	103		763.558	86		763.558	106		763.558	111		763.558	99		763.558	97
763.765	113		763.765	110		763.765	91		763.765	103		763.765	103		763.765	98		763.765	105		763.765	109
763.972	115		763.972	101		763.972	102		763.972	93		763.972	102		763.972	116		763.972	101		763.972	93
764.178	100		764.178	103		764.178	100		764.178	99		764.178	93		764.178	105		764.178	98		764.178	92
764.385	98		764.385	107		764.385	102		764.385	110		764.385	106		764.385	108		764.385	103		764.385	111
764.592	98		764.592	102		764.592	103		764.592	98		764.592	108		764.592	124		764.592	99		764.592	96
764.799	108		764.799	111		764.799	97		764.799	104		764.799	92		764.799	117		764.799	98		764.799	96
765.006	101		765.006	99		765.006	110		765.006	105		765.006	109		765.006	108		765.006	97		765.006	91
765.213	109		765.213	112		765.213	95		765.213	100		765.213	93		765.213	111		765.213	107		765.213	97
765.42	87		765.42	105		765.42	98		765.42	96		765.42	103		765.42	101		765.42	98		765.42	96
765.627	106		765.627	115		765.627	103		765.627	103		765.627	101		765.627	115		765.627	101		765.627	98
765.834	98		765.834	110		765.834	98		765.834	94		765.834	97		765.834	111		765.834	101		765.834	105
766.04	109		766.04	95		766.04	94		766.04	105		766.04	102		766.04	113		766.04	96		766.04	99
766.247	97		766.247	120		766.247	101		766.247	100		766.247	96		766.247	111		766.247	84		766.247	100
766.454	105		766.454	100		766.454	106		766.454	96		766.454	98		766.454	107		766.454	102		766.454	93
766.661	101		766.661	96		766.661	96		766.661	106		766.661	111		766.661	100		766.661	113		766.661	97
766.868	99		766.868	103		766.868	104		766.868	102		766.868	100		766.868	100		766.868	96		766.868	107
767.075	103		767.075	113		767.075	105		767.075	108		767.075	108		767.075	112		767.075	102		767.075	97
767.282	107		767.282	114		767.282	107		767.282	109		767.282	101		767.282	106		767.282	99		767.282	100
767.488	103		767.488	110		767.488	102		767.488	93		767.488	101		767.488	91		767.488	96		767.488	95
767.695	99		767.695	112		767.695	89		767.695	102		767.695	102		767.695	110		767.695	101		767.695	99
767.902	114		767.902	110		767.902	95		767.902	89		767.902	108		767.902	98		767.902	107		767.902	108
768.109	101		768.109	104		768.109	97		768.109	99		768.109	108		768.109	108		768.109	108		768.109	109
768.316	98		768.316	109		768.316	103		768.316	104		768.316	105		768.316	102		768.316	99		768.316	102
768.523	89		768.523	109		768.523	104		768.523	99		768.523	99		768.523	101		768.523	94		768.523	104
768.729	112		768.729	110		768.729	103		768.729	101		768.729	113		768.729	107		768.729	109		768.729	93
768.936	99		768.936	105		768.936	96		768.936	101		768.936	99		768.936	105		768.936	96		768.936	93
769.143	91		769.143	127		769.143	104		769.143	98		769.143	103		769.143	115		769.143	103		769.143	100
769.35	110		769.35	112		769.35	98		769.35	103		769.35	104		769.35	113		769.35	97		769.35	97
769.557	99		769.557	95		769.557	88		769.557	110		769.557	100		769.557	96		769.557	99		769.557	114
769.763	96		769.763	100		769.763	90		769.763	108		769.763	97		769.763	115		769.763	106		769.763	89
769.97	97		769.97	116		769.97	100		769.97	93		769.97	108		769.97	116		769.97	99		769.97	96
770.177	104		770.177	119		770.177	103		770.177	108		770.177	105		770.177	104		770.177	99		770.177	102
770.384	104		770.384	107		770.384	87		770.384	104		770.384	110		770.384	99		770.384	100		770.384	101
770.591	106		770.591	107		770.591	95		770.591	99		770.591	109		770.591	119		770.591	101		770.591	90
770.797	99		770.797	106		770.797	102		770.797	95		770.797	103		770.797	100		770.797	105		770.797	116
771.004	108		771.004	112		771.004	96		771.004	95		771.004	95		771.004	109		771.004	97		771.004	98
771.211	107		771.211	99		771.211	97		771.211	93		771.211	92		771.211	110		771.211	96		771.211	95
771.418	95		771.418	112		771.418	111		771.418	97		771.418	97		771.418	106		771.418	105		771.418	90
771.624	109		771.624	110		771.624	97		771.624	87		771.624	105		771.624	113		771.624	96		771.624	105
771.831	102		771.831	103		771.831	110		771.831	103		771.831	100		771.831	107		771.831	101		771.831	101
772.038	107		772.038	105		772.038	98		772.038	99		772.038	106		772.038	101		772.038	93		772.038	108
772.245	100		772.245	98		772.245	99		772.245	100		772.245	106		772.245	105		772.245	91		772.245	100
772.451	112		772.451	99		772.451	102		772.451	99		772.451	102		772.451	107		772.451	94		772.451	98
772.658	106		772.658	103		772.658	105		772.658	118		772.658	92		772.658	105		772.658	101		772.658	101
772.865	106		772.865	107		772.865	103		772.865	93		772.865	99		772.865	102		772.865	96		772.865	92
773.072	104		773.072	112		773.072	106		773.072	98		773.072	97		773.072	102		773.072	102		773.072	110
773.278	108		773.278	108		773.278	100		773.278	102		773.278	101		773.278	103		773.278	96		773.278	115
773.485	100		773.485	106		773.485	110		773.485	103		773.485	106		773.485	104		773.485	106		773.485	96
773.692	100		773.692	110		773.692	101		773.692	102		773.692	107		773.692	104		773.692	96		773.692	95
773.898	107		773.898	111		773.898	101		773.898	100		773.898	93		773.898	111		773.898	99		773.898	89
774.105	95		774.105	104		774.105	109		774.105	95		774.105	104		774.105	104		774.105	103		774.105	105
774.312	109		774.312	114		774.312	92		774.312	107		774.312	96		774.312	109		774.312	101		774.312	98
774.519	106		774.519	99		774.519	113		774.519	91		774.519	105		774.519	113		774.519	94		774.519	92
774.725	100		774.725	104		774.725	99		774.725	103		774.725	92		774.725	107		774.725	104		774.725	104
774.932	97		774.932	108		774.932	102		774.932	106		774.932	101		774.932	93		774.932	100		774.932	95
775.139	108		775.139	102		775.139	101		775.139	96		775.139	93		775.139	114		775.139	102		775.139	107
775.345	111		775.345	112		775.345	107		775.345	112		775.345	97		775.345	112		775.345	100		775.345	108
775.552	108		775.552	102		775.552	103		775.552	102		775.552	108		775.552	104		775.552	98		775.552	104
775.759	107		775.759	110		775.759	98		775.759	93		775.759	94		775.759	100		775.759	99		775.759	105
775.965	100		775.965	108		775.965	103		775.965	96		775.965	108		775.965	111		775.965	98		775.965	94
776.172	121		776.172	112		776.172	110		776.172	101		776.172	99		776.172	120		776.172	100		776.172	103
776.379	100		776.379	114		776.379	92		776.379	99		776.379	97		776.379	97		776.379	99		776.379	102
776.585	106		776.585	103		776.585	105		776.585	100		776.585	95		776.585	106		776.585	100		776.585	99
776.792	108		776.792	113		776.792	99		776.792	100		776.792	101		776.792	99		776.792	96		776.792	100
776.999	97		776.999	102		776.999	102		776.999	91		776.999	98		776.999	104		776.999	98		776.999	104
777.205	101		777.205	107		777.205	106		777.205	92		777.205	106		777.205	103		777.205	99		777.205	101
777.412	104		777.412	105		777.412	104		777.412	103		777.412	99		777.412	112		777.412	105		777.412	104
777.618	98		777.618	103		777.618	100		777.618	99		777.618	114		777.618	106		777.618	99		777.618	88
777.825	109		777.825	103		777.825	105		777.825	98		777.825	99		777.825	104		777.825	97		777.825	100
778.032	102		778.032	107		778.032	94		778.032	98		778.032	102		778.032	102		778.032	101		778.032	109
778.238	103		778.238	101		778.238	93		778.238	89		778.238	86		778.238	102		778.238	99		778.238	92
778.445	101		778.445	113		778.445	98		778.445	97		778.445	99		778.445	103		778.445	100		778.445	101
778.652	101		778.652	104		778.652	96		778.652	99		778.652	94		778.652	110		778.652	96		778.652	102
778.858	105		778.858	109		778.858	91		778.858	97		778.858	112		778.858	107		778.858	92		778.858	96
779.065	107		779.065	106		779.065	97		779.065	116		779.065	103		779.065	107		779.065	110		779.065	103
779.271	108		779.271	101		779.271	90		779.271	103		779.271	106		779.271	104		779.271	104		779.271	97
779.478	106		779.478	110		779.478	100		779.478	99		779.478	98		779.478	103		779.478	114		779.478	100
779.685	99		779.685	99		779.685	93		779.685	98		779.685	100		779.685	107		779.685	95		779.685	90
779.891	99		779.891	102		779.891	102		779.891	98		779.891	95		779.891	97		779.891	102		779.891	101
780.098	104		780.098	115		780.098	100		780.098	108		780.098	104		780.098	104		780.098	92		780.098	100
780.304	96		780.304	102		780.304	102		780.304	98		780.304	101		780.304	109		780.304	111		780.304	102
780.511	90		780.511	100		780.511	106		780.511	103		780.511	103		780.511	104		780.511	99		780.511	111
780.717	116		780.717	114		780.717	98		780.717	108		780.717	99		780.717	103		780.717	97		780.717	101
780.924	110		780.924	108		780.924	106		780.924	99		780.924	94		780.924	103		780.924	108		780.924	97
781.13	100		781.13	99		781.13	92		781.13	93		781.13	98		781.13	99		781.13	103		781.13	93
781.337	107		781.337	100		781.337	99		781.337	96		781.337	96		781.337	107		781.337	85		781.337	108
781.544	102		781.544	109		781.544	97		781.544	104		781.544	94		781.544	117		781.544	105		781.544	96
781.75	102		781.75	98		781.75	105		781.75	112		781.75	105		781.75	106		781.75	106		781.75	93
781.957	101		781.957	113		781.957	103		781.957	85		781.957	106		781.957	108		781.957	108		781.957	104
782.163	104		782.163	104		782.163	99		782.163	91		782.163	99		782.163	100		782.163	98		782.163	90
782.37	113		782.37	108		782.37	103		782.37	105		782.37	108		782.37	100		782.37	99		782.37	108
782.576	100		782.576	110		782.576	99		782.576	93		782.576	95		782.576	100		782.576	92		782.576	100
782.783	114		782.783	105		782.783	84		782.783	95		782.783	106		782.783	109		782.783	99		782.783	94
782.989	101		782.989	117		782.989	99		782.989	94		782.989	97		782.989	108		782.989	102		782.989	113
783.196	96		783.196	97		783.196	99		783.196	103		783.196	94		783.196	108		783.196	107		783.196	104
783.402	101		783.402	111		783.402	104		783.402	107		783.402	95		783.402	101		783.402	98		783.402	93
783.609	105		783.609	109		783.609	95		783.609	90		783.609	109		783.609	97		783.609	110		783.609	103
783.815	96		783.815	108		783.815	106		783.815	93		783.815	97		783.815	108		783.815	105		783.815	107
784.022	104		784.022	107		784.022	98		784.022	98		784.022	99		784.022	117		784.022	98		784.022	101
784.228	93		784.228	103		784.228	111		784.228	107		784.228	98		784.228	94		784.228	101		784.228	97
784.435	111		784.435	102		784.435	96		784.435	99		784.435	109		784.435	101		784.435	98		784.435	98
784.641	98		784.641	108		784.641	97		784.641	100		784.641	101		784.641	107		784.641	104		784.641	104
784.848	97		784.848	104		784.848	96		784.848	103		784.848	100		784.848	101		784.848	97		784.848	97
785.054	97		785.054	107		785.054	101		785.054	98		785.054	103		785.054	105		785.054	106		785.054	105
785.261	93		785.261	108		785.261	99		785.261	99		785.261	107		785.261	114		785.261	100		785.261	106
785.467	106		785.467	110		785.467	97		785.467	94		785.467	107		785.467	104		785.467	100		785.467	103
785.674	93		785.674	107		785.674	105		785.674	104		785.674	99		785.674	108		785.674	97		785.674	99
785.88	100		785.88	109		785.88	99		785.88	95		785.88	101		785.88	98		785.88	109		785.88	92
786.087	98		786.087	99		786.087	104		786.087	97		786.087	109		786.087	101		786.087	86		786.087	100
786.293	105		786.293	103		786.293	99		786.293	94		786.293	107		786.293	113		786.293	97		786.293	108
786.499	96		786.499	100		786.499	103		786.499	103		786.499	99		786.499	108		786.499	98		786.499	107
786.706	102		786.706	112		786.706	95		786.706	94		786.706	98		786.706	96		786.706	108		786.706	90
786.912	102		786.912	107		786.912	101		786.912	103		786.912	109		786.912	102		786.912	92		786.912	103
787.119	94		787.119	107		787.119	100		787.119	101		787.119	103		787.119	106		787.119	119		787.119	107
787.325	94		787.325	98		787.325	91		787.325	97		787.325	99		787.325	113		787.325	94		787.325	97
787.532	100		787.532	109		787.532	100		787.532	101		787.532	88		787.532	104		787.532	96		787.532	104
787.738	104		787.738	104		787.738	100		787.738	99		787.738	102		787.738	105		787.738	99		787.738	101
787.944	94		787.944	112		787.944	106		787.944	104		787.944	104		787.944	106		787.944	101		787.944	95
788.151	102		788.151	112		788.151	108		788.151	106		788.151	108		788.151	97		788.151	96		788.151	103
788.357	105		788.357	114		788.357	93		788.357	95		788.357	109		788.357	100		788.357	99		788.357	108
788.564	104		788.564	104		788.564	97		788.564	100		788.564	99		788.564	106		788.564	104		788.564	101
788.77	100		788.77	99		788.77	104		788.77	106		788.77	93		788.77	104		788.77	94		788.77	97
788.976	101		788.976	103		788.976	93		788.976	100		788.976	101		788.976	102		788.976	99		788.976	106
789.183	95		789.183	95		789.183	105		789.183	103		789.183	99		789.183	98		789.183	97		789.183	107
789.389	102		789.389	112		789.389	95		789.389	96		789.389	105		789.389	112		789.389	104		789.389	90
789.595	104		789.595	93		789.595	97		789.595	95		789.595	97		789.595	100		789.595	99		789.595	101
789.802	105		789.802	106		789.802	107		789.802	105		789.802	98		789.802	95		789.802	101		789.802	97
790.008	97		790.008	102		790.008	102		790.008	98		790.008	109		790.008	104		790.008	101		790.008	100
790.215	98		790.215	104		790.215	102		790.215	88		790.215	104		790.215	101		790.215	103		790.215	102
790.421	113		790.421	104		790.421	102		790.421	98		790.421	102		790.421	109		790.421	99		790.421	108
790.627	92		790.627	112		790.627	94		790.627	109		790.627	110		790.627	102		790.627	103		790.627	101
790.834	104		790.834	108		790.834	105		790.834	91		790.834	89		790.834	94		790.834	100		790.834	106
791.04	105		791.04	102		791.04	91		791.04	98		791.04	97		791.04	95		791.04	96		791.04	99
791.246	103		791.246	104		791.246	102		791.246	100		791.246	99		791.246	108		791.246	98		791.246	99
791.453	110		791.453	98		791.453	102		791.453	100		791.453	108		791.453	117		791.453	101		791.453	101
791.659	96		791.659	103		791.659	105		791.659	97		791.659	99		791.659	101		791.659	93		791.659	112
791.865	106		791.865	105		791.865	95		791.865	114		791.865	100		791.865	114		791.865	108		791.865	100
792.072	95		792.072	96		792.072	101		792.072	98		792.072	93		792.072	104		792.072	106		792.072	101
792.278	92		792.278	97		792.278	108		792.278	105		792.278	105		792.278	94		792.278	100		792.278	100
792.484	107		792.484	97		792.484	102		792.484	98		792.484	110		792.484	103		792.484	103		792.484	100
792.691	94		792.691	87		792.691	98		792.691	88		792.691	94		792.691	95		792.691	97		792.691	106
792.897	90		792.897	110		792.897	94		792.897	100		792.897	91		792.897	105		792.897	90		792.897	100
793.103	104		793.103	119		793.103	94		793.103	97		793.103	102		793.103	110		793.103	102		793.103	100
793.309	107		793.309	109		793.309	105		793.309	102		793.309	97		793.309	95		793.309	94		793.309	108
793.516	104		793.516	106		793.516	104		793.516	98		793.516	95		793.516	105		793.516	104		793.516	93
793.722	97		793.722	109		793.722	105		793.722	103		793.722	94		793.722	97		793.722	92		793.722	96
793.928	108		793.928	103		793.928	96		793.928	102		793.928	109		793.928	96		793.928	86		793.928	99
794.135	105		794.135	106		794.135	98		794.135	91		794.135	101		794.135	115		794.135	104		794.135	107
794.341	91		794.341	109		794.341	100		794.341	97		794.341	96		794.341	101		794.341	99		794.341	106
794.547	101		794.547	98		794.547	109		794.547	97		794.547	91		794.547	102		794.547	100		794.547	95
794.753	103		794.753	106		794.753	101		794.753	87		794.753	96		794.753	98		794.753	95		794.753	100
794.96	107		794.96	101		794.96	100		794.96	105		794.96	93		794.96	109		794.96	104		794.96	97
795.166	112		795.166	93		795.166	99		795.166	110		795.166	97		795.166	108		795.166	106		795.166	107
795.372	113		795.372	107		795.372	93		795.372	95		795.372	103		795.372	108		795.372	102		795.372	93
795.578	99		795.578	106		795.578	91		795.578	107		795.578	97		795.578	113		795.578	97		795.578	103
795.785	103		795.785	90		795.785	98		795.785	104		795.785	103		795.785	108		795.785	92		795.785	108
795.991	96		795.991	94		795.991	97		795.991	106		795.991	100		795.991	99		795.991	97		795.991	97
796.197	101		796.197	103		796.197	109		796.197	98		796.197	110		796.197	116		796.197	85		796.197	97
796.403	101		796.403	107		796.403	98		796.403	100		796.403	96		796.403	103		796.403	100		796.403	105
796.61	104		796.61	110		796.61	100		796.61	111		796.61	105		796.61	104		796.61	98		796.61	100
796.816	104		796.816	104		796.816	105		796.816	95		796.816	100		796.816	109		796.816	102		796.816	96
797.022	95		797.022	103		797.022	90		797.022	89		797.022	96		797.022	96		797.022	94		797.022	93
797.228	99		797.228	91		797.228	100		797.228	97		797.228	93		797.228	106		797.228	107		797.228	96
797.434	104		797.434	112		797.434	101		797.434	99		797.434	100		797.434	90		797.434	99		797.434	107
797.641	92		797.641	103		797.641	99		797.641	95		797.641	106		797.641	110		797.641	98		797.641	107
797.847	107		797.847	107		797.847	110		797.847	96		797.847	101		797.847	103		797.847	101		797.847	95
798.053	100		798.053	109		798.053	107		798.053	92		798.053	99		798.053	94		798.053	92		798.053	104
798.259	93		798.259	96		798.259	90		798.259	103		798.259	102		798.259	103		798.259	91		798.259	100
798.465	102		798.465	117		798.465	107		798.465	112		798.465	101		798.465	106		798.465	99		798.465	95
798.672	103		798.672	101		798.672	105		798.672	111		798.672	101		798.672	99		798.672	98		798.672	98
798.878	108		798.878	119		798.878	97		798.878	96		798.878	105		798.878	96		798.878	104		798.878	100
799.084	100		799.084	102		799.084	102		799.084	93		799.084	96		799.084	104		799.084	100		799.084	111
799.29	102		799.29	101		799.29	91		799.29	106		799.29	102		799.29	104		799.29	93		799.29	96
799.496	103		799.496	106		799.496	101		799.496	104		799.496	104		799.496	107		799.496	110		799.496	96
799.702	94		799.702	101		799.702	101		799.702	105		799.702	104		799.702	108		799.702	92		799.702	99
799.909	100		799.909	101		799.909	103		799.909	100		799.909	112		799.909	96		799.909	90		799.909	98
800.115	94		800.115	106		800.115	117		800.115	98		800.115	93		800.115	100		800.115	111		800.115	98
800.321	99		800.321	100		800.321	99		800.321	98		800.321	97		800.321	102		800.321	89		800.321	98
800.527	97		800.527	109		800.527	89		800.527	101		800.527	82		800.527	95		800.527	102		800.527	98
800.733	92		800.733	104		800.733	94		800.733	99		800.733	104		800.733	106		800.733	96		800.733	99
800.939	97		800.939	98		800.939	101		800.939	95		800.939	111		800.939	94		800.939	88		800.939	106
801.145	107		801.145	98		801.145	104		801.145	96		801.145	93		801.145	111		801.145	94		801.145	105
801.352	105		801.352	96		801.352	99		801.352	102		801.352	115		801.352	105		801.352	95		801.352	106
801.558	101		801.558	110		801.558	104		801.558	92		801.558	97		801.558	102		801.558	89		801.558	104
801.764	96		801.764	107		801.764	97		801.764	100		801.764	93		801.764	104		801.764	101		801.764	109
801.97	113		801.97	110		801.97	105		801.97	105		801.97	109		801.97	107		801.97	108		801.97	111
802.176	90		802.176	110		802.176	106		802.176	108		802.176	99		802.176	101		802.176	103		802.176	97
802.382	107		802.382	104		802.382	97		802.382	95		802.382	112		802.382	101		802.382	97		802.382	104
802.588	95		802.588	110		802.588	97		802.588	98		802.588	111		802.588	108		802.588	101		802.588	97
802.794	99		802.794	107		802.794	89		802.794	96		802.794	105		802.794	104		802.794	96		802.794	102
803	100		803	107		803	90		803	106		803	106		803	98		803	92		803	96
803.207	100		803.207	104		803.207	97		803.207	93		803.207	102		803.207	95		803.207	109		803.207	101
803.413	102		803.413	105		803.413	106		803.413	106		803.413	100		803.413	98		803.413	104		803.413	103
803.619	101		803.619	106		803.619	99		803.619	102		803.619	103		803.619	105		803.619	109		803.619	103
803.825	102		803.825	101		803.825	97		803.825	92		803.825	94		803.825	110		803.825	102		803.825	105
804.031	103		804.031	93		804.031	94		804.031	95		804.031	100		804.031	110		804.031	90		804.031	92
804.237	98		804.237	98		804.237	102		804.237	100		804.237	93		804.237	110		804.237	95		804.237	91
804.443	97		804.443	94		804.443	100		804.443	99		804.443	112		804.443	101		804.443	96		804.443	92
804.649	90		804.649	105		804.649	91		804.649	100		804.649	101		804.649	101		804.649	96		804.649	100
804.855	106		804.855	107		804.855	98		804.855	112		804.855	121		804.855	101		804.855	100		804.855	101
805.061	95		805.061	108		805.061	89		805.061	90		805.061	97		805.061	103		805.061	107		805.061	106
805.267	108		805.267	113		805.267	95		805.267	95		805.267	110		805.267	100		805.267	101		805.267	101
805.473	89		805.473	95		805.473	107		805.473	100		805.473	102		805.473	97		805.473	100		805.473	86
805.679	99		805.679	103		805.679	98		805.679	98		805.679	104		805.679	106		805.679	98		805.679	98
805.885	97		805.885	108		805.885	99		805.885	104		805.885	100		805.885	103		805.885	100		805.885	95
806.091	95		806.091	99		806.091	102		806.091	96		806.091	105		806.091	102		806.091	99		806.091	104
806.297	94		806.297	107		806.297	107		806.297	110		806.297	93		806.297	98		806.297	100		806.297	100
806.503	89		806.503	107		806.503	99		806.503	106		806.503	107		806.503	104		806.503	97		806.503	99
806.709	94		806.709	97		806.709	101		806.709	97		806.709	103		806.709	100		806.709	103		806.709	100
806.915	98		806.915	103		806.915	90		806.915	103		806.915	104		806.915	98		806.915	104		806.915	94
807.121	106		807.121	96		807.121	109		807.121	101		807.121	91		807.121	96		807.121	93		807.121	108
807.327	102		807.327	98		807.327	105		807.327	110		807.327	97		807.327	90		807.327	93		807.327	92
807.533	91		807.533	98		807.533	92		807.533	94		807.533	105		807.533	112		807.533	96		807.533	102
807.739	97		807.739	96		807.739	92		807.739	96		807.739	103		807.739	102		807.739	103		807.739	104
807.945	96		807.945	113		807.945	96		807.945	103		807.945	99		807.945	106		807.945	87		807.945	98
808.151	105		808.151	113		808.151	102		808.151	97		808.151	107		808.151	110		808.151	100		808.151	94
808.357	96		808.357	106		808.357	100		808.357	95		808.357	101		808.357	104		808.357	98		808.357	102
808.563	97		808.563	109		808.563	109		808.563	108		808.563	104		808.563	107		808.563	96		808.563	109
808.769	97		808.769	100		808.769	93		808.769	111		808.769	102		808.769	95		808.769	96		808.769	91
808.975	99		808.975	111		808.975	107		808.975	100		808.975	98		808.975	105		808.975	99		808.975	102
809.181	96		809.181	113		809.181	104		809.181	103		809.181	95		809.181	109		809.181	97		809.181	94
809.387	101		809.387	105		809.387	110		809.387	103		809.387	107		809.387	91		809.387	110		809.387	104
809.593	101		809.593	104		809.593	100		809.593	97		809.593	107		809.593	90		809.593	106		809.593	106
809.799	95		809.799	105		809.799	97		809.799	96		809.799	108		809.799	100		809.799	101		809.799	101
810.005	92		810.005	103		810.005	90		810.005	101		810.005	90		810.005	100		810.005	100		810.005	88
810.211	108		810.211	82		810.211	106		810.211	88		810.211	106		810.211	96		810.211	94		810.211	109
810.417	101		810.417	104		810.417	98		810.417	100		810.417	109		810.417	95		810.417	97		810.417	97
810.623	108		810.623	116		810.623	102		810.623	100		810.623	104		810.623	113		810.623	104		810.623	99
810.829	104		810.829	99		810.829	103		810.829	96		810.829	93		810.829	106		810.829	103		810.829	99
811.034	107		811.034	104		811.034	102		811.034	93		811.034	89		811.034	103		811.034	102		811.034	92
811.24	100		811.24	101		811.24	101		811.24	92		811.24	101		811.24	96		811.24	95		811.24	90
811.446	114		811.446	106		811.446	98		811.446	95		811.446	93		811.446	90		811.446	103		811.446	99
811.652	101		811.652	103		811.652	98		811.652	105		811.652	92		811.652	100		811.652	94		811.652	98
811.858	98		811.858	109		811.858	97		811.858	106		811.858	101		811.858	104		811.858	101		811.858	102
812.064	90		812.064	100		812.064	96		812.064	103		812.064	92		812.064	103		812.064	104		812.064	100
812.27	95		812.27	104		812.27	101		812.27	99		812.27	100		812.27	106		812.27	96		812.27	106
812.476	103		812.476	92		812.476	98		812.476	108		812.476	99		812.476	95		812.476	105		812.476	95
812.682	91		812.682	105		812.682	96		812.682	100		812.682	99		812.682	108		812.682	107		812.682	108
812.888	106		812.888	101		812.888	107		812.888	101		812.888	110		812.888	102		812.888	106		812.888	107
813.093	92		813.093	102		813.093	93		813.093	99		813.093	110		813.093	92		813.093	98		813.093	97
813.299	100		813.299	108		813.299	95		813.299	102		813.299	99		813.299	99		813.299	96		813.299	98
813.505	103		813.505	103		813.505	101		813.505	93		813.505	100		813.505	98		813.505	103		813.505	102
813.711	99		813.711	102		813.711	98		813.711	101		813.711	107		813.711	100		813.711	103		813.711	89
813.917	94		813.917	104		813.917	93		813.917	97		813.917	110		813.917	113		813.917	101		813.917	109
814.123	102		814.123	96		814.123	100		814.123	103		814.123	109		814.123	100		814.123	102		814.123	98
814.329	90		814.329	111		814.329	95		814.329	103		814.329	99		814.329	97		814.329	106		814.329	98
814.534	99		814.534	107		814.534	95		814.534	116		814.534	98		814.534	98		814.534	98		814.534	98
814.74	94		814.74	101		814.74	97		814.74	93		814.74	95		814.74	110		814.74	110		814.74	93
814.946	113		814.946	109		814.946	87		814.946	101		814.946	102		814.946	98		814.946	90		814.946	106
815.152	107		815.152	106		815.152	101		815.152	95		815.152	98		815.152	104		815.152	98		815.152	92
815.358	102		815.358	105		815.358	103		815.358	94		815.358	104		815.358	101		815.358	101		815.358	92
815.564	96		815.564	96		815.564	96		815.564	99		815.564	100		815.564	104		815.564	105		815.564	96
815.769	97		815.769	105		815.769	103		815.769	109		815.769	104		815.769	108		815.769	99		815.769	100
815.975	91		815.975	103		815.975	84		815.975	99		815.975	101		815.975	102		815.975	111		815.975	105
816.181	91		816.181	106		816.181	106		816.181	91		816.181	104		816.181	103		816.181	98		816.181	98
816.387	103		816.387	96		816.387	107		816.387	93		816.387	100		816.387	103		816.387	103		816.387	109
816.593	107		816.593	106		816.593	98		816.593	93		816.593	94		816.593	96		816.593	104		816.593	102
816.798	100		816.798	110		816.798	103		816.798	93		816.798	94		816.798	104		816.798	99		816.798	94
817.004	91		817.004	96		817.004	91		817.004	99		817.004	93		817.004	106		817.004	96		817.004	101
817.21	95		817.21	97		817.21	100		817.21	103		817.21	106		817.21	98		817.21	95		817.21	97
817.416	93		817.416	115		817.416	97		817.416	105		817.416	98		817.416	103		817.416	107		817.416	106
817.621	110		817.621	99		817.621	111		817.621	101		817.621	94		817.621	103		817.621	95		817.621	95
817.827	104		817.827	105		817.827	95		817.827	108		817.827	103		817.827	101		817.827	100		817.827	101
818.033	107		818.033	108		818.033	88		818.033	105		818.033	95		818.033	100		818.033	94		818.033	109
818.239	111		818.239	110		818.239	103		818.239	100		818.239	111		818.239	108		818.239	99		818.239	102
818.445	101		818.445	112		818.445	96		818.445	102		818.445	91		818.445	102		818.445	94		818.445	97
