# Supplementary material for: Investigating dye performance and crosstalk in fluorescence enabled bioimaging using a model system
Source: PLoS One. 2017 Nov 27;12(11):e0188359. doi: 10.1371/journal.pone.0188359 (PMC5703511; doi:10.1371/journal.pone.0188359)
Supplement: S3 File — (ZIP) [file pone.0188359.s003.zip › Files/S2_PVA.xlsx]

## Sheet: Sheet1
S2_Eu_465_x10y1			S2_Eu_488_x10y10			S2_Eu_560_x9y10			S2_Eu_633_x1y10
Wavelength (nm)	CCD counts		Wavelength (nm)	CCD counts		Wavelength (nm)	CCD counts		Wavelength (nm)	CCD counts
539.067	94		539.067	98		539.067	87		539.067	87
539.279	102		539.279	99		539.279	97		539.279	100
539.49	98		539.49	99		539.49	110		539.49	105
539.701	91		539.701	98		539.701	105		539.701	98
539.913	98		539.913	99		539.913	100		539.913	99
540.124	99		540.124	103		540.124	94		540.124	97
540.336	97		540.336	104		540.336	94		540.336	99
540.547	99		540.547	106		540.547	100		540.547	96
540.759	98		540.759	102		540.759	106		540.759	97
540.97	106		540.97	81		540.97	100		540.97	108
541.182	98		541.182	92		541.182	101		541.182	95
541.393	109		541.393	101		541.393	106		541.393	96
541.604	97		541.604	101		541.604	106		541.604	101
541.816	88		541.816	108		541.816	101		541.816	101
542.027	105		542.027	99		542.027	94		542.027	98
542.239	97		542.239	102		542.239	97		542.239	98
542.45	96		542.45	103		542.45	95		542.45	109
542.661	104		542.661	100		542.661	98		542.661	100
542.873	99		542.873	94		542.873	100		542.873	100
543.084	114		543.084	103		543.084	107		543.084	95
543.296	103		543.296	109		543.296	113		543.296	91
543.507	97		543.507	104		543.507	101		543.507	98
543.718	101		543.718	97		543.718	110		543.718	111
543.93	104		543.93	110		543.93	103		543.93	104
544.141	108		544.141	102		544.141	93		544.141	107
544.352	93		544.352	93		544.352	102		544.352	100
544.564	109		544.564	101		544.564	103		544.564	102
544.775	93		544.775	109		544.775	114		544.775	92
544.986	102		544.986	101		544.986	100		544.986	98
545.198	104		545.198	100		545.198	93		545.198	103
545.409	111		545.409	100		545.409	102		545.409	93
545.621	104		545.621	111		545.621	103		545.621	106
545.832	102		545.832	100		545.832	85		545.832	97
546.043	98		546.043	93		546.043	102		546.043	96
546.255	111		546.255	103		546.255	99		546.255	110
546.466	102		546.466	103		546.466	96		546.466	108
546.677	113		546.677	95		546.677	96		546.677	99
546.888	102		546.888	101		546.888	96		546.888	101
547.1	94		547.1	101		547.1	98		547.1	101
547.311	100		547.311	103		547.311	106		547.311	102
547.522	95		547.522	103		547.522	98		547.522	101
547.734	101		547.734	101		547.734	103		547.734	117
547.945	103		547.945	98		547.945	102		547.945	108
548.156	107		548.156	110		548.156	93		548.156	100
548.368	101		548.368	101		548.368	98		548.368	104
548.579	98		548.579	100		548.579	110		548.579	88
548.79	106		548.79	104		548.79	104		548.79	98
549.001	98		549.001	101		549.001	109		549.001	105
549.213	109		549.213	105		549.213	92		549.213	91
549.424	112		549.424	105		549.424	103		549.424	93
549.635	103		549.635	107		549.635	95		549.635	94
549.846	100		549.846	92		549.846	96		549.846	99
550.058	111		550.058	98		550.058	93		550.058	108
550.269	103		550.269	94		550.269	99		550.269	109
550.48	102		550.48	97		550.48	93		550.48	93
550.691	100		550.691	97		550.691	98		550.691	104
550.903	103		550.903	110		550.903	105		550.903	100
551.114	112		551.114	102		551.114	99		551.114	98
551.325	96		551.325	103		551.325	102		551.325	95
551.536	102		551.536	113		551.536	102		551.536	102
551.748	105		551.748	99		551.748	95		551.748	111
551.959	88		551.959	106		551.959	105		551.959	101
552.17	104		552.17	96		552.17	106		552.17	105
552.381	104		552.381	102		552.381	96		552.381	99
552.592	102		552.592	106		552.592	96		552.592	102
552.804	103		552.804	101		552.804	95		552.804	114
553.015	111		553.015	109		553.015	100		553.015	100
553.226	110		553.226	96		553.226	92		553.226	98
553.437	97		553.437	112		553.437	107		553.437	102
553.648	106		553.648	109		553.648	103		553.648	105
553.86	95		553.86	105		553.86	94		553.86	99
554.071	103		554.071	100		554.071	103		554.071	98
554.282	109		554.282	95		554.282	100		554.282	104
554.493	97		554.493	120		554.493	99		554.493	103
554.704	101		554.704	110		554.704	97		554.704	112
554.915	97		554.915	93		554.915	90		554.915	103
555.127	102		555.127	106		555.127	108		555.127	99
555.338	110		555.338	105		555.338	99		555.338	95
555.549	104		555.549	101		555.549	94		555.549	92
555.76	95		555.76	101		555.76	102		555.76	103
555.971	96		555.971	113		555.971	97		555.971	99
556.182	100		556.182	98		556.182	92		556.182	102
556.393	101		556.393	109		556.393	107		556.393	97
556.605	109		556.605	108		556.605	107		556.605	103
556.816	113		556.816	109		556.816	109		556.816	99
557.027	97		557.027	103		557.027	90		557.027	103
557.238	98		557.238	105		557.238	99		557.238	105
557.449	97		557.449	105		557.449	94		557.449	100
557.66	100		557.66	96		557.66	101		557.66	99
557.871	100		557.871	104		557.871	95		557.871	104
558.082	104		558.082	103		558.082	94		558.082	105
558.293	101		558.293	99		558.293	90		558.293	92
558.505	112		558.505	108		558.505	103		558.505	104
558.716	95		558.716	105		558.716	104		558.716	105
558.927	119		558.927	111		558.927	99		558.927	102
559.138	105		559.138	94		559.138	96		559.138	94
559.349	102		559.349	95		559.349	103		559.349	109
559.56	87		559.56	109		559.56	104		559.56	98
559.771	111		559.771	107		559.771	94		559.771	107
559.982	98		559.982	111		559.982	103		559.982	106
560.193	109		560.193	113		560.193	103		560.193	99
560.404	98		560.404	109		560.404	92		560.404	102
560.615	106		560.615	105		560.615	102		560.615	101
560.826	103		560.826	97		560.826	106		560.826	107
561.037	103		561.037	102		561.037	95		561.037	104
561.248	102		561.248	108		561.248	98		561.248	91
561.459	108		561.459	112		561.459	103		561.459	96
561.67	112		561.67	97		561.67	101		561.67	97
561.881	98		561.881	102		561.881	96		561.881	105
562.092	98		562.092	104		562.092	95		562.092	98
562.303	106		562.303	98		562.303	97		562.303	103
562.514	100		562.514	104		562.514	103		562.514	96
562.725	95		562.725	102		562.725	102		562.725	98
562.936	107		562.936	104		562.936	99		562.936	102
563.147	103		563.147	107		563.147	98		563.147	93
563.358	114		563.358	105		563.358	94		563.358	99
563.569	95		563.569	118		563.569	92		563.569	103
563.78	105		563.78	105		563.78	101		563.78	91
563.991	106		563.991	115		563.991	107		563.991	100
564.202	100		564.202	111		564.202	110		564.202	91
564.413	102		564.413	101		564.413	92		564.413	101
564.624	99		564.624	102		564.624	105		564.624	104
564.835	96		564.835	116		564.835	95		564.835	104
565.046	107		565.046	114		565.046	95		565.046	82
565.257	105		565.257	121		565.257	105		565.257	99
565.468	118		565.468	102		565.468	99		565.468	98
565.679	103		565.679	109		565.679	100		565.679	103
565.89	106		565.89	101		565.89	101		565.89	103
566.101	109		566.101	117		566.101	103		566.101	94
566.312	95		566.312	106		566.312	91		566.312	106
566.523	102		566.523	113		566.523	90		566.523	99
566.734	98		566.734	107		566.734	109		566.734	96
566.945	102		566.945	114		566.945	100		566.945	98
567.156	101		567.156	107		567.156	110		567.156	91
567.367	106		567.367	117		567.367	99		567.367	95
567.577	113		567.577	110		567.577	106		567.577	104
567.788	101		567.788	106		567.788	95		567.788	101
567.999	115		567.999	112		567.999	98		567.999	99
568.21	118		568.21	110		568.21	97		568.21	99
568.421	105		568.421	123		568.421	94		568.421	96
568.632	101		568.632	107		568.632	99		568.632	89
568.843	101		568.843	112		568.843	109		568.843	97
569.054	101		569.054	105		569.054	106		569.054	90
569.265	100		569.265	111		569.265	99		569.265	91
569.475	95		569.475	114		569.475	99		569.475	88
569.686	96		569.686	116		569.686	103		569.686	95
569.897	116		569.897	109		569.897	96		569.897	106
570.108	99		570.108	117		570.108	104		570.108	113
570.319	95		570.319	114		570.319	93		570.319	99
570.53	116		570.53	110		570.53	112		570.53	101
570.741	105		570.741	114		570.741	104		570.741	106
570.951	119		570.951	125		570.951	94		570.951	100
571.162	104		571.162	107		571.162	110		571.162	99
571.373	114		571.373	126		571.373	103		571.373	97
571.584	99		571.584	125		571.584	110		571.584	101
571.795	109		571.795	131		571.795	96		571.795	85
572.006	95		572.006	125		572.006	99		572.006	104
572.216	104		572.216	105		572.216	95		572.216	96
572.427	97		572.427	110		572.427	102		572.427	101
572.638	107		572.638	121		572.638	96		572.638	108
572.849	109		572.849	107		572.849	110		572.849	92
573.06	113		573.06	109		573.06	105		573.06	95
573.27	110		573.27	113		573.27	101		573.27	93
573.481	116		573.481	121		573.481	99		573.481	105
573.692	104		573.692	112		573.692	92		573.692	105
573.903	111		573.903	122		573.903	101		573.903	103
574.114	108		574.114	107		574.114	108		574.114	109
574.324	100		574.324	130		574.324	100		574.324	89
574.535	108		574.535	120		574.535	93		574.535	100
574.746	98		574.746	123		574.746	100		574.746	97
574.957	105		574.957	123		574.957	101		574.957	93
575.168	111		575.168	126		575.168	101		575.168	92
575.378	112		575.378	118		575.378	93		575.378	102
575.589	108		575.589	125		575.589	110		575.589	97
575.8	118		575.8	130		575.8	102		575.8	93
576.011	97		576.011	126		576.011	97		576.011	103
576.221	119		576.221	144		576.221	101		576.221	105
576.432	104		576.432	120		576.432	102		576.432	110
576.643	121		576.643	119		576.643	99		576.643	97
576.853	101		576.853	124		576.853	95		576.853	88
577.064	98		577.064	125		577.064	98		577.064	105
577.275	113		577.275	122		577.275	99		577.275	103
577.486	96		577.486	128		577.486	96		577.486	97
577.696	130		577.696	129		577.696	103		577.696	100
577.907	109		577.907	123		577.907	89		577.907	99
578.118	110		578.118	125		578.118	101		578.118	88
578.328	114		578.328	130		578.328	103		578.328	113
578.539	99		578.539	130		578.539	99		578.539	105
578.75	114		578.75	132		578.75	103		578.75	97
578.961	104		578.961	141		578.961	116		578.961	101
579.171	111		579.171	146		579.171	109		579.171	95
579.382	120		579.382	131		579.382	145		579.382	99
579.593	109		579.593	126		579.593	173		579.593	104
579.803	110		579.803	109		579.803	199		579.803	99
580.014	111		580.014	137		580.014	197		580.014	102
580.225	114		580.225	149		580.225	180		580.225	98
580.435	109		580.435	126		580.435	189		580.435	105
580.646	116		580.646	136		580.646	202		580.646	99
580.857	108		580.857	127		580.857	192		580.857	98
581.067	113		581.067	134		581.067	189		581.067	103
581.278	97		581.278	136		581.278	202		581.278	98
581.488	105		581.488	148		581.488	218		581.488	99
581.699	96		581.699	131		581.699	223		581.699	104
581.91	114		581.91	129		581.91	238		581.91	100
582.12	115		582.12	132		582.12	215		582.12	102
582.331	123		582.331	148		582.331	211		582.331	102
582.542	109		582.542	137		582.542	212		582.542	106
582.752	113		582.752	151		582.752	213		582.752	100
582.963	118		582.963	131		582.963	214		582.963	103
583.173	109		583.173	118		583.173	206		583.173	111
583.384	115		583.384	146		583.384	240		583.384	102
583.595	107		583.595	147		583.595	213		583.595	107
583.805	122		583.805	131		583.805	238		583.805	89
584.016	112		584.016	139		584.016	228		584.016	97
584.226	106		584.226	150		584.226	224		584.226	89
584.437	124		584.437	133		584.437	219		584.437	95
584.648	104		584.648	135		584.648	227		584.648	97
584.858	124		584.858	145		584.858	235		584.858	97
585.069	132		585.069	155		585.069	247		585.069	100
585.279	105		585.279	151		585.279	227		585.279	91
585.49	118		585.49	139		585.49	205		585.49	104
585.7	119		585.7	140		585.7	245		585.7	102
585.911	120		585.911	145		585.911	236		585.911	110
586.121	113		586.121	151		586.121	241		586.121	94
586.332	119		586.332	129		586.332	229		586.332	108
586.543	121		586.543	133		586.543	243		586.543	92
586.753	115		586.753	123		586.753	248		586.753	95
586.964	107		586.964	134		586.964	224		586.964	104
587.174	116		587.174	159		587.174	218		587.174	107
587.385	112		587.385	134		587.385	250		587.385	100
587.595	119		587.595	144		587.595	246		587.595	101
587.806	118		587.806	146		587.806	242		587.806	108
588.016	117		588.016	136		588.016	250		588.016	103
588.227	125		588.227	146		588.227	249		588.227	104
588.437	107		588.437	153		588.437	257		588.437	99
588.648	112		588.648	132		588.648	264		588.648	112
588.858	117		588.858	159		588.858	245		588.858	108
589.069	122		589.069	150		589.069	210		589.069	94
589.279	116		589.279	150		589.279	257		589.279	109
589.49	115		589.49	134		589.49	236		589.49	86
589.7	117		589.7	143		589.7	261		589.7	100
589.911	126		589.911	156		589.911	255		589.911	96
590.121	112		590.121	157		590.121	264		590.121	100
590.332	128		590.332	151		590.332	256		590.332	105
590.542	126		590.542	137		590.542	259		590.542	96
590.752	115		590.752	131		590.752	252		590.752	99
590.963	121		590.963	148		590.963	264		590.963	96
591.173	120		591.173	146		591.173	251		591.173	93
591.384	120		591.384	153		591.384	240		591.384	101
591.594	103		591.594	141		591.594	248		591.594	97
591.805	128		591.805	124		591.805	263		591.805	96
592.015	111		592.015	139		592.015	252		592.015	102
592.225	120		592.225	144		592.225	253		592.225	101
592.436	119		592.436	144		592.436	244		592.436	103
592.646	122		592.646	152		592.646	254		592.646	101
592.857	120		592.857	138		592.857	259		592.857	99
593.067	127		593.067	140		593.067	268		593.067	97
593.278	118		593.278	151		593.278	262		593.278	105
593.488	120		593.488	140		593.488	232		593.488	95
593.698	119		593.698	139		593.698	259		593.698	104
593.909	132		593.909	153		593.909	261		593.909	91
594.119	110		594.119	149		594.119	253		594.119	107
594.33	110		594.33	137		594.33	248		594.33	96
594.54	123		594.54	139		594.54	238		594.54	90
594.75	122		594.75	153		594.75	255		594.75	100
594.961	129		594.961	144		594.961	244		594.961	110
595.171	120		595.171	143		595.171	255		595.171	89
595.381	110		595.381	156		595.381	246		595.381	106
595.592	119		595.592	139		595.592	279		595.592	98
595.802	119		595.802	140		595.802	263		595.802	97
596.012	116		596.012	138		596.012	255		596.012	91
596.223	124		596.223	152		596.223	236		596.223	96
596.433	134		596.433	135		596.433	227		596.433	102
596.643	117		596.643	153		596.643	244		596.643	98
596.854	121		596.854	142		596.854	238		596.854	105
597.064	123		597.064	140		597.064	255		597.064	105
597.274	128		597.274	132		597.274	273		597.274	104
597.485	128		597.485	164		597.485	243		597.485	99
597.695	127		597.695	137		597.695	263		597.695	98
597.905	120		597.905	166		597.905	239		597.905	100
598.116	115		598.116	146		598.116	242		598.116	92
598.326	128		598.326	126		598.326	256		598.326	94
598.536	120		598.536	144		598.536	236		598.536	92
598.747	122		598.747	151		598.747	246		598.747	100
598.957	129		598.957	144		598.957	243		598.957	104
599.167	127		599.167	132		599.167	219		599.167	96
599.377	118		599.377	149		599.377	260		599.377	105
599.588	116		599.588	140		599.588	240		599.588	108
599.798	138		599.798	135		599.798	227		599.798	102
600.008	114		600.008	141		600.008	251		600.008	106
600.219	118		600.219	131		600.219	239		600.219	96
600.429	107		600.429	132		600.429	231		600.429	103
600.639	133		600.639	155		600.639	247		600.639	112
600.849	111		600.849	150		600.849	243		600.849	104
601.06	127		601.06	138		601.06	235		601.06	101
601.27	108		601.27	138		601.27	243		601.27	88
601.48	108		601.48	134		601.48	222		601.48	99
601.69	121		601.69	147		601.69	243		601.69	113
601.901	118		601.901	144		601.901	250		601.901	96
602.111	102		602.111	125		602.111	203		602.111	100
602.321	120		602.321	150		602.321	247		602.321	108
602.531	135		602.531	147		602.531	247		602.531	102
602.741	115		602.741	140		602.741	226		602.741	97
602.952	120		602.952	164		602.952	234		602.952	96
603.162	106		603.162	138		603.162	258		603.162	99
603.372	125		603.372	139		603.372	219		603.372	95
603.582	131		603.582	140		603.582	240		603.582	99
603.792	128		603.792	145		603.792	243		603.792	104
604.003	125		604.003	144		604.003	236		604.003	99
604.213	122		604.213	165		604.213	221		604.213	104
604.423	127		604.423	144		604.423	249		604.423	96
604.633	118		604.633	148		604.633	219		604.633	102
604.843	124		604.843	124		604.843	260		604.843	98
605.054	121		605.054	144		605.054	213		605.054	103
605.264	114		605.264	139		605.264	226		605.264	98
605.474	122		605.474	134		605.474	236		605.474	86
605.684	122		605.684	143		605.684	231		605.684	100
605.894	123		605.894	130		605.894	226		605.894	95
606.104	111		606.104	147		606.104	236		606.104	91
606.315	118		606.315	136		606.315	208		606.315	107
606.525	113		606.525	148		606.525	218		606.525	101
606.735	134		606.735	127		606.735	209		606.735	100
606.945	122		606.945	130		606.945	216		606.945	101
607.155	125		607.155	124		607.155	185		607.155	102
607.365	115		607.365	141		607.365	203		607.365	110
607.575	124		607.575	151		607.575	214		607.575	101
607.785	121		607.785	143		607.785	199		607.785	105
607.996	121		607.996	132		607.996	215		607.996	101
608.206	108		608.206	164		608.206	183		608.206	97
608.416	125		608.416	135		608.416	210		608.416	111
608.626	120		608.626	140		608.626	237		608.626	96
608.836	110		608.836	142		608.836	211		608.836	110
609.046	111		609.046	133		609.046	194		609.046	104
609.256	120		609.256	136		609.256	199		609.256	105
609.466	136		609.466	128		609.466	201		609.466	98
609.676	125		609.676	131		609.676	222		609.676	89
609.886	128		609.886	138		609.886	220		609.886	97
610.096	120		610.096	143		610.096	182		610.096	106
610.306	122		610.306	129		610.306	209		610.306	98
610.517	121		610.517	127		610.517	191		610.517	101
610.727	108		610.727	138		610.727	191		610.727	101
610.937	116		610.937	134		610.937	187		610.937	105
611.147	122		611.147	123		611.147	214		611.147	100
611.357	121		611.357	141		611.357	200		611.357	89
611.567	106		611.567	129		611.567	195		611.567	99
611.777	109		611.777	134		611.777	182		611.777	98
611.987	119		611.987	133		611.987	195		611.987	99
612.197	116		612.197	130		612.197	189		612.197	88
612.407	110		612.407	150		612.407	204		612.407	104
612.617	114		612.617	121		612.617	206		612.617	105
612.827	115		612.827	139		612.827	190		612.827	110
613.037	125		613.037	130		613.037	201		613.037	100
613.247	133		613.247	132		613.247	207		613.247	98
613.457	105		613.457	117		613.457	198		613.457	98
613.667	115		613.667	131		613.667	194		613.667	97
613.877	119		613.877	131		613.877	191		613.877	95
614.087	118		614.087	128		614.087	170		614.087	98
614.297	120		614.297	143		614.297	173		614.297	101
614.507	118		614.507	126		614.507	187		614.507	101
614.717	99		614.717	119		614.717	175		614.717	97
614.927	119		614.927	113		614.927	204		614.927	95
615.137	110		615.137	117		615.137	181		615.137	100
615.347	118		615.347	129		615.347	178		615.347	103
615.557	112		615.557	130		615.557	182		615.557	105
615.767	121		615.767	132		615.767	163		615.767	100
615.977	127		615.977	124		615.977	169		615.977	102
616.187	108		616.187	135		616.187	168		616.187	105
616.397	120		616.397	122		616.397	191		616.397	93
616.607	122		616.607	117		616.607	178		616.607	104
616.816	124		616.816	135		616.816	166		616.816	96
617.026	104		617.026	129		617.026	180		617.026	105
617.236	122		617.236	126		617.236	182		617.236	105
617.446	132		617.446	123		617.446	146		617.446	106
617.656	112		617.656	126		617.656	174		617.656	91
617.866	122		617.866	132		617.866	162		617.866	104
618.076	114		618.076	135		618.076	194		618.076	100
618.286	116		618.286	120		618.286	183		618.286	96
618.496	124		618.496	130		618.496	159		618.496	94
618.706	117		618.706	113		618.706	188		618.706	99
618.916	109		618.916	117		618.916	163		618.916	100
619.126	118		619.126	132		619.126	173		619.126	99
619.335	114		619.335	137		619.335	160		619.335	98
619.545	129		619.545	127		619.545	182		619.545	93
619.755	124		619.755	128		619.755	176		619.755	102
619.965	107		619.965	105		619.965	172		619.965	94
620.175	110		620.175	105		620.175	167		620.175	107
620.385	118		620.385	140		620.385	179		620.385	107
620.595	115		620.595	126		620.595	168		620.595	95
620.804	112		620.804	114		620.804	170		620.804	102
621.014	122		621.014	132		621.014	167		621.014	100
621.224	113		621.224	127		621.224	153		621.224	97
621.434	111		621.434	130		621.434	146		621.434	108
621.644	113		621.644	124		621.644	159		621.644	108
621.854	115		621.854	129		621.854	173		621.854	101
622.064	107		622.064	114		622.064	151		622.064	104
622.273	121		622.273	117		622.273	163		622.273	99
622.483	106		622.483	129		622.483	165		622.483	101
622.693	124		622.693	117		622.693	172		622.693	102
622.903	103		622.903	117		622.903	159		622.903	92
623.113	115		623.113	119		623.113	153		623.113	109
623.322	108		623.322	109		623.322	152		623.322	89
623.532	115		623.532	117		623.532	136		623.532	102
623.742	101		623.742	119		623.742	159		623.742	101
623.952	109		623.952	121		623.952	135		623.952	105
624.162	114		624.162	110		624.162	161		624.162	102
624.371	119		624.371	121		624.371	154		624.371	94
624.581	117		624.581	139		624.581	154		624.581	103
624.791	105		624.791	119		624.791	156		624.791	94
625.001	124		625.001	128		625.001	158		625.001	91
625.211	118		625.211	122		625.211	144		625.211	95
625.42	118		625.42	124		625.42	160		625.42	94
625.63	123		625.63	106		625.63	150		625.63	98
625.84	116		625.84	106		625.84	151		625.84	98
626.05	124		626.05	124		626.05	143		626.05	85
626.259	100		626.259	126		626.259	159		626.259	104
626.469	96		626.469	114		626.469	150		626.469	93
626.679	118		626.679	130		626.679	146		626.679	105
626.889	107		626.889	114		626.889	155		626.889	96
627.098	110		627.098	112		627.098	148		627.098	103
627.308	107		627.308	127		627.308	130		627.308	85
627.518	112		627.518	119		627.518	157		627.518	96
627.727	113		627.727	109		627.727	156		627.727	104
627.937	113		627.937	104		627.937	154		627.937	97
628.147	118		628.147	118		628.147	139		628.147	100
628.357	103		628.357	124		628.357	135		628.357	99
628.566	116		628.566	121		628.566	164		628.566	112
628.776	93		628.776	105		628.776	154		628.776	101
628.986	110		628.986	117		628.986	163		628.986	102
629.195	116		629.195	115		629.195	139		629.195	88
629.405	102		629.405	112		629.405	148		629.405	89
629.615	102		629.615	125		629.615	135		629.615	94
629.824	105		629.824	121		629.824	166		629.824	100
630.034	103		630.034	109		630.034	147		630.034	99
630.244	112		630.244	103		630.244	137		630.244	99
630.453	103		630.453	126		630.453	147		630.453	104
630.663	113		630.663	111		630.663	139		630.663	104
630.873	110		630.873	111		630.873	146		630.873	104
631.082	108		631.082	113		631.082	129		631.082	99
631.292	115		631.292	123		631.292	141		631.292	108
631.502	116		631.502	123		631.502	145		631.502	98
631.711	112		631.711	118		631.711	147		631.711	107
631.921	108		631.921	116		631.921	139		631.921	91
632.131	118		632.131	117		632.131	130		632.131	104
632.34	112		632.34	124		632.34	142		632.34	100
632.55	114		632.55	111		632.55	137		632.55	103
632.759	102		632.759	109		632.759	131		632.759	99
632.969	121		632.969	116		632.969	146		632.969	102
633.179	103		633.179	127		633.179	138		633.179	107
633.388	116		633.388	106		633.388	157		633.388	99
633.598	116		633.598	118		633.598	140		633.598	92
633.807	93		633.807	108		633.807	137		633.807	103
634.017	103		634.017	111		634.017	127		634.017	94
634.227	110		634.227	105		634.227	124		634.227	109
634.436	107		634.436	112		634.436	130		634.436	103
634.646	114		634.646	101		634.646	138		634.646	111
634.855	102		634.855	125		634.855	130		634.855	101
635.065	115		635.065	124		635.065	148		635.065	97
635.274	129		635.274	115		635.274	140		635.274	99
635.484	110		635.484	116		635.484	136		635.484	102
635.694	94		635.694	113		635.694	146		635.694	99
635.903	99		635.903	109		635.903	146		635.903	95
636.113	108		636.113	123		636.113	130		636.113	104
636.322	107		636.322	123		636.322	152		636.322	91
636.532	106		636.532	116		636.532	130		636.532	105
636.741	109		636.741	125		636.741	108		636.741	102
636.951	103		636.951	108		636.951	136		636.951	96
637.16	96		637.16	121		637.16	128		637.16	97
637.37	113		637.37	97		637.37	150		637.37	112
637.579	110		637.579	123		637.579	134		637.579	89
637.789	112		637.789	118		637.789	132		637.789	106
637.998	117		637.998	124		637.998	144		637.998	102
638.208	97		638.208	105		638.208	143		638.208	102
638.417	117		638.417	108		638.417	137		638.417	104
638.627	112		638.627	100		638.627	136		638.627	102
638.836	102		638.836	115		638.836	140		638.836	105
639.046	108		639.046	101		639.046	136		639.046	109
639.255	98		639.255	118		639.255	141		639.255	100
639.465	107		639.465	122		639.465	124		639.465	93
639.674	108		639.674	117		639.674	136		639.674	94
639.884	116		639.884	121		639.884	134		639.884	97
640.093	113		640.093	119		640.093	121		640.093	92
640.303	103		640.303	122		640.303	131		640.303	102
640.512	100		640.512	108		640.512	125		640.512	101
640.722	121		640.722	115		640.722	149		640.722	97
640.931	100		640.931	116		640.931	141		640.931	104
641.141	101		641.141	107		641.141	143		641.141	104
641.35	99		641.35	120		641.35	131		641.35	110
641.56	108		641.56	111		641.56	142		641.56	101
641.769	100		641.769	114		641.769	150		641.769	106
641.978	101		641.978	107		641.978	142		641.978	99
642.188	102		642.188	128		642.188	124		642.188	95
642.397	104		642.397	122		642.397	140		642.397	96
642.607	112		642.607	124		642.607	133		642.607	100
642.816	114		642.816	105		642.816	125		642.816	100
643.025	105		643.025	115		643.025	142		643.025	94
643.235	102		643.235	125		643.235	129		643.235	96
643.444	110		643.444	113		643.444	148		643.444	107
643.654	91		643.654	125		643.654	114		643.654	119
643.863	112		643.863	99		643.863	127		643.863	87
644.072	89		644.072	110		644.072	134		644.072	105
644.282	106		644.282	108		644.282	134		644.282	93
644.491	107		644.491	124		644.491	140		644.491	107
644.701	109		644.701	112		644.701	132		644.701	97
644.91	101		644.91	117		644.91	142		644.91	101
645.119	99		645.119	110		645.119	127		645.119	98
645.329	93		645.329	109		645.329	127		645.329	101
645.538	111		645.538	114		645.538	148		645.538	111
645.747	108		645.747	115		645.747	138		645.747	107
645.957	110		645.957	111		645.957	133		645.957	93
646.166	103		646.166	108		646.166	117		646.166	100
646.375	113		646.375	96		646.375	143		646.375	107
646.585	117		646.585	112		646.585	130		646.585	98
646.794	100		646.794	106		646.794	128		646.794	97
647.004	105		647.004	112		647.004	127		647.004	105
647.213	105		647.213	106		647.213	140		647.213	102
647.422	104		647.422	111		647.422	139		647.422	98
647.631	107		647.631	113		647.631	140		647.631	93
647.841	115		647.841	109		647.841	145		647.841	103
648.05	95		648.05	99		648.05	133		648.05	102
648.259	101		648.259	112		648.259	136		648.259	100
648.469	116		648.469	106		648.469	133		648.469	96
648.678	109		648.678	110		648.678	135		648.678	105
648.887	102		648.887	118		648.887	124		648.887	96
649.097	104		649.097	118		649.097	116		649.097	101
649.306	111		649.306	105		649.306	141		649.306	97
649.515	103		649.515	107		649.515	131		649.515	102
649.724	101		649.724	103		649.724	125		649.724	104
649.934	106		649.934	107		649.934	128		649.934	103
650.143	93		650.143	100		650.143	141		650.143	103
650.352	110		650.352	123		650.352	137		650.352	93
650.561	112		650.561	126		650.561	121		650.561	104
650.771	120		650.771	105		650.771	135		650.771	108
650.98	100		650.98	111		650.98	126		650.98	102
651.189	98		651.189	110		651.189	127		651.189	105
651.398	111		651.398	107		651.398	133		651.398	100
651.608	118		651.608	103		651.608	137		651.608	103
651.817	115		651.817	120		651.817	130		651.817	96
652.026	111		652.026	110		652.026	138		652.026	88
652.235	107		652.235	119		652.235	115		652.235	95
652.445	107		652.445	104		652.445	132		652.445	97
652.654	104		652.654	113		652.654	134		652.654	108
652.863	108		652.863	100		652.863	146		652.863	96
653.072	102		653.072	106		653.072	124		653.072	104
653.281	95		653.281	107		653.281	129		653.281	99
653.491	106		653.491	110		653.491	133		653.491	94
653.7	104		653.7	116		653.7	112		653.7	99
653.909	98		653.909	111		653.909	127		653.909	102
654.118	110		654.118	114		654.118	127		654.118	106
654.327	100		654.327	110		654.327	133		654.327	101
654.537	110		654.537	107		654.537	118		654.537	100
654.746	95		654.746	105		654.746	127		654.746	101
654.955	97		654.955	124		654.955	123		654.955	99
655.164	106		655.164	114		655.164	120		655.164	99
655.373	105		655.373	114		655.373	138		655.373	103
655.582	98		655.582	118		655.582	133		655.582	101
655.792	102		655.792	113		655.792	125		655.792	97
656.001	107		656.001	107		656.001	127		656.001	103
656.21	105		656.21	101		656.21	127		656.21	84
656.419	100		656.419	116		656.419	118		656.419	106
656.628	104		656.628	108		656.628	119		656.628	114
656.837	99		656.837	101		656.837	133		656.837	105
657.046	104		657.046	104		657.046	129		657.046	99
657.256	106		657.256	107		657.256	123		657.256	94
657.465	112		657.465	107		657.465	117		657.465	96
657.674	103		657.674	99		657.674	120		657.674	96
657.883	108		657.883	110		657.883	123		657.883	104
658.092	103		658.092	107		658.092	138		658.092	101
658.301	95		658.301	108		658.301	122		658.301	102
658.51	116		658.51	113		658.51	119		658.51	96
658.719	100		658.719	112		658.719	128		658.719	96
658.928	106		658.928	107		658.928	122		658.928	102
659.137	107		659.137	104		659.137	125		659.137	108
659.347	105		659.347	106		659.347	118		659.347	107
659.556	107		659.556	108		659.556	118		659.556	107
659.765	109		659.765	109		659.765	128		659.765	101
659.974	102		659.974	97		659.974	116		659.974	93
660.183	103		660.183	111		660.183	125		660.183	109
660.392	98		660.392	110		660.392	125		660.392	101
660.601	105		660.601	108		660.601	108		660.601	107
660.81	111		660.81	119		660.81	131		660.81	100
661.019	102		661.019	102		661.019	116		661.019	97
661.228	111		661.228	113		661.228	113		661.228	104
661.437	95		661.437	122		661.437	110		661.437	92
661.646	100		661.646	114		661.646	129		661.646	97
661.855	92		661.855	104		661.855	124		661.855	113
662.064	109		662.064	117		662.064	136		662.064	100
662.273	95		662.273	101		662.273	124		662.273	109
662.482	100		662.482	103		662.482	126		662.482	93
662.691	109		662.691	108		662.691	122		662.691	106
662.9	115		662.9	110		662.9	119		662.9	112
663.109	111		663.109	104		663.109	117		663.109	107
663.318	103		663.318	105		663.318	124		663.318	103
663.527	103		663.527	111		663.527	111		663.527	100
663.736	103		663.736	114		663.736	122		663.736	100
663.945	111		663.945	107		663.945	133		663.945	97
664.154	99		664.154	116		664.154	121		664.154	96
664.363	93		664.363	94		664.363	112		664.363	96
664.572	105		664.572	109		664.572	116		664.572	100
664.781	95		664.781	106		664.781	117		664.781	94
664.99	101		664.99	113		664.99	122		664.99	101
665.199	105		665.199	116		665.199	120		665.199	104
665.408	111		665.408	114		665.408	120		665.408	97
665.617	106		665.617	106		665.617	107		665.617	109
665.826	105		665.826	115		665.826	123		665.826	106
666.035	104		666.035	104		666.035	116		666.035	97
666.244	102		666.244	109		666.244	117		666.244	105
666.453	103		666.453	95		666.453	116		666.453	99
666.662	102		666.662	105		666.662	130		666.662	103
666.871	93		666.871	101		666.871	113		666.871	106
667.08	100		667.08	107		667.08	119		667.08	111
667.288	105		667.288	109		667.288	100		667.288	99
667.497	103		667.497	108		667.497	115		667.497	101
667.706	116		667.706	92		667.706	138		667.706	89
667.915	94		667.915	114		667.915	113		667.915	99
668.124	101		668.124	110		668.124	109		668.124	107
668.333	102		668.333	93		668.333	119		668.333	99
668.542	112		668.542	106		668.542	113		668.542	94
668.751	109		668.751	111		668.751	122		668.751	110
668.96	108		668.96	97		668.96	124		668.96	91
669.169	96		669.169	99		669.169	107		669.169	96
669.377	96		669.377	116		669.377	112		669.377	96
669.586	111		669.586	108		669.586	127		669.586	103
669.795	115		669.795	102		669.795	120		669.795	104
670.004	109		670.004	110		670.004	122		670.004	94
670.213	89		670.213	103		670.213	121		670.213	92
670.422	95		670.422	109		670.422	121		670.422	106
670.631	109		670.631	110		670.631	123		670.631	102
670.839	104		670.839	110		670.839	112		670.839	99
671.048	103		671.048	117		671.048	120		671.048	103
671.257	111		671.257	114		671.257	123		671.257	100
671.466	112		671.466	109		671.466	113		671.466	105
671.675	103		671.675	101		671.675	115		671.675	107
671.884	101		671.884	112		671.884	120		671.884	101
672.092	108		672.092	96		672.092	112		672.092	96
672.301	112		672.301	117		672.301	108		672.301	102
672.51	108		672.51	98		672.51	116		672.51	94
672.719	104		672.719	118		672.719	114		672.719	98
672.928	108		672.928	102		672.928	109		672.928	102
673.136	107		673.136	101		673.136	124		673.136	107
673.345	88		673.345	114		673.345	110		673.345	107
673.554	105		673.554	108		673.554	103		673.554	93
673.763	110		673.763	107		673.763	123		673.763	100
673.972	101		673.972	95		673.972	119		673.972	103
674.18	98		674.18	108		674.18	115		674.18	99
674.389	113		674.389	118		674.389	100		674.389	108
674.598	103		674.598	95		674.598	119		674.598	103
674.807	107		674.807	100		674.807	112		674.807	105
675.015	102		675.015	108		675.015	118		675.015	101
675.224	108		675.224	104		675.224	112		675.224	97
675.433	109		675.433	105		675.433	114		675.433	103
675.642	109		675.642	97		675.642	105		675.642	110
675.85	101		675.85	108		675.85	103		675.85	106
676.059	108		676.059	103		676.059	107		676.059	104
676.268	106		676.268	118		676.268	117		676.268	97
676.477	103		676.477	101		676.477	113		676.477	100
676.685	110		676.685	104		676.685	114		676.685	98
676.894	103		676.894	104		676.894	104		676.894	95
677.103	106		677.103	109		677.103	132		677.103	93
677.312	112		677.312	87		677.312	116		677.312	105
677.52	95		677.52	107		677.52	106		677.52	106
677.729	105		677.729	106		677.729	113		677.729	117
677.938	102		677.938	101		677.938	127		677.938	91
678.146	100		678.146	102		678.146	115		678.146	103
678.355	108		678.355	103		678.355	98		678.355	95
678.564	106		678.564	89		678.564	107		678.564	99
678.772	108		678.772	96		678.772	122		678.772	102
678.981	99		678.981	106		678.981	108		678.981	98
679.19	107		679.19	104		679.19	117		679.19	99
679.399	104		679.399	104		679.399	105		679.399	108
679.607	106		679.607	111		679.607	118		679.607	91
679.816	101		679.816	104		679.816	110		679.816	104
680.024	99		680.024	108		680.024	96		680.024	105
680.233	87		680.233	101		680.233	108		680.233	95
680.442	106		680.442	114		680.442	110		680.442	99
680.65	104		680.65	108		680.65	107		680.65	103
680.859	107		680.859	107		680.859	120		680.859	101
681.068	100		681.068	108		681.068	114		681.068	100
681.276	106		681.276	95		681.276	112		681.276	100
681.485	108		681.485	104		681.485	104		681.485	94
681.694	107		681.694	100		681.694	107		681.694	95
681.902	97		681.902	104		681.902	125		681.902	111
682.111	102		682.111	110		682.111	119		682.111	99
682.319	97		682.319	108		682.319	114		682.319	110
682.528	107		682.528	102		682.528	99		682.528	100
682.737	98		682.737	92		682.737	102		682.737	102
682.945	102		682.945	99		682.945	114		682.945	102
683.154	98		683.154	114		683.154	119		683.154	101
683.362	98		683.362	97		683.362	115		683.362	98
683.571	107		683.571	100		683.571	110		683.571	89
683.78	104		683.78	97		683.78	114		683.78	100
683.988	104		683.988	102		683.988	110		683.988	101
684.197	87		684.197	98		684.197	111		684.197	93
684.405	109		684.405	114		684.405	102		684.405	109
684.614	107		684.614	106		684.614	104		684.614	97
684.822	106		684.822	96		684.822	105		684.822	112
685.031	101		685.031	102		685.031	108		685.031	103
685.24	96		685.24	112		685.24	107		685.24	108
685.448	96		685.448	100		685.448	118		685.448	106
685.657	103		685.657	96		685.657	103		685.657	91
685.865	110		685.865	104		685.865	111		685.865	95
686.074	107		686.074	105		686.074	112		686.074	114
686.282	97		686.282	110		686.282	108		686.282	98
686.491	108		686.491	98		686.491	99		686.491	95
686.699	104		686.699	107		686.699	108		686.699	96
686.908	103		686.908	102		686.908	108		686.908	105
687.116	101		687.116	106		687.116	102		687.116	104
687.325	114		687.325	103		687.325	119		687.325	99
687.533	107		687.533	106		687.533	97		687.533	90
687.742	101		687.742	113		687.742	114		687.742	100
687.95	94		687.95	109		687.95	97		687.95	99
688.159	114		688.159	112		688.159	103		688.159	102
688.367	93		688.367	98		688.367	104		688.367	100
688.576	90		688.576	98		688.576	114		688.576	90
688.784	105		688.784	102		688.784	100		688.784	99
688.993	105		688.993	91		688.993	98		688.993	90
689.201	110		689.201	105		689.201	99		689.201	104
689.41	101		689.41	103		689.41	107		689.41	103
689.618	104		689.618	95		689.618	113		689.618	101
689.827	111		689.827	107		689.827	103		689.827	101
690.035	104		690.035	102		690.035	105		690.035	94
690.244	100		690.244	112		690.244	121		690.244	101
690.452	106		690.452	106		690.452	113		690.452	97
690.66	105		690.66	95		690.66	100		690.66	92
690.869	111		690.869	95		690.869	101		690.869	108
691.077	94		691.077	105		691.077	114		691.077	98
691.286	111		691.286	117		691.286	107		691.286	100
691.494	100		691.494	103		691.494	106		691.494	94
691.703	105		691.703	109		691.703	104		691.703	109
691.911	99		691.911	99		691.911	111		691.911	94
692.119	88		692.119	111		692.119	115		692.119	101
692.328	103		692.328	101		692.328	115		692.328	100
692.536	117		692.536	102		692.536	111		692.536	97
692.745	106		692.745	104		692.745	110		692.745	94
692.953	105		692.953	97		692.953	112		692.953	101
693.161	99		693.161	101		693.161	106		693.161	105
693.37	107		693.37	98		693.37	105		693.37	101
693.578	96		693.578	100		693.578	104		693.578	105
693.787	99		693.787	103		693.787	104		693.787	96
693.995	102		693.995	107		693.995	96		693.995	93
694.203	99		694.203	117		694.203	103		694.203	102
694.412	98		694.412	118		694.412	113		694.412	99
694.62	103		694.62	99		694.62	102		694.62	99
694.828	103		694.828	105		694.828	106		694.828	96
695.037	101		695.037	89		695.037	110		695.037	96
695.245	99		695.245	111		695.245	120		695.245	100
695.453	99		695.453	96		695.453	98		695.453	98
695.662	106		695.662	103		695.662	105		695.662	99
695.87	101		695.87	100		695.87	101		695.87	93
696.078	109		696.078	94		696.078	112		696.078	109
696.287	91		696.287	115		696.287	103		696.287	100
696.495	96		696.495	91		696.495	107		696.495	105
696.703	111		696.703	106		696.703	107		696.703	99
696.912	102		696.912	110		696.912	128		696.912	93
697.12	112		697.12	108		697.12	107		697.12	101
697.328	96		697.328	103		697.328	114		697.328	93
697.537	111		697.537	110		697.537	98		697.537	99
697.745	93		697.745	115		697.745	101		697.745	95
697.953	106		697.953	89		697.953	110		697.953	95
698.162	107		698.162	101		698.162	96		698.162	107
698.37	98		698.37	108		698.37	110		698.37	102
698.578	105		698.578	106		698.578	113		698.578	99
698.786	105		698.786	96		698.786	108		698.786	97
698.995	107		698.995	120		698.995	107		698.995	102
699.203	98		699.203	101		699.203	99		699.203	93
699.411	110		699.411	97		699.411	104		699.411	98
699.619	92		699.619	101		699.619	104		699.619	99
699.828	117		699.828	103		699.828	105		699.828	101
700.036	98		700.036	107		700.036	103		700.036	95
700.244	105		700.244	107		700.244	103		700.244	97
700.452	108		700.452	100		700.452	103		700.452	106
700.661	88		700.661	97		700.661	97		700.661	110
700.869	100		700.869	96		700.869	91		700.869	94
701.077	106		701.077	98		701.077	110		701.077	99
701.285	105		701.285	106		701.285	114		701.285	90
701.494	99		701.494	106		701.494	93		701.494	96
701.702	93		701.702	103		701.702	110		701.702	96
701.91	104		701.91	110		701.91	112		701.91	100
702.118	104		702.118	115		702.118	103		702.118	103
702.326	110		702.326	96		702.326	110		702.326	91
702.535	110		702.535	101		702.535	97		702.535	101
702.743	101		702.743	103		702.743	104		702.743	105
702.951	106		702.951	102		702.951	108		702.951	102
703.159	104		703.159	102		703.159	98		703.159	101
703.367	108		703.367	115		703.367	104		703.367	96
703.576	92		703.576	98		703.576	103		703.576	94
703.784	114		703.784	105		703.784	94		703.784	104
703.992	109		703.992	102		703.992	105		703.992	95
704.2	97		704.2	105		704.2	106		704.2	93
704.408	106		704.408	121		704.408	104		704.408	101
704.616	107		704.616	102		704.616	101		704.616	105
704.824	96		704.824	110		704.824	102		704.824	91
705.033	108		705.033	101		705.033	110		705.033	99
705.241	110		705.241	99		705.241	116		705.241	92
705.449	97		705.449	98		705.449	94		705.449	93
705.657	106		705.657	109		705.657	109		705.657	109
705.865	109		705.865	104		705.865	97		705.865	102
706.073	99		706.073	112		706.073	106		706.073	93
706.281	92		706.281	108		706.281	92		706.281	93
706.49	97		706.49	107		706.49	93		706.49	83
706.698	97		706.698	107		706.698	107		706.698	114
706.906	101		706.906	103		706.906	97		706.906	99
707.114	107		707.114	98		707.114	112		707.114	93
707.322	104		707.322	97		707.322	108		707.322	104
707.53	94		707.53	103		707.53	99		707.53	106
707.738	97		707.738	110		707.738	102		707.738	91
707.946	95		707.946	101		707.946	101		707.946	103
708.154	103		708.154	103		708.154	110		708.154	96
708.362	98		708.362	104		708.362	95		708.362	104
708.57	96		708.57	103		708.57	102		708.57	96
708.779	93		708.779	108		708.779	110		708.779	100
708.987	106		708.987	102		708.987	108		708.987	101
709.195	96		709.195	106		709.195	105		709.195	107
709.403	104		709.403	106		709.403	100		709.403	105
709.611	105		709.611	110		709.611	100		709.611	101
709.819	89		709.819	107		709.819	112		709.819	103
710.027	103		710.027	104		710.027	97		710.027	88
710.235	106		710.235	98		710.235	98		710.235	107
710.443	95		710.443	99		710.443	119		710.443	94
710.651	108		710.651	104		710.651	99		710.651	94
710.859	102		710.859	109		710.859	99		710.859	100
711.067	113		711.067	107		711.067	107		711.067	115
711.275	94		711.275	93		711.275	110		711.275	99
711.483	98		711.483	105		711.483	92		711.483	103
711.691	104		711.691	101		711.691	104		711.691	114
711.899	94		711.899	107		711.899	91		711.899	105
712.107	113		712.107	95		712.107	115		712.107	90
712.315	101		712.315	91		712.315	99		712.315	102
712.523	107		712.523	98		712.523	100		712.523	91
712.731	100		712.731	102		712.731	93		712.731	103
712.939	110		712.939	109		712.939	101		712.939	94
713.147	111		713.147	93		713.147	98		713.147	97
713.355	110		713.355	104		713.355	107		713.355	95
713.563	104		713.563	99		713.563	111		713.563	103
713.771	90		713.771	111		713.771	114		713.771	94
713.979	106		713.979	101		713.979	101		713.979	102
714.187	100		714.187	104		714.187	102		714.187	103
714.395	103		714.395	103		714.395	97		714.395	97
714.603	96		714.603	106		714.603	113		714.603	106
714.811	102		714.811	94		714.811	122		714.811	100
715.019	99		715.019	84		715.019	98		715.019	102
715.227	101		715.227	101		715.227	108		715.227	106
715.434	88		715.434	100		715.434	97		715.434	100
715.642	98		715.642	92		715.642	101		715.642	99
715.85	105		715.85	97		715.85	102		715.85	98
716.058	100		716.058	102		716.058	95		716.058	100
716.266	101		716.266	93		716.266	92		716.266	91
716.474	92		716.474	111		716.474	126		716.474	104
716.682	104		716.682	99		716.682	109		716.682	94
716.89	102		716.89	102		716.89	96		716.89	109
717.098	99		717.098	97		717.098	100		717.098	108
717.306	101		717.306	96		717.306	99		717.306	106
717.514	103		717.514	112		717.514	103		717.514	98
717.721	108		717.721	117		717.721	110		717.721	101
717.929	98		717.929	104		717.929	98		717.929	98
718.137	113		718.137	99		718.137	95		718.137	105
718.345	97		718.345	116		718.345	107		718.345	105
718.553	102		718.553	103		718.553	97		718.553	102
718.761	107		718.761	106		718.761	104		718.761	101
718.969	112		718.969	99		718.969	97		718.969	101
719.177	104		719.177	103		719.177	101		719.177	99
719.384	98		719.384	103		719.384	112		719.384	102
719.592	110		719.592	117		719.592	114		719.592	99
719.8	97		719.8	108		719.8	99		719.8	101
720.008	94		720.008	106		720.008	103		720.008	95
720.216	102		720.216	100		720.216	96		720.216	102
720.424	95		720.424	99		720.424	107		720.424	103
720.631	105		720.631	93		720.631	93		720.631	98
720.839	107		720.839	108		720.839	101		720.839	99
721.047	100		721.047	104		721.047	116		721.047	106
721.255	113		721.255	100		721.255	106		721.255	102
721.463	98		721.463	99		721.463	104		721.463	93
721.67	91		721.67	98		721.67	102		721.67	108
721.878	107		721.878	104		721.878	99		721.878	102
722.086	99		722.086	87		722.086	107		722.086	102
722.294	88		722.294	113		722.294	100		722.294	106
722.502	107		722.502	108		722.502	112		722.502	104
722.709	95		722.709	93		722.709	107		722.709	101
722.917	107		722.917	108		722.917	114		722.917	100
723.125	98		723.125	103		723.125	110		723.125	100
723.333	102		723.333	103		723.333	98		723.333	108
723.54	110		723.54	104		723.54	92		723.54	108
723.748	104		723.748	96		723.748	100		723.748	99
723.956	102		723.956	98		723.956	105		723.956	102
724.164	104		724.164	109		724.164	107		724.164	97
724.371	101		724.371	97		724.371	108		724.371	109
724.579	90		724.579	99		724.579	104		724.579	97
724.787	105		724.787	104		724.787	93		724.787	94
724.995	106		724.995	107		724.995	107		724.995	99
725.202	83		725.202	111		725.202	100		725.202	99
725.41	101		725.41	95		725.41	113		725.41	110
725.618	104		725.618	91		725.618	105		725.618	105
725.826	103		725.826	101		725.826	105		725.826	98
726.033	96		726.033	104		726.033	104		726.033	89
726.241	111		726.241	105		726.241	111		726.241	100
726.449	107		726.449	104		726.449	99		726.449	97
726.656	101		726.656	109		726.656	107		726.656	102
726.864	102		726.864	94		726.864	104		726.864	104
727.072	94		727.072	108		727.072	87		727.072	98
727.279	96		727.279	94		727.279	104		727.279	103
727.487	95		727.487	107		727.487	104		727.487	99
727.695	97		727.695	90		727.695	109		727.695	100
727.902	101		727.902	107		727.902	101		727.902	102
728.11	105		728.11	97		728.11	95		728.11	97
728.318	103		728.318	98		728.318	96		728.318	112
728.525	97		728.525	105		728.525	92		728.525	98
728.733	94		728.733	87		728.733	104		728.733	92
728.941	114		728.941	109		728.941	96		728.941	103
729.148	87		729.148	110		729.148	92		729.148	102
729.356	103		729.356	105		729.356	103		729.356	99
729.564	98		729.564	97		729.564	104		729.564	100
729.771	103		729.771	98		729.771	98		729.771	83
729.979	93		729.979	102		729.979	101		729.979	105
730.187	105		730.187	97		730.187	108		730.187	91
730.394	104		730.394	106		730.394	100		730.394	101
730.602	97		730.602	86		730.602	111		730.602	105
730.809	104		730.809	93		730.809	88		730.809	92
731.017	98		731.017	99		731.017	93		731.017	99
731.225	97		731.225	87		731.225	108		731.225	104
731.432	112		731.432	98		731.432	108		731.432	99
731.64	102		731.64	93		731.64	106		731.64	107
731.847	95		731.847	102		731.847	104		731.847	99
732.055	96		732.055	93		732.055	102		732.055	102
732.263	108		732.263	102		732.263	107		732.263	105
732.47	98		732.47	95		732.47	105		732.47	102
732.678	88		732.678	106		732.678	101		732.678	96
732.885	92		732.885	99		732.885	101		732.885	102
733.093	97		733.093	104		733.093	104		733.093	97
733.3	97		733.3	98		733.3	102		733.3	104
733.508	102		733.508	105		733.508	98		733.508	100
733.716	97		733.716	105		733.716	100		733.716	103
733.923	99		733.923	95		733.923	115		733.923	104
734.131	105		734.131	89		734.131	96		734.131	99
734.338	91		734.338	110		734.338	100		734.338	107
734.546	108		734.546	99		734.546	103		734.546	98
734.753	94		734.753	93		734.753	105		734.753	110
734.961	95		734.961	108		734.961	87		734.961	97
735.168	101		735.168	99		735.168	106		735.168	110
735.376	110		735.376	106		735.376	106		735.376	100
735.583	99		735.583	105		735.583	81		735.583	104
735.791	103		735.791	99		735.791	105		735.791	98
735.998	113		735.998	101		735.998	96		735.998	99
736.206	109		736.206	101		736.206	97		736.206	105
736.413	100		736.413	95		736.413	94		736.413	116
736.621	90		736.621	99		736.621	105		736.621	89
736.828	92		736.828	101		736.828	104		736.828	106
737.036	96		737.036	101		737.036	116		737.036	92
737.243	102		737.243	103		737.243	95		737.243	101
737.451	102		737.451	102		737.451	107		737.451	106
737.658	100		737.658	93		737.658	102		737.658	90
737.866	94		737.866	103		737.866	97		737.866	95
738.073	98		738.073	109		738.073	103		738.073	96
738.281	104		738.281	105		738.281	105		738.281	101
738.488	109		738.488	103		738.488	101		738.488	105
738.696	107		738.696	98		738.696	108		738.696	108
738.903	102		738.903	96		738.903	99		738.903	97
739.11	89		739.11	102		739.11	104		739.11	103
739.318	99		739.318	95		739.318	105		739.318	110
739.525	102		739.525	99		739.525	93		739.525	100
739.733	113		739.733	103		739.733	107		739.733	104
739.94	95		739.94	99		739.94	95		739.94	103
740.148	100		740.148	94		740.148	112		740.148	109
740.355	102		740.355	96		740.355	91		740.355	100
740.562	88		740.562	109		740.562	94		740.562	100
740.77	103		740.77	96		740.77	99		740.77	96
740.977	94		740.977	94		740.977	108		740.977	97
741.185	100		741.185	115		741.185	106		741.185	106
741.392	97		741.392	100		741.392	89		741.392	97
741.599	109		741.599	101		741.599	98		741.599	92
741.807	99		741.807	95		741.807	104		741.807	100
742.014	102		742.014	97		742.014	99		742.014	105
742.221	117		742.221	103		742.221	103		742.221	102
742.429	98		742.429	93		742.429	97		742.429	98
742.636	104		742.636	106		742.636	100		742.636	95
742.844	106		742.844	97		742.844	100		742.844	103
743.051	94		743.051	93		743.051	100		743.051	93
743.258	95		743.258	105		743.258	101		743.258	110
743.466	102		743.466	101		743.466	112		743.466	93
743.673	103		743.673	103		743.673	105		743.673	110
743.88	98		743.88	106		743.88	104		743.88	108
744.088	98		744.088	106		744.088	103		744.088	100
744.295	92		744.295	99		744.295	92		744.295	99
744.502	101		744.502	109		744.502	103		744.502	101
744.71	101		744.71	112		744.71	103		744.71	97
744.917	100		744.917	98		744.917	107		744.917	104
745.124	88		745.124	96		745.124	97		745.124	87
745.332	102		745.332	88		745.332	105		745.332	98
745.539	95		745.539	103		745.539	96		745.539	106
745.746	106		745.746	109		745.746	104		745.746	106
745.953	88		745.953	94		745.953	100		745.953	102
746.161	97		746.161	103		746.161	101		746.161	100
746.368	98		746.368	102		746.368	98		746.368	97
746.575	102		746.575	97		746.575	104		746.575	103
746.783	98		746.783	102		746.783	92		746.783	99
746.99	103		746.99	92		746.99	93		746.99	103
747.197	96		747.197	102		747.197	105		747.197	106
747.404	101		747.404	105		747.404	103		747.404	92
747.612	99		747.612	97		747.612	94		747.612	97
747.819	117		747.819	99		747.819	99		747.819	108
748.026	86		748.026	100		748.026	105		748.026	103
748.233	100		748.233	107		748.233	109		748.233	111
748.441	102		748.441	100		748.441	116		748.441	109
748.648	108		748.648	88		748.648	98		748.648	102
748.855	99		748.855	105		748.855	108		748.855	98
749.062	95		749.062	103		749.062	103		749.062	109
749.27	101		749.27	110		749.27	103		749.27	92
749.477	104		749.477	99		749.477	106		749.477	103
749.684	98		749.684	105		749.684	94		749.684	105
749.891	102		749.891	103		749.891	93		749.891	94
750.098	112		750.098	102		750.098	111		750.098	99
750.306	107		750.306	99		750.306	94		750.306	94
750.513	90		750.513	108		750.513	112		750.513	101
750.72	108		750.72	95		750.72	90		750.72	105
750.927	99		750.927	101		750.927	93		750.927	106
751.134	102		751.134	103		751.134	106		751.134	98
751.342	103		751.342	100		751.342	116		751.342	109
751.549	97		751.549	102		751.549	113		751.549	101
751.756	99		751.756	100		751.756	96		751.756	107
751.963	100		751.963	99		751.963	88		751.963	107
752.17	100		752.17	98		752.17	103		752.17	93
752.377	102		752.377	109		752.377	104		752.377	105
752.585	102		752.585	108		752.585	98		752.585	100
752.792	107		752.792	84		752.792	96		752.792	100
752.999	102		752.999	96		752.999	108		752.999	105
753.206	99		753.206	93		753.206	108		753.206	104
753.413	94		753.413	96		753.413	105		753.413	94
753.62	104		753.62	98		753.62	97		753.62	102
753.827	94		753.827	104		753.827	95		753.827	103
754.035	105		754.035	101		754.035	104		754.035	97
754.242	98		754.242	100		754.242	96		754.242	97
754.449	102		754.449	91		754.449	106		754.449	99
754.656	100		754.656	103		754.656	105		754.656	95
754.863	107		754.863	99		754.863	105		754.863	100
755.07	98		755.07	107		755.07	101		755.07	103
755.277	99		755.277	101		755.277	104		755.277	110
755.484	99		755.484	95		755.484	110		755.484	99
755.691	93		755.691	111		755.691	105		755.691	93
755.899	106		755.899	94		755.899	102		755.899	103
756.106	94		756.106	96		756.106	105		756.106	109
756.313	102		756.313	99		756.313	111		756.313	101
756.52	91		756.52	98		756.52	93		756.52	94
756.727	98		756.727	106		756.727	96		756.727	107
756.934	101		756.934	86		756.934	97		756.934	102
757.141	110		757.141	109		757.141	110		757.141	102
757.348	99		757.348	94		757.348	107		757.348	97
757.555	106		757.555	110		757.555	94		757.555	94
757.762	100		757.762	89		757.762	113		757.762	97
757.969	105		757.969	102		757.969	104		757.969	100
758.176	99		758.176	108		758.176	96		758.176	106
758.383	103		758.383	101		758.383	107		758.383	93
758.59	95		758.59	103		758.59	97		758.59	97
758.797	91		758.797	114		758.797	108		758.797	106
759.004	93		759.004	108		759.004	96		759.004	96
759.211	103		759.211	103		759.211	104		759.211	102
759.418	106		759.418	113		759.418	104		759.418	103
759.625	84		759.625	92		759.625	96		759.625	94
759.832	110		759.832	99		759.832	109		759.832	107
760.039	101		760.039	101		760.039	95		760.039	91
760.246	100		760.246	104		760.246	106		760.246	100
760.453	101		760.453	106		760.453	105		760.453	103
760.66	100		760.66	93		760.66	101		760.66	108
760.867	89		760.867	94		760.867	102		760.867	99
761.074	101		761.074	88		761.074	104		761.074	86
761.281	99		761.281	97		761.281	109		761.281	95
761.488	86		761.488	103		761.488	104		761.488	86
761.695	109		761.695	98		761.695	101		761.695	95
761.902	102		761.902	104		761.902	116		761.902	99
762.109	101		762.109	94		762.109	103		762.109	97
762.316	100		762.316	99		762.316	104		762.316	103
762.523	100		762.523	98		762.523	97		762.523	94
762.73	100		762.73	101		762.73	104		762.73	94
762.937	100		762.937	102		762.937	96		762.937	107
763.144	99		763.144	95		763.144	104		763.144	102
763.351	93		763.351	101		763.351	95		763.351	99
763.558	93		763.558	104		763.558	108		763.558	111
763.765	97		763.765	108		763.765	93		763.765	95
763.972	99		763.972	104		763.972	104		763.972	110
764.178	88		764.178	102		764.178	98		764.178	102
764.385	98		764.385	98		764.385	104		764.385	105
764.592	95		764.592	89		764.592	115		764.592	108
764.799	101		764.799	98		764.799	97		764.799	93
765.006	98		765.006	103		765.006	107		765.006	103
765.213	96		765.213	107		765.213	103		765.213	103
765.42	93		765.42	101		765.42	89		765.42	95
765.627	97		765.627	98		765.627	100		765.627	90
765.834	102		765.834	107		765.834	95		765.834	101
766.04	89		766.04	106		766.04	99		766.04	102
766.247	106		766.247	102		766.247	102		766.247	104
766.454	93		766.454	98		766.454	94		766.454	104
766.661	105		766.661	106		766.661	92		766.661	95
766.868	114		766.868	94		766.868	101		766.868	108
767.075	90		767.075	104		767.075	99		767.075	88
767.282	95		767.282	102		767.282	108		767.282	106
767.488	95		767.488	96		767.488	102		767.488	98
767.695	109		767.695	94		767.695	103		767.695	108
767.902	105		767.902	100		767.902	103		767.902	97
768.109	94		768.109	99		768.109	102		768.109	93
768.316	108		768.316	99		768.316	100		768.316	100
768.523	97		768.523	102		768.523	95		768.523	98
768.729	100		768.729	109		768.729	107		768.729	100
768.936	103		768.936	106		768.936	95		768.936	100
769.143	104		769.143	100		769.143	106		769.143	107
769.35	106		769.35	110		769.35	102		769.35	94
769.557	95		769.557	105		769.557	100		769.557	93
769.763	110		769.763	99		769.763	97		769.763	94
769.97	101		769.97	102		769.97	93		769.97	100
770.177	95		770.177	98		770.177	94		770.177	93
770.384	99		770.384	111		770.384	107		770.384	103
770.591	95		770.591	90		770.591	101		770.591	105
770.797	99		770.797	111		770.797	105		770.797	110
771.004	115		771.004	101		771.004	87		771.004	98
771.211	98		771.211	101		771.211	97		771.211	104
771.418	108		771.418	114		771.418	109		771.418	92
771.624	95		771.624	107		771.624	93		771.624	96
771.831	99		771.831	104		771.831	107		771.831	97
772.038	98		772.038	97		772.038	101		772.038	100
772.245	102		772.245	98		772.245	108		772.245	99
772.451	109		772.451	103		772.451	100		772.451	93
772.658	91		772.658	101		772.658	90		772.658	111
772.865	99		772.865	93		772.865	106		772.865	95
773.072	93		773.072	95		773.072	98		773.072	107
773.278	85		773.278	98		773.278	103		773.278	97
773.485	115		773.485	104		773.485	103		773.485	104
773.692	108		773.692	106		773.692	99		773.692	102
773.898	104		773.898	99		773.898	105		773.898	100
774.105	99		774.105	99		774.105	102		774.105	105
774.312	95		774.312	106		774.312	102		774.312	88
774.519	109		774.519	95		774.519	96		774.519	106
774.725	98		774.725	101		774.725	95		774.725	98
774.932	99		774.932	98		774.932	104		774.932	99
775.139	104		775.139	107		775.139	102		775.139	91
775.345	90		775.345	92		775.345	114		775.345	100
775.552	99		775.552	103		775.552	93		775.552	93
775.759	96		775.759	90		775.759	103		775.759	103
775.965	94		775.965	100		775.965	101		775.965	99
776.172	96		776.172	97		776.172	97		776.172	97
776.379	104		776.379	100		776.379	97		776.379	99
776.585	102		776.585	100		776.585	91		776.585	94
776.792	92		776.792	103		776.792	101		776.792	99
776.999	108		776.999	105		776.999	93		776.999	86
777.205	107		777.205	102		777.205	104		777.205	93
777.412	102		777.412	103		777.412	85		777.412	103
777.618	109		777.618	99		777.618	95		777.618	97
777.825	107		777.825	107		777.825	101		777.825	99
778.032	95		778.032	102		778.032	90		778.032	100
778.238	94		778.238	97		778.238	101		778.238	97
778.445	94		778.445	97		778.445	112		778.445	101
778.652	94		778.652	94		778.652	101		778.652	106
778.858	99		778.858	99		778.858	101		778.858	100
779.065	103		779.065	100		779.065	102		779.065	103
779.271	101		779.271	98		779.271	101		779.271	95
779.478	100		779.478	94		779.478	105		779.478	104
779.685	89		779.685	97		779.685	114		779.685	105
779.891	98		779.891	101		779.891	91		779.891	101
780.098	98		780.098	102		780.098	106		780.098	107
780.304	94		780.304	101		780.304	85		780.304	97
780.511	100		780.511	97		780.511	98		780.511	104
780.717	89		780.717	96		780.717	98		780.717	94
780.924	95		780.924	101		780.924	88		780.924	109
781.13	96		781.13	101		781.13	104		781.13	89
781.337	87		781.337	99		781.337	107		781.337	111
781.544	110		781.544	96		781.544	98		781.544	100
781.75	106		781.75	96		781.75	106		781.75	95
781.957	96		781.957	111		781.957	92		781.957	103
782.163	105		782.163	91		782.163	105		782.163	87
782.37	97		782.37	98		782.37	90		782.37	97
782.576	97		782.576	101		782.576	110		782.576	112
782.783	99		782.783	97		782.783	92		782.783	96
782.989	103		782.989	97		782.989	98		782.989	99
783.196	96		783.196	91		783.196	104		783.196	105
783.402	97		783.402	89		783.402	99		783.402	94
783.609	105		783.609	107		783.609	100		783.609	99
783.815	96		783.815	90		783.815	102		783.815	97
784.022	101		784.022	100		784.022	98		784.022	112
784.228	100		784.228	100		784.228	103		784.228	110
784.435	115		784.435	98		784.435	113		784.435	97
784.641	106		784.641	107		784.641	99		784.641	97
784.848	103		784.848	99		784.848	108		784.848	101
785.054	108		785.054	103		785.054	99		785.054	95
785.261	95		785.261	106		785.261	96		785.261	100
785.467	109		785.467	105		785.467	98		785.467	100
785.674	99		785.674	101		785.674	107		785.674	101
785.88	95		785.88	97		785.88	112		785.88	99
786.087	110		786.087	112		786.087	101		786.087	97
786.293	91		786.293	102		786.293	96		786.293	99
786.499	105		786.499	101		786.499	101		786.499	104
786.706	99		786.706	112		786.706	86		786.706	102
786.912	100		786.912	94		786.912	100		786.912	92
787.119	106		787.119	96		787.119	97		787.119	102
787.325	101		787.325	111		787.325	99		787.325	89
787.532	101		787.532	99		787.532	106		787.532	90
787.738	97		787.738	95		787.738	103		787.738	101
787.944	100		787.944	89		787.944	101		787.944	95
788.151	97		788.151	107		788.151	90		788.151	93
788.357	95		788.357	105		788.357	94		788.357	104
788.564	103		788.564	94		788.564	97		788.564	95
788.77	104		788.77	98		788.77	102		788.77	103
788.976	106		788.976	101		788.976	106		788.976	102
789.183	97		789.183	104		789.183	104		789.183	97
789.389	93		789.389	103		789.389	95		789.389	95
789.595	90		789.595	97		789.595	96		789.595	96
789.802	97		789.802	99		789.802	108		789.802	96
790.008	104		790.008	97		790.008	105		790.008	105
790.215	106		790.215	99		790.215	107		790.215	93
790.421	94		790.421	89		790.421	98		790.421	91
790.627	110		790.627	97		790.627	105		790.627	103
790.834	90		790.834	93		790.834	102		790.834	95
791.04	108		791.04	102		791.04	100		791.04	110
791.246	108		791.246	103		791.246	100		791.246	104
791.453	92		791.453	101		791.453	97		791.453	93
791.659	102		791.659	97		791.659	99		791.659	113
791.865	94		791.865	101		791.865	105		791.865	103
792.072	100		792.072	97		792.072	97		792.072	99
792.278	119		792.278	105		792.278	94		792.278	98
792.484	94		792.484	102		792.484	102		792.484	100
792.691	97		792.691	98		792.691	111		792.691	89
792.897	108		792.897	100		792.897	88		792.897	98
793.103	100		793.103	91		793.103	102		793.103	96
793.309	103		793.309	96		793.309	106		793.309	105
793.516	91		793.516	112		793.516	87		793.516	88
793.722	109		793.722	106		793.722	102		793.722	100
793.928	105		793.928	88		793.928	92		793.928	95
794.135	97		794.135	100		794.135	101		794.135	103
794.341	106		794.341	99		794.341	101		794.341	101
794.547	107		794.547	96		794.547	99		794.547	98
794.753	97		794.753	107		794.753	96		794.753	101
794.96	104		794.96	103		794.96	108		794.96	104
795.166	96		795.166	104		795.166	102		795.166	102
795.372	99		795.372	101		795.372	95		795.372	93
795.578	101		795.578	112		795.578	102		795.578	98
795.785	85		795.785	99		795.785	96		795.785	85
795.991	105		795.991	96		795.991	99		795.991	99
796.197	98		796.197	98		796.197	99		796.197	94
796.403	89		796.403	104		796.403	100		796.403	102
796.61	104		796.61	100		796.61	106		796.61	96
796.816	94		796.816	106		796.816	110		796.816	105
797.022	102		797.022	100		797.022	105		797.022	99
797.228	97		797.228	97		797.228	102		797.228	101
797.434	91		797.434	98		797.434	101		797.434	98
797.641	119		797.641	96		797.641	104		797.641	97
797.847	100		797.847	99		797.847	102		797.847	99
798.053	108		798.053	101		798.053	104		798.053	101
798.259	90		798.259	101		798.259	95		798.259	86
798.465	105		798.465	99		798.465	97		798.465	107
798.672	98		798.672	89		798.672	92		798.672	100
798.878	98		798.878	100		798.878	92		798.878	97
799.084	85		799.084	103		799.084	102		799.084	97
799.29	105		799.29	101		799.29	99		799.29	94
799.496	92		799.496	83		799.496	96		799.496	106
799.702	102		799.702	108		799.702	97		799.702	92
799.909	98		799.909	93		799.909	110		799.909	99
800.115	96		800.115	94		800.115	98		800.115	103
800.321	95		800.321	99		800.321	96		800.321	103
800.527	101		800.527	97		800.527	98		800.527	107
800.733	96		800.733	100		800.733	109		800.733	94
800.939	97		800.939	86		800.939	102		800.939	99
801.145	95		801.145	101		801.145	100		801.145	95
801.352	92		801.352	103		801.352	83		801.352	97
801.558	106		801.558	93		801.558	109		801.558	106
801.764	84		801.764	102		801.764	90		801.764	101
801.97	99		801.97	102		801.97	94		801.97	93
802.176	106		802.176	100		802.176	97		802.176	99
802.382	88		802.382	102		802.382	91		802.382	99
802.588	94		802.588	92		802.588	96		802.588	102
802.794	102		802.794	100		802.794	101		802.794	101
803	96		803	106		803	93		803	100
803.207	100		803.207	97		803.207	105		803.207	100
803.413	96		803.413	106		803.413	101		803.413	100
803.619	97		803.619	95		803.619	92		803.619	107
803.825	108		803.825	91		803.825	99		803.825	97
804.031	97		804.031	92		804.031	110		804.031	102
804.237	91		804.237	103		804.237	97		804.237	101
804.443	103		804.443	93		804.443	102		804.443	106
804.649	98		804.649	92		804.649	102		804.649	105
804.855	95		804.855	92		804.855	103		804.855	98
805.061	105		805.061	102		805.061	91		805.061	103
805.267	88		805.267	99		805.267	108		805.267	105
805.473	99		805.473	104		805.473	100		805.473	93
805.679	104		805.679	99		805.679	100		805.679	93
805.885	106		805.885	109		805.885	104		805.885	96
806.091	87		806.091	99		806.091	91		806.091	97
806.297	97		806.297	98		806.297	96		806.297	107
806.503	103		806.503	90		806.503	100		806.503	99
806.709	99		806.709	103		806.709	101		806.709	85
806.915	102		806.915	98		806.915	106		806.915	103
807.121	97		807.121	105		807.121	97		807.121	99
807.327	86		807.327	94		807.327	98		807.327	103
807.533	99		807.533	102		807.533	98		807.533	99
807.739	103		807.739	97		807.739	100		807.739	98
807.945	111		807.945	95		807.945	102		807.945	90
808.151	93		808.151	93		808.151	104		808.151	100
808.357	103		808.357	100		808.357	96		808.357	101
808.563	98		808.563	96		808.563	102		808.563	96
808.769	99		808.769	96		808.769	99		808.769	92
808.975	99		808.975	100		808.975	90		808.975	99
809.181	94		809.181	102		809.181	101		809.181	105
809.387	103		809.387	92		809.387	93		809.387	99
809.593	92		809.593	98		809.593	100		809.593	95
809.799	99		809.799	91		809.799	99		809.799	105
810.005	94		810.005	98		810.005	107		810.005	92
810.211	102		810.211	102		810.211	96		810.211	96
810.417	105		810.417	102		810.417	101		810.417	97
810.623	96		810.623	100		810.623	105		810.623	100
810.829	94		810.829	114		810.829	99		810.829	94
811.034	100		811.034	103		811.034	99		811.034	98
811.24	91		811.24	92		811.24	91		811.24	93
811.446	100		811.446	98		811.446	107		811.446	101
811.652	94		811.652	97		811.652	101		811.652	92
811.858	104		811.858	104		811.858	107		811.858	101
812.064	97		812.064	92		812.064	101		812.064	103
812.27	106		812.27	101		812.27	96		812.27	93
812.476	95		812.476	94		812.476	97		812.476	97
812.682	95		812.682	94		812.682	94		812.682	99
812.888	103		812.888	108		812.888	104		812.888	97
813.093	100		813.093	100		813.093	107		813.093	98
813.299	100		813.299	97		813.299	98		813.299	103
813.505	104		813.505	87		813.505	106		813.505	90
813.711	99		813.711	84		813.711	90		813.711	103
813.917	104		813.917	106		813.917	96		813.917	101
814.123	105		814.123	107		814.123	103		814.123	102
814.329	109		814.329	101		814.329	107		814.329	101
814.534	105		814.534	96		814.534	105		814.534	105
814.74	99		814.74	94		814.74	98		814.74	105
814.946	98		814.946	105		814.946	101		814.946	89
815.152	98		815.152	104		815.152	97		815.152	92
815.358	94		815.358	103		815.358	110		815.358	99
815.564	97		815.564	91		815.564	101		815.564	114
815.769	95		815.769	95		815.769	107		815.769	97
815.975	101		815.975	97		815.975	100		815.975	92
816.181	102		816.181	105		816.181	99		816.181	92
816.387	104		816.387	96		816.387	93		816.387	102
816.593	89		816.593	105		816.593	100		816.593	93
816.798	101		816.798	94		816.798	108		816.798	101
817.004	108		817.004	94		817.004	108		817.004	99
817.21	89		817.21	102		817.21	94		817.21	103
817.416	102		817.416	100		817.416	106		817.416	99
817.621	98		817.621	92		817.621	94		817.621	108
817.827	101		817.827	106		817.827	103		817.827	99
818.033	105		818.033	105		818.033	99		818.033	96
818.239	102		818.239	101		818.239	98		818.239	99
818.445	104		818.445	103		818.445	100		818.445	99
