# Supplementary material for: Investigating dye performance and crosstalk in fluorescence enabled bioimaging using a model system
Source: PLoS One. 2017 Nov 27;12(11):e0188359. doi: 10.1371/journal.pone.0188359 (PMC5703511; doi:10.1371/journal.pone.0188359)
Supplement: S3 File — (ZIP) [file pone.0188359.s003.zip › Files/S2_Zeolite.xlsx]

## Sheet: Sheet1
S2_Tb_465_x7y8			S2_Tb_488_x7y8			S2_Tb_560_x5y6			S2_Tb_633_x5y4			S2_Eu_465_x10y9			S2_Eu_488_x5y10			S2_Eu_560_x3y4			S2_Eu_633_x10y5
Wavelength (nm)	CCD counts		Wavelength (nm)	CCD counts		Wavelength (nm)	CCD counts		Wavelength (nm)	CCD counts		Wavelength (nm)	CCD counts		Wavelength (nm)	CCD counts		Wavelength (nm)	CCD counts		Wavelength (nm)	CCD counts
539.067	96		539.067	97		539.067	80		539.067	92		539.067	88		539.067	92		539.067	94		539.067	90
539.279	99		539.279	94		539.279	97		539.279	98		539.279	94		539.279	101		539.279	102		539.279	92
539.49	96		539.49	99		539.49	86		539.49	97		539.49	98		539.49	98		539.49	107		539.49	93
539.701	101		539.701	99		539.701	100		539.701	97		539.701	98		539.701	101		539.701	97		539.701	95
539.913	108		539.913	112		539.913	99		539.913	106		539.913	97		539.913	110		539.913	107		539.913	99
540.124	109		540.124	100		540.124	100		540.124	90		540.124	104		540.124	97		540.124	99		540.124	94
540.336	97		540.336	107		540.336	99		540.336	98		540.336	106		540.336	99		540.336	94		540.336	96
540.547	104		540.547	115		540.547	102		540.547	91		540.547	95		540.547	87		540.547	87		540.547	103
540.759	94		540.759	104		540.759	107		540.759	102		540.759	102		540.759	101		540.759	99		540.759	97
540.97	101		540.97	107		540.97	95		540.97	101		540.97	90		540.97	91		540.97	95		540.97	98
541.182	87		541.182	126		541.182	98		541.182	103		541.182	109		541.182	105		541.182	102		541.182	95
541.393	108		541.393	156		541.393	106		541.393	112		541.393	94		541.393	94		541.393	92		541.393	104
541.604	101		541.604	173		541.604	102		541.604	90		541.604	95		541.604	100		541.604	94		541.604	103
541.816	106		541.816	277		541.816	108		541.816	98		541.816	96		541.816	108		541.816	88		541.816	100
542.027	103		542.027	458		542.027	94		542.027	95		542.027	99		542.027	107		542.027	92		542.027	99
542.239	104		542.239	755		542.239	101		542.239	97		542.239	96		542.239	113		542.239	92		542.239	105
542.45	108		542.45	1031		542.45	99		542.45	101		542.45	105		542.45	113		542.45	103		542.45	95
542.661	110		542.661	1428		542.661	95		542.661	93		542.661	112		542.661	103		542.661	86		542.661	102
542.873	120		542.873	1696		542.873	111		542.873	107		542.873	112		542.873	121		542.873	111		542.873	95
543.084	106		543.084	1908		543.084	94		543.084	102		543.084	105		543.084	126		543.084	102		543.084	100
543.296	131		543.296	2077		543.296	102		543.296	96		543.296	122		543.296	120		543.296	107		543.296	102
543.507	116		543.507	2299		543.507	103		543.507	99		543.507	107		543.507	130		543.507	101		543.507	90
543.718	118		543.718	2238		543.718	97		543.718	106		543.718	109		543.718	125		543.718	95		543.718	107
543.93	127		543.93	2270		543.93	97		543.93	102		543.93	126		543.93	117		543.93	100		543.93	109
544.141	113		544.141	2280		544.141	106		544.141	93		544.141	116		544.141	127		544.141	93		544.141	115
544.352	130		544.352	2207		544.352	108		544.352	109		544.352	113		544.352	134		544.352	103		544.352	95
544.564	138		544.564	2306		544.564	101		544.564	105		544.564	108		544.564	136		544.564	97		544.564	108
544.775	127		544.775	2161		544.775	92		544.775	104		544.775	110		544.775	134		544.775	101		544.775	96
544.986	120		544.986	2285		544.986	95		544.986	105		544.986	121		544.986	131		544.986	104		544.986	106
545.198	130		545.198	2226		545.198	90		545.198	102		545.198	113		545.198	135		545.198	99		545.198	102
545.409	123		545.409	2231		545.409	109		545.409	95		545.409	122		545.409	127		545.409	101		545.409	101
545.621	137		545.621	2191		545.621	100		545.621	98		545.621	108		545.621	123		545.621	92		545.621	89
545.832	119		545.832	2182		545.832	98		545.832	110		545.832	116		545.832	117		545.832	98		545.832	99
546.043	109		546.043	2201		546.043	94		546.043	90		546.043	106		546.043	136		546.043	106		546.043	102
546.255	133		546.255	2220		546.255	104		546.255	102		546.255	107		546.255	120		546.255	104		546.255	94
546.466	122		546.466	2254		546.466	98		546.466	104		546.466	123		546.466	126		546.466	98		546.466	98
546.677	130		546.677	2271		546.677	105		546.677	98		546.677	114		546.677	131		546.677	99		546.677	101
546.888	133		546.888	2300		546.888	102		546.888	97		546.888	100		546.888	113		546.888	97		546.888	108
547.1	133		547.1	2297		547.1	96		547.1	90		547.1	119		547.1	130		547.1	105		547.1	89
547.311	117		547.311	2156		547.311	96		547.311	97		547.311	104		547.311	123		547.311	102		547.311	96
547.522	118		547.522	2208		547.522	99		547.522	96		547.522	123		547.522	129		547.522	100		547.522	102
547.734	120		547.734	2127		547.734	98		547.734	104		547.734	115		547.734	123		547.734	105		547.734	93
547.945	120		547.945	1978		547.945	109		547.945	86		547.945	112		547.945	123		547.945	94		547.945	97
548.156	128		548.156	1843		548.156	98		548.156	91		548.156	119		548.156	124		548.156	106		548.156	112
548.368	119		548.368	1881		548.368	101		548.368	110		548.368	109		548.368	131		548.368	94		548.368	100
548.579	123		548.579	1767		548.579	104		548.579	99		548.579	120		548.579	139		548.579	101		548.579	102
548.79	135		548.79	1709		548.79	107		548.79	90		548.79	111		548.79	115		548.79	97		548.79	90
549.001	128		549.001	1633		549.001	96		549.001	102		549.001	119		549.001	109		549.001	104		549.001	107
549.213	119		549.213	1475		549.213	95		549.213	104		549.213	112		549.213	132		549.213	92		549.213	100
549.424	114		549.424	1449		549.424	100		549.424	91		549.424	105		549.424	117		549.424	117		549.424	104
549.635	124		549.635	1368		549.635	98		549.635	91		549.635	112		549.635	128		549.635	92		549.635	96
549.846	122		549.846	1234		549.846	103		549.846	98		549.846	116		549.846	125		549.846	103		549.846	102
550.058	136		550.058	1142		550.058	95		550.058	102		550.058	102		550.058	117		550.058	95		550.058	97
550.269	130		550.269	1042		550.269	93		550.269	102		550.269	110		550.269	122		550.269	111		550.269	94
550.48	127		550.48	1060		550.48	101		550.48	102		550.48	124		550.48	118		550.48	98		550.48	92
550.691	116		550.691	978		550.691	100		550.691	90		550.691	102		550.691	120		550.691	98		550.691	97
550.903	128		550.903	908		550.903	100		550.903	90		550.903	105		550.903	132		550.903	95		550.903	96
551.114	120		551.114	833		551.114	96		551.114	93		551.114	116		551.114	115		551.114	103		551.114	103
551.325	126		551.325	845		551.325	96		551.325	110		551.325	112		551.325	130		551.325	100		551.325	109
551.536	142		551.536	761		551.536	106		551.536	100		551.536	105		551.536	116		551.536	106		551.536	105
551.748	125		551.748	664		551.748	94		551.748	105		551.748	106		551.748	119		551.748	104		551.748	101
551.959	125		551.959	655		551.959	114		551.959	97		551.959	116		551.959	114		551.959	92		551.959	111
552.17	122		552.17	634		552.17	108		552.17	105		552.17	113		552.17	133		552.17	91		552.17	94
552.381	118		552.381	554		552.381	90		552.381	98		552.381	117		552.381	135		552.381	100		552.381	104
552.592	122		552.592	530		552.592	107		552.592	100		552.592	124		552.592	133		552.592	91		552.592	91
552.804	117		552.804	510		552.804	101		552.804	97		552.804	116		552.804	115		552.804	102		552.804	101
553.015	106		553.015	479		553.015	94		553.015	93		553.015	127		553.015	109		553.015	101		553.015	109
553.226	128		553.226	432		553.226	104		553.226	90		553.226	119		553.226	134		553.226	103		553.226	99
553.437	115		553.437	434		553.437	96		553.437	111		553.437	111		553.437	126		553.437	101		553.437	98
553.648	117		553.648	357		553.648	107		553.648	109		553.648	119		553.648	125		553.648	97		553.648	101
553.86	128		553.86	341		553.86	82		553.86	101		553.86	119		553.86	121		553.86	97		553.86	99
554.071	120		554.071	346		554.071	104		554.071	85		554.071	108		554.071	135		554.071	105		554.071	96
554.282	122		554.282	333		554.282	103		554.282	100		554.282	128		554.282	131		554.282	92		554.282	92
554.493	112		554.493	316		554.493	99		554.493	94		554.493	113		554.493	134		554.493	108		554.493	105
554.704	121		554.704	268		554.704	94		554.704	104		554.704	111		554.704	135		554.704	98		554.704	102
554.915	114		554.915	249		554.915	103		554.915	104		554.915	115		554.915	112		554.915	102		554.915	97
555.127	121		555.127	255		555.127	102		555.127	99		555.127	132		555.127	124		555.127	102		555.127	103
555.338	124		555.338	226		555.338	105		555.338	93		555.338	113		555.338	144		555.338	112		555.338	89
555.549	115		555.549	221		555.549	96		555.549	96		555.549	110		555.549	120		555.549	99		555.549	94
555.76	130		555.76	233		555.76	97		555.76	101		555.76	120		555.76	134		555.76	101		555.76	107
555.971	129		555.971	206		555.971	104		555.971	99		555.971	121		555.971	129		555.971	102		555.971	94
556.182	109		556.182	184		556.182	96		556.182	96		556.182	117		556.182	118		556.182	106		556.182	103
556.393	127		556.393	215		556.393	106		556.393	101		556.393	107		556.393	129		556.393	88		556.393	106
556.605	122		556.605	198		556.605	92		556.605	101		556.605	113		556.605	123		556.605	111		556.605	102
556.816	132		556.816	194		556.816	105		556.816	94		556.816	103		556.816	123		556.816	93		556.816	98
557.027	118		557.027	167		557.027	99		557.027	96		557.027	125		557.027	131		557.027	99		557.027	97
557.238	116		557.238	181		557.238	102		557.238	98		557.238	118		557.238	130		557.238	98		557.238	98
557.449	112		557.449	189		557.449	95		557.449	105		557.449	116		557.449	130		557.449	93		557.449	92
557.66	128		557.66	170		557.66	103		557.66	98		557.66	125		557.66	113		557.66	95		557.66	104
557.871	129		557.871	200		557.871	99		557.871	93		557.871	103		557.871	140		557.871	106		557.871	108
558.082	115		558.082	162		558.082	101		558.082	96		558.082	115		558.082	136		558.082	98		558.082	102
558.293	116		558.293	171		558.293	96		558.293	105		558.293	125		558.293	146		558.293	106		558.293	111
558.505	121		558.505	164		558.505	103		558.505	101		558.505	121		558.505	127		558.505	103		558.505	89
558.716	123		558.716	179		558.716	99		558.716	113		558.716	123		558.716	134		558.716	105		558.716	106
558.927	124		558.927	150		558.927	104		558.927	101		558.927	117		558.927	136		558.927	102		558.927	101
559.138	109		559.138	175		559.138	92		559.138	111		559.138	123		559.138	116		559.138	99		559.138	119
559.349	113		559.349	153		559.349	102		559.349	93		559.349	116		559.349	133		559.349	107		559.349	99
559.56	129		559.56	160		559.56	98		559.56	93		559.56	112		559.56	137		559.56	98		559.56	99
559.771	124		559.771	165		559.771	93		559.771	95		559.771	107		559.771	123		559.771	97		559.771	91
559.982	130		559.982	167		559.982	102		559.982	105		559.982	110		559.982	132		559.982	108		559.982	106
560.193	118		560.193	148		560.193	92		560.193	102		560.193	120		560.193	126		560.193	89		560.193	96
560.404	130		560.404	165		560.404	98		560.404	97		560.404	122		560.404	133		560.404	103		560.404	94
560.615	115		560.615	142		560.615	100		560.615	107		560.615	111		560.615	137		560.615	97		560.615	97
560.826	124		560.826	150		560.826	106		560.826	109		560.826	116		560.826	140		560.826	91		560.826	96
561.037	122		561.037	168		561.037	94		561.037	102		561.037	113		561.037	120		561.037	101		561.037	100
561.248	110		561.248	150		561.248	99		561.248	99		561.248	114		561.248	157		561.248	97		561.248	102
561.459	127		561.459	153		561.459	107		561.459	99		561.459	111		561.459	126		561.459	94		561.459	108
561.67	122		561.67	154		561.67	103		561.67	103		561.67	129		561.67	147		561.67	96		561.67	92
561.881	119		561.881	163		561.881	100		561.881	104		561.881	129		561.881	147		561.881	109		561.881	108
562.092	132		562.092	140		562.092	95		562.092	94		562.092	116		562.092	141		562.092	102		562.092	93
562.303	130		562.303	163		562.303	104		562.303	107		562.303	99		562.303	139		562.303	94		562.303	101
562.514	139		562.514	152		562.514	108		562.514	99		562.514	123		562.514	137		562.514	105		562.514	105
562.725	129		562.725	144		562.725	99		562.725	105		562.725	112		562.725	122		562.725	99		562.725	101
562.936	120		562.936	160		562.936	93		562.936	97		562.936	104		562.936	158		562.936	106		562.936	103
563.147	137		563.147	163		563.147	94		563.147	92		563.147	112		563.147	137		563.147	94		563.147	93
563.358	119		563.358	163		563.358	99		563.358	90		563.358	119		563.358	132		563.358	96		563.358	93
563.569	125		563.569	170		563.569	104		563.569	96		563.569	131		563.569	148		563.569	107		563.569	98
563.78	120		563.78	143		563.78	102		563.78	97		563.78	108		563.78	146		563.78	98		563.78	105
563.991	123		563.991	145		563.991	100		563.991	98		563.991	117		563.991	131		563.991	103		563.991	96
564.202	120		564.202	157		564.202	104		564.202	102		564.202	115		564.202	155		564.202	98		564.202	104
564.413	125		564.413	138		564.413	88		564.413	106		564.413	109		564.413	137		564.413	101		564.413	96
564.624	124		564.624	148		564.624	96		564.624	110		564.624	110		564.624	151		564.624	102		564.624	97
564.835	124		564.835	140		564.835	93		564.835	97		564.835	107		564.835	130		564.835	102		564.835	100
565.046	119		565.046	142		565.046	98		565.046	96		565.046	105		565.046	144		565.046	102		565.046	91
565.257	112		565.257	143		565.257	106		565.257	94		565.257	109		565.257	160		565.257	102		565.257	98
565.468	133		565.468	136		565.468	94		565.468	97		565.468	117		565.468	137		565.468	102		565.468	107
565.679	141		565.679	163		565.679	88		565.679	97		565.679	105		565.679	129		565.679	98		565.679	101
565.89	132		565.89	141		565.89	99		565.89	95		565.89	120		565.89	154		565.89	107		565.89	105
566.101	130		566.101	159		566.101	101		566.101	99		566.101	126		566.101	160		566.101	100		566.101	102
566.312	131		566.312	144		566.312	97		566.312	97		566.312	119		566.312	150		566.312	85		566.312	106
566.523	128		566.523	163		566.523	95		566.523	109		566.523	115		566.523	157		566.523	106		566.523	102
566.734	126		566.734	165		566.734	99		566.734	104		566.734	113		566.734	151		566.734	102		566.734	96
566.945	125		566.945	154		566.945	101		566.945	104		566.945	127		566.945	144		566.945	101		566.945	92
567.156	129		567.156	154		567.156	106		567.156	101		567.156	106		567.156	138		567.156	107		567.156	109
567.367	134		567.367	151		567.367	103		567.367	103		567.367	122		567.367	166		567.367	103		567.367	109
567.577	133		567.577	157		567.577	98		567.577	107		567.577	115		567.577	158		567.577	95		567.577	94
567.788	116		567.788	150		567.788	94		567.788	101		567.788	120		567.788	175		567.788	98		567.788	96
567.999	119		567.999	148		567.999	94		567.999	95		567.999	114		567.999	150		567.999	101		567.999	106
568.21	129		568.21	154		568.21	99		568.21	97		568.21	113		568.21	178		568.21	94		568.21	94
568.421	125		568.421	160		568.421	95		568.421	91		568.421	125		568.421	152		568.421	95		568.421	100
568.632	117		568.632	152		568.632	101		568.632	100		568.632	110		568.632	148		568.632	105		568.632	104
568.843	129		568.843	160		568.843	113		568.843	106		568.843	125		568.843	153		568.843	98		568.843	100
569.054	116		569.054	148		569.054	106		569.054	102		569.054	130		569.054	157		569.054	101		569.054	99
569.265	138		569.265	168		569.265	82		569.265	95		569.265	122		569.265	170		569.265	97		569.265	96
569.475	125		569.475	150		569.475	95		569.475	106		569.475	121		569.475	157		569.475	98		569.475	94
569.686	124		569.686	173		569.686	100		569.686	102		569.686	106		569.686	169		569.686	98		569.686	101
569.897	135		569.897	155		569.897	108		569.897	93		569.897	112		569.897	162		569.897	97		569.897	99
570.108	124		570.108	158		570.108	94		570.108	100		570.108	119		570.108	152		570.108	107		570.108	96
570.319	120		570.319	170		570.319	112		570.319	106		570.319	131		570.319	155		570.319	94		570.319	104
570.53	139		570.53	154		570.53	108		570.53	99		570.53	124		570.53	161		570.53	104		570.53	98
570.741	120		570.741	168		570.741	104		570.741	93		570.741	109		570.741	168		570.741	106		570.741	103
570.951	128		570.951	166		570.951	107		570.951	96		570.951	117		570.951	156		570.951	102		570.951	94
571.162	125		571.162	159		571.162	89		571.162	107		571.162	126		571.162	183		571.162	98		571.162	98
571.373	137		571.373	166		571.373	79		571.373	94		571.373	123		571.373	180		571.373	101		571.373	105
571.584	134		571.584	141		571.584	95		571.584	105		571.584	131		571.584	163		571.584	96		571.584	95
571.795	120		571.795	168		571.795	98		571.795	100		571.795	125		571.795	179		571.795	94		571.795	97
572.006	123		572.006	173		572.006	104		572.006	95		572.006	118		572.006	172		572.006	109		572.006	100
572.216	132		572.216	181		572.216	92		572.216	103		572.216	133		572.216	172		572.216	103		572.216	102
572.427	139		572.427	166		572.427	106		572.427	95		572.427	136		572.427	171		572.427	92		572.427	92
572.638	134		572.638	141		572.638	91		572.638	98		572.638	131		572.638	164		572.638	101		572.638	98
572.849	113		572.849	186		572.849	90		572.849	98		572.849	126		572.849	173		572.849	99		572.849	97
573.06	131		573.06	171		573.06	103		573.06	95		573.06	125		573.06	175		573.06	110		573.06	91
573.27	122		573.27	168		573.27	110		573.27	106		573.27	128		573.27	179		573.27	106		573.27	101
573.481	137		573.481	182		573.481	102		573.481	94		573.481	114		573.481	183		573.481	98		573.481	107
573.692	124		573.692	185		573.692	97		573.692	106		573.692	134		573.692	187		573.692	111		573.692	91
573.903	137		573.903	194		573.903	99		573.903	101		573.903	132		573.903	178		573.903	94		573.903	96
574.114	132		574.114	177		574.114	95		574.114	105		574.114	137		574.114	178		574.114	107		574.114	98
574.324	130		574.324	182		574.324	100		574.324	105		574.324	134		574.324	214		574.324	96		574.324	98
574.535	123		574.535	179		574.535	99		574.535	92		574.535	131		574.535	189		574.535	90		574.535	97
574.746	131		574.746	181		574.746	92		574.746	102		574.746	133		574.746	179		574.746	110		574.746	99
574.957	145		574.957	190		574.957	97		574.957	97		574.957	131		574.957	176		574.957	93		574.957	104
575.168	148		575.168	175		575.168	105		575.168	107		575.168	114		575.168	197		575.168	106		575.168	97
575.378	132		575.378	189		575.378	105		575.378	96		575.378	128		575.378	181		575.378	97		575.378	88
575.589	144		575.589	192		575.589	111		575.589	95		575.589	124		575.589	192		575.589	92		575.589	104
575.8	147		575.8	206		575.8	96		575.8	105		575.8	126		575.8	212		575.8	98		575.8	109
576.011	142		576.011	208		576.011	93		576.011	102		576.011	140		576.011	202		576.011	104		576.011	103
576.221	120		576.221	194		576.221	96		576.221	98		576.221	138		576.221	199		576.221	106		576.221	100
576.432	139		576.432	218		576.432	96		576.432	96		576.432	132		576.432	203		576.432	102		576.432	96
576.643	125		576.643	207		576.643	95		576.643	98		576.643	130		576.643	195		576.643	106		576.643	95
576.853	138		576.853	204		576.853	98		576.853	93		576.853	141		576.853	183		576.853	98		576.853	89
577.064	140		577.064	222		577.064	101		577.064	99		577.064	147		577.064	178		577.064	100		577.064	101
577.275	140		577.275	234		577.275	92		577.275	103		577.275	135		577.275	221		577.275	94		577.275	104
577.486	129		577.486	251		577.486	109		577.486	98		577.486	165		577.486	203		577.486	103		577.486	99
577.696	134		577.696	237		577.696	92		577.696	98		577.696	154		577.696	204		577.696	97		577.696	102
577.907	138		577.907	273		577.907	100		577.907	103		577.907	174		577.907	216		577.907	100		577.907	97
578.118	149		578.118	267		578.118	102		578.118	106		578.118	257		578.118	231		578.118	105		578.118	100
578.328	144		578.328	272		578.328	101		578.328	99		578.328	425		578.328	229		578.328	95		578.328	106
578.539	122		578.539	277		578.539	99		578.539	96		578.539	611		578.539	246		578.539	99		578.539	89
578.75	135		578.75	260		578.75	110		578.75	101		578.75	674		578.75	245		578.75	113		578.75	105
578.961	141		578.961	281		578.961	129		578.961	94		578.961	556		578.961	226		578.961	110		578.961	102
579.171	138		579.171	285		579.171	156		579.171	101		579.171	384		579.171	212		579.171	149		579.171	93
579.382	144		579.382	315		579.382	256		579.382	99		579.382	229		579.382	224		579.382	197		579.382	111
579.593	136		579.593	307		579.593	307		579.593	101		579.593	171		579.593	241		579.593	241		579.593	92
579.803	146		579.803	312		579.803	364		579.803	102		579.803	150		579.803	218		579.803	255		579.803	99
580.014	146		580.014	366		580.014	385		580.014	109		580.014	158		580.014	217		580.014	299		580.014	105
580.225	151		580.225	347		580.225	414		580.225	100		580.225	137		580.225	241		580.225	283		580.225	98
580.435	123		580.435	367		580.435	418		580.435	110		580.435	156		580.435	243		580.435	317		580.435	102
580.646	141		580.646	415		580.646	432		580.646	105		580.646	136		580.646	219		580.646	286		580.646	95
580.857	128		580.857	428		580.857	413		580.857	113		580.857	151		580.857	206		580.857	335		580.857	99
581.067	147		581.067	473		581.067	421		581.067	105		581.067	150		581.067	228		581.067	300		581.067	99
581.278	138		581.278	466		581.278	449		581.278	108		581.278	153		581.278	222		581.278	332		581.278	106
581.488	145		581.488	519		581.488	456		581.488	98		581.488	149		581.488	231		581.488	338		581.488	90
581.699	129		581.699	546		581.699	441		581.699	101		581.699	156		581.699	227		581.699	345		581.699	103
581.91	146		581.91	561		581.91	451		581.91	96		581.91	168		581.91	227		581.91	356		581.91	97
582.12	157		582.12	540		582.12	477		582.12	100		582.12	165		582.12	264		582.12	340		582.12	104
582.331	158		582.331	562		582.331	476		582.331	104		582.331	151		582.331	233		582.331	342		582.331	98
582.542	156		582.542	559		582.542	500		582.542	98		582.542	172		582.542	244		582.542	356		582.542	97
582.752	159		582.752	608		582.752	459		582.752	100		582.752	176		582.752	255		582.752	346		582.752	97
582.963	141		582.963	583		582.963	464		582.963	99		582.963	157		582.963	261		582.963	299		582.963	97
583.173	151		583.173	601		583.173	472		583.173	111		583.173	158		583.173	247		583.173	351		583.173	107
583.384	127		583.384	583		583.384	421		583.384	99		583.384	178		583.384	257		583.384	326		583.384	99
583.595	124		583.595	608		583.595	477		583.595	94		583.595	186		583.595	245		583.595	323		583.595	100
583.805	139		583.805	631		583.805	466		583.805	101		583.805	173		583.805	235		583.805	379		583.805	94
584.016	145		584.016	564		584.016	523		584.016	104		584.016	180		584.016	274		584.016	346		584.016	94
584.226	156		584.226	592		584.226	527		584.226	96		584.226	171		584.226	253		584.226	333		584.226	103
584.437	156		584.437	633		584.437	477		584.437	96		584.437	183		584.437	254		584.437	351		584.437	98
584.648	151		584.648	626		584.648	468		584.648	88		584.648	186		584.648	249		584.648	348		584.648	99
584.858	154		584.858	618		584.858	495		584.858	103		584.858	207		584.858	257		584.858	386		584.858	99
585.069	152		585.069	612		585.069	519		585.069	99		585.069	219		585.069	249		585.069	333		585.069	99
585.279	152		585.279	580		585.279	529		585.279	116		585.279	212		585.279	264		585.279	352		585.279	92
585.49	147		585.49	584		585.49	476		585.49	108		585.49	221		585.49	265		585.49	371		585.49	105
585.7	151		585.7	604		585.7	504		585.7	110		585.7	231		585.7	300		585.7	360		585.7	101
585.911	176		585.911	570		585.911	541		585.911	100		585.911	257		585.911	284		585.911	395		585.911	104
586.121	152		586.121	589		586.121	518		586.121	92		586.121	259		586.121	269		586.121	345		586.121	98
586.332	153		586.332	589		586.332	498		586.332	104		586.332	255		586.332	273		586.332	367		586.332	104
586.543	142		586.543	586		586.543	504		586.543	105		586.543	287		586.543	277		586.543	365		586.543	99
586.753	159		586.753	595		586.753	516		586.753	94		586.753	297		586.753	307		586.753	388		586.753	102
586.964	156		586.964	585		586.964	518		586.964	104		586.964	350		586.964	288		586.964	353		586.964	107
587.174	132		587.174	594		587.174	534		587.174	98		587.174	372		587.174	283		587.174	364		587.174	107
587.385	157		587.385	580		587.385	555		587.385	114		587.385	377		587.385	301		587.385	346		587.385	104
587.595	152		587.595	589		587.595	509		587.595	95		587.595	408		587.595	285		587.595	347		587.595	101
587.806	185		587.806	598		587.806	544		587.806	103		587.806	416		587.806	281		587.806	375		587.806	92
588.016	152		588.016	577		588.016	494		588.016	102		588.016	412		588.016	302		588.016	374		588.016	97
588.227	153		588.227	546		588.227	548		588.227	105		588.227	413		588.227	300		588.227	376		588.227	101
588.437	172		588.437	586		588.437	528		588.437	93		588.437	413		588.437	326		588.437	374		588.437	102
588.648	168		588.648	570		588.648	530		588.648	96		588.648	423		588.648	306		588.648	357		588.648	87
588.858	144		588.858	574		588.858	547		588.858	107		588.858	383		588.858	288		588.858	395		588.858	91
589.069	142		589.069	587		589.069	515		589.069	106		589.069	364		589.069	282		589.069	388		589.069	101
589.279	153		589.279	594		589.279	553		589.279	100		589.279	341		589.279	299		589.279	406		589.279	94
589.49	139		589.49	546		589.49	574		589.49	99		589.49	327		589.49	303		589.49	378		589.49	106
589.7	164		589.7	552		589.7	537		589.7	100		589.7	321		589.7	322		589.7	361		589.7	107
589.911	159		589.911	539		589.911	558		589.911	98		589.911	329		589.911	326		589.911	398		589.911	104
590.121	159		590.121	551		590.121	547		590.121	107		590.121	328		590.121	304		590.121	355		590.121	106
590.332	150		590.332	531		590.332	535		590.332	92		590.332	325		590.332	313		590.332	371		590.332	106
590.542	157		590.542	476		590.542	569		590.542	99		590.542	329		590.542	311		590.542	378		590.542	100
590.752	157		590.752	504		590.752	591		590.752	98		590.752	328		590.752	294		590.752	394		590.752	94
590.963	156		590.963	488		590.963	534		590.963	101		590.963	364		590.963	285		590.963	391		590.963	93
591.173	163		591.173	516		591.173	573		591.173	92		591.173	392		591.173	320		591.173	376		591.173	107
591.384	174		591.384	451		591.384	561		591.384	105		591.384	417		591.384	315		591.384	379		591.384	101
591.594	153		591.594	438		591.594	565		591.594	99		591.594	389		591.594	328		591.594	382		591.594	108
591.805	165		591.805	423		591.805	507		591.805	97		591.805	435		591.805	332		591.805	405		591.805	100
592.015	145		592.015	460		592.015	565		592.015	95		592.015	410		592.015	342		592.015	365		592.015	105
592.225	178		592.225	447		592.225	575		592.225	103		592.225	407		592.225	307		592.225	367		592.225	107
592.436	173		592.436	402		592.436	562		592.436	100		592.436	369		592.436	302		592.436	395		592.436	102
592.646	169		592.646	423		592.646	551		592.646	100		592.646	399		592.646	312		592.646	360		592.646	97
592.857	163		592.857	419		592.857	507		592.857	96		592.857	380		592.857	318		592.857	385		592.857	93
593.067	191		593.067	392		593.067	588		593.067	93		593.067	388		593.067	308		593.067	411		593.067	100
593.278	153		593.278	377		593.278	533		593.278	102		593.278	367		593.278	308		593.278	409		593.278	101
593.488	165		593.488	385		593.488	568		593.488	102		593.488	353		593.488	315		593.488	373		593.488	101
593.698	166		593.698	389		593.698	520		593.698	94		593.698	342		593.698	308		593.698	356		593.698	98
593.909	177		593.909	372		593.909	595		593.909	97		593.909	338		593.909	305		593.909	362		593.909	99
594.119	181		594.119	391		594.119	557		594.119	100		594.119	348		594.119	315		594.119	385		594.119	95
594.33	157		594.33	362		594.33	585		594.33	98		594.33	387		594.33	320		594.33	350		594.33	97
594.54	169		594.54	356		594.54	486		594.54	104		594.54	360		594.54	308		594.54	376		594.54	97
594.75	140		594.75	385		594.75	561		594.75	104		594.75	352		594.75	292		594.75	366		594.75	106
594.961	185		594.961	341		594.961	571		594.961	101		594.961	415		594.961	295		594.961	370		594.961	104
595.171	195		595.171	359		595.171	582		595.171	99		595.171	395		595.171	319		595.171	347		595.171	100
595.381	158		595.381	356		595.381	550		595.381	100		595.381	384		595.381	291		595.381	389		595.381	109
595.592	163		595.592	316		595.592	572		595.592	91		595.592	373		595.592	295		595.592	380		595.592	105
595.802	180		595.802	323		595.802	570		595.802	103		595.802	381		595.802	325		595.802	381		595.802	104
596.012	181		596.012	295		596.012	534		596.012	106		596.012	411		596.012	339		596.012	365		596.012	101
596.223	171		596.223	316		596.223	535		596.223	85		596.223	343		596.223	304		596.223	384		596.223	106
596.433	177		596.433	329		596.433	545		596.433	105		596.433	316		596.433	321		596.433	361		596.433	106
596.643	160		596.643	322		596.643	568		596.643	105		596.643	318		596.643	313		596.643	359		596.643	97
596.854	174		596.854	294		596.854	576		596.854	88		596.854	300		596.854	329		596.854	406		596.854	93
597.064	170		597.064	305		597.064	539		597.064	95		597.064	277		597.064	339		597.064	390		597.064	93
597.274	180		597.274	308		597.274	550		597.274	99		597.274	272		597.274	315		597.274	391		597.274	102
597.485	169		597.485	302		597.485	564		597.485	96		597.485	276		597.485	313		597.485	362		597.485	99
597.695	171		597.695	313		597.695	557		597.695	111		597.695	250		597.695	314		597.695	372		597.695	103
597.905	159		597.905	286		597.905	543		597.905	103		597.905	236		597.905	312		597.905	372		597.905	102
598.116	162		598.116	286		598.116	566		598.116	100		598.116	252		598.116	297		598.116	350		598.116	91
598.326	161		598.326	276		598.326	527		598.326	106		598.326	264		598.326	280		598.326	367		598.326	110
598.536	175		598.536	279		598.536	556		598.536	101		598.536	270		598.536	303		598.536	383		598.536	101
598.747	174		598.747	264		598.747	528		598.747	105		598.747	246		598.747	333		598.747	374		598.747	110
598.957	174		598.957	269		598.957	541		598.957	105		598.957	229		598.957	293		598.957	371		598.957	102
599.167	153		599.167	269		599.167	532		599.167	95		599.167	254		599.167	311		599.167	330		599.167	106
599.377	157		599.377	283		599.377	526		599.377	104		599.377	246		599.377	306		599.377	316		599.377	111
599.588	161		599.588	303		599.588	543		599.588	92		599.588	248		599.588	304		599.588	357		599.588	107
599.798	165		599.798	279		599.798	490		599.798	99		599.798	233		599.798	304		599.798	373		599.798	104
600.008	165		600.008	281		600.008	499		600.008	103		600.008	200		600.008	295		600.008	375		600.008	101
600.219	170		600.219	280		600.219	521		600.219	102		600.219	217		600.219	285		600.219	368		600.219	92
600.429	163		600.429	295		600.429	532		600.429	101		600.429	221		600.429	304		600.429	366		600.429	97
600.639	146		600.639	266		600.639	521		600.639	103		600.639	234		600.639	294		600.639	369		600.639	102
600.849	173		600.849	254		600.849	491		600.849	104		600.849	224		600.849	293		600.849	364		600.849	103
601.06	161		601.06	257		601.06	494		601.06	110		601.06	231		601.06	292		601.06	334		601.06	101
601.27	169		601.27	281		601.27	536		601.27	90		601.27	224		601.27	292		601.27	348		601.27	101
601.48	164		601.48	285		601.48	501		601.48	112		601.48	213		601.48	281		601.48	349		601.48	113
601.69	166		601.69	268		601.69	513		601.69	105		601.69	210		601.69	305		601.69	385		601.69	92
601.901	163		601.901	260		601.901	548		601.901	91		601.901	219		601.901	290		601.901	345		601.901	104
602.111	142		602.111	288		602.111	510		602.111	96		602.111	202		602.111	291		602.111	358		602.111	104
602.321	162		602.321	247		602.321	519		602.321	103		602.321	224		602.321	303		602.321	317		602.321	98
602.531	181		602.531	250		602.531	511		602.531	93		602.531	200		602.531	292		602.531	320		602.531	104
602.741	178		602.741	250		602.741	545		602.741	102		602.741	220		602.741	288		602.741	380		602.741	105
602.952	157		602.952	236		602.952	452		602.952	95		602.952	213		602.952	280		602.952	350		602.952	90
603.162	174		603.162	274		603.162	498		603.162	91		603.162	218		603.162	280		603.162	345		603.162	97
603.372	165		603.372	261		603.372	452		603.372	98		603.372	202		603.372	280		603.372	331		603.372	98
603.582	158		603.582	275		603.582	522		603.582	102		603.582	232		603.582	290		603.582	325		603.582	102
603.792	170		603.792	267		603.792	529		603.792	97		603.792	197		603.792	313		603.792	347		603.792	106
604.003	169		604.003	263		604.003	439		604.003	101		604.003	189		604.003	286		604.003	296		604.003	99
604.213	171		604.213	259		604.213	472		604.213	96		604.213	206		604.213	282		604.213	375		604.213	94
604.423	181		604.423	248		604.423	498		604.423	99		604.423	212		604.423	296		604.423	350		604.423	106
604.633	155		604.633	271		604.633	468		604.633	93		604.633	215		604.633	251		604.633	316		604.633	100
604.843	160		604.843	247		604.843	473		604.843	112		604.843	214		604.843	274		604.843	334		604.843	96
605.054	164		605.054	261		605.054	462		605.054	97		605.054	196		605.054	295		605.054	313		605.054	94
605.264	161		605.264	270		605.264	478		605.264	102		605.264	224		605.264	295		605.264	322		605.264	104
605.474	167		605.474	270		605.474	470		605.474	90		605.474	204		605.474	299		605.474	331		605.474	99
605.684	169		605.684	273		605.684	440		605.684	98		605.684	208		605.684	306		605.684	326		605.684	94
605.894	159		605.894	257		605.894	467		605.894	98		605.894	200		605.894	277		605.894	305		605.894	89
606.104	188		606.104	238		606.104	483		606.104	104		606.104	201		606.104	290		606.104	296		606.104	97
606.315	161		606.315	258		606.315	451		606.315	100		606.315	219		606.315	270		606.315	298		606.315	105
606.525	165		606.525	264		606.525	441		606.525	92		606.525	218		606.525	251		606.525	294		606.525	89
606.735	160		606.735	240		606.735	425		606.735	99		606.735	204		606.735	247		606.735	311		606.735	99
606.945	160		606.945	252		606.945	452		606.945	97		606.945	222		606.945	267		606.945	329		606.945	100
607.155	150		607.155	227		607.155	443		607.155	102		607.155	226		607.155	279		607.155	322		607.155	92
607.365	145		607.365	255		607.365	461		607.365	108		607.365	193		607.365	292		607.365	299		607.365	102
607.575	168		607.575	255		607.575	427		607.575	101		607.575	212		607.575	255		607.575	320		607.575	94
607.785	163		607.785	237		607.785	448		607.785	101		607.785	228		607.785	296		607.785	335		607.785	99
607.996	166		607.996	235		607.996	463		607.996	99		607.996	225		607.996	255		607.996	304		607.996	99
608.206	144		608.206	240		608.206	438		608.206	106		608.206	224		608.206	259		608.206	309		608.206	104
608.416	146		608.416	260		608.416	501		608.416	100		608.416	233		608.416	281		608.416	289		608.416	111
608.626	141		608.626	232		608.626	432		608.626	102		608.626	275		608.626	275		608.626	310		608.626	103
608.836	164		608.836	228		608.836	443		608.836	106		608.836	234		608.836	249		608.836	306		608.836	93
609.046	154		609.046	244		609.046	431		609.046	92		609.046	251		609.046	261		609.046	281		609.046	102
609.256	159		609.256	253		609.256	392		609.256	102		609.256	274		609.256	265		609.256	289		609.256	88
609.466	153		609.466	237		609.466	422		609.466	106		609.466	299		609.466	281		609.466	299		609.466	105
609.676	153		609.676	250		609.676	427		609.676	101		609.676	302		609.676	255		609.676	297		609.676	113
609.886	167		609.886	235		609.886	406		609.886	106		609.886	300		609.886	283		609.886	295		609.886	103
610.096	149		610.096	262		610.096	393		610.096	105		610.096	324		610.096	242		610.096	300		610.096	103
610.306	179		610.306	246		610.306	424		610.306	102		610.306	369		610.306	254		610.306	295		610.306	92
610.517	157		610.517	254		610.517	402		610.517	108		610.517	357		610.517	256		610.517	276		610.517	102
610.727	152		610.727	249		610.727	389		610.727	99		610.727	441		610.727	278		610.727	300		610.727	105
610.937	155		610.937	250		610.937	450		610.937	91		610.937	475		610.937	260		610.937	295		610.937	107
611.147	162		611.147	243		611.147	435		611.147	97		611.147	544		611.147	279		611.147	292		611.147	105
611.357	162		611.357	229		611.357	371		611.357	105		611.357	611		611.357	240		611.357	300		611.357	94
611.567	167		611.567	238		611.567	413		611.567	90		611.567	774		611.567	293		611.567	265		611.567	96
611.777	143		611.777	218		611.777	429		611.777	95		611.777	897		611.777	304		611.777	293		611.777	107
611.987	152		611.987	268		611.987	389		611.987	103		611.987	1023		611.987	287		611.987	260		611.987	103
612.197	150		612.197	246		612.197	414		612.197	107		612.197	1158		612.197	298		612.197	318		612.197	100
612.407	155		612.407	227		612.407	396		612.407	97		612.407	1266		612.407	294		612.407	265		612.407	97
612.617	159		612.617	237		612.617	354		612.617	93		612.617	1258		612.617	308		612.617	279		612.617	93
612.827	152		612.827	219		612.827	406		612.827	92		612.827	1335		612.827	280		612.827	279		612.827	102
613.037	156		613.037	238		613.037	416		613.037	91		613.037	1292		613.037	307		613.037	301		613.037	91
613.247	134		613.247	230		613.247	387		613.247	109		613.247	1285		613.247	291		613.247	285		613.247	93
613.457	153		613.457	250		613.457	386		613.457	97		613.457	1290		613.457	280		613.457	290		613.457	101
613.667	170		613.667	244		613.667	339		613.667	109		613.667	1227		613.667	257		613.667	265		613.667	101
613.877	147		613.877	251		613.877	370		613.877	93		613.877	1202		613.877	304		613.877	262		613.877	100
614.087	152		614.087	239		614.087	372		614.087	98		614.087	1132		614.087	309		614.087	264		614.087	100
614.297	153		614.297	229		614.297	374		614.297	93		614.297	1127		614.297	291		614.297	270		614.297	101
614.507	142		614.507	262		614.507	380		614.507	104		614.507	1004		614.507	257		614.507	247		614.507	94
614.717	143		614.717	280		614.717	350		614.717	105		614.717	1001		614.717	282		614.717	273		614.717	103
614.927	148		614.927	255		614.927	361		614.927	104		614.927	1018		614.927	262		614.927	238		614.927	113
615.137	144		615.137	247		615.137	367		615.137	95		615.137	989		615.137	256		615.137	246		615.137	100
615.347	140		615.347	270		615.347	398		615.347	93		615.347	971		615.347	264		615.347	280		615.347	103
615.557	158		615.557	275		615.557	319		615.557	95		615.557	997		615.557	249		615.557	247		615.557	97
615.767	141		615.767	276		615.767	371		615.767	95		615.767	926		615.767	270		615.767	241		615.767	98
615.977	162		615.977	321		615.977	340		615.977	101		615.977	1005		615.977	255		615.977	260		615.977	101
616.187	153		616.187	286		616.187	372		616.187	97		616.187	993		616.187	262		616.187	261		616.187	107
616.397	173		616.397	326		616.397	340		616.397	102		616.397	959		616.397	246		616.397	250		616.397	94
616.607	162		616.607	362		616.607	348		616.607	96		616.607	1001		616.607	252		616.607	259		616.607	99
616.816	145		616.816	387		616.816	372		616.816	102		616.816	973		616.816	271		616.816	273		616.816	104
617.026	151		617.026	350		617.026	355		617.026	100		617.026	915		617.026	234		617.026	247		617.026	98
617.236	151		617.236	367		617.236	368		617.236	101		617.236	927		617.236	254		617.236	250		617.236	107
617.446	134		617.446	425		617.446	327		617.446	89		617.446	886		617.446	278		617.446	251		617.446	99
617.656	136		617.656	390		617.656	359		617.656	92		617.656	878		617.656	264		617.656	255		617.656	94
617.866	140		617.866	418		617.866	341		617.866	105		617.866	825		617.866	263		617.866	258		617.866	96
618.076	141		618.076	431		618.076	344		618.076	103		618.076	804		618.076	247		618.076	257		618.076	104
618.286	151		618.286	456		618.286	342		618.286	103		618.286	762		618.286	250		618.286	252		618.286	92
618.496	147		618.496	480		618.496	325		618.496	107		618.496	735		618.496	248		618.496	233		618.496	103
618.706	131		618.706	471		618.706	339		618.706	94		618.706	741		618.706	249		618.706	268		618.706	92
618.916	136		618.916	458		618.916	314		618.916	97		618.916	713		618.916	234		618.916	269		618.916	109
619.126	139		619.126	480		619.126	348		619.126	102		619.126	667		619.126	225		619.126	254		619.126	100
619.335	139		619.335	486		619.335	351		619.335	94		619.335	634		619.335	244		619.335	236		619.335	100
619.545	140		619.545	465		619.545	324		619.545	99		619.545	667		619.545	232		619.545	245		619.545	101
619.755	139		619.755	451		619.755	323		619.755	104		619.755	624		619.755	240		619.755	234		619.755	98
619.965	157		619.965	462		619.965	307		619.965	96		619.965	641		619.965	223		619.965	243		619.965	100
620.175	144		620.175	477		620.175	331		620.175	101		620.175	591		620.175	203		620.175	239		620.175	97
620.385	149		620.385	501		620.385	314		620.385	92		620.385	644		620.385	213		620.385	235		620.385	95
620.595	137		620.595	498		620.595	319		620.595	91		620.595	631		620.595	232		620.595	229		620.595	98
620.804	148		620.804	499		620.804	318		620.804	110		620.804	610		620.804	228		620.804	233		620.804	102
621.014	165		621.014	493		621.014	327		621.014	96		621.014	617		621.014	212		621.014	214		621.014	106
621.224	145		621.224	520		621.224	321		621.224	105		621.224	645		621.224	232		621.224	233		621.224	90
621.434	133		621.434	596		621.434	308		621.434	107		621.434	644		621.434	240		621.434	235		621.434	92
621.644	141		621.644	579		621.644	305		621.644	98		621.644	629		621.644	195		621.644	218		621.644	105
621.854	138		621.854	536		621.854	339		621.854	102		621.854	654		621.854	238		621.854	216		621.854	105
622.064	134		622.064	551		622.064	293		622.064	107		622.064	654		622.064	221		622.064	241		622.064	100
622.273	146		622.273	551		622.273	301		622.273	101		622.273	615		622.273	200		622.273	188		622.273	112
622.483	131		622.483	456		622.483	261		622.483	97		622.483	559		622.483	218		622.483	246		622.483	99
622.693	138		622.693	454		622.693	313		622.693	104		622.693	551		622.693	228		622.693	221		622.693	89
622.903	133		622.903	449		622.903	280		622.903	93		622.903	485		622.903	233		622.903	212		622.903	111
623.113	131		623.113	459		623.113	311		623.113	102		623.113	465		623.113	220		623.113	238		623.113	97
623.322	142		623.322	451		623.322	286		623.322	99		623.322	400		623.322	221		623.322	214		623.322	102
623.532	133		623.532	439		623.532	303		623.532	100		623.532	355		623.532	196		623.532	208		623.532	97
623.742	122		623.742	400		623.742	287		623.742	103		623.742	362		623.742	197		623.742	222		623.742	96
623.952	144		623.952	351		623.952	292		623.952	101		623.952	317		623.952	208		623.952	210		623.952	106
624.162	139		624.162	332		624.162	279		624.162	97		624.162	310		624.162	202		624.162	229		624.162	110
624.371	155		624.371	359		624.371	324		624.371	99		624.371	282		624.371	207		624.371	196		624.371	95
624.581	144		624.581	341		624.581	263		624.581	98		624.581	269		624.581	208		624.581	217		624.581	106
624.791	132		624.791	333		624.791	283		624.791	92		624.791	250		624.791	189		624.791	209		624.791	110
625.001	119		625.001	336		625.001	252		625.001	99		625.001	239		625.001	191		625.001	225		625.001	100
625.211	142		625.211	331		625.211	300		625.211	96		625.211	242		625.211	194		625.211	203		625.211	98
625.42	136		625.42	312		625.42	280		625.42	104		625.42	212		625.42	186		625.42	236		625.42	96
625.63	137		625.63	337		625.63	285		625.63	97		625.63	241		625.63	185		625.63	220		625.63	104
625.84	129		625.84	315		625.84	270		625.84	90		625.84	225		625.84	204		625.84	217		625.84	95
626.05	140		626.05	283		626.05	295		626.05	102		626.05	214		626.05	197		626.05	232		626.05	108
626.259	128		626.259	259		626.259	281		626.259	104		626.259	208		626.259	212		626.259	197		626.259	92
626.469	130		626.469	265		626.469	263		626.469	102		626.469	176		626.469	192		626.469	237		626.469	109
626.679	124		626.679	289		626.679	279		626.679	106		626.679	200		626.679	195		626.679	208		626.679	102
626.889	127		626.889	256		626.889	280		626.889	95		626.889	196		626.889	188		626.889	240		626.889	107
627.098	134		627.098	238		627.098	250		627.098	102		627.098	197		627.098	169		627.098	232		627.098	106
627.308	125		627.308	210		627.308	273		627.308	108		627.308	188		627.308	202		627.308	216		627.308	99
627.518	135		627.518	235		627.518	276		627.518	98		627.518	189		627.518	180		627.518	180		627.518	96
627.727	125		627.727	212		627.727	242		627.727	104		627.727	204		627.727	195		627.727	202		627.727	107
627.937	127		627.937	222		627.937	279		627.937	98		627.937	204		627.937	204		627.937	219		627.937	98
628.147	139		628.147	214		628.147	265		628.147	99		628.147	197		628.147	187		628.147	194		628.147	95
628.357	133		628.357	194		628.357	266		628.357	88		628.357	174		628.357	189		628.357	206		628.357	101
628.566	126		628.566	192		628.566	283		628.566	92		628.566	186		628.566	174		628.566	194		628.566	111
628.776	140		628.776	208		628.776	282		628.776	105		628.776	182		628.776	168		628.776	186		628.776	103
628.986	134		628.986	182		628.986	260		628.986	101		628.986	194		628.986	188		628.986	211		628.986	98
629.195	131		629.195	187		629.195	248		629.195	101		629.195	163		629.195	162		629.195	205		629.195	105
629.405	125		629.405	179		629.405	270		629.405	101		629.405	174		629.405	186		629.405	215		629.405	93
629.615	144		629.615	200		629.615	259		629.615	97		629.615	178		629.615	162		629.615	194		629.615	96
629.824	140		629.824	174		629.824	255		629.824	98		629.824	167		629.824	169		629.824	182		629.824	104
630.034	126		630.034	190		630.034	251		630.034	97		630.034	193		630.034	183		630.034	214		630.034	93
630.244	131		630.244	175		630.244	292		630.244	102		630.244	169		630.244	175		630.244	203		630.244	92
630.453	125		630.453	175		630.453	253		630.453	103		630.453	168		630.453	176		630.453	208		630.453	102
630.663	130		630.663	205		630.663	256		630.663	107		630.663	169		630.663	175		630.663	219		630.663	101
630.873	119		630.873	181		630.873	256		630.873	101		630.873	168		630.873	190		630.873	198		630.873	100
631.082	119		631.082	178		631.082	275		631.082	102		631.082	162		631.082	174		631.082	234		631.082	108
631.292	136		631.292	172		631.292	243		631.292	95		631.292	166		631.292	192		631.292	174		631.292	106
631.502	139		631.502	191		631.502	230		631.502	98		631.502	154		631.502	160		631.502	189		631.502	100
631.711	134		631.711	152		631.711	273		631.711	95		631.711	141		631.711	160		631.711	181		631.711	97
631.921	125		631.921	177		631.921	231		631.921	98		631.921	141		631.921	163		631.921	194		631.921	95
632.131	127		632.131	190		632.131	244		632.131	101		632.131	161		632.131	171		632.131	196		632.131	106
632.34	138		632.34	157		632.34	231		632.34	101		632.34	152		632.34	176		632.34	203		632.34	106
632.55	132		632.55	185		632.55	272		632.55	104		632.55	157		632.55	183		632.55	163		632.55	96
632.759	125		632.759	170		632.759	238		632.759	98		632.759	140		632.759	179		632.759	204		632.759	97
632.969	124		632.969	162		632.969	260		632.969	100		632.969	151		632.969	174		632.969	211		632.969	109
633.179	135		633.179	178		633.179	247		633.179	108		633.179	151		633.179	168		633.179	208		633.179	104
633.388	137		633.388	176		633.388	253		633.388	97		633.388	139		633.388	165		633.388	195		633.388	93
633.598	137		633.598	172		633.598	244		633.598	101		633.598	129		633.598	190		633.598	196		633.598	96
633.807	119		633.807	159		633.807	220		633.807	103		633.807	128		633.807	169		633.807	196		633.807	103
634.017	111		634.017	184		634.017	228		634.017	106		634.017	140		634.017	163		634.017	198		634.017	98
634.227	144		634.227	164		634.227	237		634.227	98		634.227	140		634.227	170		634.227	176		634.227	107
634.436	113		634.436	177		634.436	233		634.436	97		634.436	151		634.436	170		634.436	202		634.436	100
634.646	123		634.646	166		634.646	232		634.646	98		634.646	145		634.646	175		634.646	169		634.646	98
634.855	124		634.855	165		634.855	242		634.855	109		634.855	158		634.855	153		634.855	188		634.855	103
635.065	115		635.065	146		635.065	247		635.065	95		635.065	131		635.065	151		635.065	187		635.065	104
635.274	137		635.274	168		635.274	240		635.274	105		635.274	151		635.274	180		635.274	203		635.274	106
635.484	117		635.484	171		635.484	239		635.484	105		635.484	136		635.484	166		635.484	190		635.484	100
635.694	119		635.694	173		635.694	245		635.694	91		635.694	133		635.694	171		635.694	210		635.694	97
635.903	127		635.903	158		635.903	238		635.903	107		635.903	155		635.903	167		635.903	175		635.903	102
636.113	127		636.113	158		636.113	246		636.113	94		636.113	129		636.113	163		636.113	187		636.113	97
636.322	122		636.322	154		636.322	228		636.322	103		636.322	143		636.322	155		636.322	188		636.322	100
636.532	106		636.532	157		636.532	245		636.532	98		636.532	126		636.532	168		636.532	188		636.532	98
636.741	132		636.741	159		636.741	244		636.741	102		636.741	150		636.741	147		636.741	175		636.741	97
636.951	136		636.951	162		636.951	215		636.951	100		636.951	144		636.951	173		636.951	169		636.951	93
637.16	124		637.16	145		637.16	236		637.16	95		637.16	121		637.16	161		637.16	180		637.16	112
637.37	126		637.37	152		637.37	223		637.37	101		637.37	150		637.37	183		637.37	172		637.37	105
637.579	126		637.579	161		637.579	227		637.579	103		637.579	142		637.579	159		637.579	188		637.579	106
637.789	132		637.789	149		637.789	232		637.789	113		637.789	138		637.789	172		637.789	189		637.789	98
637.998	132		637.998	167		637.998	236		637.998	103		637.998	138		637.998	169		637.998	167		637.998	98
638.208	110		638.208	167		638.208	270		638.208	104		638.208	143		638.208	155		638.208	180		638.208	92
638.417	126		638.417	157		638.417	226		638.417	97		638.417	132		638.417	153		638.417	199		638.417	101
638.627	125		638.627	172		638.627	229		638.627	107		638.627	137		638.627	173		638.627	186		638.627	106
638.836	120		638.836	162		638.836	230		638.836	108		638.836	130		638.836	160		638.836	177		638.836	93
639.046	129		639.046	155		639.046	241		639.046	108		639.046	129		639.046	164		639.046	171		639.046	97
639.255	120		639.255	155		639.255	222		639.255	90		639.255	127		639.255	161		639.255	201		639.255	92
639.465	112		639.465	161		639.465	225		639.465	105		639.465	128		639.465	176		639.465	195		639.465	103
639.674	125		639.674	157		639.674	213		639.674	89		639.674	120		639.674	161		639.674	171		639.674	102
639.884	134		639.884	168		639.884	236		639.884	94		639.884	122		639.884	173		639.884	191		639.884	108
640.093	115		640.093	155		640.093	235		640.093	100		640.093	144		640.093	159		640.093	194		640.093	98
640.303	128		640.303	165		640.303	244		640.303	91		640.303	136		640.303	164		640.303	174		640.303	108
640.512	119		640.512	165		640.512	234		640.512	106		640.512	135		640.512	163		640.512	187		640.512	91
640.722	107		640.722	176		640.722	226		640.722	97		640.722	122		640.722	166		640.722	191		640.722	104
640.931	139		640.931	161		640.931	223		640.931	102		640.931	140		640.931	158		640.931	173		640.931	99
641.141	111		641.141	171		641.141	222		641.141	101		641.141	140		641.141	181		641.141	197		641.141	98
641.35	118		641.35	172		641.35	220		641.35	96		641.35	146		641.35	178		641.35	185		641.35	99
641.56	119		641.56	174		641.56	209		641.56	104		641.56	119		641.56	155		641.56	188		641.56	101
641.769	111		641.769	168		641.769	227		641.769	101		641.769	123		641.769	165		641.769	180		641.769	104
641.978	105		641.978	162		641.978	227		641.978	96		641.978	126		641.978	155		641.978	183		641.978	99
642.188	136		642.188	179		642.188	222		642.188	101		642.188	130		642.188	148		642.188	169		642.188	106
642.397	114		642.397	155		642.397	212		642.397	102		642.397	132		642.397	149		642.397	181		642.397	89
642.607	128		642.607	175		642.607	232		642.607	96		642.607	127		642.607	164		642.607	183		642.607	106
642.816	119		642.816	164		642.816	211		642.816	92		642.816	134		642.816	160		642.816	190		642.816	104
643.025	121		643.025	182		643.025	204		643.025	103		643.025	137		643.025	152		643.025	195		643.025	101
643.235	126		643.235	191		643.235	234		643.235	101		643.235	123		643.235	154		643.235	170		643.235	101
643.444	118		643.444	159		643.444	217		643.444	102		643.444	129		643.444	166		643.444	154		643.444	90
643.654	125		643.654	163		643.654	218		643.654	92		643.654	134		643.654	148		643.654	149		643.654	99
643.863	115		643.863	182		643.863	223		643.863	108		643.863	126		643.863	146		643.863	171		643.863	103
644.072	129		644.072	168		644.072	201		644.072	113		644.072	143		644.072	153		644.072	174		644.072	113
644.282	131		644.282	169		644.282	205		644.282	107		644.282	128		644.282	154		644.282	187		644.282	104
644.491	113		644.491	174		644.491	201		644.491	98		644.491	121		644.491	160		644.491	160		644.491	105
644.701	141		644.701	184		644.701	217		644.701	89		644.701	131		644.701	159		644.701	189		644.701	99
644.91	113		644.91	196		644.91	197		644.91	100		644.91	126		644.91	146		644.91	177		644.91	90
645.119	126		645.119	191		645.119	216		645.119	101		645.119	130		645.119	161		645.119	168		645.119	97
645.329	129		645.329	183		645.329	236		645.329	110		645.329	118		645.329	154		645.329	171		645.329	99
645.538	119		645.538	163		645.538	209		645.538	97		645.538	120		645.538	151		645.538	179		645.538	99
645.747	135		645.747	192		645.747	220		645.747	96		645.747	136		645.747	174		645.747	158		645.747	102
645.957	114		645.957	190		645.957	235		645.957	96		645.957	129		645.957	145		645.957	160		645.957	94
646.166	139		646.166	165		646.166	199		646.166	109		646.166	135		646.166	167		646.166	168		646.166	110
646.375	104		646.375	173		646.375	194		646.375	98		646.375	128		646.375	158		646.375	181		646.375	105
646.585	136		646.585	175		646.585	207		646.585	97		646.585	145		646.585	162		646.585	176		646.585	95
646.794	129		646.794	185		646.794	213		646.794	102		646.794	140		646.794	177		646.794	170		646.794	102
647.004	114		647.004	190		647.004	197		647.004	82		647.004	129		647.004	170		647.004	182		647.004	103
647.213	109		647.213	157		647.213	204		647.213	99		647.213	125		647.213	149		647.213	174		647.213	99
647.422	140		647.422	191		647.422	189		647.422	100		647.422	145		647.422	151		647.422	165		647.422	100
647.631	139		647.631	168		647.631	198		647.631	97		647.631	139		647.631	156		647.631	163		647.631	96
647.841	125		647.841	166		647.841	210		647.841	109		647.841	144		647.841	169		647.841	164		647.841	99
648.05	135		648.05	170		648.05	212		648.05	103		648.05	161		648.05	163		648.05	157		648.05	95
648.259	121		648.259	166		648.259	206		648.259	101		648.259	157		648.259	155		648.259	179		648.259	99
648.469	118		648.469	168		648.469	197		648.469	103		648.469	171		648.469	166		648.469	155		648.469	106
648.678	119		648.678	168		648.678	207		648.678	91		648.678	133		648.678	153		648.678	165		648.678	95
648.887	121		648.887	179		648.887	207		648.887	107		648.887	154		648.887	150		648.887	179		648.887	99
649.097	114		649.097	181		649.097	219		649.097	103		649.097	155		649.097	164		649.097	162		649.097	103
649.306	119		649.306	182		649.306	202		649.306	105		649.306	131		649.306	142		649.306	172		649.306	99
649.515	120		649.515	189		649.515	194		649.515	102		649.515	161		649.515	154		649.515	153		649.515	95
649.724	123		649.724	162		649.724	200		649.724	98		649.724	158		649.724	140		649.724	165		649.724	91
649.934	116		649.934	175		649.934	211		649.934	99		649.934	146		649.934	165		649.934	184		649.934	103
650.143	116		650.143	162		650.143	215		650.143	95		650.143	145		650.143	149		650.143	138		650.143	105
650.352	130		650.352	187		650.352	196		650.352	100		650.352	139		650.352	153		650.352	164		650.352	99
650.561	133		650.561	170		650.561	211		650.561	98		650.561	145		650.561	151		650.561	152		650.561	95
650.771	108		650.771	150		650.771	215		650.771	93		650.771	146		650.771	157		650.771	166		650.771	100
650.98	131		650.98	177		650.98	191		650.98	103		650.98	139		650.98	147		650.98	176		650.98	104
651.189	111		651.189	164		651.189	195		651.189	100		651.189	138		651.189	152		651.189	184		651.189	106
651.398	115		651.398	166		651.398	200		651.398	94		651.398	161		651.398	144		651.398	169		651.398	91
651.608	135		651.608	154		651.608	186		651.608	102		651.608	129		651.608	162		651.608	148		651.608	104
651.817	114		651.817	148		651.817	198		651.817	105		651.817	150		651.817	155		651.817	147		651.817	100
652.026	119		652.026	165		652.026	184		652.026	107		652.026	150		652.026	165		652.026	146		652.026	102
652.235	122		652.235	161		652.235	203		652.235	95		652.235	158		652.235	155		652.235	166		652.235	100
652.445	120		652.445	157		652.445	198		652.445	96		652.445	159		652.445	134		652.445	141		652.445	109
652.654	124		652.654	177		652.654	188		652.654	98		652.654	150		652.654	165		652.654	167		652.654	98
652.863	103		652.863	188		652.863	203		652.863	95		652.863	147		652.863	155		652.863	165		652.863	95
653.072	136		653.072	172		653.072	203		653.072	94		653.072	163		653.072	164		653.072	161		653.072	104
653.281	114		653.281	163		653.281	183		653.281	93		653.281	150		653.281	143		653.281	176		653.281	93
653.491	117		653.491	163		653.491	198		653.491	93		653.491	119		653.491	146		653.491	158		653.491	91
653.7	119		653.7	157		653.7	188		653.7	105		653.7	139		653.7	147		653.7	145		653.7	97
653.909	108		653.909	168		653.909	195		653.909	103		653.909	144		653.909	143		653.909	177		653.909	105
654.118	116		654.118	160		654.118	184		654.118	87		654.118	118		654.118	154		654.118	149		654.118	102
654.327	111		654.327	170		654.327	198		654.327	96		654.327	152		654.327	142		654.327	150		654.327	101
654.537	108		654.537	172		654.537	173		654.537	112		654.537	135		654.537	144		654.537	149		654.537	102
654.746	133		654.746	161		654.746	186		654.746	103		654.746	130		654.746	167		654.746	164		654.746	104
654.955	122		654.955	169		654.955	157		654.955	103		654.955	141		654.955	134		654.955	180		654.955	99
655.164	115		655.164	176		655.164	181		655.164	106		655.164	142		655.164	136		655.164	169		655.164	103
655.373	119		655.373	147		655.373	171		655.373	97		655.373	131		655.373	141		655.373	164		655.373	102
655.582	124		655.582	180		655.582	175		655.582	89		655.582	127		655.582	140		655.582	157		655.582	94
655.792	108		655.792	184		655.792	206		655.792	102		655.792	129		655.792	141		655.792	145		655.792	99
656.001	116		656.001	154		656.001	201		656.001	102		656.001	135		656.001	144		656.001	161		656.001	102
656.21	111		656.21	182		656.21	195		656.21	93		656.21	112		656.21	160		656.21	157		656.21	106
656.419	133		656.419	168		656.419	188		656.419	102		656.419	134		656.419	140		656.419	158		656.419	106
656.628	122		656.628	180		656.628	174		656.628	105		656.628	123		656.628	154		656.628	166		656.628	103
656.837	115		656.837	159		656.837	187		656.837	100		656.837	126		656.837	130		656.837	127		656.837	103
657.046	124		657.046	152		657.046	212		657.046	103		657.046	132		657.046	154		657.046	153		657.046	102
657.256	109		657.256	177		657.256	183		657.256	111		657.256	125		657.256	152		657.256	143		657.256	103
657.465	117		657.465	162		657.465	177		657.465	104		657.465	129		657.465	148		657.465	163		657.465	99
657.674	126		657.674	160		657.674	170		657.674	119		657.674	125		657.674	137		657.674	144		657.674	99
657.883	130		657.883	175		657.883	196		657.883	103		657.883	117		657.883	131		657.883	167		657.883	102
658.092	125		658.092	143		658.092	185		658.092	102		658.092	125		658.092	158		658.092	145		658.092	93
658.301	109		658.301	159		658.301	196		658.301	105		658.301	128		658.301	147		658.301	147		658.301	104
658.51	125		658.51	163		658.51	173		658.51	90		658.51	125		658.51	144		658.51	127		658.51	103
658.719	109		658.719	157		658.719	191		658.719	103		658.719	109		658.719	144		658.719	155		658.719	96
658.928	129		658.928	161		658.928	210		658.928	111		658.928	120		658.928	147		658.928	162		658.928	101
659.137	109		659.137	148		659.137	174		659.137	98		659.137	125		659.137	136		659.137	147		659.137	106
659.347	131		659.347	168		659.347	180		659.347	107		659.347	137		659.347	151		659.347	144		659.347	104
659.556	114		659.556	126		659.556	193		659.556	110		659.556	120		659.556	141		659.556	153		659.556	106
659.765	125		659.765	155		659.765	165		659.765	92		659.765	122		659.765	128		659.765	125		659.765	107
659.974	103		659.974	137		659.974	181		659.974	107		659.974	120		659.974	143		659.974	156		659.974	105
660.183	125		660.183	149		660.183	180		660.183	104		660.183	121		660.183	145		660.183	133		660.183	90
660.392	119		660.392	163		660.392	190		660.392	107		660.392	127		660.392	154		660.392	150		660.392	98
660.601	124		660.601	151		660.601	160		660.601	106		660.601	126		660.601	152		660.601	153		660.601	116
660.81	111		660.81	156		660.81	192		660.81	102		660.81	125		660.81	146		660.81	143		660.81	93
661.019	110		661.019	151		661.019	178		661.019	96		661.019	120		661.019	127		661.019	164		661.019	100
661.228	111		661.228	155		661.228	180		661.228	110		661.228	127		661.228	150		661.228	131		661.228	96
661.437	116		661.437	149		661.437	186		661.437	96		661.437	122		661.437	118		661.437	160		661.437	110
661.646	110		661.646	154		661.646	165		661.646	105		661.646	139		661.646	152		661.646	138		661.646	106
661.855	110		661.855	146		661.855	166		661.855	108		661.855	125		661.855	148		661.855	145		661.855	106
662.064	120		662.064	141		662.064	187		662.064	102		662.064	118		662.064	128		662.064	140		662.064	112
662.273	115		662.273	154		662.273	161		662.273	112		662.273	116		662.273	140		662.273	126		662.273	99
662.482	120		662.482	152		662.482	151		662.482	106		662.482	122		662.482	155		662.482	144		662.482	101
662.691	115		662.691	131		662.691	161		662.691	102		662.691	130		662.691	142		662.691	151		662.691	103
662.9	117		662.9	128		662.9	157		662.9	106		662.9	115		662.9	147		662.9	160		662.9	100
663.109	116		663.109	147		663.109	167		663.109	106		663.109	109		663.109	144		663.109	145		663.109	101
663.318	110		663.318	142		663.318	168		663.318	107		663.318	111		663.318	137		663.318	148		663.318	105
663.527	113		663.527	130		663.527	167		663.527	110		663.527	125		663.527	138		663.527	144		663.527	107
663.736	109		663.736	132		663.736	175		663.736	96		663.736	132		663.736	139		663.736	160		663.736	94
663.945	112		663.945	136		663.945	162		663.945	104		663.945	129		663.945	125		663.945	145		663.945	97
664.154	109		664.154	144		664.154	184		664.154	108		664.154	132		664.154	129		664.154	143		664.154	92
664.363	118		664.363	137		664.363	187		664.363	114		664.363	114		664.363	152		664.363	143		664.363	100
664.572	116		664.572	148		664.572	161		664.572	108		664.572	140		664.572	131		664.572	154		664.572	109
664.781	114		664.781	133		664.781	158		664.781	112		664.781	114		664.781	133		664.781	147		664.781	100
664.99	112		664.99	147		664.99	164		664.99	110		664.99	119		664.99	131		664.99	148		664.99	103
665.199	125		665.199	155		665.199	149		665.199	103		665.199	124		665.199	134		665.199	151		665.199	102
665.408	115		665.408	141		665.408	170		665.408	111		665.408	116		665.408	133		665.408	125		665.408	107
665.617	107		665.617	142		665.617	179		665.617	107		665.617	107		665.617	132		665.617	137		665.617	99
665.826	116		665.826	153		665.826	147		665.826	102		665.826	117		665.826	129		665.826	155		665.826	94
666.035	129		666.035	143		666.035	165		666.035	109		666.035	111		666.035	140		666.035	132		666.035	95
666.244	111		666.244	134		666.244	165		666.244	103		666.244	114		666.244	130		666.244	155		666.244	114
666.453	125		666.453	140		666.453	181		666.453	107		666.453	126		666.453	140		666.453	146		666.453	109
666.662	117		666.662	132		666.662	144		666.662	97		666.662	116		666.662	133		666.662	157		666.662	101
666.871	134		666.871	143		666.871	170		666.871	100		666.871	118		666.871	138		666.871	157		666.871	108
667.08	112		667.08	137		667.08	146		667.08	105		667.08	114		667.08	126		667.08	123		667.08	102
667.288	103		667.288	141		667.288	186		667.288	111		667.288	118		667.288	149		667.288	146		667.288	96
667.497	112		667.497	158		667.497	173		667.497	112		667.497	126		667.497	134		667.497	144		667.497	95
667.706	108		667.706	156		667.706	160		667.706	112		667.706	128		667.706	132		667.706	124		667.706	94
667.915	102		667.915	145		667.915	163		667.915	106		667.915	115		667.915	135		667.915	136		667.915	102
668.124	119		668.124	155		668.124	165		668.124	94		668.124	119		668.124	139		668.124	137		668.124	111
668.333	113		668.333	144		668.333	157		668.333	101		668.333	108		668.333	121		668.333	128		668.333	95
668.542	117		668.542	151		668.542	162		668.542	103		668.542	122		668.542	146		668.542	122		668.542	105
668.751	116		668.751	163		668.751	157		668.751	104		668.751	116		668.751	125		668.751	138		668.751	98
668.96	122		668.96	147		668.96	143		668.96	95		668.96	115		668.96	121		668.96	141		668.96	94
669.169	107		669.169	158		669.169	150		669.169	104		669.169	117		669.169	145		669.169	121		669.169	98
669.377	104		669.377	140		669.377	151		669.377	105		669.377	129		669.377	123		669.377	136		669.377	94
669.586	121		669.586	165		669.586	161		669.586	104		669.586	120		669.586	135		669.586	134		669.586	98
669.795	113		669.795	154		669.795	155		669.795	106		669.795	115		669.795	126		669.795	149		669.795	115
670.004	131		670.004	147		670.004	148		670.004	105		670.004	118		670.004	142		670.004	125		670.004	100
670.213	112		670.213	140		670.213	146		670.213	100		670.213	108		670.213	122		670.213	138		670.213	102
670.422	122		670.422	150		670.422	148		670.422	105		670.422	128		670.422	128		670.422	136		670.422	104
670.631	113		670.631	147		670.631	161		670.631	103		670.631	119		670.631	134		670.631	142		670.631	108
670.839	111		670.839	147		670.839	163		670.839	111		670.839	119		670.839	141		670.839	136		670.839	106
671.048	112		671.048	133		671.048	151		671.048	106		671.048	113		671.048	135		671.048	147		671.048	102
671.257	123		671.257	141		671.257	147		671.257	101		671.257	122		671.257	130		671.257	127		671.257	103
671.466	108		671.466	141		671.466	168		671.466	111		671.466	114		671.466	129		671.466	130		671.466	103
671.675	110		671.675	141		671.675	169		671.675	110		671.675	121		671.675	118		671.675	127		671.675	93
671.884	120		671.884	133		671.884	151		671.884	105		671.884	118		671.884	133		671.884	119		671.884	103
672.092	120		672.092	140		672.092	150		672.092	99		672.092	118		672.092	128		672.092	114		672.092	97
672.301	108		672.301	132		672.301	140		672.301	110		672.301	126		672.301	115		672.301	150		672.301	110
672.51	112		672.51	143		672.51	135		672.51	109		672.51	111		672.51	143		672.51	119		672.51	100
672.719	104		672.719	137		672.719	141		672.719	108		672.719	121		672.719	123		672.719	130		672.719	103
672.928	125		672.928	143		672.928	154		672.928	112		672.928	118		672.928	137		672.928	136		672.928	109
673.136	105		673.136	151		673.136	159		673.136	102		673.136	117		673.136	129		673.136	135		673.136	111
673.345	109		673.345	151		673.345	156		673.345	113		673.345	122		673.345	128		673.345	121		673.345	99
673.554	113		673.554	157		673.554	150		673.554	99		673.554	114		673.554	143		673.554	129		673.554	98
673.763	115		673.763	142		673.763	140		673.763	102		673.763	121		673.763	119		673.763	134		673.763	107
673.972	110		673.972	141		673.972	143		673.972	108		673.972	112		673.972	132		673.972	143		673.972	97
674.18	110		674.18	137		674.18	154		674.18	104		674.18	118		674.18	134		674.18	135		674.18	106
674.389	121		674.389	143		674.389	132		674.389	117		674.389	112		674.389	124		674.389	137		674.389	102
674.598	100		674.598	131		674.598	137		674.598	99		674.598	115		674.598	142		674.598	134		674.598	98
674.807	102		674.807	144		674.807	148		674.807	107		674.807	123		674.807	131		674.807	136		674.807	95
675.015	113		675.015	133		675.015	143		675.015	102		675.015	97		675.015	130		675.015	130		675.015	97
675.224	115		675.224	134		675.224	145		675.224	109		675.224	120		675.224	132		675.224	131		675.224	92
675.433	99		675.433	139		675.433	160		675.433	102		675.433	118		675.433	128		675.433	138		675.433	120
675.642	104		675.642	140		675.642	142		675.642	108		675.642	116		675.642	139		675.642	119		675.642	105
675.85	104		675.85	146		675.85	148		675.85	99		675.85	123		675.85	130		675.85	121		675.85	98
676.059	114		676.059	116		676.059	136		676.059	100		676.059	123		676.059	123		676.059	143		676.059	93
676.268	120		676.268	151		676.268	159		676.268	107		676.268	107		676.268	125		676.268	128		676.268	91
676.477	108		676.477	152		676.477	140		676.477	88		676.477	112		676.477	141		676.477	126		676.477	99
676.685	124		676.685	122		676.685	150		676.685	106		676.685	124		676.685	134		676.685	128		676.685	99
676.894	111		676.894	132		676.894	161		676.894	103		676.894	116		676.894	133		676.894	124		676.894	105
677.103	110		677.103	146		677.103	140		677.103	110		677.103	120		677.103	132		677.103	121		677.103	94
677.312	116		677.312	126		677.312	142		677.312	111		677.312	123		677.312	134		677.312	124		677.312	102
677.52	111		677.52	135		677.52	140		677.52	107		677.52	114		677.52	128		677.52	117		677.52	101
677.729	108		677.729	137		677.729	161		677.729	101		677.729	114		677.729	124		677.729	133		677.729	107
677.938	106		677.938	133		677.938	131		677.938	106		677.938	132		677.938	142		677.938	120		677.938	113
678.146	114		678.146	131		678.146	142		678.146	99		678.146	115		678.146	121		678.146	142		678.146	100
678.355	113		678.355	142		678.355	133		678.355	110		678.355	116		678.355	130		678.355	122		678.355	108
678.564	110		678.564	146		678.564	156		678.564	109		678.564	122		678.564	127		678.564	134		678.564	100
678.772	103		678.772	135		678.772	144		678.772	103		678.772	118		678.772	137		678.772	139		678.772	101
678.981	114		678.981	138		678.981	139		678.981	106		678.981	112		678.981	116		678.981	116		678.981	112
679.19	99		679.19	144		679.19	136		679.19	98		679.19	106		679.19	125		679.19	132		679.19	99
679.399	105		679.399	138		679.399	128		679.399	108		679.399	125		679.399	141		679.399	129		679.399	99
679.607	99		679.607	139		679.607	132		679.607	111		679.607	129		679.607	127		679.607	122		679.607	91
679.816	96		679.816	131		679.816	149		679.816	107		679.816	134		679.816	116		679.816	114		679.816	98
680.024	111		680.024	150		680.024	149		680.024	101		680.024	118		680.024	132		680.024	137		680.024	105
680.233	115		680.233	143		680.233	147		680.233	97		680.233	120		680.233	117		680.233	121		680.233	101
680.442	113		680.442	135		680.442	139		680.442	99		680.442	110		680.442	123		680.442	125		680.442	100
680.65	120		680.65	139		680.65	141		680.65	99		680.65	121		680.65	129		680.65	113		680.65	101
680.859	102		680.859	138		680.859	147		680.859	100		680.859	117		680.859	123		680.859	132		680.859	105
681.068	113		681.068	135		681.068	145		681.068	109		681.068	128		681.068	129		681.068	115		681.068	107
681.276	105		681.276	134		681.276	145		681.276	106		681.276	129		681.276	147		681.276	136		681.276	96
681.485	102		681.485	133		681.485	132		681.485	113		681.485	130		681.485	111		681.485	127		681.485	103
681.694	95		681.694	149		681.694	131		681.694	104		681.694	133		681.694	104		681.694	128		681.694	97
681.902	120		681.902	146		681.902	157		681.902	96		681.902	127		681.902	132		681.902	122		681.902	95
682.111	107		682.111	126		682.111	142		682.111	120		682.111	130		682.111	135		682.111	120		682.111	110
682.319	112		682.319	139		682.319	131		682.319	104		682.319	129		682.319	139		682.319	115		682.319	99
682.528	100		682.528	129		682.528	136		682.528	111		682.528	131		682.528	115		682.528	127		682.528	110
682.737	120		682.737	136		682.737	123		682.737	97		682.737	145		682.737	125		682.737	113		682.737	95
682.945	121		682.945	136		682.945	138		682.945	102		682.945	128		682.945	118		682.945	130		682.945	97
683.154	116		683.154	133		683.154	135		683.154	112		683.154	132		683.154	129		683.154	123		683.154	103
683.362	107		683.362	132		683.362	145		683.362	102		683.362	137		683.362	128		683.362	115		683.362	87
683.571	109		683.571	128		683.571	141		683.571	99		683.571	141		683.571	111		683.571	133		683.571	107
683.78	113		683.78	121		683.78	126		683.78	102		683.78	137		683.78	115		683.78	128		683.78	97
683.988	112		683.988	125		683.988	143		683.988	111		683.988	148		683.988	120		683.988	116		683.988	98
684.197	105		684.197	127		684.197	124		684.197	103		684.197	148		684.197	117		684.197	121		684.197	103
684.405	107		684.405	144		684.405	130		684.405	105		684.405	136		684.405	144		684.405	124		684.405	101
684.614	115		684.614	118		684.614	130		684.614	110		684.614	158		684.614	117		684.614	120		684.614	92
684.822	113		684.822	139		684.822	127		684.822	100		684.822	130		684.822	113		684.822	121		684.822	113
685.031	114		685.031	129		685.031	131		685.031	101		685.031	161		685.031	123		685.031	120		685.031	97
685.24	104		685.24	120		685.24	129		685.24	94		685.24	170		685.24	122		685.24	134		685.24	99
685.448	109		685.448	106		685.448	134		685.448	103		685.448	149		685.448	127		685.448	127		685.448	105
685.657	115		685.657	130		685.657	127		685.657	94		685.657	165		685.657	114		685.657	115		685.657	102
685.865	112		685.865	119		685.865	121		685.865	105		685.865	153		685.865	119		685.865	119		685.865	103
686.074	96		686.074	120		686.074	127		686.074	101		686.074	175		686.074	116		686.074	121		686.074	96
686.282	115		686.282	139		686.282	152		686.282	97		686.282	172		686.282	133		686.282	110		686.282	96
686.491	106		686.491	122		686.491	120		686.491	105		686.491	165		686.491	130		686.491	114		686.491	98
686.699	111		686.699	130		686.699	131		686.699	103		686.699	175		686.699	103		686.699	124		686.699	110
686.908	118		686.908	117		686.908	123		686.908	99		686.908	172		686.908	116		686.908	115		686.908	89
687.116	107		687.116	107		687.116	145		687.116	99		687.116	194		687.116	132		687.116	122		687.116	99
687.325	103		687.325	132		687.325	143		687.325	100		687.325	174		687.325	133		687.325	118		687.325	109
687.533	117		687.533	119		687.533	131		687.533	101		687.533	192		687.533	123		687.533	122		687.533	101
687.742	119		687.742	141		687.742	125		687.742	116		687.742	172		687.742	121		687.742	130		687.742	96
687.95	105		687.95	132		687.95	122		687.95	107		687.95	186		687.95	118		687.95	119		687.95	110
688.159	112		688.159	115		688.159	127		688.159	90		688.159	191		688.159	118		688.159	113		688.159	95
688.367	104		688.367	115		688.367	127		688.367	99		688.367	182		688.367	138		688.367	119		688.367	98
688.576	105		688.576	103		688.576	125		688.576	123		688.576	187		688.576	120		688.576	121		688.576	107
688.784	117		688.784	118		688.784	131		688.784	101		688.784	202		688.784	124		688.784	116		688.784	105
688.993	119		688.993	138		688.993	135		688.993	107		688.993	217		688.993	113		688.993	103		688.993	100
689.201	96		689.201	113		689.201	120		689.201	111		689.201	192		689.201	137		689.201	117		689.201	97
689.41	113		689.41	106		689.41	138		689.41	100		689.41	207		689.41	122		689.41	106		689.41	102
689.618	124		689.618	123		689.618	127		689.618	100		689.618	179		689.618	127		689.618	117		689.618	102
689.827	116		689.827	120		689.827	130		689.827	100		689.827	233		689.827	123		689.827	114		689.827	108
690.035	104		690.035	122		690.035	118		690.035	97		690.035	212		690.035	127		690.035	114		690.035	97
690.244	98		690.244	117		690.244	129		690.244	101		690.244	184		690.244	124		690.244	110		690.244	112
690.452	98		690.452	106		690.452	117		690.452	92		690.452	222		690.452	122		690.452	120		690.452	92
690.66	117		690.66	116		690.66	127		690.66	99		690.66	207		690.66	123		690.66	118		690.66	107
690.869	110		690.869	120		690.869	121		690.869	110		690.869	211		690.869	129		690.869	127		690.869	98
691.077	106		691.077	127		691.077	125		691.077	101		691.077	229		691.077	125		691.077	109		691.077	96
691.286	103		691.286	103		691.286	129		691.286	108		691.286	217		691.286	124		691.286	110		691.286	94
691.494	104		691.494	117		691.494	129		691.494	100		691.494	220		691.494	106		691.494	121		691.494	109
691.703	114		691.703	104		691.703	128		691.703	104		691.703	223		691.703	115		691.703	113		691.703	102
691.911	117		691.911	110		691.911	120		691.911	101		691.911	225		691.911	119		691.911	122		691.911	100
692.119	114		692.119	115		692.119	128		692.119	92		692.119	220		692.119	134		692.119	120		692.119	105
692.328	105		692.328	112		692.328	119		692.328	112		692.328	234		692.328	139		692.328	126		692.328	98
692.536	95		692.536	121		692.536	116		692.536	103		692.536	224		692.536	118		692.536	123		692.536	106
692.745	109		692.745	117		692.745	121		692.745	93		692.745	211		692.745	111		692.745	123		692.745	115
692.953	120		692.953	111		692.953	122		692.953	98		692.953	203		692.953	133		692.953	112		692.953	98
693.161	105		693.161	112		693.161	117		693.161	108		693.161	186		693.161	110		693.161	115		693.161	100
693.37	103		693.37	101		693.37	121		693.37	102		693.37	220		693.37	110		693.37	111		693.37	103
693.578	113		693.578	116		693.578	126		693.578	97		693.578	223		693.578	131		693.578	111		693.578	98
693.787	100		693.787	117		693.787	120		693.787	112		693.787	241		693.787	117		693.787	108		693.787	105
693.995	103		693.995	96		693.995	129		693.995	107		693.995	220		693.995	133		693.995	107		693.995	106
694.203	97		694.203	128		694.203	141		694.203	91		694.203	229		694.203	134		694.203	109		694.203	96
694.412	95		694.412	115		694.412	127		694.412	106		694.412	215		694.412	129		694.412	106		694.412	93
694.62	104		694.62	131		694.62	130		694.62	100		694.62	209		694.62	119		694.62	121		694.62	101
694.828	115		694.828	123		694.828	121		694.828	111		694.828	213		694.828	122		694.828	119		694.828	108
695.037	108		695.037	113		695.037	120		695.037	98		695.037	202		695.037	126		695.037	115		695.037	96
695.245	108		695.245	116		695.245	128		695.245	106		695.245	243		695.245	114		695.245	115		695.245	101
695.453	111		695.453	122		695.453	126		695.453	112		695.453	268		695.453	122		695.453	109		695.453	96
695.662	107		695.662	117		695.662	121		695.662	100		695.662	231		695.662	123		695.662	113		695.662	97
695.87	103		695.87	100		695.87	141		695.87	95		695.87	236		695.87	122		695.87	116		695.87	96
696.078	119		696.078	104		696.078	124		696.078	105		696.078	246		696.078	123		696.078	108		696.078	103
696.287	108		696.287	101		696.287	108		696.287	102		696.287	215		696.287	126		696.287	113		696.287	100
696.495	106		696.495	123		696.495	117		696.495	99		696.495	278		696.495	112		696.495	110		696.495	109
696.703	109		696.703	120		696.703	119		696.703	111		696.703	266		696.703	117		696.703	124		696.703	108
696.912	107		696.912	108		696.912	123		696.912	98		696.912	288		696.912	113		696.912	108		696.912	105
697.12	115		697.12	125		697.12	122		697.12	95		697.12	266		697.12	122		697.12	100		697.12	90
697.328	116		697.328	111		697.328	118		697.328	98		697.328	269		697.328	123		697.328	117		697.328	98
697.537	105		697.537	112		697.537	118		697.537	109		697.537	284		697.537	127		697.537	138		697.537	98
697.745	121		697.745	117		697.745	124		697.745	106		697.745	273		697.745	130		697.745	121		697.745	104
697.953	102		697.953	116		697.953	120		697.953	99		697.953	298		697.953	122		697.953	109		697.953	93
698.162	120		698.162	105		698.162	125		698.162	110		698.162	276		698.162	122		698.162	115		698.162	97
698.37	106		698.37	101		698.37	121		698.37	98		698.37	264		698.37	131		698.37	115		698.37	101
698.578	117		698.578	96		698.578	121		698.578	102		698.578	251		698.578	136		698.578	125		698.578	106
698.786	102		698.786	111		698.786	115		698.786	99		698.786	298		698.786	118		698.786	110		698.786	98
698.995	110		698.995	103		698.995	120		698.995	98		698.995	279		698.995	138		698.995	117		698.995	94
699.203	105		699.203	122		699.203	121		699.203	112		699.203	276		699.203	107		699.203	114		699.203	99
699.411	113		699.411	106		699.411	130		699.411	99		699.411	266		699.411	117		699.411	115		699.411	99
699.619	95		699.619	112		699.619	118		699.619	105		699.619	276		699.619	117		699.619	121		699.619	100
699.828	120		699.828	113		699.828	108		699.828	106		699.828	297		699.828	128		699.828	114		699.828	98
700.036	103		700.036	122		700.036	110		700.036	102		700.036	265		700.036	126		700.036	120		700.036	112
700.244	100		700.244	118		700.244	122		700.244	103		700.244	289		700.244	118		700.244	109		700.244	96
700.452	102		700.452	117		700.452	117		700.452	93		700.452	278		700.452	125		700.452	125		700.452	98
700.661	109		700.661	106		700.661	101		700.661	93		700.661	276		700.661	117		700.661	107		700.661	102
700.869	114		700.869	107		700.869	115		700.869	103		700.869	252		700.869	122		700.869	120		700.869	107
701.077	106		701.077	125		701.077	127		701.077	99		701.077	289		701.077	126		701.077	122		701.077	102
701.285	102		701.285	104		701.285	114		701.285	98		701.285	263		701.285	134		701.285	109		701.285	110
701.494	110		701.494	115		701.494	122		701.494	108		701.494	227		701.494	111		701.494	110		701.494	102
701.702	109		701.702	120		701.702	128		701.702	111		701.702	217		701.702	123		701.702	117		701.702	109
701.91	100		701.91	106		701.91	113		701.91	117		701.91	213		701.91	119		701.91	126		701.91	91
702.118	107		702.118	115		702.118	120		702.118	100		702.118	197		702.118	117		702.118	108		702.118	97
702.326	112		702.326	116		702.326	123		702.326	99		702.326	191		702.326	126		702.326	124		702.326	103
702.535	121		702.535	118		702.535	105		702.535	114		702.535	176		702.535	100		702.535	119		702.535	107
702.743	112		702.743	105		702.743	119		702.743	109		702.743	175		702.743	114		702.743	108		702.743	99
702.951	102		702.951	103		702.951	118		702.951	99		702.951	171		702.951	123		702.951	104		702.951	107
703.159	96		703.159	104		703.159	109		703.159	97		703.159	162		703.159	105		703.159	101		703.159	91
703.367	104		703.367	100		703.367	111		703.367	100		703.367	183		703.367	113		703.367	110		703.367	91
703.576	110		703.576	101		703.576	137		703.576	107		703.576	144		703.576	114		703.576	122		703.576	111
703.784	108		703.784	122		703.784	115		703.784	101		703.784	170		703.784	120		703.784	110		703.784	93
703.992	109		703.992	112		703.992	116		703.992	104		703.992	146		703.992	118		703.992	103		703.992	111
704.2	107		704.2	119		704.2	126		704.2	106		704.2	145		704.2	114		704.2	116		704.2	103
704.408	110		704.408	104		704.408	119		704.408	106		704.408	141		704.408	115		704.408	114		704.408	91
704.616	106		704.616	114		704.616	113		704.616	101		704.616	145		704.616	112		704.616	117		704.616	98
704.824	109		704.824	113		704.824	110		704.824	109		704.824	139		704.824	114		704.824	122		704.824	98
705.033	105		705.033	108		705.033	119		705.033	99		705.033	145		705.033	119		705.033	112		705.033	106
705.241	101		705.241	108		705.241	117		705.241	101		705.241	119		705.241	106		705.241	110		705.241	95
705.449	100		705.449	107		705.449	103		705.449	101		705.449	124		705.449	110		705.449	128		705.449	93
705.657	107		705.657	114		705.657	108		705.657	111		705.657	138		705.657	115		705.657	101		705.657	101
705.865	102		705.865	114		705.865	120		705.865	105		705.865	128		705.865	107		705.865	106		705.865	96
706.073	106		706.073	106		706.073	112		706.073	97		706.073	127		706.073	111		706.073	102		706.073	93
706.281	97		706.281	122		706.281	123		706.281	108		706.281	138		706.281	112		706.281	109		706.281	104
706.49	101		706.49	90		706.49	124		706.49	112		706.49	128		706.49	115		706.49	99		706.49	106
706.698	110		706.698	111		706.698	124		706.698	106		706.698	129		706.698	111		706.698	120		706.698	104
706.906	103		706.906	109		706.906	114		706.906	99		706.906	114		706.906	113		706.906	111		706.906	95
707.114	116		707.114	120		707.114	107		707.114	111		707.114	115		707.114	111		707.114	110		707.114	110
707.322	101		707.322	111		707.322	134		707.322	105		707.322	124		707.322	115		707.322	107		707.322	90
707.53	112		707.53	112		707.53	120		707.53	109		707.53	130		707.53	111		707.53	96		707.53	96
707.738	102		707.738	104		707.738	110		707.738	91		707.738	116		707.738	110		707.738	120		707.738	105
707.946	104		707.946	113		707.946	121		707.946	97		707.946	119		707.946	105		707.946	110		707.946	117
708.154	101		708.154	105		708.154	127		708.154	97		708.154	112		708.154	103		708.154	110		708.154	96
708.362	103		708.362	110		708.362	115		708.362	99		708.362	113		708.362	107		708.362	106		708.362	101
708.57	104		708.57	115		708.57	120		708.57	101		708.57	124		708.57	111		708.57	111		708.57	98
708.779	98		708.779	108		708.779	110		708.779	105		708.779	109		708.779	113		708.779	107		708.779	98
708.987	116		708.987	107		708.987	131		708.987	110		708.987	119		708.987	115		708.987	119		708.987	99
709.195	100		709.195	104		709.195	124		709.195	92		709.195	113		709.195	123		709.195	114		709.195	100
709.403	101		709.403	106		709.403	118		709.403	110		709.403	103		709.403	114		709.403	114		709.403	100
709.611	98		709.611	119		709.611	106		709.611	109		709.611	107		709.611	113		709.611	108		709.611	103
709.819	105		709.819	105		709.819	115		709.819	104		709.819	114		709.819	118		709.819	102		709.819	99
710.027	106		710.027	105		710.027	107		710.027	103		710.027	107		710.027	111		710.027	118		710.027	90
710.235	102		710.235	100		710.235	126		710.235	100		710.235	104		710.235	105		710.235	118		710.235	110
710.443	110		710.443	109		710.443	118		710.443	103		710.443	111		710.443	93		710.443	103		710.443	96
710.651	104		710.651	115		710.651	123		710.651	108		710.651	103		710.651	119		710.651	98		710.651	98
710.859	103		710.859	113		710.859	97		710.859	91		710.859	107		710.859	113		710.859	115		710.859	104
711.067	101		711.067	100		711.067	121		711.067	101		711.067	112		711.067	106		711.067	124		711.067	93
711.275	110		711.275	107		711.275	109		711.275	96		711.275	119		711.275	116		711.275	93		711.275	103
711.483	112		711.483	101		711.483	114		711.483	102		711.483	104		711.483	117		711.483	111		711.483	104
711.691	113		711.691	108		711.691	106		711.691	99		711.691	112		711.691	108		711.691	115		711.691	98
711.899	102		711.899	111		711.899	108		711.899	99		711.899	113		711.899	120		711.899	109		711.899	96
712.107	112		712.107	108		712.107	106		712.107	111		712.107	115		712.107	110		712.107	110		712.107	105
712.315	88		712.315	103		712.315	107		712.315	97		712.315	99		712.315	103		712.315	117		712.315	89
712.523	107		712.523	96		712.523	107		712.523	105		712.523	116		712.523	120		712.523	109		712.523	104
712.731	106		712.731	121		712.731	118		712.731	104		712.731	98		712.731	105		712.731	103		712.731	97
712.939	109		712.939	105		712.939	104		712.939	109		712.939	112		712.939	96		712.939	116		712.939	97
713.147	104		713.147	106		713.147	118		713.147	103		713.147	113		713.147	100		713.147	127		713.147	103
713.355	108		713.355	104		713.355	104		713.355	108		713.355	106		713.355	107		713.355	109		713.355	114
713.563	108		713.563	105		713.563	116		713.563	103		713.563	114		713.563	109		713.563	116		713.563	99
713.771	109		713.771	115		713.771	112		713.771	103		713.771	102		713.771	106		713.771	108		713.771	100
713.979	121		713.979	100		713.979	103		713.979	102		713.979	110		713.979	111		713.979	112		713.979	99
714.187	101		714.187	110		714.187	105		714.187	101		714.187	104		714.187	102		714.187	114		714.187	87
714.395	114		714.395	101		714.395	118		714.395	107		714.395	105		714.395	108		714.395	110		714.395	96
714.603	111		714.603	108		714.603	110		714.603	110		714.603	108		714.603	110		714.603	115		714.603	94
714.811	93		714.811	103		714.811	112		714.811	110		714.811	111		714.811	110		714.811	104		714.811	115
715.019	99		715.019	109		715.019	122		715.019	106		715.019	119		715.019	112		715.019	95		715.019	93
715.227	103		715.227	102		715.227	104		715.227	101		715.227	95		715.227	112		715.227	111		715.227	100
715.434	97		715.434	96		715.434	98		715.434	106		715.434	112		715.434	115		715.434	102		715.434	106
715.642	99		715.642	115		715.642	119		715.642	103		715.642	107		715.642	110		715.642	112		715.642	97
715.85	105		715.85	96		715.85	113		715.85	113		715.85	111		715.85	118		715.85	121		715.85	108
716.058	98		716.058	101		716.058	107		716.058	95		716.058	112		716.058	104		716.058	107		716.058	104
716.266	104		716.266	106		716.266	121		716.266	105		716.266	104		716.266	117		716.266	111		716.266	102
716.474	113		716.474	120		716.474	112		716.474	92		716.474	104		716.474	119		716.474	124		716.474	100
716.682	102		716.682	107		716.682	118		716.682	105		716.682	115		716.682	112		716.682	115		716.682	106
716.89	95		716.89	103		716.89	98		716.89	97		716.89	106		716.89	102		716.89	110		716.89	101
717.098	104		717.098	110		717.098	106		717.098	108		717.098	94		717.098	104		717.098	112		717.098	105
717.306	108		717.306	109		717.306	125		717.306	110		717.306	101		717.306	109		717.306	107		717.306	104
717.514	116		717.514	102		717.514	103		717.514	97		717.514	109		717.514	108		717.514	109		717.514	103
717.721	123		717.721	109		717.721	109		717.721	94		717.721	97		717.721	115		717.721	113		717.721	100
717.929	95		717.929	117		717.929	107		717.929	108		717.929	96		717.929	105		717.929	121		717.929	94
718.137	104		718.137	103		718.137	109		718.137	100		718.137	103		718.137	113		718.137	116		718.137	103
718.345	110		718.345	96		718.345	114		718.345	98		718.345	100		718.345	114		718.345	115		718.345	101
718.553	104		718.553	102		718.553	105		718.553	105		718.553	102		718.553	102		718.553	106		718.553	107
718.761	103		718.761	105		718.761	104		718.761	103		718.761	93		718.761	105		718.761	97		718.761	101
718.969	118		718.969	101		718.969	124		718.969	101		718.969	103		718.969	120		718.969	102		718.969	97
719.177	108		719.177	102		719.177	104		719.177	107		719.177	106		719.177	100		719.177	114		719.177	104
719.384	99		719.384	109		719.384	111		719.384	107		719.384	99		719.384	111		719.384	99		719.384	93
719.592	109		719.592	115		719.592	97		719.592	110		719.592	106		719.592	107		719.592	109		719.592	90
719.8	103		719.8	106		719.8	114		719.8	111		719.8	99		719.8	105		719.8	110		719.8	109
720.008	106		720.008	107		720.008	106		720.008	115		720.008	103		720.008	105		720.008	105		720.008	107
720.216	107		720.216	106		720.216	104		720.216	98		720.216	107		720.216	101		720.216	105		720.216	109
720.424	104		720.424	102		720.424	117		720.424	103		720.424	111		720.424	113		720.424	118		720.424	97
720.631	96		720.631	102		720.631	119		720.631	111		720.631	100		720.631	113		720.631	109		720.631	110
720.839	105		720.839	109		720.839	105		720.839	97		720.839	110		720.839	118		720.839	112		720.839	95
721.047	95		721.047	109		721.047	105		721.047	112		721.047	103		721.047	100		721.047	103		721.047	99
721.255	109		721.255	111		721.255	112		721.255	111		721.255	108		721.255	103		721.255	117		721.255	104
721.463	103		721.463	107		721.463	117		721.463	107		721.463	111		721.463	106		721.463	112		721.463	107
721.67	104		721.67	116		721.67	110		721.67	104		721.67	105		721.67	114		721.67	108		721.67	94
721.878	103		721.878	110		721.878	92		721.878	100		721.878	112		721.878	109		721.878	102		721.878	95
722.086	101		722.086	121		722.086	111		722.086	111		722.086	101		722.086	114		722.086	112		722.086	91
722.294	98		722.294	98		722.294	103		722.294	100		722.294	105		722.294	111		722.294	110		722.294	109
722.502	113		722.502	113		722.502	114		722.502	111		722.502	106		722.502	90		722.502	105		722.502	99
722.709	91		722.709	120		722.709	113		722.709	113		722.709	94		722.709	113		722.709	111		722.709	96
722.917	95		722.917	112		722.917	107		722.917	94		722.917	99		722.917	107		722.917	99		722.917	98
723.125	101		723.125	106		723.125	105		723.125	92		723.125	107		723.125	100		723.125	123		723.125	101
723.333	108		723.333	108		723.333	108		723.333	104		723.333	108		723.333	113		723.333	99		723.333	96
723.54	105		723.54	108		723.54	109		723.54	101		723.54	115		723.54	111		723.54	100		723.54	102
723.748	118		723.748	94		723.748	109		723.748	99		723.748	91		723.748	112		723.748	111		723.748	107
723.956	94		723.956	109		723.956	115		723.956	105		723.956	105		723.956	102		723.956	97		723.956	98
724.164	96		724.164	121		724.164	105		724.164	110		724.164	107		724.164	107		724.164	105		724.164	98
724.371	110		724.371	111		724.371	106		724.371	110		724.371	109		724.371	104		724.371	98		724.371	95
724.579	109		724.579	111		724.579	102		724.579	102		724.579	105		724.579	107		724.579	114		724.579	107
724.787	102		724.787	91		724.787	103		724.787	108		724.787	106		724.787	108		724.787	94		724.787	108
724.995	107		724.995	107		724.995	105		724.995	99		724.995	105		724.995	112		724.995	100		724.995	96
725.202	111		725.202	103		725.202	106		725.202	96		725.202	115		725.202	115		725.202	118		725.202	102
725.41	101		725.41	110		725.41	108		725.41	100		725.41	94		725.41	105		725.41	111		725.41	107
725.618	109		725.618	98		725.618	113		725.618	101		725.618	101		725.618	114		725.618	112		725.618	94
725.826	105		725.826	105		725.826	124		725.826	104		725.826	106		725.826	89		725.826	109		725.826	98
726.033	108		726.033	100		726.033	103		726.033	103		726.033	112		726.033	105		726.033	102		726.033	104
726.241	97		726.241	119		726.241	100		726.241	106		726.241	90		726.241	98		726.241	94		726.241	101
726.449	106		726.449	119		726.449	117		726.449	100		726.449	107		726.449	103		726.449	102		726.449	104
726.656	92		726.656	104		726.656	99		726.656	99		726.656	105		726.656	103		726.656	104		726.656	96
726.864	107		726.864	99		726.864	113		726.864	99		726.864	105		726.864	118		726.864	101		726.864	98
727.072	99		727.072	107		727.072	115		727.072	93		727.072	99		727.072	109		727.072	92		727.072	111
727.279	103		727.279	108		727.279	112		727.279	103		727.279	93		727.279	104		727.279	119		727.279	99
727.487	102		727.487	100		727.487	117		727.487	108		727.487	109		727.487	116		727.487	109		727.487	98
727.695	108		727.695	101		727.695	103		727.695	110		727.695	98		727.695	110		727.695	111		727.695	104
727.902	105		727.902	106		727.902	122		727.902	106		727.902	104		727.902	111		727.902	104		727.902	100
728.11	103		728.11	111		728.11	108		728.11	105		728.11	102		728.11	116		728.11	103		728.11	94
728.318	101		728.318	108		728.318	100		728.318	103		728.318	101		728.318	108		728.318	103		728.318	97
728.525	95		728.525	93		728.525	106		728.525	103		728.525	99		728.525	89		728.525	115		728.525	99
728.733	118		728.733	106		728.733	100		728.733	103		728.733	107		728.733	116		728.733	102		728.733	99
728.941	97		728.941	98		728.941	115		728.941	96		728.941	104		728.941	109		728.941	105		728.941	92
729.148	104		729.148	116		729.148	105		729.148	108		729.148	98		729.148	108		729.148	106		729.148	92
729.356	100		729.356	96		729.356	115		729.356	104		729.356	104		729.356	114		729.356	111		729.356	96
729.564	112		729.564	109		729.564	109		729.564	96		729.564	106		729.564	102		729.564	110		729.564	101
729.771	98		729.771	121		729.771	106		729.771	108		729.771	100		729.771	110		729.771	95		729.771	101
729.979	102		729.979	96		729.979	120		729.979	101		729.979	106		729.979	91		729.979	113		729.979	107
730.187	94		730.187	100		730.187	110		730.187	99		730.187	97		730.187	103		730.187	99		730.187	101
730.394	108		730.394	100		730.394	108		730.394	105		730.394	93		730.394	115		730.394	98		730.394	87
730.602	111		730.602	94		730.602	111		730.602	102		730.602	113		730.602	90		730.602	107		730.602	91
730.809	101		730.809	101		730.809	111		730.809	119		730.809	96		730.809	97		730.809	110		730.809	95
731.017	104		731.017	105		731.017	112		731.017	100		731.017	101		731.017	111		731.017	111		731.017	109
731.225	99		731.225	109		731.225	102		731.225	98		731.225	104		731.225	102		731.225	110		731.225	98
731.432	99		731.432	101		731.432	112		731.432	89		731.432	107		731.432	114		731.432	106		731.432	101
731.64	111		731.64	111		731.64	122		731.64	107		731.64	110		731.64	103		731.64	115		731.64	94
731.847	117		731.847	104		731.847	99		731.847	102		731.847	105		731.847	103		731.847	101		731.847	100
732.055	104		732.055	104		732.055	119		732.055	95		732.055	103		732.055	110		732.055	109		732.055	106
732.263	99		732.263	103		732.263	91		732.263	104		732.263	98		732.263	100		732.263	108		732.263	101
732.47	93		732.47	96		732.47	107		732.47	102		732.47	100		732.47	108		732.47	95		732.47	94
732.678	112		732.678	98		732.678	109		732.678	95		732.678	106		732.678	101		732.678	107		732.678	99
732.885	100		732.885	103		732.885	106		732.885	97		732.885	101		732.885	110		732.885	98		732.885	103
733.093	108		733.093	101		733.093	104		733.093	101		733.093	106		733.093	102		733.093	100		733.093	109
733.3	119		733.3	109		733.3	109		733.3	103		733.3	91		733.3	113		733.3	96		733.3	106
733.508	102		733.508	110		733.508	107		733.508	93		733.508	89		733.508	121		733.508	104		733.508	105
733.716	102		733.716	110		733.716	105		733.716	101		733.716	92		733.716	109		733.716	110		733.716	98
733.923	102		733.923	97		733.923	96		733.923	91		733.923	101		733.923	108		733.923	104		733.923	106
734.131	104		734.131	92		734.131	122		734.131	111		734.131	106		734.131	98		734.131	110		734.131	90
734.338	109		734.338	91		734.338	103		734.338	106		734.338	106		734.338	123		734.338	102		734.338	98
734.546	107		734.546	109		734.546	95		734.546	96		734.546	96		734.546	116		734.546	110		734.546	112
734.753	102		734.753	92		734.753	105		734.753	103		734.753	105		734.753	105		734.753	101		734.753	102
734.961	103		734.961	110		734.961	103		734.961	106		734.961	110		734.961	109		734.961	93		734.961	94
735.168	113		735.168	109		735.168	106		735.168	99		735.168	94		735.168	105		735.168	91		735.168	109
735.376	101		735.376	108		735.376	102		735.376	101		735.376	90		735.376	113		735.376	107		735.376	111
735.583	109		735.583	107		735.583	100		735.583	103		735.583	98		735.583	107		735.583	109		735.583	90
735.791	109		735.791	109		735.791	115		735.791	99		735.791	104		735.791	100		735.791	104		735.791	101
735.998	106		735.998	104		735.998	107		735.998	92		735.998	107		735.998	117		735.998	107		735.998	99
736.206	104		736.206	105		736.206	101		736.206	107		736.206	96		736.206	110		736.206	107		736.206	98
736.413	101		736.413	103		736.413	109		736.413	88		736.413	95		736.413	108		736.413	94		736.413	104
736.621	105		736.621	107		736.621	100		736.621	96		736.621	106		736.621	105		736.621	104		736.621	102
736.828	98		736.828	105		736.828	102		736.828	101		736.828	95		736.828	108		736.828	97		736.828	97
737.036	111		737.036	100		737.036	104		737.036	105		737.036	102		737.036	116		737.036	115		737.036	101
737.243	96		737.243	99		737.243	95		737.243	113		737.243	99		737.243	102		737.243	106		737.243	88
737.451	97		737.451	100		737.451	100		737.451	96		737.451	109		737.451	108		737.451	99		737.451	102
737.658	100		737.658	117		737.658	113		737.658	97		737.658	104		737.658	105		737.658	93		737.658	100
737.866	97		737.866	102		737.866	116		737.866	106		737.866	96		737.866	101		737.866	92		737.866	102
738.073	109		738.073	91		738.073	103		738.073	100		738.073	94		738.073	116		738.073	106		738.073	100
738.281	109		738.281	97		738.281	109		738.281	102		738.281	97		738.281	102		738.281	97		738.281	93
738.488	112		738.488	112		738.488	105		738.488	98		738.488	106		738.488	92		738.488	102		738.488	93
738.696	101		738.696	115		738.696	114		738.696	111		738.696	99		738.696	100		738.696	106		738.696	102
738.903	95		738.903	106		738.903	108		738.903	102		738.903	94		738.903	99		738.903	108		738.903	95
739.11	104		739.11	90		739.11	94		739.11	99		739.11	119		739.11	111		739.11	102		739.11	95
739.318	102		739.318	114		739.318	100		739.318	100		739.318	101		739.318	107		739.318	102		739.318	99
739.525	99		739.525	102		739.525	103		739.525	98		739.525	92		739.525	108		739.525	105		739.525	106
739.733	111		739.733	105		739.733	115		739.733	108		739.733	98		739.733	108		739.733	116		739.733	96
739.94	95		739.94	100		739.94	100		739.94	93		739.94	113		739.94	117		739.94	108		739.94	100
740.148	104		740.148	109		740.148	102		740.148	99		740.148	99		740.148	98		740.148	99		740.148	99
740.355	102		740.355	104		740.355	110		740.355	99		740.355	103		740.355	105		740.355	102		740.355	102
740.562	107		740.562	98		740.562	108		740.562	104		740.562	91		740.562	108		740.562	101		740.562	100
740.77	92		740.77	112		740.77	103		740.77	103		740.77	105		740.77	109		740.77	105		740.77	102
740.977	104		740.977	108		740.977	109		740.977	104		740.977	98		740.977	99		740.977	102		740.977	105
741.185	103		741.185	111		741.185	105		741.185	110		741.185	111		741.185	94		741.185	100		741.185	96
741.392	96		741.392	107		741.392	107		741.392	94		741.392	92		741.392	115		741.392	103		741.392	98
741.599	107		741.599	95		741.599	100		741.599	101		741.599	108		741.599	105		741.599	101		741.599	97
741.807	106		741.807	100		741.807	109		741.807	108		741.807	117		741.807	106		741.807	109		741.807	101
742.014	91		742.014	107		742.014	100		742.014	102		742.014	104		742.014	105		742.014	102		742.014	109
742.221	99		742.221	93		742.221	105		742.221	100		742.221	101		742.221	100		742.221	104		742.221	101
742.429	105		742.429	114		742.429	114		742.429	106		742.429	111		742.429	108		742.429	107		742.429	97
742.636	90		742.636	99		742.636	103		742.636	100		742.636	99		742.636	101		742.636	103		742.636	82
742.844	119		742.844	105		742.844	103		742.844	97		742.844	112		742.844	102		742.844	107		742.844	100
743.051	117		743.051	108		743.051	101		743.051	102		743.051	100		743.051	97		743.051	106		743.051	103
743.258	100		743.258	102		743.258	101		743.258	105		743.258	106		743.258	99		743.258	104		743.258	107
743.466	104		743.466	103		743.466	107		743.466	102		743.466	96		743.466	107		743.466	99		743.466	97
743.673	95		743.673	112		743.673	111		743.673	111		743.673	105		743.673	101		743.673	99		743.673	101
743.88	101		743.88	100		743.88	104		743.88	94		743.88	100		743.88	95		743.88	107		743.88	106
744.088	112		744.088	103		744.088	111		744.088	104		744.088	103		744.088	115		744.088	104		744.088	96
744.295	92		744.295	104		744.295	101		744.295	104		744.295	107		744.295	107		744.295	109		744.295	110
744.502	103		744.502	98		744.502	110		744.502	86		744.502	108		744.502	113		744.502	112		744.502	100
744.71	108		744.71	111		744.71	118		744.71	98		744.71	97		744.71	108		744.71	99		744.71	98
744.917	106		744.917	97		744.917	103		744.917	104		744.917	106		744.917	106		744.917	112		744.917	103
745.124	105		745.124	103		745.124	99		745.124	112		745.124	119		745.124	107		745.124	94		745.124	105
745.332	96		745.332	111		745.332	94		745.332	102		745.332	98		745.332	106		745.332	110		745.332	99
745.539	109		745.539	107		745.539	104		745.539	105		745.539	106		745.539	94		745.539	93		745.539	109
745.746	100		745.746	92		745.746	99		745.746	100		745.746	105		745.746	105		745.746	109		745.746	100
745.953	103		745.953	105		745.953	100		745.953	109		745.953	91		745.953	103		745.953	98		745.953	104
746.161	94		746.161	108		746.161	97		746.161	101		746.161	106		746.161	101		746.161	111		746.161	109
746.368	99		746.368	93		746.368	111		746.368	105		746.368	95		746.368	123		746.368	109		746.368	98
746.575	95		746.575	101		746.575	100		746.575	105		746.575	105		746.575	111		746.575	109		746.575	94
746.783	99		746.783	104		746.783	102		746.783	113		746.783	113		746.783	102		746.783	96		746.783	94
746.99	103		746.99	99		746.99	99		746.99	104		746.99	103		746.99	95		746.99	103		746.99	106
747.197	101		747.197	109		747.197	106		747.197	92		747.197	100		747.197	95		747.197	107		747.197	96
747.404	101		747.404	107		747.404	95		747.404	106		747.404	112		747.404	106		747.404	104		747.404	95
747.612	100		747.612	114		747.612	107		747.612	98		747.612	86		747.612	100		747.612	104		747.612	96
747.819	104		747.819	102		747.819	105		747.819	103		747.819	107		747.819	100		747.819	110		747.819	102
748.026	91		748.026	103		748.026	105		748.026	103		748.026	101		748.026	106		748.026	103		748.026	99
748.233	113		748.233	107		748.233	104		748.233	105		748.233	92		748.233	112		748.233	95		748.233	99
748.441	94		748.441	111		748.441	105		748.441	92		748.441	116		748.441	118		748.441	104		748.441	103
748.648	109		748.648	109		748.648	101		748.648	99		748.648	103		748.648	97		748.648	114		748.648	111
748.855	107		748.855	114		748.855	116		748.855	99		748.855	101		748.855	127		748.855	104		748.855	102
749.062	98		749.062	96		749.062	99		749.062	110		749.062	108		749.062	105		749.062	113		749.062	102
749.27	99		749.27	98		749.27	105		749.27	103		749.27	107		749.27	101		749.27	97		749.27	106
749.477	106		749.477	94		749.477	99		749.477	93		749.477	104		749.477	111		749.477	117		749.477	95
749.684	102		749.684	105		749.684	99		749.684	112		749.684	108		749.684	100		749.684	94		749.684	97
749.891	91		749.891	108		749.891	100		749.891	94		749.891	99		749.891	99		749.891	104		749.891	93
750.098	114		750.098	103		750.098	96		750.098	92		750.098	107		750.098	114		750.098	109		750.098	106
750.306	92		750.306	99		750.306	108		750.306	99		750.306	114		750.306	101		750.306	103		750.306	102
750.513	109		750.513	105		750.513	112		750.513	105		750.513	108		750.513	115		750.513	97		750.513	99
750.72	104		750.72	95		750.72	109		750.72	98		750.72	100		750.72	108		750.72	97		750.72	100
750.927	100		750.927	107		750.927	108		750.927	102		750.927	106		750.927	104		750.927	108		750.927	100
751.134	120		751.134	102		751.134	107		751.134	94		751.134	105		751.134	103		751.134	98		751.134	107
751.342	99		751.342	104		751.342	103		751.342	104		751.342	103		751.342	105		751.342	103		751.342	104
751.549	97		751.549	92		751.549	93		751.549	101		751.549	104		751.549	99		751.549	99		751.549	106
751.756	94		751.756	107		751.756	112		751.756	102		751.756	102		751.756	99		751.756	106		751.756	91
751.963	104		751.963	105		751.963	97		751.963	97		751.963	99		751.963	110		751.963	97		751.963	101
752.17	106		752.17	101		752.17	106		752.17	103		752.17	118		752.17	99		752.17	109		752.17	107
752.377	109		752.377	101		752.377	92		752.377	105		752.377	96		752.377	102		752.377	102		752.377	103
752.585	109		752.585	100		752.585	104		752.585	105		752.585	106		752.585	103		752.585	103		752.585	93
752.792	103		752.792	93		752.792	117		752.792	96		752.792	111		752.792	105		752.792	101		752.792	101
752.999	106		752.999	113		752.999	110		752.999	99		752.999	95		752.999	105		752.999	104		752.999	103
753.206	105		753.206	105		753.206	94		753.206	101		753.206	113		753.206	107		753.206	111		753.206	98
753.413	94		753.413	106		753.413	96		753.413	99		753.413	108		753.413	96		753.413	104		753.413	97
753.62	108		753.62	102		753.62	95		753.62	101		753.62	94		753.62	103		753.62	93		753.62	101
753.827	102		753.827	104		753.827	99		753.827	99		753.827	95		753.827	107		753.827	109		753.827	108
754.035	98		754.035	101		754.035	101		754.035	100		754.035	110		754.035	108		754.035	100		754.035	107
754.242	99		754.242	109		754.242	105		754.242	96		754.242	104		754.242	95		754.242	104		754.242	96
754.449	101		754.449	101		754.449	96		754.449	104		754.449	108		754.449	94		754.449	106		754.449	105
754.656	97		754.656	93		754.656	100		754.656	100		754.656	102		754.656	101		754.656	99		754.656	105
754.863	116		754.863	102		754.863	103		754.863	103		754.863	119		754.863	94		754.863	105		754.863	96
755.07	103		755.07	95		755.07	92		755.07	99		755.07	101		755.07	112		755.07	96		755.07	104
755.277	105		755.277	100		755.277	101		755.277	95		755.277	100		755.277	97		755.277	106		755.277	96
755.484	110		755.484	93		755.484	101		755.484	107		755.484	115		755.484	114		755.484	107		755.484	108
755.691	107		755.691	104		755.691	90		755.691	94		755.691	97		755.691	101		755.691	98		755.691	110
755.899	97		755.899	98		755.899	103		755.899	93		755.899	110		755.899	98		755.899	105		755.899	96
756.106	100		756.106	104		756.106	102		756.106	104		756.106	107		756.106	103		756.106	102		756.106	115
756.313	96		756.313	100		756.313	103		756.313	103		756.313	105		756.313	98		756.313	103		756.313	100
756.52	96		756.52	107		756.52	99		756.52	92		756.52	111		756.52	99		756.52	101		756.52	99
756.727	98		756.727	97		756.727	102		756.727	94		756.727	106		756.727	102		756.727	100		756.727	99
756.934	108		756.934	108		756.934	107		756.934	95		756.934	95		756.934	115		756.934	101		756.934	106
757.141	101		757.141	90		757.141	99		757.141	98		757.141	99		757.141	97		757.141	101		757.141	103
757.348	102		757.348	99		757.348	98		757.348	104		757.348	102		757.348	100		757.348	92		757.348	105
757.555	102		757.555	103		757.555	107		757.555	96		757.555	106		757.555	102		757.555	103		757.555	94
757.762	100		757.762	105		757.762	98		757.762	101		757.762	102		757.762	96		757.762	104		757.762	105
757.969	113		757.969	101		757.969	107		757.969	101		757.969	104		757.969	105		757.969	103		757.969	101
758.176	99		758.176	109		758.176	101		758.176	97		758.176	97		758.176	104		758.176	102		758.176	104
758.383	106		758.383	91		758.383	107		758.383	101		758.383	99		758.383	91		758.383	108		758.383	102
758.59	111		758.59	90		758.59	101		758.59	92		758.59	109		758.59	107		758.59	101		758.59	102
758.797	107		758.797	109		758.797	99		758.797	99		758.797	97		758.797	103		758.797	102		758.797	100
759.004	99		759.004	104		759.004	95		759.004	100		759.004	97		759.004	99		759.004	95		759.004	90
759.211	102		759.211	96		759.211	118		759.211	102		759.211	111		759.211	98		759.211	108		759.211	103
759.418	83		759.418	104		759.418	107		759.418	101		759.418	96		759.418	109		759.418	106		759.418	102
759.625	101		759.625	91		759.625	100		759.625	95		759.625	115		759.625	91		759.625	108		759.625	96
759.832	106		759.832	93		759.832	105		759.832	111		759.832	107		759.832	111		759.832	110		759.832	103
760.039	101		760.039	101		760.039	110		760.039	100		760.039	101		760.039	98		760.039	104		760.039	102
760.246	100		760.246	97		760.246	100		760.246	103		760.246	101		760.246	101		760.246	98		760.246	107
760.453	88		760.453	101		760.453	105		760.453	105		760.453	104		760.453	112		760.453	97		760.453	90
760.66	104		760.66	105		760.66	96		760.66	98		760.66	99		760.66	92		760.66	93		760.66	108
760.867	101		760.867	103		760.867	99		760.867	97		760.867	111		760.867	101		760.867	103		760.867	104
761.074	112		761.074	109		761.074	104		761.074	95		761.074	104		761.074	100		761.074	95		761.074	87
761.281	111		761.281	95		761.281	101		761.281	105		761.281	95		761.281	100		761.281	99		761.281	93
761.488	103		761.488	107		761.488	98		761.488	96		761.488	104		761.488	109		761.488	99		761.488	103
761.695	107		761.695	106		761.695	93		761.695	99		761.695	95		761.695	85		761.695	99		761.695	101
761.902	95		761.902	96		761.902	112		761.902	98		761.902	102		761.902	118		761.902	109		761.902	105
762.109	100		762.109	100		762.109	95		762.109	98		762.109	99		762.109	105		762.109	97		762.109	106
762.316	101		762.316	93		762.316	98		762.316	95		762.316	106		762.316	105		762.316	105		762.316	98
762.523	103		762.523	107		762.523	95		762.523	118		762.523	102		762.523	104		762.523	103		762.523	103
762.73	112		762.73	105		762.73	105		762.73	105		762.73	105		762.73	101		762.73	102		762.73	95
762.937	98		762.937	108		762.937	96		762.937	93		762.937	107		762.937	91		762.937	104		762.937	107
763.144	95		763.144	108		763.144	93		763.144	99		763.144	101		763.144	100		763.144	112		763.144	106
763.351	92		763.351	96		763.351	112		763.351	98		763.351	104		763.351	104		763.351	115		763.351	98
763.558	101		763.558	101		763.558	102		763.558	99		763.558	98		763.558	98		763.558	97		763.558	103
763.765	101		763.765	105		763.765	102		763.765	99		763.765	114		763.765	97		763.765	109		763.765	101
763.972	98		763.972	105		763.972	97		763.972	102		763.972	103		763.972	99		763.972	102		763.972	103
764.178	88		764.178	100		764.178	90		764.178	100		764.178	100		764.178	116		764.178	105		764.178	100
764.385	93		764.385	101		764.385	105		764.385	96		764.385	95		764.385	109		764.385	108		764.385	95
764.592	97		764.592	98		764.592	102		764.592	106		764.592	103		764.592	99		764.592	96		764.592	101
764.799	103		764.799	105		764.799	102		764.799	108		764.799	112		764.799	110		764.799	102		764.799	110
765.006	100		765.006	105		765.006	97		765.006	95		765.006	101		765.006	97		765.006	96		765.006	99
765.213	105		765.213	90		765.213	99		765.213	95		765.213	94		765.213	105		765.213	103		765.213	102
765.42	106		765.42	91		765.42	99		765.42	108		765.42	103		765.42	103		765.42	95		765.42	102
765.627	102		765.627	97		765.627	103		765.627	98		765.627	103		765.627	110		765.627	111		765.627	93
765.834	113		765.834	98		765.834	99		765.834	89		765.834	107		765.834	96		765.834	101		765.834	98
766.04	103		766.04	100		766.04	96		766.04	99		766.04	94		766.04	104		766.04	107		766.04	100
766.247	113		766.247	106		766.247	91		766.247	96		766.247	97		766.247	98		766.247	98		766.247	96
766.454	104		766.454	93		766.454	97		766.454	97		766.454	105		766.454	100		766.454	102		766.454	106
766.661	95		766.661	97		766.661	103		766.661	87		766.661	93		766.661	101		766.661	100		766.661	85
766.868	104		766.868	101		766.868	107		766.868	96		766.868	109		766.868	92		766.868	107		766.868	108
767.075	96		767.075	87		767.075	99		767.075	97		767.075	105		767.075	105		767.075	100		767.075	101
767.282	102		767.282	111		767.282	107		767.282	101		767.282	114		767.282	100		767.282	102		767.282	106
767.488	105		767.488	97		767.488	108		767.488	102		767.488	95		767.488	97		767.488	89		767.488	99
767.695	91		767.695	104		767.695	103		767.695	99		767.695	102		767.695	104		767.695	104		767.695	108
767.902	93		767.902	94		767.902	95		767.902	96		767.902	98		767.902	102		767.902	90		767.902	100
768.109	111		768.109	104		768.109	110		768.109	98		768.109	108		768.109	87		768.109	102		768.109	96
768.316	110		768.316	93		768.316	106		768.316	102		768.316	101		768.316	93		768.316	99		768.316	94
768.523	102		768.523	103		768.523	102		768.523	95		768.523	108		768.523	105		768.523	92		768.523	106
768.729	99		768.729	97		768.729	109		768.729	103		768.729	111		768.729	107		768.729	103		768.729	100
768.936	95		768.936	100		768.936	105		768.936	104		768.936	102		768.936	116		768.936	111		768.936	100
769.143	101		769.143	112		769.143	99		769.143	93		769.143	101		769.143	103		769.143	93		769.143	99
769.35	101		769.35	98		769.35	106		769.35	104		769.35	107		769.35	97		769.35	98		769.35	94
769.557	108		769.557	97		769.557	103		769.557	96		769.557	105		769.557	106		769.557	98		769.557	102
769.763	102		769.763	102		769.763	95		769.763	99		769.763	93		769.763	109		769.763	107		769.763	103
769.97	97		769.97	101		769.97	99		769.97	105		769.97	107		769.97	103		769.97	106		769.97	108
770.177	100		770.177	108		770.177	97		770.177	98		770.177	92		770.177	103		770.177	101		770.177	108
770.384	103		770.384	96		770.384	100		770.384	103		770.384	96		770.384	99		770.384	104		770.384	103
770.591	104		770.591	108		770.591	109		770.591	95		770.591	104		770.591	97		770.591	103		770.591	112
770.797	92		770.797	89		770.797	105		770.797	101		770.797	105		770.797	107		770.797	98		770.797	92
771.004	102		771.004	90		771.004	99		771.004	97		771.004	98		771.004	97		771.004	96		771.004	98
771.211	115		771.211	104		771.211	89		771.211	95		771.211	95		771.211	110		771.211	110		771.211	100
771.418	100		771.418	106		771.418	101		771.418	109		771.418	104		771.418	104		771.418	94		771.418	91
771.624	99		771.624	108		771.624	99		771.624	99		771.624	106		771.624	101		771.624	100		771.624	104
771.831	100		771.831	108		771.831	105		771.831	106		771.831	100		771.831	103		771.831	97		771.831	105
772.038	105		772.038	106		772.038	96		772.038	109		772.038	96		772.038	96		772.038	96		772.038	97
772.245	98		772.245	97		772.245	111		772.245	103		772.245	103		772.245	96		772.245	92		772.245	105
772.451	91		772.451	94		772.451	95		772.451	95		772.451	107		772.451	105		772.451	102		772.451	96
772.658	104		772.658	111		772.658	94		772.658	102		772.658	92		772.658	102		772.658	95		772.658	105
772.865	102		772.865	93		772.865	105		772.865	104		772.865	105		772.865	106		772.865	101		772.865	95
773.072	97		773.072	96		773.072	106		773.072	100		773.072	114		773.072	109		773.072	92		773.072	105
773.278	96		773.278	99		773.278	94		773.278	106		773.278	93		773.278	112		773.278	118		773.278	102
773.485	102		773.485	102		773.485	109		773.485	104		773.485	93		773.485	102		773.485	102		773.485	95
773.692	100		773.692	102		773.692	103		773.692	108		773.692	111		773.692	100		773.692	102		773.692	101
773.898	103		773.898	105		773.898	95		773.898	97		773.898	91		773.898	105		773.898	101		773.898	97
774.105	97		774.105	111		774.105	105		774.105	109		774.105	98		774.105	104		774.105	89		774.105	105
774.312	99		774.312	100		774.312	94		774.312	111		774.312	99		774.312	93		774.312	107		774.312	95
774.519	107		774.519	103		774.519	117		774.519	95		774.519	99		774.519	102		774.519	100		774.519	92
774.725	102		774.725	99		774.725	89		774.725	104		774.725	106		774.725	108		774.725	101		774.725	102
774.932	99		774.932	90		774.932	100		774.932	105		774.932	87		774.932	97		774.932	98		774.932	99
775.139	108		775.139	104		775.139	98		775.139	105		775.139	100		775.139	97		775.139	102		775.139	89
775.345	105		775.345	101		775.345	100		775.345	90		775.345	96		775.345	107		775.345	102		775.345	93
775.552	98		775.552	101		775.552	112		775.552	98		775.552	100		775.552	104		775.552	97		775.552	102
775.759	106		775.759	99		775.759	101		775.759	95		775.759	98		775.759	104		775.759	94		775.759	103
775.965	113		775.965	102		775.965	103		775.965	99		775.965	92		775.965	100		775.965	107		775.965	101
776.172	82		776.172	106		776.172	108		776.172	98		776.172	101		776.172	108		776.172	103		776.172	86
776.379	95		776.379	103		776.379	99		776.379	83		776.379	104		776.379	115		776.379	96		776.379	108
776.585	98		776.585	106		776.585	114		776.585	108		776.585	104		776.585	101		776.585	103		776.585	106
776.792	95		776.792	106		776.792	94		776.792	106		776.792	108		776.792	104		776.792	102		776.792	99
776.999	98		776.999	103		776.999	99		776.999	90		776.999	100		776.999	96		776.999	105		776.999	99
777.205	98		777.205	103		777.205	98		777.205	99		777.205	97		777.205	107		777.205	99		777.205	85
777.412	97		777.412	96		777.412	99		777.412	99		777.412	103		777.412	100		777.412	104		777.412	97
777.618	98		777.618	106		777.618	95		777.618	99		777.618	97		777.618	105		777.618	109		777.618	100
777.825	97		777.825	101		777.825	103		777.825	96		777.825	105		777.825	115		777.825	96		777.825	103
778.032	115		778.032	87		778.032	96		778.032	99		778.032	109		778.032	91		778.032	107		778.032	97
778.238	96		778.238	99		778.238	111		778.238	100		778.238	100		778.238	105		778.238	97		778.238	103
778.445	94		778.445	108		778.445	100		778.445	107		778.445	93		778.445	100		778.445	98		778.445	112
778.652	97		778.652	97		778.652	103		778.652	91		778.652	92		778.652	100		778.652	97		778.652	99
778.858	107		778.858	96		778.858	96		778.858	97		778.858	100		778.858	102		778.858	102		778.858	102
779.065	95		779.065	100		779.065	100		779.065	105		779.065	101		779.065	108		779.065	101		779.065	102
779.271	99		779.271	95		779.271	114		779.271	104		779.271	106		779.271	110		779.271	100		779.271	91
779.478	102		779.478	101		779.478	99		779.478	103		779.478	93		779.478	100		779.478	95		779.478	107
779.685	101		779.685	103		779.685	100		779.685	102		779.685	99		779.685	104		779.685	108		779.685	99
779.891	107		779.891	92		779.891	98		779.891	99		779.891	98		779.891	111		779.891	104		779.891	100
780.098	98		780.098	98		780.098	101		780.098	97		780.098	99		780.098	107		780.098	95		780.098	105
780.304	100		780.304	97		780.304	102		780.304	107		780.304	97		780.304	100		780.304	108		780.304	92
780.511	113		780.511	109		780.511	105		780.511	103		780.511	104		780.511	107		780.511	96		780.511	112
780.717	101		780.717	106		780.717	99		780.717	94		780.717	102		780.717	98		780.717	104		780.717	95
780.924	86		780.924	101		780.924	110		780.924	98		780.924	96		780.924	96		780.924	100		780.924	112
781.13	100		781.13	96		781.13	95		781.13	99		781.13	93		781.13	107		781.13	114		781.13	109
781.337	104		781.337	104		781.337	95		781.337	101		781.337	101		781.337	101		781.337	106		781.337	101
781.544	96		781.544	97		781.544	100		781.544	96		781.544	101		781.544	106		781.544	101		781.544	96
781.75	100		781.75	98		781.75	96		781.75	98		781.75	97		781.75	87		781.75	112		781.75	100
781.957	102		781.957	106		781.957	101		781.957	95		781.957	107		781.957	88		781.957	92		781.957	93
782.163	103		782.163	111		782.163	91		782.163	107		782.163	100		782.163	102		782.163	100		782.163	107
782.37	106		782.37	79		782.37	94		782.37	89		782.37	94		782.37	93		782.37	96		782.37	101
782.576	101		782.576	101		782.576	103		782.576	106		782.576	99		782.576	97		782.576	99		782.576	98
782.783	98		782.783	93		782.783	121		782.783	94		782.783	95		782.783	94		782.783	93		782.783	99
782.989	107		782.989	105		782.989	97		782.989	94		782.989	98		782.989	99		782.989	92		782.989	99
783.196	100		783.196	92		783.196	93		783.196	105		783.196	88		783.196	108		783.196	106		783.196	105
783.402	94		783.402	100		783.402	100		783.402	89		783.402	103		783.402	112		783.402	96		783.402	97
783.609	100		783.609	98		783.609	106		783.609	94		783.609	100		783.609	99		783.609	105		783.609	97
783.815	102		783.815	100		783.815	86		783.815	94		783.815	101		783.815	93		783.815	104		783.815	87
784.022	98		784.022	105		784.022	102		784.022	93		784.022	99		784.022	117		784.022	105		784.022	97
784.228	99		784.228	103		784.228	103		784.228	94		784.228	110		784.228	96		784.228	100		784.228	99
784.435	105		784.435	103		784.435	96		784.435	97		784.435	111		784.435	102		784.435	97		784.435	109
784.641	103		784.641	109		784.641	95		784.641	106		784.641	104		784.641	92		784.641	93		784.641	94
784.848	91		784.848	99		784.848	88		784.848	96		784.848	97		784.848	111		784.848	101		784.848	117
785.054	95		785.054	97		785.054	100		785.054	98		785.054	92		785.054	107		785.054	104		785.054	99
785.261	102		785.261	106		785.261	104		785.261	94		785.261	102		785.261	111		785.261	98		785.261	104
785.467	101		785.467	104		785.467	102		785.467	100		785.467	112		785.467	87		785.467	101		785.467	97
785.674	100		785.674	106		785.674	100		785.674	110		785.674	91		785.674	101		785.674	96		785.674	92
785.88	99		785.88	95		785.88	97		785.88	101		785.88	104		785.88	102		785.88	104		785.88	100
786.087	99		786.087	105		786.087	91		786.087	96		786.087	103		786.087	115		786.087	109		786.087	99
786.293	110		786.293	102		786.293	98		786.293	93		786.293	94		786.293	103		786.293	100		786.293	95
786.499	101		786.499	98		786.499	96		786.499	100		786.499	93		786.499	94		786.499	103		786.499	110
786.706	110		786.706	104		786.706	102		786.706	102		786.706	98		786.706	103		786.706	96		786.706	89
786.912	97		786.912	88		786.912	104		786.912	85		786.912	108		786.912	114		786.912	99		786.912	93
787.119	103		787.119	112		787.119	99		787.119	98		787.119	100		787.119	103		787.119	106		787.119	101
787.325	108		787.325	107		787.325	98		787.325	109		787.325	92		787.325	103		787.325	100		787.325	101
787.532	93		787.532	100		787.532	103		787.532	93		787.532	98		787.532	100		787.532	106		787.532	106
787.738	97		787.738	103		787.738	91		787.738	101		787.738	91		787.738	100		787.738	92		787.738	100
787.944	103		787.944	91		787.944	103		787.944	101		787.944	112		787.944	99		787.944	110		787.944	101
788.151	104		788.151	105		788.151	87		788.151	101		788.151	103		788.151	109		788.151	105		788.151	102
788.357	107		788.357	114		788.357	95		788.357	105		788.357	99		788.357	90		788.357	106		788.357	96
788.564	94		788.564	101		788.564	102		788.564	108		788.564	97		788.564	97		788.564	90		788.564	93
788.77	98		788.77	100		788.77	93		788.77	87		788.77	106		788.77	100		788.77	100		788.77	99
788.976	101		788.976	108		788.976	92		788.976	108		788.976	103		788.976	106		788.976	106		788.976	100
789.183	100		789.183	93		789.183	93		789.183	105		789.183	90		789.183	110		789.183	92		789.183	103
789.389	100		789.389	99		789.389	96		789.389	106		789.389	109		789.389	101		789.389	92		789.389	97
789.595	98		789.595	107		789.595	100		789.595	90		789.595	120		789.595	96		789.595	91		789.595	98
789.802	102		789.802	90		789.802	100		789.802	96		789.802	106		789.802	94		789.802	108		789.802	102
790.008	108		790.008	100		790.008	99		790.008	90		790.008	105		790.008	109		790.008	107		790.008	95
790.215	96		790.215	100		790.215	117		790.215	102		790.215	105		790.215	115		790.215	99		790.215	103
790.421	97		790.421	104		790.421	91		790.421	96		790.421	87		790.421	99		790.421	99		790.421	91
790.627	97		790.627	105		790.627	102		790.627	95		790.627	105		790.627	94		790.627	101		790.627	107
790.834	105		790.834	94		790.834	92		790.834	88		790.834	105		790.834	106		790.834	102		790.834	101
791.04	101		791.04	100		791.04	98		791.04	105		791.04	97		791.04	100		791.04	86		791.04	97
791.246	94		791.246	98		791.246	109		791.246	98		791.246	101		791.246	109		791.246	111		791.246	95
791.453	96		791.453	103		791.453	102		791.453	104		791.453	97		791.453	102		791.453	99		791.453	103
791.659	114		791.659	95		791.659	100		791.659	95		791.659	95		791.659	99		791.659	96		791.659	97
791.865	95		791.865	110		791.865	105		791.865	107		791.865	110		791.865	101		791.865	104		791.865	102
792.072	99		792.072	96		792.072	99		792.072	99		792.072	103		792.072	114		792.072	102		792.072	98
792.278	100		792.278	103		792.278	106		792.278	101		792.278	90		792.278	103		792.278	103		792.278	113
792.484	101		792.484	100		792.484	103		792.484	95		792.484	101		792.484	97		792.484	106		792.484	103
792.691	100		792.691	99		792.691	99		792.691	103		792.691	104		792.691	93		792.691	100		792.691	98
792.897	104		792.897	106		792.897	111		792.897	94		792.897	97		792.897	103		792.897	110		792.897	95
793.103	93		793.103	99		793.103	94		793.103	108		793.103	96		793.103	109		793.103	98		793.103	97
793.309	99		793.309	104		793.309	102		793.309	100		793.309	92		793.309	99		793.309	92		793.309	100
793.516	104		793.516	106		793.516	95		793.516	94		793.516	113		793.516	107		793.516	108		793.516	96
793.722	101		793.722	107		793.722	92		793.722	101		793.722	105		793.722	100		793.722	95		793.722	101
793.928	102		793.928	106		793.928	102		793.928	103		793.928	108		793.928	102		793.928	107		793.928	106
794.135	96		794.135	101		794.135	103		794.135	101		794.135	103		794.135	104		794.135	101		794.135	110
794.341	102		794.341	102		794.341	97		794.341	113		794.341	102		794.341	97		794.341	95		794.341	96
794.547	94		794.547	108		794.547	104		794.547	101		794.547	99		794.547	97		794.547	112		794.547	90
794.753	101		794.753	96		794.753	95		794.753	96		794.753	92		794.753	97		794.753	112		794.753	106
794.96	103		794.96	96		794.96	103		794.96	106		794.96	103		794.96	113		794.96	104		794.96	101
795.166	100		795.166	98		795.166	96		795.166	92		795.166	115		795.166	106		795.166	110		795.166	100
795.372	98		795.372	107		795.372	105		795.372	105		795.372	101		795.372	94		795.372	101		795.372	94
795.578	101		795.578	104		795.578	102		795.578	102		795.578	95		795.578	98		795.578	101		795.578	101
795.785	88		795.785	106		795.785	99		795.785	99		795.785	103		795.785	95		795.785	99		795.785	90
795.991	105		795.991	111		795.991	104		795.991	106		795.991	101		795.991	100		795.991	105		795.991	103
796.197	100		796.197	95		796.197	96		796.197	96		796.197	104		796.197	108		796.197	93		796.197	102
796.403	108		796.403	102		796.403	97		796.403	102		796.403	106		796.403	100		796.403	116		796.403	103
796.61	103		796.61	90		796.61	96		796.61	92		796.61	98		796.61	104		796.61	99		796.61	93
796.816	100		796.816	105		796.816	101		796.816	101		796.816	109		796.816	100		796.816	97		796.816	107
797.022	93		797.022	96		797.022	99		797.022	92		797.022	103		797.022	108		797.022	92		797.022	100
797.228	101		797.228	102		797.228	113		797.228	98		797.228	106		797.228	106		797.228	93		797.228	104
797.434	102		797.434	102		797.434	102		797.434	106		797.434	109		797.434	102		797.434	102		797.434	100
797.641	102		797.641	104		797.641	107		797.641	108		797.641	104		797.641	101		797.641	94		797.641	93
797.847	105		797.847	100		797.847	91		797.847	105		797.847	99		797.847	107		797.847	106		797.847	95
798.053	89		798.053	100		798.053	94		798.053	106		798.053	102		798.053	109		798.053	120		798.053	102
798.259	100		798.259	98		798.259	106		798.259	94		798.259	112		798.259	107		798.259	103		798.259	108
798.465	102		798.465	99		798.465	100		798.465	99		798.465	88		798.465	104		798.465	96		798.465	106
798.672	99		798.672	107		798.672	106		798.672	90		798.672	100		798.672	105		798.672	96		798.672	107
798.878	95		798.878	104		798.878	98		798.878	105		798.878	107		798.878	105		798.878	95		798.878	95
799.084	111		799.084	98		799.084	107		799.084	102		799.084	94		799.084	100		799.084	104		799.084	98
799.29	100		799.29	103		799.29	101		799.29	99		799.29	101		799.29	110		799.29	108		799.29	100
799.496	109		799.496	97		799.496	89		799.496	99		799.496	113		799.496	97		799.496	99		799.496	91
799.702	102		799.702	109		799.702	96		799.702	95		799.702	100		799.702	90		799.702	100		799.702	96
799.909	102		799.909	104		799.909	86		799.909	106		799.909	105		799.909	99		799.909	96		799.909	100
800.115	102		800.115	107		800.115	101		800.115	97		800.115	110		800.115	98		800.115	118		800.115	98
800.321	98		800.321	94		800.321	104		800.321	102		800.321	109		800.321	99		800.321	92		800.321	109
800.527	101		800.527	98		800.527	94		800.527	101		800.527	100		800.527	105		800.527	103		800.527	100
800.733	100		800.733	108		800.733	98		800.733	95		800.733	109		800.733	105		800.733	92		800.733	91
800.939	95		800.939	104		800.939	90		800.939	101		800.939	113		800.939	103		800.939	114		800.939	110
801.145	94		801.145	106		801.145	103		801.145	105		801.145	105		801.145	99		801.145	103		801.145	107
801.352	114		801.352	93		801.352	107		801.352	94		801.352	115		801.352	113		801.352	97		801.352	98
801.558	107		801.558	112		801.558	105		801.558	95		801.558	103		801.558	109		801.558	93		801.558	95
801.764	101		801.764	94		801.764	107		801.764	103		801.764	112		801.764	104		801.764	110		801.764	104
801.97	100		801.97	103		801.97	97		801.97	100		801.97	118		801.97	95		801.97	107		801.97	98
802.176	97		802.176	100		802.176	94		802.176	92		802.176	103		802.176	97		802.176	98		802.176	94
802.382	103		802.382	102		802.382	111		802.382	95		802.382	104		802.382	106		802.382	102		802.382	102
802.588	100		802.588	101		802.588	98		802.588	100		802.588	118		802.588	97		802.588	105		802.588	103
802.794	94		802.794	96		802.794	103		802.794	96		802.794	105		802.794	102		802.794	95		802.794	102
803	100		803	93		803	102		803	109		803	109		803	103		803	107		803	101
803.207	101		803.207	105		803.207	103		803.207	90		803.207	94		803.207	107		803.207	95		803.207	97
803.413	104		803.413	109		803.413	104		803.413	94		803.413	112		803.413	105		803.413	102		803.413	95
803.619	105		803.619	105		803.619	104		803.619	98		803.619	117		803.619	92		803.619	93		803.619	98
803.825	105		803.825	102		803.825	102		803.825	97		803.825	99		803.825	108		803.825	98		803.825	89
804.031	109		804.031	95		804.031	96		804.031	103		804.031	108		804.031	98		804.031	104		804.031	103
804.237	98		804.237	90		804.237	91		804.237	102		804.237	118		804.237	108		804.237	89		804.237	102
804.443	109		804.443	105		804.443	97		804.443	91		804.443	106		804.443	92		804.443	98		804.443	101
804.649	101		804.649	95		804.649	104		804.649	104		804.649	112		804.649	105		804.649	115		804.649	96
804.855	98		804.855	93		804.855	95		804.855	91		804.855	108		804.855	92		804.855	101		804.855	99
805.061	99		805.061	104		805.061	99		805.061	105		805.061	109		805.061	100		805.061	94		805.061	97
805.267	91		805.267	97		805.267	103		805.267	101		805.267	101		805.267	104		805.267	99		805.267	106
805.473	91		805.473	93		805.473	100		805.473	103		805.473	116		805.473	104		805.473	89		805.473	102
805.679	98		805.679	90		805.679	96		805.679	105		805.679	104		805.679	107		805.679	95		805.679	98
805.885	107		805.885	106		805.885	90		805.885	97		805.885	108		805.885	94		805.885	98		805.885	102
806.091	104		806.091	99		806.091	99		806.091	107		806.091	103		806.091	94		806.091	115		806.091	95
806.297	91		806.297	99		806.297	94		806.297	107		806.297	108		806.297	102		806.297	97		806.297	97
806.503	96		806.503	104		806.503	103		806.503	114		806.503	95		806.503	101		806.503	103		806.503	93
806.709	113		806.709	103		806.709	104		806.709	96		806.709	97		806.709	102		806.709	95		806.709	96
806.915	92		806.915	101		806.915	102		806.915	102		806.915	100		806.915	94		806.915	96		806.915	89
807.121	109		807.121	111		807.121	101		807.121	107		807.121	106		807.121	101		807.121	103		807.121	101
807.327	100		807.327	96		807.327	105		807.327	99		807.327	110		807.327	98		807.327	94		807.327	103
807.533	99		807.533	93		807.533	107		807.533	101		807.533	100		807.533	107		807.533	92		807.533	109
807.739	100		807.739	99		807.739	86		807.739	95		807.739	95		807.739	94		807.739	121		807.739	98
807.945	105		807.945	103		807.945	104		807.945	95		807.945	106		807.945	110		807.945	97		807.945	100
808.151	104		808.151	100		808.151	97		808.151	94		808.151	107		808.151	100		808.151	94		808.151	108
808.357	101		808.357	102		808.357	99		808.357	96		808.357	102		808.357	108		808.357	101		808.357	95
808.563	98		808.563	100		808.563	90		808.563	107		808.563	105		808.563	100		808.563	94		808.563	95
808.769	108		808.769	92		808.769	105		808.769	98		808.769	97		808.769	100		808.769	110		808.769	101
808.975	93		808.975	97		808.975	92		808.975	105		808.975	105		808.975	104		808.975	107		808.975	91
809.181	106		809.181	101		809.181	91		809.181	99		809.181	93		809.181	102		809.181	104		809.181	97
809.387	101		809.387	105		809.387	99		809.387	107		809.387	90		809.387	106		809.387	97		809.387	90
809.593	98		809.593	93		809.593	97		809.593	91		809.593	98		809.593	95		809.593	114		809.593	92
809.799	96		809.799	87		809.799	95		809.799	97		809.799	105		809.799	106		809.799	104		809.799	104
810.005	100		810.005	100		810.005	91		810.005	95		810.005	97		810.005	101		810.005	96		810.005	95
810.211	100		810.211	102		810.211	104		810.211	108		810.211	103		810.211	118		810.211	111		810.211	86
810.417	96		810.417	98		810.417	102		810.417	90		810.417	118		810.417	93		810.417	94		810.417	104
810.623	104		810.623	105		810.623	103		810.623	107		810.623	98		810.623	111		810.623	100		810.623	101
810.829	101		810.829	100		810.829	81		810.829	97		810.829	100		810.829	105		810.829	90		810.829	105
811.034	95		811.034	101		811.034	95		811.034	106		811.034	116		811.034	90		811.034	91		811.034	96
811.24	90		811.24	89		811.24	94		811.24	101		811.24	102		811.24	100		811.24	113		811.24	100
811.446	95		811.446	102		811.446	89		811.446	92		811.446	103		811.446	100		811.446	95		811.446	98
811.652	110		811.652	105		811.652	102		811.652	91		811.652	113		811.652	96		811.652	106		811.652	105
811.858	94		811.858	95		811.858	107		811.858	100		811.858	95		811.858	101		811.858	90		811.858	93
812.064	95		812.064	100		812.064	107		812.064	93		812.064	97		812.064	99		812.064	106		812.064	95
812.27	103		812.27	100		812.27	96		812.27	93		812.27	117		812.27	110		812.27	99		812.27	104
812.476	99		812.476	107		812.476	99		812.476	115		812.476	98		812.476	104		812.476	101		812.476	106
812.682	96		812.682	104		812.682	94		812.682	105		812.682	108		812.682	93		812.682	98		812.682	101
812.888	98		812.888	94		812.888	106		812.888	94		812.888	97		812.888	96		812.888	110		812.888	101
813.093	104		813.093	103		813.093	107		813.093	97		813.093	105		813.093	110		813.093	99		813.093	109
813.299	103		813.299	102		813.299	99		813.299	93		813.299	90		813.299	102		813.299	105		813.299	96
813.505	102		813.505	96		813.505	105		813.505	94		813.505	103		813.505	93		813.505	105		813.505	89
813.711	95		813.711	96		813.711	100		813.711	106		813.711	102		813.711	90		813.711	104		813.711	99
813.917	100		813.917	99		813.917	117		813.917	93		813.917	104		813.917	113		813.917	102		813.917	94
814.123	105		814.123	107		814.123	100		814.123	100		814.123	105		814.123	105		814.123	102		814.123	96
814.329	98		814.329	89		814.329	105		814.329	102		814.329	97		814.329	101		814.329	106		814.329	104
814.534	107		814.534	111		814.534	94		814.534	91		814.534	99		814.534	104		814.534	105		814.534	102
814.74	104		814.74	105		814.74	92		814.74	101		814.74	100		814.74	98		814.74	109		814.74	103
814.946	87		814.946	100		814.946	98		814.946	98		814.946	104		814.946	98		814.946	91		814.946	94
815.152	107		815.152	99		815.152	104		815.152	105		815.152	105		815.152	92		815.152	99		815.152	101
815.358	101		815.358	109		815.358	104		815.358	96		815.358	111		815.358	98		815.358	106		815.358	98
815.564	88		815.564	91		815.564	102		815.564	101		815.564	109		815.564	111		815.564	103		815.564	99
815.769	104		815.769	99		815.769	97		815.769	107		815.769	109		815.769	98		815.769	100		815.769	95
815.975	109		815.975	99		815.975	106		815.975	93		815.975	101		815.975	104		815.975	102		815.975	92
816.181	97		816.181	89		816.181	100		816.181	95		816.181	96		816.181	102		816.181	102		816.181	108
816.387	103		816.387	99		816.387	103		816.387	97		816.387	97		816.387	102		816.387	91		816.387	108
816.593	101		816.593	97		816.593	105		816.593	102		816.593	104		816.593	99		816.593	120		816.593	104
816.798	93		816.798	96		816.798	98		816.798	105		816.798	100		816.798	98		816.798	99		816.798	92
817.004	102		817.004	90		817.004	106		817.004	96		817.004	99		817.004	98		817.004	105		817.004	98
817.21	101		817.21	101		817.21	92		817.21	103		817.21	110		817.21	103		817.21	101		817.21	102
817.416	111		817.416	107		817.416	99		817.416	98		817.416	99		817.416	99		817.416	104		817.416	99
817.621	100		817.621	120		817.621	99		817.621	108		817.621	109		817.621	93		817.621	105		817.621	96
817.827	95		817.827	86		817.827	108		817.827	93		817.827	102		817.827	111		817.827	100		817.827	98
818.033	97		818.033	100		818.033	98		818.033	109		818.033	117		818.033	98		818.033	96		818.033	99
818.239	95		818.239	104		818.239	105		818.239	94		818.239	107		818.239	98		818.239	116		818.239	106
818.445	102		818.445	92		818.445	105		818.445	100		818.445	97		818.445	102		818.445	97		818.445	102
