# Supplementary material for: Investigating dye performance and crosstalk in fluorescence enabled bioimaging using a model system
Source: PLoS One. 2017 Nov 27;12(11):e0188359. doi: 10.1371/journal.pone.0188359 (PMC5703511; doi:10.1371/journal.pone.0188359)
Supplement: S3 File — (ZIP) [file pone.0188359.s003.zip › Files/S3_PVA.xlsx]

## Sheet: Sheet1
S3_Eu_465_x1y1			S3_Eu_488_x8y2			S3_EuTb_560_x5y10			S3_EuTb_633_x1y10
Wavelengt (nm)	CCD Counts		Wavelengt (nm)	CCD Counts		Wavelengt (nm)	CCD Counts		Wavelengt (nm)	CCD Counts
539.719	96		539.719	94		539.719	107		539.719	92
539.93	100		539.93	95		539.93	102		539.93	106
540.14	99		540.14	101		540.14	104		540.14	97
540.351	89		540.351	103		540.351	96		540.351	101
540.562	97		540.562	95		540.562	103		540.562	89
540.772	110		540.772	107		540.772	98		540.772	102
540.983	87		540.983	102		540.983	99		540.983	97
541.194	101		541.194	99		541.194	105		541.194	92
541.404	97		541.404	89		541.404	99		541.404	103
541.615	110		541.615	97		541.615	102		541.615	114
541.826	103		541.826	97		541.826	98		541.826	103
542.036	103		542.036	101		542.036	106		542.036	97
542.247	99		542.247	105		542.247	93		542.247	105
542.457	104		542.457	98		542.457	99		542.457	113
542.668	106		542.668	99		542.668	94		542.668	100
542.879	94		542.879	116		542.879	88		542.879	105
543.089	115		543.089	86		543.089	105		543.089	95
543.3	99		543.3	106		543.3	95		543.3	111
543.511	100		543.511	91		543.511	102		543.511	103
543.721	101		543.721	103		543.721	98		543.721	101
543.932	107		543.932	105		543.932	101		543.932	104
544.142	93		544.142	108		544.142	102		544.142	94
544.353	98		544.353	95		544.353	98		544.353	96
544.564	100		544.564	98		544.564	96		544.564	93
544.774	112		544.774	107		544.774	105		544.774	100
544.985	99		544.985	101		544.985	102		544.985	102
545.195	94		545.195	103		545.195	103		545.195	104
545.406	99		545.406	102		545.406	101		545.406	99
545.617	96		545.617	107		545.617	101		545.617	102
545.827	104		545.827	105		545.827	96		545.827	115
546.038	101		546.038	92		546.038	104		546.038	102
546.248	107		546.248	102		546.248	97		546.248	98
546.459	107		546.459	99		546.459	108		546.459	102
546.67	100		546.67	101		546.67	96		546.67	92
546.88	99		546.88	100		546.88	94		546.88	105
547.091	96		547.091	95		547.091	103		547.091	91
547.301	97		547.301	95		547.301	103		547.301	95
547.512	101		547.512	97		547.512	101		547.512	92
547.722	98		547.722	108		547.722	101		547.722	101
547.933	103		547.933	97		547.933	99		547.933	99
548.144	101		548.144	98		548.144	95		548.144	107
548.354	91		548.354	106		548.354	102		548.354	96
548.565	97		548.565	105		548.565	100		548.565	106
548.775	94		548.775	99		548.775	108		548.775	110
548.986	97		548.986	98		548.986	90		548.986	91
549.196	98		549.196	98		549.196	99		549.196	87
549.407	107		549.407	99		549.407	102		549.407	100
549.618	92		549.618	97		549.618	98		549.618	110
549.828	100		549.828	106		549.828	98		549.828	109
550.039	94		550.039	103		550.039	104		550.039	94
550.249	98		550.249	89		550.249	95		550.249	94
550.46	110		550.46	112		550.46	103		550.46	102
550.67	88		550.67	107		550.67	100		550.67	99
550.881	103		550.881	98		550.881	106		550.881	96
551.091	94		551.091	94		551.091	86		551.091	106
551.302	95		551.302	104		551.302	106		551.302	96
551.513	94		551.513	97		551.513	99		551.513	101
551.723	98		551.723	89		551.723	101		551.723	99
551.934	104		551.934	106		551.934	91		551.934	104
552.144	102		552.144	100		552.144	92		552.144	99
552.355	110		552.355	99		552.355	110		552.355	100
552.565	107		552.565	92		552.565	92		552.565	98
552.776	88		552.776	96		552.776	93		552.776	103
552.986	106		552.986	104		552.986	103		552.986	117
553.197	100		553.197	112		553.197	103		553.197	94
553.407	98		553.407	103		553.407	104		553.407	98
553.618	84		553.618	107		553.618	102		553.618	96
553.828	109		553.828	92		553.828	111		553.828	95
554.039	95		554.039	102		554.039	99		554.039	97
554.249	108		554.249	91		554.249	91		554.249	109
554.46	105		554.46	102		554.46	102		554.46	96
554.671	87		554.671	94		554.671	95		554.671	101
554.881	101		554.881	102		554.881	106		554.881	107
555.092	97		555.092	98		555.092	102		555.092	93
555.302	99		555.302	112		555.302	99		555.302	105
555.513	103		555.513	100		555.513	99		555.513	103
555.723	99		555.723	95		555.723	93		555.723	93
555.934	110		555.934	105		555.934	104		555.934	106
556.144	98		556.144	106		556.144	94		556.144	112
556.355	106		556.355	101		556.355	98		556.355	97
556.565	93		556.565	93		556.565	87		556.565	101
556.776	95		556.776	109		556.776	103		556.776	104
556.986	97		556.986	93		556.986	93		556.986	107
557.197	101		557.197	102		557.197	99		557.197	99
557.407	100		557.407	98		557.407	96		557.407	106
557.618	101		557.618	99		557.618	104		557.618	116
557.828	103		557.828	97		557.828	107		557.828	100
558.038	98		558.038	112		558.038	87		558.038	100
558.249	105		558.249	93		558.249	98		558.249	97
558.459	87		558.459	103		558.459	98		558.459	102
558.67	103		558.67	98		558.67	101		558.67	105
558.88	90		558.88	95		558.88	96		558.88	101
559.091	104		559.091	102		559.091	92		559.091	94
559.301	102		559.301	102		559.301	115		559.301	102
559.512	101		559.512	97		559.512	97		559.512	101
559.722	96		559.722	110		559.722	101		559.722	92
559.933	110		559.933	100		559.933	93		559.933	111
560.143	93		560.143	103		560.143	104		560.143	94
560.354	89		560.354	95		560.354	102		560.354	97
560.564	89		560.564	99		560.564	106		560.564	106
560.775	100		560.775	96		560.775	98		560.775	99
560.985	96		560.985	93		560.985	99		560.985	98
561.196	98		561.196	112		561.196	108		561.196	100
561.406	94		561.406	99		561.406	108		561.406	103
561.616	93		561.616	103		561.616	98		561.616	103
561.827	99		561.827	87		561.827	101		561.827	101
562.037	94		562.037	107		562.037	98		562.037	98
562.248	97		562.248	95		562.248	102		562.248	104
562.458	105		562.458	98		562.458	97		562.458	107
562.669	103		562.669	100		562.669	106		562.669	94
562.879	95		562.879	101		562.879	93		562.879	100
563.089	92		563.089	104		563.089	105		563.089	98
563.3	90		563.3	109		563.3	100		563.3	105
563.51	97		563.51	99		563.51	102		563.51	103
563.721	99		563.721	94		563.721	97		563.721	91
563.931	106		563.931	106		563.931	104		563.931	103
564.142	95		564.142	100		564.142	100		564.142	107
564.352	104		564.352	101		564.352	96		564.352	104
564.562	85		564.562	91		564.562	101		564.562	97
564.773	93		564.773	104		564.773	95		564.773	109
564.983	113		564.983	96		564.983	112		564.983	93
565.194	99		565.194	115		565.194	101		565.194	100
565.404	97		565.404	103		565.404	104		565.404	90
565.615	107		565.615	103		565.615	79		565.615	93
565.825	101		565.825	98		565.825	105		565.825	104
566.035	97		566.035	111		566.035	99		566.035	102
566.246	92		566.246	99		566.246	99		566.246	105
566.456	104		566.456	111		566.456	97		566.456	99
566.667	91		566.667	108		566.667	105		566.667	101
566.877	106		566.877	94		566.877	91		566.877	107
567.087	93		567.087	111		567.087	100		567.087	100
567.298	107		567.298	112		567.298	101		567.298	95
567.508	106		567.508	102		567.508	111		567.508	104
567.718	98		567.718	98		567.718	107		567.718	100
567.929	107		567.929	105		567.929	108		567.929	104
568.139	93		568.139	97		568.139	100		568.139	100
568.35	104		568.35	97		568.35	107		568.35	107
568.56	94		568.56	98		568.56	95		568.56	105
568.77	94		568.77	103		568.77	100		568.77	101
568.981	103		568.981	95		568.981	92		568.981	88
569.191	102		569.191	91		569.191	92		569.191	107
569.401	96		569.401	103		569.401	95		569.401	97
569.612	99		569.612	95		569.612	103		569.612	99
569.822	100		569.822	100		569.822	105		569.822	107
570.033	94		570.033	101		570.033	101		570.033	106
570.243	94		570.243	100		570.243	93		570.243	103
570.453	94		570.453	96		570.453	107		570.453	103
570.664	111		570.664	104		570.664	94		570.664	99
570.874	111		570.874	94		570.874	99		570.874	107
571.084	91		571.084	103		571.084	102		571.084	104
571.295	97		571.295	93		571.295	104		571.295	90
571.505	93		571.505	107		571.505	104		571.505	97
571.715	97		571.715	110		571.715	108		571.715	100
571.926	100		571.926	97		571.926	101		571.926	109
572.136	105		572.136	99		572.136	98		572.136	99
572.346	101		572.346	103		572.346	108		572.346	98
572.557	98		572.557	104		572.557	98		572.557	102
572.767	102		572.767	104		572.767	110		572.767	104
572.977	108		572.977	98		572.977	105		572.977	103
573.188	91		573.188	90		573.188	107		573.188	104
573.398	90		573.398	108		573.398	98		573.398	101
573.608	100		573.608	90		573.608	98		573.608	101
573.819	105		573.819	90		573.819	107		573.819	102
574.029	104		574.029	98		574.029	98		574.029	105
574.239	99		574.239	99		574.239	106		574.239	104
574.45	106		574.45	94		574.45	95		574.45	99
574.66	101		574.66	94		574.66	89		574.66	98
574.87	103		574.87	99		574.87	91		574.87	107
575.081	95		575.081	87		575.081	94		575.081	102
575.291	103		575.291	104		575.291	104		575.291	106
575.501	97		575.501	102		575.501	105		575.501	92
575.711	93		575.711	103		575.711	107		575.711	96
575.922	100		575.922	96		575.922	108		575.922	106
576.132	97		576.132	104		576.132	96		576.132	106
576.342	97		576.342	101		576.342	103		576.342	104
576.553	102		576.553	109		576.553	102		576.553	106
576.763	97		576.763	105		576.763	107		576.763	100
576.973	105		576.973	93		576.973	94		576.973	106
577.184	97		577.184	90		577.184	101		577.184	108
577.394	96		577.394	107		577.394	104		577.394	94
577.604	102		577.604	109		577.604	105		577.604	107
577.814	107		577.814	107		577.814	96		577.814	96
578.025	101		578.025	100		578.025	95		578.025	88
578.235	92		578.235	103		578.235	105		578.235	98
578.445	90		578.445	95		578.445	92		578.445	109
578.655	106		578.655	102		578.655	92		578.655	108
578.866	103		578.866	107		578.866	96		578.866	98
579.076	103		579.076	109		579.076	102		579.076	98
579.286	97		579.286	92		579.286	102		579.286	103
579.496	93		579.496	101		579.496	100		579.496	99
579.707	99		579.707	96		579.707	110		579.707	105
579.917	93		579.917	101		579.917	106		579.917	95
580.127	99		580.127	101		580.127	102		580.127	103
580.337	98		580.337	89		580.337	102		580.337	101
580.548	98		580.548	113		580.548	98		580.548	101
580.758	90		580.758	107		580.758	91		580.758	97
580.968	101		580.968	97		580.968	100		580.968	106
581.178	95		581.178	96		581.178	97		581.178	92
581.389	100		581.389	105		581.389	106		581.389	118
581.599	97		581.599	98		581.599	102		581.599	102
581.809	106		581.809	99		581.809	106		581.809	98
582.019	106		582.019	93		582.019	99		582.019	102
582.23	87		582.23	107		582.23	98		582.23	101
582.44	102		582.44	109		582.44	96		582.44	101
582.65	105		582.65	109		582.65	99		582.65	96
582.86	107		582.86	90		582.86	112		582.86	101
583.071	99		583.071	108		583.071	95		583.071	97
583.281	99		583.281	87		583.281	97		583.281	103
583.491	108		583.491	96		583.491	104		583.491	110
583.701	103		583.701	101		583.701	104		583.701	104
583.911	101		583.911	98		583.911	98		583.911	102
584.122	89		584.122	92		584.122	96		584.122	103
584.332	100		584.332	104		584.332	104		584.332	104
584.542	97		584.542	95		584.542	95		584.542	101
584.752	98		584.752	94		584.752	92		584.752	102
584.962	103		584.962	110		584.962	111		584.962	104
585.173	103		585.173	107		585.173	99		585.173	94
585.383	110		585.383	96		585.383	96		585.383	105
585.593	96		585.593	91		585.593	101		585.593	98
585.803	106		585.803	107		585.803	98		585.803	107
586.013	103		586.013	108		586.013	103		586.013	100
586.223	99		586.223	96		586.223	106		586.223	97
586.434	96		586.434	99		586.434	103		586.434	103
586.644	101		586.644	99		586.644	97		586.644	96
586.854	95		586.854	103		586.854	104		586.854	104
587.064	108		587.064	102		587.064	93		587.064	97
587.274	102		587.274	102		587.274	107		587.274	99
587.484	95		587.484	93		587.484	94		587.484	101
587.695	91		587.695	88		587.695	112		587.695	93
587.905	104		587.905	105		587.905	105		587.905	115
588.115	102		588.115	112		588.115	93		588.115	100
588.325	100		588.325	100		588.325	109		588.325	99
588.535	99		588.535	98		588.535	99		588.535	110
588.745	106		588.745	101		588.745	105		588.745	98
588.956	102		588.956	100		588.956	108		588.956	99
589.166	95		589.166	100		589.166	105		589.166	104
589.376	102		589.376	102		589.376	96		589.376	103
589.586	102		589.586	89		589.586	94		589.586	104
589.796	91		589.796	101		589.796	106		589.796	106
590.006	103		590.006	103		590.006	110		590.006	100
590.216	104		590.216	96		590.216	112		590.216	98
590.427	102		590.427	104		590.427	102		590.427	100
590.637	102		590.637	101		590.637	109		590.637	102
590.847	106		590.847	103		590.847	99		590.847	102
591.057	88		591.057	109		591.057	96		591.057	89
591.267	100		591.267	99		591.267	106		591.267	109
591.477	94		591.477	105		591.477	99		591.477	100
591.687	99		591.687	94		591.687	95		591.687	86
591.897	104		591.897	93		591.897	100		591.897	91
592.107	108		592.107	103		592.107	93		592.107	106
592.318	98		592.318	102		592.318	98		592.318	115
592.528	104		592.528	101		592.528	101		592.528	94
592.738	99		592.738	104		592.738	89		592.738	106
592.948	90		592.948	111		592.948	95		592.948	108
593.158	101		593.158	100		593.158	104		593.158	101
593.368	102		593.368	109		593.368	100		593.368	98
593.578	97		593.578	103		593.578	98		593.578	106
593.788	93		593.788	103		593.788	94		593.788	91
593.998	100		593.998	114		593.998	100		593.998	108
594.208	90		594.208	103		594.208	110		594.208	96
594.418	104		594.418	98		594.418	105		594.418	96
594.629	100		594.629	104		594.629	104		594.629	94
594.839	102		594.839	90		594.839	115		594.839	102
595.049	101		595.049	101		595.049	96		595.049	114
595.259	106		595.259	101		595.259	110		595.259	98
595.469	96		595.469	94		595.469	94		595.469	101
595.679	94		595.679	100		595.679	106		595.679	90
595.889	109		595.889	107		595.889	100		595.889	103
596.099	99		596.099	106		596.099	105		596.099	100
596.309	106		596.309	95		596.309	103		596.309	100
596.519	91		596.519	86		596.519	107		596.519	106
596.729	88		596.729	102		596.729	96		596.729	94
596.939	101		596.939	104		596.939	101		596.939	105
597.149	97		597.149	95		597.149	97		597.149	105
597.359	102		597.359	83		597.359	100		597.359	94
597.569	101		597.569	103		597.569	93		597.569	111
597.779	96		597.779	101		597.779	102		597.779	100
597.989	108		597.989	106		597.989	112		597.989	102
598.199	111		598.199	99		598.199	115		598.199	103
598.409	88		598.409	96		598.409	101		598.409	105
598.62	116		598.62	105		598.62	101		598.62	97
598.83	101		598.83	97		598.83	105		598.83	98
599.04	100		599.04	99		599.04	105		599.04	103
599.25	102		599.25	107		599.25	100		599.25	97
599.46	99		599.46	102		599.46	102		599.46	99
599.67	104		599.67	100		599.67	96		599.67	85
599.88	95		599.88	93		599.88	102		599.88	104
600.09	96		600.09	97		600.09	109		600.09	102
600.3	109		600.3	98		600.3	95		600.3	100
600.51	102		600.51	100		600.51	104		600.51	106
600.72	104		600.72	105		600.72	96		600.72	101
600.93	102		600.93	103		600.93	90		600.93	98
601.14	103		601.14	103		601.14	109		601.14	106
601.35	95		601.35	110		601.35	103		601.35	97
601.56	88		601.56	98		601.56	93		601.56	97
601.77	99		601.77	109		601.77	103		601.77	92
601.98	96		601.98	107		601.98	95		601.98	101
602.19	106		602.19	96		602.19	108		602.19	93
602.4	105		602.4	106		602.4	107		602.4	103
602.61	100		602.61	95		602.61	108		602.61	96
602.819	101		602.819	113		602.819	102		602.819	98
603.029	101		603.029	99		603.029	93		603.029	106
603.239	100		603.239	104		603.239	92		603.239	102
603.449	99		603.449	103		603.449	103		603.449	94
603.659	90		603.659	93		603.659	85		603.659	100
603.869	106		603.869	96		603.869	101		603.869	101
604.079	100		604.079	95		604.079	96		604.079	101
604.289	103		604.289	99		604.289	107		604.289	102
604.499	102		604.499	101		604.499	96		604.499	95
604.709	104		604.709	93		604.709	102		604.709	100
604.919	95		604.919	92		604.919	100		604.919	107
605.129	95		605.129	100		605.129	102		605.129	109
605.339	102		605.339	110		605.339	102		605.339	97
605.549	94		605.549	99		605.549	104		605.549	105
605.759	97		605.759	103		605.759	103		605.759	86
605.969	98		605.969	96		605.969	103		605.969	107
606.179	108		606.179	98		606.179	108		606.179	106
606.389	98		606.389	94		606.389	98		606.389	97
606.599	94		606.599	95		606.599	103		606.599	110
606.808	101		606.808	97		606.808	101		606.808	106
607.018	97		607.018	93		607.018	108		607.018	101
607.228	110		607.228	95		607.228	101		607.228	106
607.438	93		607.438	96		607.438	102		607.438	112
607.648	99		607.648	98		607.648	102		607.648	103
607.858	104		607.858	99		607.858	95		607.858	98
608.068	85		608.068	95		608.068	97		608.068	104
608.278	98		608.278	96		608.278	114		608.278	97
608.488	96		608.488	99		608.488	101		608.488	99
608.698	101		608.698	101		608.698	101		608.698	93
608.907	99		608.907	108		608.907	112		608.907	97
609.117	105		609.117	107		609.117	106		609.117	94
609.327	99		609.327	92		609.327	94		609.327	106
609.537	94		609.537	107		609.537	97		609.537	102
609.747	103		609.747	109		609.747	102		609.747	99
609.957	99		609.957	100		609.957	115		609.957	115
610.167	92		610.167	100		610.167	108		610.167	105
610.377	97		610.377	102		610.377	94		610.377	108
610.587	106		610.587	97		610.587	109		610.587	99
610.796	94		610.796	98		610.796	97		610.796	99
611.006	95		611.006	103		611.006	99		611.006	92
611.216	98		611.216	119		611.216	106		611.216	101
611.426	100		611.426	112		611.426	113		611.426	93
611.636	104		611.636	110		611.636	96		611.636	100
611.846	95		611.846	97		611.846	106		611.846	103
612.056	98		612.056	96		612.056	106		612.056	103
612.265	89		612.265	97		612.265	98		612.265	101
612.475	108		612.475	113		612.475	99		612.475	99
612.685	93		612.685	107		612.685	101		612.685	100
612.895	87		612.895	105		612.895	101		612.895	93
613.105	105		613.105	96		613.105	109		613.105	106
613.315	93		613.315	102		613.315	105		613.315	104
613.524	108		613.524	108		613.524	94		613.524	101
613.734	95		613.734	100		613.734	98		613.734	100
613.944	99		613.944	106		613.944	98		613.944	106
614.154	99		614.154	99		614.154	92		614.154	106
614.364	101		614.364	109		614.364	102		614.364	94
614.573	105		614.573	104		614.573	107		614.573	101
614.783	102		614.783	109		614.783	106		614.783	105
614.993	105		614.993	97		614.993	107		614.993	92
615.203	105		615.203	98		615.203	97		615.203	96
615.413	99		615.413	93		615.413	103		615.413	102
615.622	104		615.622	105		615.622	101		615.622	101
615.832	98		615.832	104		615.832	114		615.832	111
616.042	100		616.042	102		616.042	91		616.042	98
616.252	107		616.252	95		616.252	105		616.252	98
616.462	104		616.462	98		616.462	105		616.462	105
616.671	100		616.671	100		616.671	108		616.671	89
616.881	106		616.881	95		616.881	97		616.881	100
617.091	91		617.091	91		617.091	103		617.091	102
617.301	94		617.301	103		617.301	111		617.301	105
617.511	90		617.511	108		617.511	102		617.511	94
617.72	101		617.72	106		617.72	105		617.72	94
617.93	103		617.93	93		617.93	105		617.93	100
618.14	99		618.14	106		618.14	107		618.14	96
618.35	92		618.35	97		618.35	112		618.35	101
618.559	102		618.559	98		618.559	110		618.559	105
618.769	104		618.769	96		618.769	104		618.769	93
618.979	100		618.979	108		618.979	94		618.979	89
619.189	108		619.189	100		619.189	114		619.189	98
619.398	100		619.398	94		619.398	86		619.398	100
619.608	110		619.608	97		619.608	99		619.608	110
619.818	99		619.818	111		619.818	103		619.818	93
620.028	100		620.028	103		620.028	105		620.028	87
620.237	102		620.237	90		620.237	104		620.237	106
620.447	95		620.447	94		620.447	103		620.447	94
620.657	94		620.657	95		620.657	111		620.657	100
620.866	99		620.866	106		620.866	115		620.866	109
621.076	97		621.076	100		621.076	96		621.076	108
621.286	99		621.286	110		621.286	97		621.286	101
621.496	97		621.496	105		621.496	112		621.496	97
621.705	110		621.705	100		621.705	102		621.705	100
621.915	86		621.915	105		621.915	98		621.915	101
622.125	108		622.125	97		622.125	99		622.125	111
622.334	93		622.334	105		622.334	110		622.334	100
622.544	111		622.544	102		622.544	96		622.544	103
622.754	99		622.754	99		622.754	106		622.754	112
622.964	110		622.964	109		622.964	103		622.964	100
623.173	97		623.173	99		623.173	100		623.173	94
623.383	111		623.383	104		623.383	105		623.383	102
623.593	88		623.593	97		623.593	97		623.593	100
623.802	94		623.802	106		623.802	99		623.802	108
624.012	105		624.012	99		624.012	111		624.012	105
624.222	103		624.222	95		624.222	105		624.222	95
624.431	98		624.431	101		624.431	102		624.431	104
624.641	89		624.641	92		624.641	106		624.641	103
624.851	110		624.851	93		624.851	96		624.851	104
625.06	108		625.06	98		625.06	108		625.06	100
625.27	97		625.27	105		625.27	100		625.27	110
625.48	98		625.48	98		625.48	102		625.48	95
625.689	99		625.689	99		625.689	90		625.689	101
625.899	101		625.899	101		625.899	102		625.899	104
626.109	93		626.109	99		626.109	110		626.109	96
626.318	102		626.318	106		626.318	108		626.318	103
626.528	100		626.528	103		626.528	103		626.528	110
626.737	91		626.737	101		626.737	102		626.737	95
626.947	96		626.947	94		626.947	107		626.947	96
627.157	110		627.157	106		627.157	98		627.157	114
627.366	104		627.366	102		627.366	112		627.366	102
627.576	93		627.576	111		627.576	102		627.576	103
627.786	110		627.786	93		627.786	104		627.786	107
627.995	91		627.995	110		627.995	100		627.995	107
628.205	99		628.205	95		628.205	99		628.205	86
628.414	104		628.414	100		628.414	113		628.414	98
628.624	110		628.624	98		628.624	106		628.624	107
628.834	95		628.834	106		628.834	98		628.834	106
629.043	106		629.043	102		629.043	98		629.043	100
629.253	91		629.253	98		629.253	101		629.253	106
629.462	97		629.462	104		629.462	96		629.462	92
629.672	105		629.672	111		629.672	109		629.672	109
629.882	96		629.882	102		629.882	101		629.882	86
630.091	102		630.091	102		630.091	109		630.091	98
630.301	102		630.301	101		630.301	106		630.301	92
630.51	100		630.51	100		630.51	97		630.51	102
630.72	99		630.72	105		630.72	106		630.72	99
630.93	103		630.93	88		630.93	108		630.93	99
631.139	89		631.139	106		631.139	92		631.139	104
631.349	103		631.349	101		631.349	99		631.349	100
631.558	102		631.558	98		631.558	103		631.558	102
631.768	100		631.768	101		631.768	104		631.768	106
631.977	87		631.977	98		631.977	99		631.977	95
632.187	104		632.187	109		632.187	121		632.187	94
632.396	100		632.396	89		632.396	98		632.396	97
632.606	101		632.606	113		632.606	108		632.606	106
632.816	107		632.816	99		632.816	112		632.816	98
633.025	106		633.025	106		633.025	106		633.025	101
633.235	93		633.235	97		633.235	106		633.235	103
633.444	91		633.444	108		633.444	113		633.444	97
633.654	93		633.654	96		633.654	93		633.654	92
633.863	94		633.863	101		633.863	105		633.863	96
634.073	100		634.073	103		634.073	97		634.073	99
634.282	100		634.282	100		634.282	95		634.282	104
634.492	105		634.492	103		634.492	101		634.492	92
634.701	103		634.701	103		634.701	109		634.701	106
634.911	100		634.911	94		634.911	106		634.911	105
635.12	109		635.12	103		635.12	107		635.12	104
635.33	94		635.33	110		635.33	100		635.33	105
635.539	106		635.539	103		635.539	101		635.539	100
635.749	98		635.749	94		635.749	104		635.749	99
635.958	95		635.958	89		635.958	100		635.958	98
636.168	103		636.168	96		636.168	104		636.168	103
636.377	108		636.377	102		636.377	107		636.377	99
636.587	103		636.587	106		636.587	99		636.587	105
636.796	106		636.796	112		636.796	112		636.796	98
637.006	91		637.006	101		637.006	113		637.006	100
637.215	105		637.215	98		637.215	106		637.215	97
637.425	109		637.425	100		637.425	100		637.425	100
637.634	103		637.634	115		637.634	94		637.634	102
637.844	104		637.844	93		637.844	112		637.844	91
638.053	94		638.053	107		638.053	101		638.053	101
638.263	104		638.263	104		638.263	104		638.263	101
638.472	101		638.472	109		638.472	97		638.472	102
638.682	101		638.682	98		638.682	119		638.682	97
638.891	93		638.891	108		638.891	101		638.891	105
639.1	89		639.1	98		639.1	109		639.1	106
639.31	98		639.31	102		639.31	99		639.31	100
639.519	108		639.519	95		639.519	103		639.519	109
639.729	92		639.729	104		639.729	98		639.729	90
639.938	93		639.938	97		639.938	85		639.938	96
640.148	94		640.148	101		640.148	112		640.148	95
640.357	100		640.357	99		640.357	106		640.357	93
640.566	98		640.566	99		640.566	95		640.566	99
640.776	102		640.776	93		640.776	100		640.776	100
640.985	103		640.985	94		640.985	104		640.985	104
641.195	92		641.195	97		641.195	103		641.195	98
641.404	101		641.404	106		641.404	113		641.404	95
641.614	95		641.614	104		641.614	104		641.614	92
641.823	99		641.823	89		641.823	109		641.823	102
642.032	101		642.032	95		642.032	101		642.032	104
642.242	87		642.242	103		642.242	107		642.242	103
642.451	101		642.451	95		642.451	101		642.451	108
642.66	95		642.66	109		642.66	99		642.66	98
642.87	111		642.87	102		642.87	112		642.87	101
643.079	101		643.079	99		643.079	99		643.079	99
643.289	101		643.289	100		643.289	108		643.289	91
643.498	97		643.498	90		643.498	110		643.498	100
643.707	106		643.707	99		643.707	118		643.707	105
643.917	98		643.917	93		643.917	122		643.917	96
644.126	106		644.126	100		644.126	96		644.126	99
644.335	99		644.335	102		644.335	116		644.335	99
644.545	106		644.545	94		644.545	104		644.545	98
644.754	99		644.754	101		644.754	96		644.754	103
644.964	98		644.964	109		644.964	108		644.964	99
645.173	110		645.173	103		645.173	96		645.173	100
645.382	101		645.382	102		645.382	100		645.382	92
645.592	96		645.592	100		645.592	109		645.592	96
645.801	101		645.801	106		645.801	106		645.801	98
646.01	85		646.01	100		646.01	113		646.01	107
646.22	99		646.22	108		646.22	107		646.22	100
646.429	103		646.429	101		646.429	111		646.429	106
646.638	102		646.638	102		646.638	109		646.638	109
646.848	95		646.848	96		646.848	118		646.848	95
647.057	105		647.057	102		647.057	107		647.057	102
647.266	103		647.266	92		647.266	99		647.266	97
647.475	95		647.475	104		647.475	107		647.475	100
647.685	93		647.685	95		647.685	113		647.685	109
647.894	99		647.894	98		647.894	109		647.894	95
648.103	103		648.103	94		648.103	101		648.103	95
648.313	107		648.313	100		648.313	102		648.313	91
648.522	102		648.522	102		648.522	98		648.522	99
648.731	99		648.731	103		648.731	107		648.731	100
648.941	95		648.941	98		648.941	109		648.941	108
649.15	94		649.15	97		649.15	123		649.15	113
649.359	105		649.359	104		649.359	105		649.359	106
649.568	106		649.568	98		649.568	107		649.568	93
649.778	98		649.778	96		649.778	105		649.778	94
649.987	95		649.987	98		649.987	99		649.987	93
650.196	102		650.196	104		650.196	102		650.196	89
650.405	102		650.405	110		650.405	107		650.405	114
650.615	99		650.615	113		650.615	105		650.615	102
650.824	104		650.824	99		650.824	113		650.824	93
651.033	87		651.033	99		651.033	106		651.033	115
651.242	98		651.242	103		651.242	99		651.242	97
651.452	102		651.452	110		651.452	97		651.452	102
651.661	104		651.661	106		651.661	105		651.661	90
651.87	99		651.87	111		651.87	102		651.87	111
652.079	99		652.079	101		652.079	100		652.079	103
652.289	97		652.289	97		652.289	108		652.289	103
652.498	97		652.498	95		652.498	103		652.498	95
652.707	106		652.707	106		652.707	100		652.707	100
652.916	96		652.916	103		652.916	100		652.916	106
653.126	95		653.126	99		653.126	108		653.126	102
653.335	102		653.335	115		653.335	97		653.335	99
653.544	103		653.544	109		653.544	106		653.544	95
653.753	104		653.753	108		653.753	112		653.753	114
653.962	104		653.962	97		653.962	106		653.962	94
654.172	94		654.172	96		654.172	102		654.172	108
654.381	98		654.381	104		654.381	110		654.381	101
654.59	105		654.59	92		654.59	110		654.59	105
654.799	94		654.799	106		654.799	104		654.799	101
655.008	112		655.008	103		655.008	108		655.008	104
655.218	99		655.218	98		655.218	113		655.218	113
655.427	101		655.427	100		655.427	110		655.427	102
655.636	99		655.636	93		655.636	103		655.636	98
655.845	92		655.845	106		655.845	109		655.845	109
656.054	102		656.054	101		656.054	111		656.054	95
656.263	94		656.263	105		656.263	100		656.263	105
656.473	101		656.473	95		656.473	102		656.473	99
656.682	99		656.682	107		656.682	105		656.682	103
656.891	90		656.891	95		656.891	106		656.891	111
657.1	104		657.1	112		657.1	104		657.1	94
657.309	101		657.309	97		657.309	104		657.309	107
657.518	100		657.518	101		657.518	113		657.518	106
657.727	94		657.727	110		657.727	105		657.727	115
657.937	99		657.937	100		657.937	106		657.937	106
658.146	92		658.146	101		658.146	116		658.146	117
658.355	96		658.355	95		658.355	103		658.355	125
658.564	94		658.564	107		658.564	108		658.564	137
658.773	100		658.773	97		658.773	103		658.773	169
658.982	86		658.982	105		658.982	117		658.982	164
659.191	99		659.191	106		659.191	97		659.191	186
659.4	100		659.4	92		659.4	112		659.4	222
659.609	105		659.609	108		659.609	100		659.609	211
659.819	96		659.819	103		659.819	103		659.819	204
660.028	97		660.028	99		660.028	114		660.028	229
660.237	91		660.237	103		660.237	102		660.237	221
660.446	96		660.446	98		660.446	108		660.446	249
660.655	112		660.655	94		660.655	106		660.655	230
660.864	101		660.864	104		660.864	102		660.864	248
661.073	100		661.073	102		661.073	104		661.073	218
661.282	100		661.282	101		661.282	98		661.282	219
661.491	101		661.491	110		661.491	122		661.491	220
661.7	96		661.7	116		661.7	102		661.7	247
661.909	100		661.909	106		661.909	97		661.909	199
662.118	92		662.118	99		662.118	120		662.118	237
662.328	104		662.328	95		662.328	116		662.328	248
662.537	96		662.537	98		662.537	93		662.537	216
662.746	104		662.746	97		662.746	110		662.746	225
662.955	104		662.955	107		662.955	108		662.955	221
663.164	105		663.164	91		663.164	107		663.164	206
663.373	93		663.373	96		663.373	95		663.373	226
663.582	101		663.582	95		663.582	112		663.582	209
663.791	96		663.791	103		663.791	98		663.791	215
664	103		664	104		664	102		664	223
664.209	99		664.209	103		664.209	109		664.209	219
664.418	92		664.418	97		664.418	98		664.418	217
664.627	108		664.627	104		664.627	104		664.627	218
664.836	100		664.836	99		664.836	105		664.836	215
665.045	97		665.045	104		665.045	99		665.045	188
665.254	102		665.254	97		665.254	102		665.254	209
665.463	115		665.463	90		665.463	107		665.463	229
665.672	98		665.672	104		665.672	106		665.672	235
665.881	93		665.881	112		665.881	106		665.881	208
666.09	107		666.09	102		666.09	110		666.09	206
666.299	114		666.299	101		666.299	103		666.299	196
666.508	97		666.508	100		666.508	108		666.508	173
666.717	94		666.717	107		666.717	108		666.717	207
666.926	94		666.926	106		666.926	108		666.926	199
667.135	101		667.135	97		667.135	109		667.135	196
667.344	104		667.344	100		667.344	118		667.344	178
667.553	109		667.553	100		667.553	106		667.553	198
667.762	104		667.762	99		667.762	109		667.762	212
667.971	102		667.971	96		667.971	93		667.971	176
668.18	109		668.18	103		668.18	110		668.18	184
668.389	100		668.389	104		668.389	99		668.389	199
668.597	108		668.597	111		668.597	115		668.597	202
668.806	89		668.806	106		668.806	106		668.806	182
669.015	105		669.015	109		669.015	101		669.015	184
669.224	98		669.224	106		669.224	108		669.224	178
669.433	106		669.433	96		669.433	93		669.433	194
669.642	101		669.642	109		669.642	105		669.642	181
669.851	88		669.851	100		669.851	100		669.851	184
670.06	102		670.06	106		670.06	104		670.06	191
670.269	100		670.269	119		670.269	111		670.269	196
670.478	110		670.478	87		670.478	111		670.478	175
670.687	108		670.687	101		670.687	116		670.687	172
670.896	98		670.896	101		670.896	114		670.896	162
671.105	98		671.105	96		671.105	109		671.105	190
671.313	107		671.313	106		671.313	106		671.313	189
671.522	91		671.522	110		671.522	108		671.522	172
671.731	95		671.731	95		671.731	94		671.731	183
671.94	89		671.94	102		671.94	106		671.94	159
672.149	108		672.149	109		672.149	98		672.149	167
672.358	98		672.358	102		672.358	107		672.358	166
672.567	96		672.567	109		672.567	99		672.567	160
672.776	108		672.776	109		672.776	96		672.776	164
672.984	83		672.984	96		672.984	106		672.984	174
673.193	107		673.193	100		673.193	106		673.193	177
673.402	98		673.402	106		673.402	98		673.402	170
673.611	103		673.611	95		673.611	105		673.611	175
673.82	95		673.82	95		673.82	116		673.82	167
674.029	90		674.029	94		674.029	95		674.029	159
674.238	88		674.238	98		674.238	100		674.238	165
674.446	93		674.446	96		674.446	111		674.446	167
674.655	104		674.655	107		674.655	110		674.655	148
674.864	101		674.864	105		674.864	105		674.864	168
675.073	103		675.073	92		675.073	98		675.073	160
675.282	94		675.282	106		675.282	100		675.282	175
675.49	103		675.49	97		675.49	116		675.49	169
675.699	104		675.699	106		675.699	104		675.699	156
675.908	102		675.908	109		675.908	106		675.908	169
676.117	100		676.117	113		676.117	106		676.117	149
676.326	104		676.326	99		676.326	103		676.326	157
676.535	88		676.535	94		676.535	107		676.535	142
676.743	97		676.743	104		676.743	113		676.743	169
676.952	106		676.952	115		676.952	117		676.952	167
677.161	110		677.161	96		677.161	99		677.161	149
677.37	99		677.37	98		677.37	105		677.37	165
677.578	100		677.578	107		677.578	114		677.578	150
677.787	101		677.787	97		677.787	101		677.787	144
677.996	97		677.996	103		677.996	101		677.996	168
678.205	102		678.205	100		678.205	102		678.205	130
678.414	89		678.414	98		678.414	98		678.414	142
678.622	92		678.622	104		678.622	101		678.622	153
678.831	94		678.831	104		678.831	104		678.831	135
679.04	95		679.04	102		679.04	101		679.04	131
679.249	98		679.249	99		679.249	111		679.249	133
679.457	103		679.457	100		679.457	104		679.457	154
679.666	92		679.666	99		679.666	96		679.666	134
679.875	107		679.875	102		679.875	99		679.875	151
680.083	95		680.083	93		680.083	93		680.083	152
680.292	97		680.292	104		680.292	105		680.292	154
680.501	99		680.501	101		680.501	110		680.501	157
680.71	98		680.71	104		680.71	106		680.71	162
680.918	97		680.918	106		680.918	101		680.918	152
681.127	98		681.127	104		681.127	97		681.127	153
681.336	94		681.336	101		681.336	99		681.336	138
681.544	103		681.544	96		681.544	104		681.544	135
681.753	107		681.753	95		681.753	97		681.753	138
681.962	91		681.962	108		681.962	103		681.962	142
682.171	101		682.171	102		682.171	96		682.171	136
682.379	98		682.379	102		682.379	95		682.379	137
682.588	104		682.588	101		682.588	89		682.588	129
682.797	104		682.797	94		682.797	119		682.797	150
683.005	94		683.005	97		683.005	97		683.005	146
683.214	98		683.214	102		683.214	103		683.214	130
683.423	106		683.423	95		683.423	98		683.423	136
683.631	97		683.631	102		683.631	96		683.631	140
683.84	97		683.84	106		683.84	101		683.84	139
684.049	98		684.049	104		684.049	102		684.049	142
684.257	90		684.257	100		684.257	107		684.257	145
684.466	102		684.466	110		684.466	94		684.466	132
684.675	102		684.675	100		684.675	102		684.675	130
684.883	99		684.883	100		684.883	106		684.883	143
685.092	100		685.092	109		685.092	92		685.092	133
685.3	103		685.3	105		685.3	93		685.3	125
685.509	100		685.509	100		685.509	103		685.509	147
685.718	97		685.718	102		685.718	98		685.718	119
685.926	110		685.926	97		685.926	99		685.926	126
686.135	101		686.135	96		686.135	111		686.135	119
686.344	108		686.344	92		686.344	104		686.344	126
686.552	100		686.552	94		686.552	94		686.552	132
686.761	93		686.761	110		686.761	114		686.761	134
686.969	89		686.969	105		686.969	104		686.969	139
687.178	102		687.178	99		687.178	94		687.178	135
687.387	95		687.387	100		687.387	100		687.387	139
687.595	101		687.595	99		687.595	111		687.595	120
687.804	107		687.804	93		687.804	95		687.804	129
688.012	101		688.012	99		688.012	93		688.012	134
688.221	102		688.221	101		688.221	109		688.221	144
688.429	105		688.429	113		688.429	113		688.429	121
688.638	101		688.638	100		688.638	102		688.638	127
688.847	99		688.847	100		688.847	100		688.847	136
689.055	106		689.055	99		689.055	99		689.055	125
689.264	105		689.264	88		689.264	110		689.264	135
689.472	103		689.472	89		689.472	99		689.472	131
689.681	108		689.681	108		689.681	113		689.681	137
689.889	98		689.889	93		689.889	107		689.889	135
690.098	107		690.098	107		690.098	106		690.098	140
690.306	108		690.306	100		690.306	112		690.306	135
690.515	100		690.515	114		690.515	98		690.515	132
690.723	97		690.723	99		690.723	103		690.723	144
690.932	85		690.932	98		690.932	109		690.932	133
691.14	92		691.14	106		691.14	103		691.14	125
691.349	104		691.349	102		691.349	96		691.349	131
691.557	101		691.557	107		691.557	101		691.557	125
691.766	106		691.766	105		691.766	95		691.766	127
691.974	99		691.974	104		691.974	100		691.974	132
692.183	98		692.183	100		692.183	112		692.183	126
692.391	102		692.391	95		692.391	102		692.391	129
692.6	102		692.6	100		692.6	100		692.6	136
692.808	109		692.808	107		692.808	99		692.808	119
693.017	96		693.017	96		693.017	101		693.017	112
693.225	96		693.225	97		693.225	107		693.225	118
693.434	94		693.434	104		693.434	106		693.434	121
693.642	99		693.642	101		693.642	106		693.642	117
693.851	108		693.851	93		693.851	91		693.851	122
694.059	105		694.059	99		694.059	98		694.059	118
694.268	102		694.268	101		694.268	108		694.268	142
694.476	97		694.476	102		694.476	108		694.476	142
694.685	90		694.685	99		694.685	103		694.685	124
694.893	103		694.893	99		694.893	101		694.893	122
695.101	99		695.101	96		695.101	94		695.101	132
695.31	96		695.31	103		695.31	96		695.31	124
695.518	108		695.518	105		695.518	108		695.518	110
695.727	95		695.727	103		695.727	100		695.727	118
695.935	103		695.935	100		695.935	102		695.935	117
696.144	103		696.144	97		696.144	93		696.144	131
696.352	99		696.352	99		696.352	105		696.352	120
696.56	101		696.56	97		696.56	98		696.56	122
696.769	98		696.769	101		696.769	95		696.769	128
696.977	89		696.977	110		696.977	107		696.977	112
697.186	105		697.186	107		697.186	110		697.186	135
697.394	95		697.394	100		697.394	109		697.394	107
697.602	103		697.602	103		697.602	99		697.602	125
697.811	103		697.811	104		697.811	99		697.811	121
698.019	106		698.019	107		698.019	94		698.019	122
698.227	104		698.227	106		698.227	103		698.227	118
698.436	104		698.436	96		698.436	101		698.436	127
698.644	94		698.644	108		698.644	97		698.644	118
698.853	105		698.853	115		698.853	104		698.853	116
699.061	101		699.061	92		699.061	103		699.061	135
699.269	99		699.269	94		699.269	103		699.269	116
699.478	109		699.478	101		699.478	109		699.478	121
699.686	93		699.686	100		699.686	95		699.686	112
699.894	105		699.894	103		699.894	106		699.894	135
700.103	98		700.103	89		700.103	98		700.103	122
700.311	94		700.311	102		700.311	106		700.311	103
700.519	106		700.519	102		700.519	105		700.519	122
700.728	105		700.728	105		700.728	96		700.728	131
700.936	98		700.936	107		700.936	101		700.936	124
701.144	106		701.144	105		701.144	104		701.144	111
701.353	101		701.353	96		701.353	105		701.353	129
701.561	107		701.561	97		701.561	95		701.561	131
701.769	96		701.769	109		701.769	89		701.769	108
701.977	100		701.977	99		701.977	103		701.977	127
702.186	92		702.186	100		702.186	106		702.186	109
702.394	96		702.394	105		702.394	90		702.394	104
702.602	107		702.602	91		702.602	113		702.602	120
702.811	103		702.811	96		702.811	108		702.811	134
703.019	105		703.019	101		703.019	108		703.019	122
703.227	100		703.227	101		703.227	86		703.227	121
703.435	101		703.435	104		703.435	94		703.435	113
703.644	100		703.644	113		703.644	96		703.644	120
703.852	98		703.852	98		703.852	103		703.852	128
704.06	104		704.06	95		704.06	118		704.06	122
704.268	87		704.268	102		704.268	106		704.268	109
704.477	100		704.477	112		704.477	110		704.477	122
704.685	101		704.685	109		704.685	103		704.685	106
704.893	94		704.893	102		704.893	103		704.893	106
705.101	98		705.101	106		705.101	107		705.101	119
705.31	97		705.31	93		705.31	103		705.31	127
705.518	93		705.518	96		705.518	95		705.518	128
705.726	101		705.726	94		705.726	109		705.726	127
705.934	99		705.934	103		705.934	92		705.934	104
706.142	105		706.142	97		706.142	98		706.142	116
706.351	90		706.351	111		706.351	98		706.351	111
706.559	102		706.559	99		706.559	101		706.559	124
706.767	98		706.767	87		706.767	96		706.767	111
706.975	103		706.975	104		706.975	102		706.975	125
707.183	96		707.183	99		707.183	100		707.183	115
707.392	88		707.392	101		707.392	104		707.392	112
707.6	106		707.6	99		707.6	112		707.6	120
707.808	95		707.808	97		707.808	97		707.808	126
708.016	101		708.016	102		708.016	100		708.016	121
708.224	93		708.224	102		708.224	108		708.224	114
708.432	100		708.432	103		708.432	106		708.432	111
708.641	105		708.641	101		708.641	100		708.641	118
708.849	99		708.849	100		708.849	106		708.849	108
709.057	102		709.057	94		709.057	102		709.057	144
709.265	93		709.265	104		709.265	90		709.265	122
709.473	88		709.473	100		709.473	112		709.473	121
709.681	100		709.681	90		709.681	106		709.681	110
709.889	103		709.889	96		709.889	105		709.889	120
710.097	100		710.097	105		710.097	101		710.097	112
710.306	94		710.306	99		710.306	117		710.306	111
710.514	102		710.514	93		710.514	112		710.514	117
710.722	111		710.722	94		710.722	112		710.722	113
710.93	107		710.93	104		710.93	104		710.93	121
711.138	101		711.138	99		711.138	105		711.138	118
711.346	85		711.346	110		711.346	98		711.346	122
711.554	99		711.554	101		711.554	113		711.554	129
711.762	97		711.762	98		711.762	100		711.762	125
711.97	105		711.97	109		711.97	97		711.97	121
712.178	100		712.178	98		712.178	93		712.178	114
712.387	105		712.387	102		712.387	98		712.387	109
712.595	95		712.595	102		712.595	105		712.595	107
712.803	102		712.803	107		712.803	100		712.803	125
713.011	109		713.011	102		713.011	100		713.011	123
713.219	100		713.219	108		713.219	113		713.219	114
713.427	95		713.427	98		713.427	94		713.427	104
713.635	101		713.635	107		713.635	101		713.635	127
713.843	97		713.843	107		713.843	109		713.843	113
714.051	95		714.051	101		714.051	104		714.051	123
714.259	91		714.259	95		714.259	108		714.259	111
714.467	105		714.467	106		714.467	96		714.467	110
714.675	102		714.675	115		714.675	104		714.675	129
714.883	104		714.883	99		714.883	96		714.883	110
715.091	101		715.091	94		715.091	98		715.091	119
715.299	97		715.299	109		715.299	99		715.299	111
715.507	92		715.507	96		715.507	96		715.507	133
715.715	101		715.715	102		715.715	105		715.715	112
715.923	97		715.923	96		715.923	103		715.923	130
716.131	89		716.131	109		716.131	93		716.131	121
716.339	100		716.339	104		716.339	94		716.339	108
716.547	97		716.547	101		716.547	104		716.547	120
716.755	98		716.755	100		716.755	95		716.755	119
716.963	100		716.963	105		716.963	100		716.963	124
717.171	107		717.171	91		717.171	98		717.171	117
717.379	97		717.379	108		717.379	104		717.379	121
717.587	107		717.587	94		717.587	106		717.587	112
717.795	101		717.795	105		717.795	99		717.795	114
718.003	94		718.003	99		718.003	106		718.003	117
718.211	99		718.211	104		718.211	106		718.211	106
718.419	101		718.419	97		718.419	94		718.419	145
718.627	97		718.627	106		718.627	101		718.627	115
718.835	96		718.835	106		718.835	94		718.835	113
719.043	95		719.043	110		719.043	106		719.043	108
719.25	96		719.25	110		719.25	104		719.25	119
719.458	98		719.458	96		719.458	106		719.458	109
719.666	111		719.666	104		719.666	98		719.666	111
719.874	93		719.874	109		719.874	110		719.874	116
720.082	113		720.082	99		720.082	105		720.082	115
720.29	89		720.29	99		720.29	105		720.29	125
720.498	107		720.498	105		720.498	94		720.498	116
720.706	99		720.706	95		720.706	100		720.706	102
720.914	93		720.914	98		720.914	116		720.914	98
721.122	110		721.122	112		721.122	95		721.122	119
721.329	106		721.329	109		721.329	106		721.329	120
721.537	101		721.537	109		721.537	107		721.537	105
721.745	98		721.745	97		721.745	107		721.745	116
721.953	102		721.953	99		721.953	102		721.953	114
722.161	89		722.161	106		722.161	105		722.161	110
722.369	100		722.369	106		722.369	98		722.369	126
722.577	91		722.577	99		722.577	101		722.577	118
722.784	105		722.784	106		722.784	106		722.784	108
722.992	101		722.992	103		722.992	105		722.992	110
723.2	98		723.2	101		723.2	110		723.2	107
723.408	105		723.408	93		723.408	100		723.408	97
723.616	104		723.616	110		723.616	101		723.616	117
723.824	96		723.824	99		723.824	99		723.824	120
724.031	83		724.031	106		724.031	97		724.031	113
724.239	99		724.239	103		724.239	97		724.239	114
724.447	102		724.447	110		724.447	96		724.447	110
724.655	93		724.655	96		724.655	99		724.655	104
724.863	98		724.863	112		724.863	95		724.863	107
725.07	94		725.07	109		725.07	103		725.07	106
725.278	97		725.278	106		725.278	95		725.278	117
725.486	96		725.486	104		725.486	96		725.486	110
725.694	105		725.694	105		725.694	107		725.694	114
725.902	100		725.902	103		725.902	103		725.902	112
726.109	104		726.109	91		726.109	109		726.109	109
726.317	103		726.317	99		726.317	88		726.317	110
726.525	102		726.525	94		726.525	113		726.525	109
726.733	102		726.733	94		726.733	102		726.733	116
726.94	106		726.94	103		726.94	103		726.94	115
727.148	106		727.148	95		727.148	107		727.148	125
727.356	104		727.356	101		727.356	107		727.356	117
727.564	94		727.564	98		727.564	98		727.564	109
727.771	108		727.771	110		727.771	102		727.771	118
727.979	96		727.979	99		727.979	105		727.979	101
728.187	87		728.187	104		728.187	104		728.187	113
728.395	101		728.395	101		728.395	101		728.395	122
728.602	96		728.602	110		728.602	98		728.602	110
728.81	103		728.81	104		728.81	104		728.81	108
729.018	97		729.018	106		729.018	98		729.018	117
729.225	114		729.225	101		729.225	111		729.225	106
729.433	92		729.433	113		729.433	96		729.433	122
729.641	98		729.641	97		729.641	100		729.641	93
729.848	97		729.848	107		729.848	94		729.848	120
730.056	111		730.056	101		730.056	97		730.056	102
730.264	94		730.264	101		730.264	104		730.264	111
730.471	92		730.471	106		730.471	92		730.471	110
730.679	99		730.679	100		730.679	106		730.679	104
730.887	101		730.887	108		730.887	90		730.887	110
731.094	95		731.094	103		731.094	104		731.094	124
731.302	100		731.302	101		731.302	86		731.302	105
731.51	106		731.51	97		731.51	103		731.51	116
731.717	97		731.717	85		731.717	100		731.717	119
731.925	101		731.925	110		731.925	112		731.925	112
732.133	91		732.133	103		732.133	93		732.133	115
732.34	99		732.34	105		732.34	102		732.34	110
732.548	102		732.548	100		732.548	97		732.548	106
732.756	105		732.756	112		732.756	95		732.756	110
732.963	104		732.963	105		732.963	102		732.963	108
733.171	99		733.171	105		733.171	101		733.171	102
733.378	95		733.378	98		733.378	103		733.378	107
733.586	99		733.586	95		733.586	103		733.586	103
733.794	99		733.794	100		733.794	106		733.794	111
734.001	97		734.001	116		734.001	102		734.001	102
734.209	99		734.209	95		734.209	101		734.209	108
734.416	101		734.416	93		734.416	107		734.416	103
734.624	94		734.624	103		734.624	96		734.624	111
734.831	98		734.831	101		734.831	91		734.831	116
735.039	108		735.039	102		735.039	96		735.039	112
735.247	102		735.247	101		735.247	102		735.247	101
735.454	102		735.454	100		735.454	99		735.454	118
735.662	94		735.662	106		735.662	98		735.662	110
735.869	98		735.869	105		735.869	92		735.869	109
736.077	100		736.077	94		736.077	105		736.077	111
736.284	101		736.284	89		736.284	96		736.284	113
736.492	107		736.492	110		736.492	95		736.492	110
736.699	91		736.699	99		736.699	105		736.699	108
736.907	97		736.907	94		736.907	97		736.907	98
737.114	110		737.114	104		737.114	107		737.114	107
737.322	100		737.322	100		737.322	92		737.322	111
737.529	101		737.529	104		737.529	111		737.529	115
737.737	100		737.737	109		737.737	97		737.737	110
737.944	108		737.944	110		737.944	103		737.944	92
738.152	107		738.152	104		738.152	108		738.152	118
738.359	98		738.359	99		738.359	103		738.359	109
738.567	104		738.567	97		738.567	93		738.567	112
738.774	94		738.774	104		738.774	102		738.774	104
738.982	98		738.982	97		738.982	94		738.982	94
739.189	103		739.189	97		739.189	100		739.189	106
739.397	93		739.397	113		739.397	110		739.397	110
739.604	109		739.604	97		739.604	92		739.604	101
739.812	101		739.812	105		739.812	103		739.812	104
740.019	91		740.019	111		740.019	109		740.019	107
740.227	113		740.227	101		740.227	101		740.227	120
740.434	99		740.434	104		740.434	105		740.434	93
740.641	96		740.641	99		740.641	96		740.641	100
740.849	105		740.849	102		740.849	104		740.849	112
741.056	98		741.056	108		741.056	92		741.056	113
741.264	91		741.264	101		741.264	98		741.264	112
741.471	94		741.471	93		741.471	104		741.471	106
741.678	93		741.678	100		741.678	103		741.678	111
741.886	104		741.886	101		741.886	86		741.886	111
742.093	96		742.093	104		742.093	104		742.093	104
742.301	94		742.301	91		742.301	97		742.301	123
742.508	94		742.508	97		742.508	105		742.508	105
742.715	93		742.715	103		742.715	101		742.715	100
742.923	107		742.923	101		742.923	94		742.923	106
743.13	101		743.13	106		743.13	103		743.13	98
743.338	103		743.338	103		743.338	100		743.338	110
743.545	89		743.545	102		743.545	92		743.545	108
743.752	95		743.752	101		743.752	101		743.752	97
743.96	98		743.96	101		743.96	92		743.96	98
744.167	105		744.167	105		744.167	109		744.167	105
744.374	92		744.374	96		744.374	100		744.374	110
744.582	101		744.582	102		744.582	101		744.582	108
744.789	106		744.789	104		744.789	104		744.789	108
744.996	101		744.996	98		744.996	98		744.996	103
745.204	98		745.204	99		745.204	106		745.204	109
745.411	112		745.411	96		745.411	101		745.411	94
745.618	98		745.618	104		745.618	102		745.618	108
745.826	95		745.826	94		745.826	85		745.826	115
746.033	109		746.033	90		746.033	97		746.033	115
746.24	104		746.24	102		746.24	110		746.24	116
746.447	99		746.447	112		746.447	105		746.447	114
746.655	105		746.655	115		746.655	100		746.655	108
746.862	98		746.862	93		746.862	100		746.862	107
747.069	101		747.069	111		747.069	100		747.069	101
747.277	95		747.277	94		747.277	96		747.277	102
747.484	87		747.484	106		747.484	98		747.484	108
747.691	98		747.691	97		747.691	97		747.691	107
747.898	108		747.898	97		747.898	105		747.898	112
748.106	103		748.106	97		748.106	100		748.106	121
748.313	100		748.313	95		748.313	96		748.313	106
748.52	96		748.52	96		748.52	96		748.52	100
748.727	100		748.727	97		748.727	100		748.727	103
748.935	96		748.935	104		748.935	97		748.935	113
749.142	93		749.142	111		749.142	104		749.142	107
749.349	113		749.349	93		749.349	99		749.349	101
749.556	90		749.556	97		749.556	97		749.556	105
749.764	97		749.764	96		749.764	91		749.764	108
749.971	100		749.971	105		749.971	90		749.971	99
750.178	86		750.178	116		750.178	101		750.178	106
750.385	97		750.385	106		750.385	99		750.385	99
750.592	105		750.592	101		750.592	96		750.592	91
750.799	92		750.799	97		750.799	101		750.799	104
751.007	103		751.007	112		751.007	97		751.007	104
751.214	104		751.214	103		751.214	99		751.214	105
751.421	104		751.421	96		751.421	109		751.421	101
751.628	101		751.628	99		751.628	110		751.628	116
751.835	105		751.835	102		751.835	98		751.835	96
752.042	92		752.042	104		752.042	106		752.042	101
752.25	95		752.25	98		752.25	95		752.25	109
752.457	97		752.457	102		752.457	97		752.457	100
752.664	98		752.664	109		752.664	99		752.664	112
752.871	96		752.871	104		752.871	105		752.871	102
753.078	107		753.078	99		753.078	101		753.078	105
753.285	97		753.285	97		753.285	100		753.285	109
753.492	107		753.492	101		753.492	96		753.492	103
753.7	94		753.7	97		753.7	105		753.7	111
753.907	107		753.907	99		753.907	96		753.907	92
754.114	100		754.114	104		754.114	99		754.114	101
754.321	95		754.321	102		754.321	94		754.321	108
754.528	94		754.528	103		754.528	96		754.528	96
754.735	96		754.735	93		754.735	98		754.735	113
754.942	100		754.942	103		754.942	104		754.942	108
755.149	84		755.149	100		755.149	101		755.149	103
755.356	102		755.356	102		755.356	98		755.356	98
755.563	94		755.563	97		755.563	109		755.563	104
755.77	100		755.77	101		755.77	93		755.77	100
755.977	94		755.977	87		755.977	86		755.977	109
756.185	103		756.185	102		756.185	104		756.185	103
756.392	86		756.392	101		756.392	101		756.392	99
756.599	101		756.599	102		756.599	94		756.599	96
756.806	112		756.806	108		756.806	102		756.806	100
757.013	93		757.013	100		757.013	109		757.013	100
757.22	106		757.22	105		757.22	105		757.22	98
757.427	90		757.427	107		757.427	96		757.427	102
757.634	94		757.634	93		757.634	95		757.634	101
757.841	101		757.841	104		757.841	98		757.841	115
758.048	106		758.048	102		758.048	110		758.048	103
758.255	94		758.255	97		758.255	99		758.255	107
758.462	97		758.462	101		758.462	87		758.462	103
758.669	110		758.669	91		758.669	112		758.669	103
758.876	101		758.876	91		758.876	109		758.876	114
759.083	98		759.083	97		759.083	96		759.083	99
759.29	93		759.29	86		759.29	105		759.29	110
759.497	104		759.497	98		759.497	98		759.497	115
759.704	104		759.704	109		759.704	99		759.704	96
759.911	94		759.911	98		759.911	107		759.911	98
760.118	89		760.118	98		760.118	102		760.118	108
760.324	102		760.324	105		760.324	104		760.324	106
760.531	95		760.531	99		760.531	102		760.531	104
760.738	99		760.738	98		760.738	97		760.738	115
760.945	94		760.945	98		760.945	86		760.945	99
761.152	102		761.152	101		761.152	97		761.152	113
761.359	103		761.359	93		761.359	99		761.359	103
761.566	104		761.566	92		761.566	105		761.566	100
761.773	97		761.773	97		761.773	101		761.773	105
761.98	105		761.98	105		761.98	103		761.98	98
762.187	91		762.187	106		762.187	90		762.187	111
762.394	99		762.394	109		762.394	106		762.394	114
762.601	100		762.601	94		762.601	102		762.601	103
762.807	101		762.807	100		762.807	91		762.807	102
763.014	103		763.014	88		763.014	117		763.014	112
763.221	97		763.221	100		763.221	101		763.221	103
763.428	99		763.428	109		763.428	93		763.428	102
763.635	108		763.635	98		763.635	106		763.635	105
763.842	97		763.842	102		763.842	100		763.842	108
764.049	98		764.049	101		764.049	106		764.049	104
764.255	99		764.255	109		764.255	102		764.255	105
764.462	95		764.462	100		764.462	104		764.462	103
764.669	103		764.669	101		764.669	104		764.669	100
764.876	98		764.876	98		764.876	101		764.876	108
765.083	99		765.083	97		765.083	99		765.083	110
765.29	100		765.29	102		765.29	100		765.29	96
765.496	105		765.496	99		765.496	96		765.496	99
765.703	108		765.703	97		765.703	103		765.703	103
765.91	107		765.91	111		765.91	105		765.91	102
766.117	104		766.117	102		766.117	103		766.117	99
766.324	100		766.324	107		766.324	100		766.324	97
766.53	103		766.53	102		766.53	108		766.53	105
766.737	89		766.737	103		766.737	106		766.737	101
766.944	99		766.944	100		766.944	102		766.944	99
767.151	97		767.151	102		767.151	100		767.151	94
767.358	97		767.358	116		767.358	102		767.358	115
767.564	97		767.564	102		767.564	102		767.564	103
767.771	108		767.771	93		767.771	98		767.771	99
767.978	94		767.978	100		767.978	101		767.978	100
768.185	105		768.185	94		768.185	104		768.185	111
768.391	102		768.391	103		768.391	101		768.391	106
768.598	94		768.598	101		768.598	93		768.598	100
768.805	99		768.805	96		768.805	90		768.805	95
769.012	99		769.012	88		769.012	102		769.012	92
769.218	100		769.218	105		769.218	104		769.218	101
769.425	109		769.425	104		769.425	108		769.425	104
769.632	97		769.632	92		769.632	104		769.632	104
769.838	98		769.838	111		769.838	96		769.838	113
770.045	101		770.045	104		770.045	98		770.045	112
770.252	97		770.252	99		770.252	107		770.252	103
770.458	99		770.458	94		770.458	95		770.458	96
770.665	90		770.665	98		770.665	96		770.665	105
770.872	97		770.872	107		770.872	95		770.872	95
771.078	101		771.078	97		771.078	94		771.078	110
771.285	101		771.285	109		771.285	101		771.285	90
771.492	102		771.492	113		771.492	109		771.492	103
771.698	95		771.698	108		771.698	99		771.698	102
771.905	94		771.905	105		771.905	103		771.905	97
772.112	101		772.112	104		772.112	104		772.112	99
772.318	101		772.318	97		772.318	99		772.318	106
772.525	98		772.525	102		772.525	93		772.525	108
772.732	95		772.732	102		772.732	104		772.732	94
772.938	94		772.938	102		772.938	97		772.938	97
773.145	99		773.145	101		773.145	101		773.145	107
773.351	87		773.351	95		773.351	95		773.351	94
773.558	100		773.558	95		773.558	106		773.558	105
773.765	97		773.765	102		773.765	99		773.765	103
773.971	98		773.971	105		773.971	100		773.971	119
774.178	100		774.178	104		774.178	99		774.178	106
774.384	112		774.384	93		774.384	103		774.384	94
774.591	104		774.591	107		774.591	96		774.591	111
774.798	92		774.798	100		774.798	96		774.798	104
775.004	93		775.004	101		775.004	92		775.004	109
775.211	98		775.211	89		775.211	104		775.211	107
775.417	91		775.417	101		775.417	93		775.417	101
775.624	110		775.624	99		775.624	105		775.624	99
775.83	100		775.83	98		775.83	98		775.83	109
776.037	95		776.037	98		776.037	100		776.037	94
776.243	99		776.243	108		776.243	107		776.243	111
776.45	89		776.45	103		776.45	98		776.45	107
776.656	105		776.656	104		776.656	100		776.656	93
776.863	95		776.863	89		776.863	104		776.863	111
777.07	93		777.07	91		777.07	97		777.07	94
777.276	109		777.276	94		777.276	97		777.276	98
777.483	106		777.483	103		777.483	96		777.483	100
777.689	95		777.689	111		777.689	107		777.689	106
777.896	108		777.896	105		777.896	110		777.896	105
778.102	102		778.102	102		778.102	100		778.102	105
778.308	94		778.308	97		778.308	106		778.308	106
778.515	99		778.515	100		778.515	103		778.515	97
778.721	93		778.721	107		778.721	97		778.721	102
778.928	109		778.928	101		778.928	97		778.928	103
779.134	93		779.134	96		779.134	88		779.134	105
779.341	94		779.341	94		779.341	102		779.341	94
779.547	98		779.547	104		779.547	103		779.547	105
779.754	93		779.754	109		779.754	100		779.754	109
779.96	98		779.96	100		779.96	95		779.96	97
780.167	100		780.167	92		780.167	102		780.167	91
780.373	102		780.373	96		780.373	103		780.373	94
780.579	103		780.579	104		780.579	100		780.579	97
780.786	102		780.786	98		780.786	107		780.786	95
780.992	102		780.992	97		780.992	105		780.992	106
781.199	101		781.199	100		781.199	105		781.199	98
781.405	102		781.405	96		781.405	98		781.405	100
781.611	103		781.611	115		781.611	100		781.611	104
781.818	98		781.818	102		781.818	104		781.818	101
782.024	86		782.024	96		782.024	94		782.024	106
782.23	94		782.23	103		782.23	97		782.23	103
782.437	107		782.437	103		782.437	93		782.437	108
782.643	101		782.643	106		782.643	101		782.643	100
782.85	92		782.85	108		782.85	90		782.85	114
783.056	92		783.056	99		783.056	104		783.056	99
783.262	95		783.262	99		783.262	109		783.262	109
783.469	106		783.469	92		783.469	93		783.469	104
783.675	93		783.675	90		783.675	100		783.675	106
783.881	94		783.881	100		783.881	96		783.881	101
784.088	103		784.088	99		784.088	99		784.088	93
784.294	94		784.294	110		784.294	104		784.294	100
784.5	104		784.5	97		784.5	98		784.5	101
784.707	91		784.707	92		784.707	96		784.707	100
784.913	98		784.913	101		784.913	94		784.913	101
785.119	100		785.119	105		785.119	101		785.119	100
785.325	107		785.325	102		785.325	101		785.325	100
785.532	87		785.532	106		785.532	94		785.532	101
785.738	106		785.738	104		785.738	92		785.738	107
785.944	103		785.944	98		785.944	100		785.944	96
786.15	98		786.15	99		786.15	105		786.15	100
786.357	93		786.357	105		786.357	97		786.357	107
786.563	102		786.563	94		786.563	86		786.563	100
786.769	106		786.769	104		786.769	99		786.769	97
786.976	85		786.976	89		786.976	99		786.976	108
787.182	121		787.182	106		787.182	99		787.182	99
787.388	106		787.388	104		787.388	100		787.388	105
787.594	95		787.594	96		787.594	109		787.594	101
787.8	92		787.8	92		787.8	101		787.8	100
788.007	101		788.007	98		788.007	99		788.007	99
788.213	97		788.213	101		788.213	98		788.213	101
788.419	98		788.419	102		788.419	95		788.419	100
788.625	97		788.625	101		788.625	105		788.625	100
788.831	107		788.831	115		788.831	99		788.831	100
789.038	88		789.038	95		789.038	108		789.038	115
789.244	99		789.244	99		789.244	96		789.244	96
789.45	111		789.45	94		789.45	98		789.45	88
789.656	105		789.656	92		789.656	111		789.656	108
789.862	93		789.862	98		789.862	109		789.862	98
790.068	94		790.068	90		790.068	97		790.068	97
790.275	90		790.275	101		790.275	105		790.275	111
790.481	113		790.481	104		790.481	95		790.481	98
790.687	96		790.687	102		790.687	103		790.687	107
790.893	92		790.893	103		790.893	96		790.893	99
791.099	90		791.099	95		791.099	97		791.099	118
791.305	93		791.305	99		791.305	103		791.305	93
791.511	108		791.511	97		791.511	97		791.511	107
791.717	108		791.717	98		791.717	106		791.717	102
791.924	97		791.924	98		791.924	98		791.924	100
792.13	109		792.13	99		792.13	98		792.13	96
792.336	92		792.336	102		792.336	96		792.336	103
792.542	102		792.542	98		792.542	88		792.542	102
792.748	95		792.748	116		792.748	96		792.748	105
792.954	101		792.954	102		792.954	99		792.954	97
793.16	104		793.16	97		793.16	107		793.16	104
793.366	102		793.366	97		793.366	106		793.366	99
793.572	93		793.572	104		793.572	96		793.572	105
793.778	108		793.778	107		793.778	98		793.778	103
793.984	93		793.984	98		793.984	103		793.984	109
794.19	95		794.19	102		794.19	96		794.19	98
794.396	92		794.396	96		794.396	103		794.396	108
794.602	104		794.602	104		794.602	102		794.602	104
794.808	104		794.808	93		794.808	104		794.808	102
795.014	111		795.014	99		795.014	106		795.014	99
795.22	104		795.22	92		795.22	110		795.22	109
795.426	101		795.426	104		795.426	91		795.426	111
795.632	99		795.632	97		795.632	94		795.632	102
795.838	105		795.838	99		795.838	92		795.838	108
796.044	93		796.044	102		796.044	105		796.044	87
796.25	105		796.25	95		796.25	96		796.25	102
796.456	96		796.456	116		796.456	107		796.456	96
796.662	97		796.662	107		796.662	99		796.662	106
796.868	103		796.868	107		796.868	108		796.868	89
797.074	102		797.074	98		797.074	91		797.074	96
797.28	102		797.28	92		797.28	101		797.28	95
797.486	102		797.486	97		797.486	105		797.486	100
797.692	98		797.692	96		797.692	94		797.692	100
797.898	92		797.898	95		797.898	99		797.898	98
798.104	92		798.104	91		798.104	107		798.104	101
798.31	86		798.31	97		798.31	105		798.31	106
798.516	97		798.516	103		798.516	106		798.516	112
798.722	110		798.722	107		798.722	98		798.722	103
798.928	104		798.928	96		798.928	98		798.928	92
799.134	99		799.134	105		799.134	107		799.134	97
799.34	89		799.34	92		799.34	111		799.34	106
799.545	96		799.545	91		799.545	101		799.545	91
799.751	89		799.751	97		799.751	108		799.751	105
799.957	104		799.957	99		799.957	102		799.957	87
800.163	94		800.163	99		800.163	94		800.163	114
800.369	108		800.369	109		800.369	100		800.369	97
800.575	95		800.575	112		800.575	103		800.575	103
800.781	99		800.781	94		800.781	93		800.781	95
800.986	101		800.986	98		800.986	98		800.986	103
801.192	98		801.192	102		801.192	110		801.192	111
801.398	98		801.398	105		801.398	99		801.398	94
801.604	104		801.604	103		801.604	96		801.604	102
801.81	98		801.81	102		801.81	104		801.81	107
802.016	96		802.016	102		802.016	105		802.016	106
802.221	109		802.221	96		802.221	97		802.221	98
802.427	99		802.427	102		802.427	91		802.427	94
802.633	97		802.633	110		802.633	104		802.633	95
802.839	100		802.839	99		802.839	103		802.839	114
803.045	96		803.045	100		803.045	101		803.045	102
803.25	100		803.25	94		803.25	107		803.25	102
803.456	93		803.456	91		803.456	103		803.456	95
803.662	91		803.662	96		803.662	100		803.662	107
803.868	103		803.868	102		803.868	106		803.868	93
804.073	99		804.073	98		804.073	103		804.073	110
804.279	111		804.279	97		804.279	100		804.279	101
804.485	98		804.485	103		804.485	96		804.485	101
804.691	89		804.691	104		804.691	91		804.691	102
804.896	97		804.896	94		804.896	89		804.896	102
805.102	93		805.102	98		805.102	98		805.102	96
805.308	94		805.308	100		805.308	97		805.308	97
805.514	83		805.514	99		805.514	113		805.514	98
805.719	99		805.719	95		805.719	100		805.719	95
805.925	98		805.925	87		805.925	105		805.925	99
806.131	95		806.131	102		806.131	98		806.131	110
806.336	104		806.336	99		806.336	95		806.336	107
806.542	101		806.542	99		806.542	100		806.542	99
806.748	96		806.748	103		806.748	105		806.748	106
806.953	105		806.953	101		806.953	93		806.953	103
807.159	102		807.159	94		807.159	92		807.159	105
807.365	98		807.365	101		807.365	101		807.365	94
807.57	99		807.57	103		807.57	103		807.57	99
807.776	93		807.776	101		807.776	102		807.776	104
807.982	101		807.982	99		807.982	107		807.982	97
808.187	98		808.187	106		808.187	102		808.187	93
808.393	102		808.393	93		808.393	105		808.393	108
808.599	101		808.599	99		808.599	104		808.599	106
808.804	101		808.804	98		808.804	106		808.804	96
809.01	92		809.01	99		809.01	89		809.01	108
809.215	97		809.215	109		809.215	106		809.215	111
809.421	98		809.421	101		809.421	100		809.421	109
809.627	101		809.627	103		809.627	100		809.627	92
809.832	92		809.832	97		809.832	104		809.832	101
810.038	103		810.038	92		810.038	102		810.038	97
810.243	103		810.243	91		810.243	95		810.243	104
810.449	89		810.449	98		810.449	103		810.449	91
810.655	91		810.655	104		810.655	104		810.655	99
810.86	111		810.86	99		810.86	106		810.86	100
811.066	109		811.066	106		811.066	99		811.066	113
811.271	103		811.271	96		811.271	91		811.271	90
811.477	101		811.477	98		811.477	107		811.477	105
811.682	98		811.682	96		811.682	92		811.682	91
811.888	105		811.888	98		811.888	105		811.888	107
812.093	97		812.093	112		812.093	103		812.093	107
812.299	92		812.299	102		812.299	105		812.299	96
812.504	94		812.504	98		812.504	100		812.504	95
812.71	102		812.71	102		812.71	92		812.71	105
812.915	104		812.915	100		812.915	110		812.915	106
813.121	97		813.121	103		813.121	101		813.121	103
813.326	100		813.326	96		813.326	90		813.326	94
813.532	101		813.532	101		813.532	110		813.532	103
813.737	93		813.737	92		813.737	103		813.737	95
813.943	99		813.943	98		813.943	95		813.943	101
814.148	101		814.148	103		814.148	106		814.148	105
814.354	106		814.354	106		814.354	100		814.354	96
814.559	96		814.559	102		814.559	103		814.559	93
814.765	99		814.765	91		814.765	103		814.765	90
814.97	105		814.97	109		814.97	95		814.97	98
815.175	105		815.175	102		815.175	102		815.175	104
815.381	97		815.381	104		815.381	100		815.381	102
815.586	91		815.586	100		815.586	88		815.586	95
815.792	103		815.792	98		815.792	98		815.792	106
815.997	101		815.997	89		815.997	95		815.997	92
816.203	89		816.203	101		816.203	91		816.203	106
816.408	88		816.408	94		816.408	99		816.408	106
816.613	97		816.613	96		816.613	105		816.613	91
816.819	96		816.819	102		816.819	103		816.819	101
817.024	103		817.024	106		817.024	95		817.024	108
817.229	97		817.229	99		817.229	96		817.229	90
817.435	97		817.435	101		817.435	103		817.435	101
817.64	106		817.64	102		817.64	89		817.64	106
817.846	101		817.846	95		817.846	102		817.846	93
818.051	103		818.051	114		818.051	84		818.051	103
818.256	94		818.256	95		818.256	104		818.256	99
818.462	102		818.462	99		818.462	99		818.462	110
818.667	102		818.667	99		818.667	100		818.667	110
818.872	96		818.872	93		818.872	98		818.872	107
