# Supplementary material for: Investigating dye performance and crosstalk in fluorescence enabled bioimaging using a model system
Source: PLoS One. 2017 Nov 27;12(11):e0188359. doi: 10.1371/journal.pone.0188359 (PMC5703511; doi:10.1371/journal.pone.0188359)
Supplement: S3 File — (ZIP) [file pone.0188359.s003.zip › Files/S3_Zeolite.xlsx]

## Sheet: Sheet1
S3_Tb_465_x6y10			S3_Tb_488_x1y10			S3_Tb_560_x2y4			S3_Tb_633_x9y4			S3_Eu_465_x5y9			S3_Eu_488_x3y5			S3_Eu_560_x2y8			S3_Eu_633_x8y5
Wavelengt (nm)	CCD Counts		Wavelengt (nm)	CCD Counts		Wavelengt (nm)	CCD Counts		Wavelengt (nm)	CCD Counts		Wavelengt (nm)	CCD Counts		Wavelengt (nm)	CCD Counts		Wavelengt (nm)	CCD Counts		Wavelengt (nm)	CCD Counts
539.719	99		539.719	97		539.719	88		539.719	98		539.719	82		539.719	95		539.719	97		539.719	98
539.93	94		539.93	100		539.93	99		539.93	101		539.93	93		539.93	94		539.93	94		539.93	105
540.14	100		540.14	100		540.14	99		540.14	108		540.14	110		540.14	105		540.14	106		540.14	101
540.351	95		540.351	101		540.351	102		540.351	98		540.351	102		540.351	105		540.351	99		540.351	100
540.562	103		540.562	104		540.562	91		540.562	98		540.562	107		540.562	100		540.562	105		540.562	105
540.772	104		540.772	91		540.772	102		540.772	100		540.772	98		540.772	107		540.772	100		540.772	100
540.983	109		540.983	105		540.983	106		540.983	96		540.983	94		540.983	97		540.983	105		540.983	95
541.194	92		541.194	100		541.194	93		541.194	106		541.194	101		541.194	100		541.194	99		541.194	94
541.404	104		541.404	98		541.404	105		541.404	97		541.404	102		541.404	96		541.404	104		541.404	100
541.615	103		541.615	100		541.615	96		541.615	100		541.615	97		541.615	100		541.615	106		541.615	113
541.826	102		541.826	110		541.826	90		541.826	104		541.826	111		541.826	99		541.826	92		541.826	100
542.036	98		542.036	119		542.036	109		542.036	96		542.036	100		542.036	98		542.036	100		542.036	105
542.247	108		542.247	148		542.247	99		542.247	98		542.247	97		542.247	97		542.247	111		542.247	104
542.457	105		542.457	172		542.457	99		542.457	96		542.457	101		542.457	102		542.457	95		542.457	98
542.668	96		542.668	220		542.668	110		542.668	101		542.668	101		542.668	99		542.668	99		542.668	105
542.879	103		542.879	281		542.879	95		542.879	103		542.879	99		542.879	110		542.879	105		542.879	93
543.089	111		543.089	378		543.089	98		543.089	98		543.089	103		543.089	106		543.089	91		543.089	101
543.3	99		543.3	427		543.3	110		543.3	91		543.3	103		543.3	105		543.3	104		543.3	98
543.511	110		543.511	470		543.511	104		543.511	106		543.511	101		543.511	99		543.511	94		543.511	90
543.721	94		543.721	517		543.721	98		543.721	93		543.721	103		543.721	119		543.721	104		543.721	93
543.932	102		543.932	495		543.932	100		543.932	94		543.932	103		543.932	97		543.932	96		543.932	109
544.142	108		544.142	549		544.142	101		544.142	96		544.142	112		544.142	99		544.142	107		544.142	100
544.353	97		544.353	516		544.353	113		544.353	108		544.353	99		544.353	109		544.353	97		544.353	104
544.564	104		544.564	527		544.564	106		544.564	109		544.564	113		544.564	100		544.564	88		544.564	94
544.774	105		544.774	491		544.774	106		544.774	97		544.774	99		544.774	118		544.774	102		544.774	98
544.985	110		544.985	502		544.985	105		544.985	96		544.985	112		544.985	99		544.985	107		544.985	85
545.195	103		545.195	520		545.195	99		545.195	102		545.195	95		545.195	108		545.195	90		545.195	101
545.406	92		545.406	510		545.406	104		545.406	98		545.406	101		545.406	105		545.406	92		545.406	104
545.617	109		545.617	519		545.617	93		545.617	97		545.617	95		545.617	103		545.617	101		545.617	94
545.827	105		545.827	542		545.827	105		545.827	97		545.827	106		545.827	103		545.827	108		545.827	110
546.038	99		546.038	508		546.038	100		546.038	104		546.038	106		546.038	112		546.038	103		546.038	101
546.248	99		546.248	550		546.248	106		546.248	102		546.248	105		546.248	113		546.248	101		546.248	104
546.459	99		546.459	492		546.459	89		546.459	115		546.459	108		546.459	114		546.459	95		546.459	93
546.67	106		546.67	538		546.67	99		546.67	95		546.67	100		546.67	114		546.67	94		546.67	102
546.88	104		546.88	524		546.88	104		546.88	102		546.88	95		546.88	111		546.88	102		546.88	102
547.091	97		547.091	560		547.091	101		547.091	94		547.091	103		547.091	109		547.091	99		547.091	107
547.301	99		547.301	528		547.301	95		547.301	108		547.301	106		547.301	109		547.301	106		547.301	103
547.512	105		547.512	516		547.512	98		547.512	94		547.512	105		547.512	110		547.512	109		547.512	98
547.722	106		547.722	550		547.722	101		547.722	96		547.722	96		547.722	107		547.722	107		547.722	101
547.933	108		547.933	489		547.933	92		547.933	93		547.933	109		547.933	113		547.933	101		547.933	94
548.144	106		548.144	463		548.144	100		548.144	105		548.144	108		548.144	109		548.144	107		548.144	104
548.354	115		548.354	460		548.354	106		548.354	101		548.354	99		548.354	100		548.354	101		548.354	101
548.565	106		548.565	421		548.565	99		548.565	110		548.565	104		548.565	106		548.565	95		548.565	108
548.775	117		548.775	498		548.775	98		548.775	98		548.775	104		548.775	109		548.775	110		548.775	91
548.986	99		548.986	452		548.986	110		548.986	95		548.986	96		548.986	107		548.986	96		548.986	105
549.196	100		549.196	399		549.196	102		549.196	107		549.196	107		549.196	115		549.196	100		549.196	94
549.407	104		549.407	429		549.407	92		549.407	100		549.407	95		549.407	100		549.407	96		549.407	107
549.618	100		549.618	351		549.618	101		549.618	99		549.618	113		549.618	110		549.618	95		549.618	100
549.828	108		549.828	366		549.828	92		549.828	98		549.828	103		549.828	109		549.828	95		549.828	104
550.039	95		550.039	341		550.039	101		550.039	97		550.039	109		550.039	112		550.039	97		550.039	98
550.249	102		550.249	345		550.249	104		550.249	96		550.249	100		550.249	114		550.249	103		550.249	110
550.46	109		550.46	283		550.46	98		550.46	111		550.46	113		550.46	115		550.46	100		550.46	88
550.67	101		550.67	292		550.67	98		550.67	100		550.67	117		550.67	105		550.67	96		550.67	99
550.881	98		550.881	285		550.881	92		550.881	96		550.881	99		550.881	108		550.881	102		550.881	99
551.091	103		551.091	274		551.091	99		551.091	90		551.091	103		551.091	101		551.091	105		551.091	100
551.302	102		551.302	242		551.302	114		551.302	105		551.302	115		551.302	108		551.302	98		551.302	104
551.513	104		551.513	239		551.513	96		551.513	103		551.513	103		551.513	117		551.513	104		551.513	93
551.723	106		551.723	239		551.723	99		551.723	93		551.723	113		551.723	97		551.723	106		551.723	104
551.934	104		551.934	229		551.934	103		551.934	98		551.934	109		551.934	113		551.934	96		551.934	97
552.144	97		552.144	221		552.144	100		552.144	104		552.144	103		552.144	116		552.144	101		552.144	105
552.355	104		552.355	230		552.355	99		552.355	99		552.355	98		552.355	112		552.355	105		552.355	97
552.565	106		552.565	199		552.565	112		552.565	96		552.565	116		552.565	115		552.565	97		552.565	103
552.776	100		552.776	206		552.776	99		552.776	103		552.776	101		552.776	102		552.776	87		552.776	93
552.986	102		552.986	192		552.986	99		552.986	109		552.986	100		552.986	110		552.986	106		552.986	92
553.197	97		553.197	171		553.197	98		553.197	98		553.197	120		553.197	110		553.197	98		553.197	109
553.407	94		553.407	180		553.407	104		553.407	98		553.407	116		553.407	100		553.407	103		553.407	101
553.618	101		553.618	164		553.618	110		553.618	103		553.618	116		553.618	106		553.618	102		553.618	104
553.828	95		553.828	145		553.828	104		553.828	107		553.828	103		553.828	108		553.828	102		553.828	100
554.039	97		554.039	139		554.039	91		554.039	100		554.039	105		554.039	107		554.039	106		554.039	104
554.249	103		554.249	167		554.249	99		554.249	108		554.249	125		554.249	95		554.249	98		554.249	102
554.46	92		554.46	161		554.46	102		554.46	105		554.46	111		554.46	114		554.46	102		554.46	98
554.671	100		554.671	155		554.671	96		554.671	105		554.671	102		554.671	103		554.671	105		554.671	105
554.881	101		554.881	108		554.881	105		554.881	99		554.881	108		554.881	121		554.881	99		554.881	111
555.092	101		555.092	122		555.092	91		555.092	89		555.092	103		555.092	125		555.092	99		555.092	107
555.302	104		555.302	142		555.302	109		555.302	121		555.302	115		555.302	106		555.302	111		555.302	92
555.513	113		555.513	130		555.513	103		555.513	86		555.513	120		555.513	113		555.513	99		555.513	96
555.723	108		555.723	121		555.723	104		555.723	101		555.723	115		555.723	98		555.723	107		555.723	103
555.934	99		555.934	124		555.934	95		555.934	98		555.934	105		555.934	101		555.934	102		555.934	94
556.144	104		556.144	137		556.144	102		556.144	95		556.144	112		556.144	109		556.144	100		556.144	99
556.355	99		556.355	110		556.355	99		556.355	101		556.355	108		556.355	108		556.355	107		556.355	101
556.565	109		556.565	119		556.565	95		556.565	100		556.565	109		556.565	111		556.565	104		556.565	100
556.776	93		556.776	109		556.776	102		556.776	106		556.776	100		556.776	110		556.776	103		556.776	98
556.986	102		556.986	120		556.986	108		556.986	102		556.986	117		556.986	107		556.986	106		556.986	102
557.197	109		557.197	115		557.197	112		557.197	93		557.197	104		557.197	101		557.197	102		557.197	108
557.407	98		557.407	120		557.407	103		557.407	102		557.407	108		557.407	120		557.407	101		557.407	105
557.618	93		557.618	100		557.618	108		557.618	95		557.618	104		557.618	118		557.618	95		557.618	102
557.828	115		557.828	104		557.828	93		557.828	105		557.828	106		557.828	97		557.828	112		557.828	96
558.038	104		558.038	114		558.038	99		558.038	99		558.038	116		558.038	111		558.038	93		558.038	103
558.249	101		558.249	113		558.249	108		558.249	105		558.249	108		558.249	107		558.249	96		558.249	104
558.459	101		558.459	123		558.459	97		558.459	107		558.459	103		558.459	106		558.459	91		558.459	97
558.67	104		558.67	111		558.67	106		558.67	101		558.67	114		558.67	107		558.67	102		558.67	97
558.88	105		558.88	115		558.88	104		558.88	100		558.88	102		558.88	111		558.88	101		558.88	101
559.091	97		559.091	99		559.091	96		559.091	99		559.091	107		559.091	111		559.091	98		559.091	103
559.301	99		559.301	103		559.301	98		559.301	113		559.301	103		559.301	115		559.301	100		559.301	99
559.512	105		559.512	114		559.512	97		559.512	98		559.512	109		559.512	108		559.512	94		559.512	108
559.722	107		559.722	106		559.722	108		559.722	94		559.722	116		559.722	108		559.722	105		559.722	102
559.933	107		559.933	114		559.933	98		559.933	101		559.933	102		559.933	103		559.933	98		559.933	96
560.143	102		560.143	98		560.143	93		560.143	95		560.143	100		560.143	112		560.143	95		560.143	102
560.354	97		560.354	109		560.354	94		560.354	98		560.354	98		560.354	107		560.354	97		560.354	92
560.564	104		560.564	107		560.564	109		560.564	107		560.564	96		560.564	117		560.564	99		560.564	95
560.775	104		560.775	110		560.775	97		560.775	97		560.775	106		560.775	116		560.775	101		560.775	98
560.985	110		560.985	114		560.985	95		560.985	108		560.985	96		560.985	114		560.985	101		560.985	98
561.196	96		561.196	101		561.196	106		561.196	98		561.196	105		561.196	113		561.196	102		561.196	97
561.406	100		561.406	107		561.406	103		561.406	103		561.406	115		561.406	106		561.406	98		561.406	101
561.616	101		561.616	104		561.616	97		561.616	109		561.616	114		561.616	108		561.616	98		561.616	110
561.827	103		561.827	111		561.827	94		561.827	95		561.827	99		561.827	106		561.827	100		561.827	98
562.037	98		562.037	106		562.037	99		562.037	96		562.037	107		562.037	105		562.037	100		562.037	109
562.248	106		562.248	106		562.248	98		562.248	97		562.248	99		562.248	111		562.248	97		562.248	103
562.458	99		562.458	108		562.458	105		562.458	106		562.458	107		562.458	108		562.458	97		562.458	103
562.669	94		562.669	112		562.669	88		562.669	104		562.669	107		562.669	110		562.669	100		562.669	99
562.879	95		562.879	107		562.879	94		562.879	97		562.879	100		562.879	102		562.879	93		562.879	103
563.089	99		563.089	109		563.089	95		563.089	105		563.089	102		563.089	116		563.089	100		563.089	89
563.3	93		563.3	123		563.3	95		563.3	102		563.3	99		563.3	105		563.3	103		563.3	101
563.51	102		563.51	107		563.51	103		563.51	99		563.51	97		563.51	111		563.51	102		563.51	108
563.721	105		563.721	102		563.721	107		563.721	106		563.721	100		563.721	114		563.721	108		563.721	92
563.931	97		563.931	99		563.931	105		563.931	97		563.931	101		563.931	105		563.931	100		563.931	103
564.142	101		564.142	103		564.142	99		564.142	97		564.142	102		564.142	105		564.142	102		564.142	101
564.352	94		564.352	104		564.352	92		564.352	91		564.352	105		564.352	106		564.352	103		564.352	98
564.562	101		564.562	108		564.562	106		564.562	112		564.562	104		564.562	117		564.562	95		564.562	94
564.773	111		564.773	109		564.773	106		564.773	98		564.773	115		564.773	98		564.773	102		564.773	98
564.983	102		564.983	103		564.983	106		564.983	108		564.983	93		564.983	99		564.983	95		564.983	107
565.194	108		565.194	105		565.194	109		565.194	112		565.194	107		565.194	118		565.194	96		565.194	109
565.404	99		565.404	104		565.404	100		565.404	97		565.404	99		565.404	105		565.404	92		565.404	106
565.615	102		565.615	103		565.615	95		565.615	107		565.615	100		565.615	108		565.615	103		565.615	91
565.825	97		565.825	108		565.825	93		565.825	96		565.825	101		565.825	113		565.825	100		565.825	100
566.035	99		566.035	104		566.035	109		566.035	101		566.035	103		566.035	114		566.035	110		566.035	98
566.246	108		566.246	101		566.246	99		566.246	98		566.246	101		566.246	117		566.246	97		566.246	95
566.456	99		566.456	98		566.456	103		566.456	106		566.456	102		566.456	108		566.456	98		566.456	100
566.667	106		566.667	98		566.667	89		566.667	104		566.667	94		566.667	108		566.667	98		566.667	96
566.877	100		566.877	104		566.877	104		566.877	104		566.877	106		566.877	114		566.877	94		566.877	96
567.087	99		567.087	100		567.087	95		567.087	98		567.087	111		567.087	109		567.087	105		567.087	102
567.298	103		567.298	113		567.298	108		567.298	93		567.298	99		567.298	112		567.298	98		567.298	99
567.508	97		567.508	109		567.508	107		567.508	112		567.508	117		567.508	108		567.508	114		567.508	99
567.718	114		567.718	104		567.718	103		567.718	97		567.718	103		567.718	106		567.718	98		567.718	92
567.929	106		567.929	99		567.929	84		567.929	96		567.929	109		567.929	114		567.929	97		567.929	96
568.139	105		568.139	109		568.139	103		568.139	99		568.139	107		568.139	119		568.139	98		568.139	103
568.35	97		568.35	100		568.35	105		568.35	100		568.35	95		568.35	102		568.35	90		568.35	101
568.56	88		568.56	116		568.56	92		568.56	103		568.56	107		568.56	110		568.56	110		568.56	100
568.77	98		568.77	98		568.77	96		568.77	98		568.77	104		568.77	113		568.77	100		568.77	105
568.981	111		568.981	90		568.981	103		568.981	106		568.981	104		568.981	112		568.981	95		568.981	92
569.191	102		569.191	113		569.191	113		569.191	97		569.191	111		569.191	104		569.191	110		569.191	102
569.401	104		569.401	103		569.401	104		569.401	88		569.401	96		569.401	102		569.401	107		569.401	98
569.612	106		569.612	109		569.612	94		569.612	100		569.612	101		569.612	109		569.612	95		569.612	100
569.822	109		569.822	105		569.822	107		569.822	108		569.822	110		569.822	101		569.822	97		569.822	103
570.033	102		570.033	104		570.033	100		570.033	98		570.033	115		570.033	108		570.033	97		570.033	100
570.243	106		570.243	107		570.243	96		570.243	97		570.243	106		570.243	98		570.243	102		570.243	99
570.453	105		570.453	107		570.453	93		570.453	103		570.453	108		570.453	103		570.453	90		570.453	95
570.664	104		570.664	104		570.664	104		570.664	88		570.664	92		570.664	108		570.664	104		570.664	98
570.874	104		570.874	104		570.874	102		570.874	92		570.874	110		570.874	112		570.874	102		570.874	112
571.084	97		571.084	101		571.084	92		571.084	107		571.084	111		571.084	99		571.084	94		571.084	95
571.295	106		571.295	111		571.295	117		571.295	95		571.295	101		571.295	109		571.295	95		571.295	103
571.505	106		571.505	97		571.505	104		571.505	99		571.505	111		571.505	116		571.505	97		571.505	91
571.715	98		571.715	99		571.715	99		571.715	98		571.715	106		571.715	103		571.715	94		571.715	95
571.926	103		571.926	102		571.926	105		571.926	100		571.926	107		571.926	112		571.926	96		571.926	102
572.136	102		572.136	105		572.136	97		572.136	92		572.136	106		572.136	102		572.136	101		572.136	112
572.346	100		572.346	102		572.346	102		572.346	112		572.346	116		572.346	106		572.346	103		572.346	100
572.557	105		572.557	93		572.557	109		572.557	98		572.557	93		572.557	99		572.557	94		572.557	100
572.767	104		572.767	100		572.767	96		572.767	103		572.767	110		572.767	103		572.767	110		572.767	94
572.977	105		572.977	108		572.977	95		572.977	102		572.977	102		572.977	112		572.977	101		572.977	106
573.188	104		573.188	107		573.188	108		573.188	103		573.188	116		573.188	100		573.188	98		573.188	100
573.398	101		573.398	107		573.398	97		573.398	103		573.398	108		573.398	108		573.398	106		573.398	98
573.608	104		573.608	95		573.608	92		573.608	99		573.608	105		573.608	122		573.608	103		573.608	92
573.819	102		573.819	105		573.819	109		573.819	97		573.819	121		573.819	103		573.819	104		573.819	95
574.029	95		574.029	115		574.029	113		574.029	97		574.029	108		574.029	99		574.029	92		574.029	97
574.239	95		574.239	104		574.239	104		574.239	88		574.239	122		574.239	123		574.239	105		574.239	103
574.45	109		574.45	108		574.45	94		574.45	98		574.45	103		574.45	111		574.45	98		574.45	92
574.66	101		574.66	108		574.66	94		574.66	111		574.66	108		574.66	96		574.66	100		574.66	101
574.87	102		574.87	104		574.87	107		574.87	93		574.87	100		574.87	112		574.87	96		574.87	106
575.081	103		575.081	100		575.081	98		575.081	98		575.081	98		575.081	110		575.081	96		575.081	97
575.291	99		575.291	99		575.291	94		575.291	102		575.291	121		575.291	109		575.291	107		575.291	95
575.501	95		575.501	110		575.501	98		575.501	96		575.501	109		575.501	108		575.501	108		575.501	103
575.711	102		575.711	106		575.711	109		575.711	104		575.711	101		575.711	106		575.711	100		575.711	91
575.922	99		575.922	101		575.922	92		575.922	118		575.922	113		575.922	104		575.922	96		575.922	103
576.132	102		576.132	111		576.132	98		576.132	101		576.132	98		576.132	115		576.132	99		576.132	99
576.342	107		576.342	105		576.342	105		576.342	98		576.342	104		576.342	113		576.342	95		576.342	113
576.553	109		576.553	107		576.553	94		576.553	99		576.553	119		576.553	102		576.553	93		576.553	95
576.763	92		576.763	110		576.763	93		576.763	112		576.763	117		576.763	110		576.763	97		576.763	98
576.973	98		576.973	116		576.973	98		576.973	100		576.973	114		576.973	122		576.973	104		576.973	106
577.184	94		577.184	103		577.184	105		577.184	113		577.184	109		577.184	104		577.184	95		577.184	100
577.394	104		577.394	114		577.394	95		577.394	100		577.394	107		577.394	112		577.394	94		577.394	106
577.604	98		577.604	122		577.604	102		577.604	97		577.604	115		577.604	112		577.604	100		577.604	96
577.814	106		577.814	117		577.814	100		577.814	104		577.814	111		577.814	113		577.814	106		577.814	90
578.025	108		578.025	116		578.025	95		578.025	97		578.025	117		578.025	117		578.025	99		578.025	99
578.235	97		578.235	124		578.235	100		578.235	95		578.235	145		578.235	111		578.235	105		578.235	102
578.445	95		578.445	128		578.445	104		578.445	90		578.445	213		578.445	102		578.445	97		578.445	101
578.655	104		578.655	129		578.655	101		578.655	98		578.655	350		578.655	121		578.655	105		578.655	100
578.866	107		578.866	119		578.866	97		578.866	101		578.866	604		578.866	106		578.866	102		578.866	91
579.076	100		579.076	105		579.076	95		579.076	103		579.076	859		579.076	122		579.076	105		579.076	97
579.286	104		579.286	120		579.286	103		579.286	93		579.286	818		579.286	111		579.286	108		579.286	98
579.496	103		579.496	119		579.496	93		579.496	100		579.496	648		579.496	118		579.496	93		579.496	104
579.707	109		579.707	119		579.707	97		579.707	99		579.707	381		579.707	107		579.707	99		579.707	96
579.917	97		579.917	127		579.917	93		579.917	106		579.917	219		579.917	117		579.917	107		579.917	103
580.127	95		580.127	121		580.127	109		580.127	96		580.127	153		580.127	110		580.127	98		580.127	97
580.337	110		580.337	114		580.337	105		580.337	91		580.337	119		580.337	104		580.337	99		580.337	99
580.548	103		580.548	136		580.548	101		580.548	99		580.548	116		580.548	105		580.548	108		580.548	108
580.758	109		580.758	142		580.758	109		580.758	99		580.758	117		580.758	115		580.758	108		580.758	97
580.968	100		580.968	145		580.968	92		580.968	103		580.968	123		580.968	99		580.968	108		580.968	99
581.178	103		581.178	147		581.178	110		581.178	111		581.178	119		581.178	115		581.178	111		581.178	89
581.389	103		581.389	136		581.389	108		581.389	100		581.389	115		581.389	113		581.389	108		581.389	93
581.599	107		581.599	163		581.599	97		581.599	110		581.599	122		581.599	104		581.599	103		581.599	95
581.809	93		581.809	145		581.809	96		581.809	95		581.809	133		581.809	99		581.809	112		581.809	106
582.019	102		582.019	161		582.019	111		582.019	98		582.019	139		582.019	109		582.019	118		582.019	93
582.23	101		582.23	160		582.23	105		582.23	104		582.23	112		582.23	105		582.23	109		582.23	111
582.44	102		582.44	167		582.44	96		582.44	93		582.44	129		582.44	119		582.44	101		582.44	98
582.65	103		582.65	179		582.65	111		582.65	102		582.65	132		582.65	111		582.65	111		582.65	107
582.86	103		582.86	171		582.86	100		582.86	98		582.86	126		582.86	116		582.86	102		582.86	99
583.071	98		583.071	167		583.071	98		583.071	112		583.071	133		583.071	105		583.071	97		583.071	101
583.281	96		583.281	170		583.281	102		583.281	101		583.281	139		583.281	106		583.281	112		583.281	101
583.491	116		583.491	164		583.491	107		583.491	103		583.491	150		583.491	115		583.491	112		583.491	101
583.701	97		583.701	158		583.701	99		583.701	98		583.701	136		583.701	104		583.701	108		583.701	96
583.911	106		583.911	167		583.911	89		583.911	104		583.911	150		583.911	106		583.911	104		583.911	100
584.122	105		584.122	194		584.122	95		584.122	102		584.122	149		584.122	101		584.122	109		584.122	99
584.332	96		584.332	181		584.332	108		584.332	103		584.332	124		584.332	110		584.332	108		584.332	100
584.542	105		584.542	173		584.542	100		584.542	98		584.542	160		584.542	114		584.542	108		584.542	97
584.752	106		584.752	176		584.752	100		584.752	104		584.752	153		584.752	100		584.752	116		584.752	103
584.962	89		584.962	172		584.962	93		584.962	101		584.962	147		584.962	111		584.962	115		584.962	103
585.173	110		585.173	180		585.173	106		585.173	94		585.173	158		585.173	102		585.173	107		585.173	105
585.383	103		585.383	167		585.383	112		585.383	96		585.383	165		585.383	101		585.383	109		585.383	101
585.593	109		585.593	162		585.593	99		585.593	93		585.593	163		585.593	103		585.593	106		585.593	110
585.803	102		585.803	178		585.803	111		585.803	99		585.803	193		585.803	103		585.803	116		585.803	100
586.013	104		586.013	159		586.013	100		586.013	111		586.013	192		586.013	114		586.013	116		586.013	106
586.223	86		586.223	152		586.223	96		586.223	98		586.223	185		586.223	111		586.223	108		586.223	104
586.434	99		586.434	163		586.434	94		586.434	97		586.434	195		586.434	114		586.434	102		586.434	103
586.644	107		586.644	182		586.644	92		586.644	99		586.644	222		586.644	104		586.644	105		586.644	87
586.854	101		586.854	174		586.854	107		586.854	97		586.854	263		586.854	107		586.854	114		586.854	105
587.064	102		587.064	164		587.064	100		587.064	95		587.064	283		587.064	117		587.064	94		587.064	99
587.274	106		587.274	187		587.274	96		587.274	107		587.274	345		587.274	111		587.274	112		587.274	110
587.484	103		587.484	157		587.484	101		587.484	99		587.484	353		587.484	104		587.484	111		587.484	96
587.695	107		587.695	170		587.695	106		587.695	101		587.695	405		587.695	117		587.695	104		587.695	99
587.905	95		587.905	174		587.905	105		587.905	98		587.905	409		587.905	111		587.905	111		587.905	104
588.115	101		588.115	177		588.115	105		588.115	99		588.115	413		588.115	116		588.115	103		588.115	109
588.325	102		588.325	169		588.325	106		588.325	98		588.325	478		588.325	107		588.325	111		588.325	96
588.535	100		588.535	181		588.535	109		588.535	108		588.535	481		588.535	101		588.535	98		588.535	104
588.745	113		588.745	188		588.745	102		588.745	97		588.745	474		588.745	120		588.745	104		588.745	104
588.956	101		588.956	162		588.956	101		588.956	105		588.956	474		588.956	110		588.956	97		588.956	95
589.166	104		589.166	163		589.166	103		589.166	100		589.166	434		589.166	102		589.166	111		589.166	97
589.376	95		589.376	166		589.376	103		589.376	102		589.376	415		589.376	112		589.376	107		589.376	104
589.586	102		589.586	164		589.586	105		589.586	96		589.586	407		589.586	109		589.586	112		589.586	107
589.796	102		589.796	152		589.796	104		589.796	97		589.796	366		589.796	121		589.796	111		589.796	103
590.006	97		590.006	160		590.006	113		590.006	101		590.006	386		590.006	105		590.006	113		590.006	111
590.216	97		590.216	160		590.216	98		590.216	104		590.216	358		590.216	112		590.216	114		590.216	97
590.427	88		590.427	153		590.427	101		590.427	97		590.427	378		590.427	109		590.427	103		590.427	93
590.637	102		590.637	144		590.637	100		590.637	110		590.637	339		590.637	109		590.637	118		590.637	99
590.847	104		590.847	152		590.847	104		590.847	88		590.847	345		590.847	117		590.847	113		590.847	111
591.057	103		591.057	148		591.057	98		591.057	110		591.057	379		591.057	121		591.057	110		591.057	103
591.267	117		591.267	153		591.267	99		591.267	102		591.267	390		591.267	107		591.267	110		591.267	104
591.477	97		591.477	143		591.477	98		591.477	94		591.477	427		591.477	102		591.477	110		591.477	106
591.687	104		591.687	143		591.687	103		591.687	94		591.687	456		591.687	92		591.687	100		591.687	97
591.897	100		591.897	128		591.897	113		591.897	117		591.897	453		591.897	111		591.897	108		591.897	102
592.107	109		592.107	149		592.107	101		592.107	93		592.107	502		592.107	104		592.107	113		592.107	100
592.318	113		592.318	139		592.318	103		592.318	103		592.318	483		592.318	119		592.318	112		592.318	98
592.528	100		592.528	129		592.528	97		592.528	94		592.528	504		592.528	120		592.528	95		592.528	104
592.738	102		592.738	154		592.738	107		592.738	107		592.738	472		592.738	112		592.738	123		592.738	97
592.948	99		592.948	130		592.948	98		592.948	93		592.948	502		592.948	107		592.948	120		592.948	100
593.158	93		593.158	128		593.158	108		593.158	100		593.158	424		593.158	108		593.158	127		593.158	96
593.368	105		593.368	140		593.368	109		593.368	102		593.368	426		593.368	109		593.368	101		593.368	92
593.578	93		593.578	117		593.578	97		593.578	106		593.578	421		593.578	103		593.578	114		593.578	109
593.788	114		593.788	128		593.788	100		593.788	103		593.788	362		593.788	113		593.788	121		593.788	104
593.998	93		593.998	125		593.998	103		593.998	99		593.998	359		593.998	95		593.998	100		593.998	95
594.208	88		594.208	124		594.208	95		594.208	102		594.208	378		594.208	115		594.208	116		594.208	106
594.418	96		594.418	134		594.418	100		594.418	100		594.418	391		594.418	106		594.418	116		594.418	95
594.629	111		594.629	129		594.629	100		594.629	103		594.629	355		594.629	118		594.629	98		594.629	97
594.839	101		594.839	132		594.839	93		594.839	97		594.839	431		594.839	113		594.839	126		594.839	105
595.049	95		595.049	122		595.049	104		595.049	103		595.049	462		595.049	107		595.049	105		595.049	100
595.259	101		595.259	115		595.259	114		595.259	102		595.259	421		595.259	106		595.259	116		595.259	100
595.469	95		595.469	115		595.469	106		595.469	100		595.469	394		595.469	108		595.469	111		595.469	105
595.679	95		595.679	130		595.679	117		595.679	92		595.679	425		595.679	109		595.679	117		595.679	100
595.889	110		595.889	121		595.889	101		595.889	107		595.889	426		595.889	120		595.889	100		595.889	107
596.099	97		596.099	130		596.099	98		596.099	102		596.099	438		596.099	109		596.099	117		596.099	109
596.309	104		596.309	107		596.309	104		596.309	105		596.309	385		596.309	115		596.309	115		596.309	99
596.519	106		596.519	119		596.519	100		596.519	101		596.519	374		596.519	98		596.519	112		596.519	106
596.729	110		596.729	107		596.729	97		596.729	105		596.729	321		596.729	110		596.729	119		596.729	103
596.939	99		596.939	108		596.939	103		596.939	102		596.939	332		596.939	114		596.939	107		596.939	103
597.149	108		597.149	113		597.149	100		597.149	111		597.149	288		597.149	109		597.149	114		597.149	90
597.359	96		597.359	110		597.359	105		597.359	95		597.359	265		597.359	106		597.359	123		597.359	94
597.569	94		597.569	120		597.569	99		597.569	100		597.569	259		597.569	117		597.569	115		597.569	94
597.779	103		597.779	104		597.779	106		597.779	97		597.779	243		597.779	109		597.779	98		597.779	98
597.989	92		597.989	101		597.989	94		597.989	98		597.989	225		597.989	105		597.989	114		597.989	88
598.199	110		598.199	105		598.199	100		598.199	107		598.199	186		598.199	110		598.199	119		598.199	96
598.409	90		598.409	107		598.409	104		598.409	97		598.409	176		598.409	114		598.409	122		598.409	104
598.62	104		598.62	105		598.62	104		598.62	93		598.62	194		598.62	102		598.62	102		598.62	99
598.83	100		598.83	104		598.83	95		598.83	108		598.83	183		598.83	109		598.83	109		598.83	91
599.04	103		599.04	99		599.04	101		599.04	96		599.04	192		599.04	109		599.04	107		599.04	100
599.25	104		599.25	101		599.25	103		599.25	96		599.25	173		599.25	106		599.25	108		599.25	93
599.46	99		599.46	109		599.46	99		599.46	100		599.46	165		599.46	106		599.46	120		599.46	99
599.67	99		599.67	113		599.67	107		599.67	106		599.67	152		599.67	105		599.67	108		599.67	101
599.88	106		599.88	100		599.88	110		599.88	102		599.88	174		599.88	113		599.88	115		599.88	111
600.09	110		600.09	106		600.09	116		600.09	106		600.09	151		600.09	111		600.09	120		600.09	91
600.3	97		600.3	102		600.3	95		600.3	110		600.3	165		600.3	98		600.3	114		600.3	108
600.51	108		600.51	108		600.51	99		600.51	98		600.51	158		600.51	108		600.51	115		600.51	97
600.72	106		600.72	109		600.72	109		600.72	98		600.72	144		600.72	118		600.72	108		600.72	106
600.93	97		600.93	103		600.93	95		600.93	98		600.93	150		600.93	107		600.93	122		600.93	114
601.14	101		601.14	106		601.14	105		601.14	98		601.14	152		601.14	114		601.14	118		601.14	100
601.35	98		601.35	107		601.35	109		601.35	101		601.35	136		601.35	100		601.35	100		601.35	95
601.56	99		601.56	99		601.56	93		601.56	92		601.56	146		601.56	110		601.56	109		601.56	113
601.77	85		601.77	93		601.77	96		601.77	97		601.77	158		601.77	108		601.77	114		601.77	107
601.98	104		601.98	112		601.98	105		601.98	106		601.98	149		601.98	102		601.98	126		601.98	105
602.19	116		602.19	101		602.19	106		602.19	104		602.19	135		602.19	104		602.19	121		602.19	105
602.4	107		602.4	101		602.4	93		602.4	101		602.4	153		602.4	115		602.4	116		602.4	91
602.61	102		602.61	104		602.61	101		602.61	103		602.61	155		602.61	113		602.61	121		602.61	98
602.819	99		602.819	107		602.819	106		602.819	97		602.819	166		602.819	111		602.819	114		602.819	99
603.029	91		603.029	105		603.029	115		603.029	98		603.029	170		603.029	109		603.029	126		603.029	102
603.239	102		603.239	97		603.239	97		603.239	110		603.239	136		603.239	103		603.239	115		603.239	103
603.449	102		603.449	106		603.449	94		603.449	100		603.449	137		603.449	121		603.449	110		603.449	89
603.659	93		603.659	112		603.659	110		603.659	101		603.659	148		603.659	114		603.659	109		603.659	98
603.869	109		603.869	109		603.869	99		603.869	106		603.869	146		603.869	106		603.869	102		603.869	102
604.079	100		604.079	95		604.079	103		604.079	106		604.079	135		604.079	107		604.079	108		604.079	98
604.289	106		604.289	109		604.289	104		604.289	107		604.289	140		604.289	108		604.289	116		604.289	105
604.499	115		604.499	102		604.499	107		604.499	101		604.499	155		604.499	118		604.499	121		604.499	93
604.709	107		604.709	100		604.709	105		604.709	96		604.709	151		604.709	108		604.709	118		604.709	106
604.919	101		604.919	108		604.919	102		604.919	97		604.919	147		604.919	125		604.919	108		604.919	102
605.129	107		605.129	103		605.129	101		605.129	103		605.129	165		605.129	109		605.129	107		605.129	97
605.339	92		605.339	102		605.339	103		605.339	95		605.339	163		605.339	108		605.339	99		605.339	101
605.549	102		605.549	99		605.549	115		605.549	100		605.549	145		605.549	111		605.549	117		605.549	95
605.759	99		605.759	111		605.759	87		605.759	100		605.759	150		605.759	111		605.759	116		605.759	100
605.969	105		605.969	102		605.969	113		605.969	107		605.969	152		605.969	96		605.969	107		605.969	94
606.179	105		606.179	107		606.179	112		606.179	102		606.179	158		606.179	121		606.179	108		606.179	103
606.389	93		606.389	105		606.389	107		606.389	97		606.389	165		606.389	104		606.389	111		606.389	105
606.599	99		606.599	103		606.599	99		606.599	95		606.599	156		606.599	112		606.599	130		606.599	98
606.808	98		606.808	105		606.808	98		606.808	95		606.808	161		606.808	109		606.808	111		606.808	107
607.018	109		607.018	112		607.018	104		607.018	109		607.018	160		607.018	107		607.018	105		607.018	100
607.228	101		607.228	101		607.228	113		607.228	103		607.228	139		607.228	98		607.228	108		607.228	105
607.438	107		607.438	114		607.438	116		607.438	94		607.438	160		607.438	105		607.438	114		607.438	100
607.648	103		607.648	107		607.648	106		607.648	108		607.648	150		607.648	110		607.648	122		607.648	104
607.858	111		607.858	109		607.858	90		607.858	93		607.858	176		607.858	107		607.858	109		607.858	95
608.068	85		608.068	105		608.068	109		608.068	109		608.068	176		608.068	115		608.068	120		608.068	104
608.278	101		608.278	96		608.278	113		608.278	96		608.278	186		608.278	113		608.278	101		608.278	106
608.488	94		608.488	110		608.488	111		608.488	106		608.488	194		608.488	115		608.488	120		608.488	100
608.698	109		608.698	101		608.698	98		608.698	98		608.698	193		608.698	111		608.698	120		608.698	94
608.907	111		608.907	107		608.907	92		608.907	95		608.907	209		608.907	112		608.907	97		608.907	97
609.117	110		609.117	108		609.117	114		609.117	93		609.117	213		609.117	117		609.117	114		609.117	104
609.327	99		609.327	111		609.327	97		609.327	91		609.327	223		609.327	103		609.327	129		609.327	97
609.537	104		609.537	113		609.537	108		609.537	92		609.537	215		609.537	104		609.537	102		609.537	96
609.747	106		609.747	95		609.747	100		609.747	96		609.747	266		609.747	117		609.747	112		609.747	94
609.957	96		609.957	105		609.957	103		609.957	106		609.957	239		609.957	110		609.957	116		609.957	96
610.167	102		610.167	115		610.167	103		610.167	105		610.167	262		610.167	101		610.167	110		610.167	102
610.377	103		610.377	108		610.377	96		610.377	99		610.377	287		610.377	110		610.377	124		610.377	105
610.587	109		610.587	108		610.587	112		610.587	100		610.587	312		610.587	110		610.587	116		610.587	98
610.796	111		610.796	105		610.796	102		610.796	99		610.796	379		610.796	110		610.796	122		610.796	104
611.006	95		611.006	102		611.006	102		611.006	99		611.006	429		611.006	104		611.006	105		611.006	103
611.216	94		611.216	97		611.216	113		611.216	89		611.216	509		611.216	113		611.216	116		611.216	99
611.426	102		611.426	109		611.426	107		611.426	99		611.426	575		611.426	118		611.426	116		611.426	102
611.636	94		611.636	93		611.636	101		611.636	97		611.636	705		611.636	106		611.636	115		611.636	103
611.846	107		611.846	109		611.846	106		611.846	100		611.846	928		611.846	127		611.846	109		611.846	98
612.056	97		612.056	113		612.056	104		612.056	100		612.056	1044		612.056	104		612.056	119		612.056	105
612.265	98		612.265	99		612.265	103		612.265	93		612.265	1306		612.265	121		612.265	107		612.265	98
612.475	102		612.475	111		612.475	110		612.475	98		612.475	1530		612.475	115		612.475	114		612.475	102
612.685	99		612.685	108		612.685	111		612.685	96		612.685	1688		612.685	125		612.685	121		612.685	106
612.895	103		612.895	110		612.895	94		612.895	109		612.895	1810		612.895	123		612.895	100		612.895	96
613.105	103		613.105	99		613.105	114		613.105	100		613.105	1901		613.105	127		613.105	114		613.105	98
613.315	103		613.315	113		613.315	103		613.315	97		613.315	1910		613.315	134		613.315	106		613.315	97
613.524	114		613.524	102		613.524	104		613.524	105		613.524	2003		613.524	116		613.524	121		613.524	99
613.734	99		613.734	112		613.734	106		613.734	96		613.734	1964		613.734	130		613.734	120		613.734	104
613.944	93		613.944	116		613.944	107		613.944	99		613.944	1946		613.944	128		613.944	114		613.944	103
614.154	100		614.154	106		614.154	110		614.154	101		614.154	1904		614.154	127		614.154	108		614.154	104
614.364	120		614.364	112		614.364	124		614.364	109		614.364	1776		614.364	119		614.364	123		614.364	105
614.573	98		614.573	116		614.573	117		614.573	98		614.573	1710		614.573	132		614.573	128		614.573	95
614.783	100		614.783	120		614.783	92		614.783	102		614.783	1665		614.783	127		614.783	110		614.783	85
614.993	101		614.993	125		614.993	108		614.993	95		614.993	1608		614.993	130		614.993	129		614.993	104
615.203	104		615.203	119		615.203	94		615.203	105		615.203	1570		615.203	128		615.203	117		615.203	97
615.413	96		615.413	119		615.413	126		615.413	98		615.413	1454		615.413	130		615.413	109		615.413	115
615.622	108		615.622	112		615.622	100		615.622	105		615.622	1450		615.622	131		615.622	122		615.622	103
615.832	101		615.832	106		615.832	105		615.832	103		615.832	1415		615.832	98		615.832	137		615.832	104
616.042	108		616.042	120		616.042	105		616.042	95		616.042	1352		616.042	129		616.042	121		616.042	93
616.252	107		616.252	133		616.252	108		616.252	100		616.252	1403		616.252	125		616.252	109		616.252	96
616.462	106		616.462	114		616.462	101		616.462	106		616.462	1440		616.462	130		616.462	110		616.462	107
616.671	103		616.671	132		616.671	91		616.671	95		616.671	1510		616.671	126		616.671	113		616.671	99
616.881	103		616.881	118		616.881	115		616.881	93		616.881	1399		616.881	117		616.881	113		616.881	97
617.091	98		617.091	130		617.091	110		617.091	95		617.091	1419		617.091	132		617.091	121		617.091	109
617.301	101		617.301	130		617.301	96		617.301	104		617.301	1355		617.301	133		617.301	115		617.301	116
617.511	106		617.511	146		617.511	105		617.511	90		617.511	1378		617.511	115		617.511	106		617.511	99
617.72	98		617.72	134		617.72	97		617.72	104		617.72	1313		617.72	122		617.72	113		617.72	105
617.93	101		617.93	121		617.93	103		617.93	88		617.93	1212		617.93	119		617.93	103		617.93	111
618.14	88		618.14	154		618.14	110		618.14	108		618.14	1220		618.14	116		618.14	118		618.14	98
618.35	110		618.35	151		618.35	108		618.35	96		618.35	1160		618.35	123		618.35	108		618.35	100
618.559	103		618.559	132		618.559	100		618.559	106		618.559	1164		618.559	121		618.559	132		618.559	92
618.769	112		618.769	168		618.769	108		618.769	104		618.769	1040		618.769	128		618.769	121		618.769	104
618.979	110		618.979	137		618.979	109		618.979	106		618.979	1023		618.979	105		618.979	98		618.979	96
619.189	95		619.189	148		619.189	112		619.189	101		619.189	1019		619.189	134		619.189	122		619.189	93
619.398	108		619.398	140		619.398	109		619.398	89		619.398	968		619.398	113		619.398	104		619.398	106
619.608	103		619.608	163		619.608	107		619.608	97		619.608	872		619.608	103		619.608	118		619.608	94
619.818	100		619.818	120		619.818	109		619.818	102		619.818	867		619.818	118		619.818	121		619.818	98
620.028	116		620.028	146		620.028	107		620.028	97		620.028	854		620.028	116		620.028	111		620.028	99
620.237	104		620.237	151		620.237	109		620.237	101		620.237	876		620.237	99		620.237	116		620.237	99
620.447	88		620.447	154		620.447	108		620.447	96		620.447	825		620.447	112		620.447	121		620.447	100
620.657	106		620.657	150		620.657	111		620.657	96		620.657	833		620.657	125		620.657	114		620.657	92
620.866	105		620.866	144		620.866	111		620.866	97		620.866	836		620.866	126		620.866	120		620.866	102
621.076	115		621.076	153		621.076	111		621.076	100		621.076	864		621.076	107		621.076	116		621.076	100
621.286	110		621.286	164		621.286	106		621.286	99		621.286	863		621.286	122		621.286	120		621.286	100
621.496	103		621.496	163		621.496	114		621.496	107		621.496	895		621.496	106		621.496	123		621.496	105
621.705	114		621.705	150		621.705	105		621.705	113		621.705	939		621.705	113		621.705	111		621.705	100
621.915	106		621.915	150		621.915	114		621.915	99		621.915	937		621.915	114		621.915	119		621.915	98
622.125	106		622.125	144		622.125	102		622.125	104		622.125	880		622.125	126		622.125	115		622.125	102
622.334	97		622.334	168		622.334	109		622.334	95		622.334	818		622.334	112		622.334	117		622.334	99
622.544	103		622.544	181		622.544	105		622.544	102		622.544	798		622.544	106		622.544	113		622.544	89
622.754	97		622.754	140		622.754	130		622.754	94		622.754	766		622.754	125		622.754	123		622.754	97
622.964	101		622.964	159		622.964	115		622.964	100		622.964	717		622.964	117		622.964	124		622.964	105
623.173	114		623.173	153		623.173	96		623.173	92		623.173	673		623.173	110		623.173	120		623.173	110
623.383	98		623.383	142		623.383	107		623.383	104		623.383	611		623.383	104		623.383	107		623.383	106
623.593	107		623.593	157		623.593	111		623.593	97		623.593	517		623.593	110		623.593	119		623.593	101
623.802	97		623.802	148		623.802	109		623.802	102		623.802	486		623.802	113		623.802	118		623.802	100
624.012	105		624.012	139		624.012	116		624.012	105		624.012	401		624.012	111		624.012	126		624.012	93
624.222	111		624.222	148		624.222	111		624.222	102		624.222	402		624.222	107		624.222	121		624.222	100
624.431	106		624.431	148		624.431	108		624.431	91		624.431	357		624.431	108		624.431	116		624.431	97
624.641	99		624.641	139		624.641	112		624.641	108		624.641	323		624.641	102		624.641	122		624.641	106
624.851	92		624.851	136		624.851	118		624.851	94		624.851	303		624.851	112		624.851	110		624.851	107
625.06	98		625.06	136		625.06	110		625.06	97		625.06	290		625.06	116		625.06	111		625.06	96
625.27	102		625.27	140		625.27	101		625.27	106		625.27	269		625.27	102		625.27	111		625.27	100
625.48	101		625.48	125		625.48	117		625.48	101		625.48	235		625.48	107		625.48	118		625.48	103
625.689	94		625.689	131		625.689	121		625.689	96		625.689	264		625.689	118		625.689	119		625.689	106
625.899	98		625.899	128		625.899	101		625.899	94		625.899	230		625.899	105		625.899	115		625.899	95
626.109	107		626.109	128		626.109	108		626.109	96		626.109	224		626.109	118		626.109	109		626.109	101
626.318	97		626.318	116		626.318	102		626.318	95		626.318	216		626.318	111		626.318	126		626.318	110
626.528	106		626.528	130		626.528	105		626.528	95		626.528	239		626.528	95		626.528	124		626.528	91
626.737	100		626.737	119		626.737	116		626.737	96		626.737	221		626.737	107		626.737	137		626.737	93
626.947	103		626.947	133		626.947	119		626.947	105		626.947	196		626.947	103		626.947	103		626.947	102
627.157	97		627.157	107		627.157	114		627.157	95		627.157	206		627.157	105		627.157	138		627.157	106
627.366	102		627.366	121		627.366	107		627.366	104		627.366	190		627.366	113		627.366	128		627.366	109
627.576	101		627.576	114		627.576	124		627.576	98		627.576	196		627.576	106		627.576	120		627.576	91
627.786	97		627.786	112		627.786	107		627.786	100		627.786	199		627.786	113		627.786	124		627.786	98
627.995	104		627.995	119		627.995	116		627.995	97		627.995	156		627.995	104		627.995	123		627.995	108
628.205	93		628.205	111		628.205	118		628.205	110		628.205	182		628.205	112		628.205	124		628.205	103
628.414	113		628.414	107		628.414	110		628.414	97		628.414	175		628.414	94		628.414	106		628.414	110
628.624	99		628.624	107		628.624	120		628.624	110		628.624	173		628.624	105		628.624	116		628.624	97
628.834	99		628.834	99		628.834	119		628.834	95		628.834	179		628.834	108		628.834	118		628.834	112
629.043	98		629.043	110		629.043	124		629.043	97		629.043	173		629.043	110		629.043	127		629.043	97
629.253	106		629.253	110		629.253	123		629.253	99		629.253	155		629.253	125		629.253	122		629.253	99
629.462	97		629.462	108		629.462	110		629.462	101		629.462	184		629.462	106		629.462	117		629.462	97
629.672	106		629.672	107		629.672	106		629.672	102		629.672	178		629.672	109		629.672	131		629.672	102
629.882	102		629.882	116		629.882	114		629.882	105		629.882	182		629.882	120		629.882	125		629.882	102
630.091	94		630.091	111		630.091	125		630.091	92		630.091	162		630.091	115		630.091	121		630.091	96
630.301	97		630.301	97		630.301	121		630.301	96		630.301	158		630.301	111		630.301	119		630.301	103
630.51	96		630.51	113		630.51	131		630.51	104		630.51	172		630.51	111		630.51	126		630.51	102
630.72	94		630.72	110		630.72	126		630.72	100		630.72	157		630.72	98		630.72	126		630.72	108
630.93	105		630.93	109		630.93	110		630.93	106		630.93	159		630.93	109		630.93	136		630.93	100
631.139	105		631.139	109		631.139	113		631.139	94		631.139	159		631.139	108		631.139	122		631.139	100
631.349	100		631.349	103		631.349	108		631.349	99		631.349	148		631.349	117		631.349	128		631.349	100
631.558	99		631.558	103		631.558	118		631.558	103		631.558	143		631.558	105		631.558	135		631.558	100
631.768	108		631.768	113		631.768	121		631.768	99		631.768	139		631.768	108		631.768	124		631.768	101
631.977	94		631.977	114		631.977	127		631.977	112		631.977	135		631.977	103		631.977	130		631.977	92
632.187	107		632.187	112		632.187	108		632.187	86		632.187	137		632.187	97		632.187	127		632.187	95
632.396	105		632.396	121		632.396	117		632.396	94		632.396	141		632.396	96		632.396	137		632.396	97
632.606	102		632.606	116		632.606	133		632.606	96		632.606	147		632.606	114		632.606	139		632.606	99
632.816	105		632.816	95		632.816	122		632.816	94		632.816	119		632.816	108		632.816	137		632.816	97
633.025	104		633.025	108		633.025	122		633.025	102		633.025	155		633.025	107		633.025	124		633.025	99
633.235	102		633.235	107		633.235	111		633.235	103		633.235	127		633.235	102		633.235	144		633.235	104
633.444	107		633.444	104		633.444	122		633.444	106		633.444	136		633.444	91		633.444	113		633.444	107
633.654	110		633.654	113		633.654	118		633.654	102		633.654	131		633.654	113		633.654	142		633.654	99
633.863	100		633.863	105		633.863	124		633.863	97		633.863	127		633.863	113		633.863	122		633.863	101
634.073	109		634.073	110		634.073	146		634.073	109		634.073	128		634.073	110		634.073	137		634.073	99
634.282	99		634.282	112		634.282	131		634.282	99		634.282	142		634.282	111		634.282	124		634.282	106
634.492	102		634.492	102		634.492	119		634.492	107		634.492	119		634.492	108		634.492	128		634.492	91
634.701	102		634.701	98		634.701	126		634.701	101		634.701	124		634.701	108		634.701	131		634.701	100
634.911	96		634.911	108		634.911	131		634.911	104		634.911	119		634.911	107		634.911	134		634.911	98
635.12	106		635.12	96		635.12	120		635.12	98		635.12	120		635.12	114		635.12	124		635.12	100
635.33	101		635.33	112		635.33	136		635.33	99		635.33	120		635.33	111		635.33	134		635.33	109
635.539	94		635.539	102		635.539	136		635.539	104		635.539	134		635.539	112		635.539	132		635.539	90
635.749	100		635.749	99		635.749	121		635.749	106		635.749	126		635.749	116		635.749	132		635.749	98
635.958	95		635.958	117		635.958	137		635.958	105		635.958	130		635.958	107		635.958	121		635.958	97
636.168	109		636.168	98		636.168	128		636.168	110		636.168	141		636.168	101		636.168	135		636.168	95
636.377	104		636.377	98		636.377	142		636.377	101		636.377	131		636.377	95		636.377	134		636.377	96
636.587	100		636.587	101		636.587	137		636.587	94		636.587	117		636.587	93		636.587	143		636.587	102
636.796	105		636.796	112		636.796	139		636.796	111		636.796	137		636.796	117		636.796	144		636.796	98
637.006	103		637.006	102		637.006	129		637.006	101		637.006	130		637.006	116		637.006	147		637.006	99
637.215	100		637.215	107		637.215	120		637.215	102		637.215	126		637.215	105		637.215	133		637.215	101
637.425	98		637.425	96		637.425	130		637.425	98		637.425	123		637.425	108		637.425	150		637.425	96
637.634	95		637.634	107		637.634	131		637.634	94		637.634	127		637.634	120		637.634	138		637.634	110
637.844	102		637.844	104		637.844	127		637.844	101		637.844	128		637.844	117		637.844	124		637.844	100
638.053	101		638.053	96		638.053	138		638.053	106		638.053	123		638.053	106		638.053	143		638.053	105
638.263	101		638.263	103		638.263	133		638.263	104		638.263	119		638.263	100		638.263	137		638.263	98
638.472	105		638.472	102		638.472	134		638.472	105		638.472	125		638.472	105		638.472	144		638.472	108
638.682	105		638.682	110		638.682	131		638.682	94		638.682	112		638.682	120		638.682	130		638.682	100
638.891	96		638.891	100		638.891	145		638.891	100		638.891	132		638.891	107		638.891	151		638.891	94
639.1	108		639.1	105		639.1	144		639.1	99		639.1	122		639.1	110		639.1	143		639.1	94
639.31	102		639.31	104		639.31	154		639.31	96		639.31	128		639.31	115		639.31	142		639.31	109
639.519	112		639.519	113		639.519	131		639.519	106		639.519	126		639.519	106		639.519	154		639.519	95
639.729	98		639.729	109		639.729	147		639.729	106		639.729	116		639.729	102		639.729	148		639.729	93
639.938	99		639.938	98		639.938	139		639.938	100		639.938	122		639.938	103		639.938	152		639.938	90
640.148	106		640.148	124		640.148	137		640.148	97		640.148	123		640.148	103		640.148	146		640.148	101
640.357	94		640.357	108		640.357	130		640.357	101		640.357	130		640.357	116		640.357	160		640.357	96
640.566	102		640.566	108		640.566	161		640.566	104		640.566	109		640.566	110		640.566	135		640.566	108
640.776	104		640.776	103		640.776	129		640.776	117		640.776	136		640.776	102		640.776	148		640.776	108
640.985	102		640.985	113		640.985	140		640.985	94		640.985	125		640.985	106		640.985	168		640.985	90
641.195	92		641.195	118		641.195	128		641.195	98		641.195	110		641.195	112		641.195	152		641.195	108
641.404	96		641.404	104		641.404	150		641.404	98		641.404	132		641.404	110		641.404	161		641.404	104
641.614	110		641.614	98		641.614	139		641.614	99		641.614	106		641.614	117		641.614	151		641.614	98
641.823	104		641.823	104		641.823	139		641.823	102		641.823	112		641.823	100		641.823	148		641.823	95
642.032	100		642.032	109		642.032	152		642.032	105		642.032	121		642.032	110		642.032	154		642.032	107
642.242	92		642.242	118		642.242	152		642.242	98		642.242	136		642.242	106		642.242	163		642.242	96
642.451	101		642.451	100		642.451	133		642.451	105		642.451	122		642.451	105		642.451	145		642.451	103
642.66	101		642.66	108		642.66	161		642.66	101		642.66	116		642.66	103		642.66	147		642.66	105
642.87	107		642.87	118		642.87	140		642.87	100		642.87	110		642.87	102		642.87	166		642.87	102
643.079	106		643.079	106		643.079	141		643.079	105		643.079	112		643.079	109		643.079	160		643.079	90
643.289	103		643.289	105		643.289	150		643.289	101		643.289	120		643.289	104		643.289	158		643.289	102
643.498	104		643.498	106		643.498	144		643.498	108		643.498	119		643.498	108		643.498	143		643.498	100
643.707	102		643.707	119		643.707	130		643.707	103		643.707	111		643.707	112		643.707	160		643.707	116
643.917	106		643.917	109		643.917	142		643.917	99		643.917	133		643.917	106		643.917	155		643.917	106
644.126	100		644.126	109		644.126	137		644.126	104		644.126	111		644.126	108		644.126	151		644.126	105
644.335	100		644.335	107		644.335	147		644.335	100		644.335	123		644.335	112		644.335	147		644.335	105
644.545	99		644.545	103		644.545	150		644.545	108		644.545	116		644.545	97		644.545	164		644.545	95
644.754	99		644.754	118		644.754	156		644.754	94		644.754	116		644.754	114		644.754	159		644.754	92
644.964	103		644.964	97		644.964	138		644.964	106		644.964	125		644.964	106		644.964	184		644.964	93
645.173	107		645.173	112		645.173	144		645.173	100		645.173	118		645.173	103		645.173	151		645.173	98
645.382	109		645.382	115		645.382	156		645.382	98		645.382	125		645.382	110		645.382	160		645.382	105
645.592	106		645.592	100		645.592	153		645.592	93		645.592	123		645.592	113		645.592	162		645.592	92
645.801	98		645.801	116		645.801	153		645.801	104		645.801	139		645.801	105		645.801	151		645.801	101
646.01	97		646.01	104		646.01	164		646.01	102		646.01	126		646.01	107		646.01	162		646.01	99
646.22	102		646.22	104		646.22	163		646.22	109		646.22	115		646.22	110		646.22	162		646.22	109
646.429	104		646.429	113		646.429	168		646.429	102		646.429	126		646.429	104		646.429	166		646.429	102
646.638	103		646.638	100		646.638	162		646.638	101		646.638	121		646.638	123		646.638	154		646.638	102
646.848	96		646.848	119		646.848	162		646.848	105		646.848	121		646.848	106		646.848	173		646.848	97
647.057	100		647.057	105		647.057	131		647.057	102		647.057	125		647.057	108		647.057	142		647.057	95
647.266	105		647.266	116		647.266	161		647.266	105		647.266	109		647.266	109		647.266	161		647.266	92
647.475	104		647.475	108		647.475	158		647.475	103		647.475	135		647.475	123		647.475	158		647.475	104
647.685	106		647.685	101		647.685	168		647.685	95		647.685	142		647.685	110		647.685	164		647.685	106
647.894	89		647.894	100		647.894	159		647.894	101		647.894	140		647.894	113		647.894	190		647.894	88
648.103	99		648.103	108		648.103	160		648.103	91		648.103	139		648.103	120		648.103	169		648.103	91
648.313	110		648.313	115		648.313	171		648.313	98		648.313	149		648.313	102		648.313	148		648.313	96
648.522	92		648.522	113		648.522	160		648.522	99		648.522	165		648.522	112		648.522	175		648.522	103
648.731	110		648.731	109		648.731	159		648.731	98		648.731	176		648.731	111		648.731	170		648.731	104
648.941	107		648.941	122		648.941	159		648.941	106		648.941	155		648.941	102		648.941	180		648.941	93
649.15	104		649.15	112		649.15	148		649.15	87		649.15	167		649.15	114		649.15	172		649.15	102
649.359	106		649.359	106		649.359	165		649.359	109		649.359	169		649.359	107		649.359	158		649.359	105
649.568	100		649.568	113		649.568	145		649.568	109		649.568	165		649.568	109		649.568	169		649.568	113
649.778	99		649.778	115		649.778	178		649.778	104		649.778	133		649.778	100		649.778	193		649.778	93
649.987	109		649.987	107		649.987	150		649.987	105		649.987	135		649.987	114		649.987	172		649.987	105
650.196	94		650.196	105		650.196	164		650.196	103		650.196	160		650.196	105		650.196	154		650.196	92
650.405	102		650.405	109		650.405	162		650.405	99		650.405	136		650.405	112		650.405	168		650.405	105
650.615	98		650.615	107		650.615	160		650.615	99		650.615	151		650.615	111		650.615	182		650.615	97
650.824	111		650.824	110		650.824	152		650.824	95		650.824	131		650.824	97		650.824	178		650.824	93
651.033	99		651.033	111		651.033	153		651.033	105		651.033	137		651.033	113		651.033	169		651.033	102
651.242	103		651.242	100		651.242	152		651.242	100		651.242	118		651.242	109		651.242	177		651.242	99
651.452	102		651.452	111		651.452	173		651.452	99		651.452	156		651.452	110		651.452	172		651.452	98
651.661	102		651.661	111		651.661	162		651.661	105		651.661	152		651.661	106		651.661	179		651.661	99
651.87	101		651.87	108		651.87	166		651.87	100		651.87	165		651.87	111		651.87	192		651.87	105
652.079	96		652.079	99		652.079	156		652.079	103		652.079	140		652.079	101		652.079	186		652.079	99
652.289	110		652.289	115		652.289	162		652.289	92		652.289	151		652.289	110		652.289	173		652.289	97
652.498	93		652.498	110		652.498	147		652.498	110		652.498	149		652.498	118		652.498	186		652.498	100
652.707	99		652.707	102		652.707	153		652.707	108		652.707	168		652.707	107		652.707	190		652.707	90
652.916	96		652.916	110		652.916	161		652.916	108		652.916	140		652.916	109		652.916	184		652.916	113
653.126	101		653.126	109		653.126	152		653.126	96		653.126	163		653.126	104		653.126	185		653.126	95
653.335	102		653.335	101		653.335	144		653.335	104		653.335	147		653.335	120		653.335	152		653.335	103
653.544	101		653.544	105		653.544	153		653.544	98		653.544	152		653.544	106		653.544	186		653.544	99
653.753	109		653.753	110		653.753	159		653.753	110		653.753	143		653.753	105		653.753	167		653.753	108
653.962	96		653.962	111		653.962	153		653.962	101		653.962	146		653.962	118		653.962	180		653.962	97
654.172	112		654.172	120		654.172	168		654.172	99		654.172	130		654.172	113		654.172	155		654.172	91
654.381	105		654.381	113		654.381	156		654.381	98		654.381	143		654.381	111		654.381	167		654.381	99
654.59	99		654.59	104		654.59	154		654.59	100		654.59	120		654.59	116		654.59	165		654.59	109
654.799	111		654.799	119		654.799	173		654.799	104		654.799	139		654.799	116		654.799	179		654.799	95
655.008	98		655.008	113		655.008	158		655.008	95		655.008	127		655.008	108		655.008	180		655.008	101
655.218	95		655.218	114		655.218	153		655.218	110		655.218	122		655.218	101		655.218	159		655.218	108
655.427	116		655.427	103		655.427	173		655.427	95		655.427	132		655.427	110		655.427	178		655.427	101
655.636	88		655.636	108		655.636	145		655.636	105		655.636	118		655.636	119		655.636	165		655.636	94
655.845	99		655.845	124		655.845	161		655.845	104		655.845	121		655.845	103		655.845	185		655.845	114
656.054	105		656.054	117		656.054	151		656.054	98		656.054	127		656.054	106		656.054	165		656.054	112
656.263	103		656.263	113		656.263	154		656.263	107		656.263	116		656.263	108		656.263	176		656.263	88
656.473	101		656.473	109		656.473	160		656.473	98		656.473	108		656.473	104		656.473	192		656.473	103
656.682	105		656.682	112		656.682	156		656.682	111		656.682	130		656.682	106		656.682	188		656.682	104
656.891	96		656.891	116		656.891	167		656.891	108		656.891	108		656.891	105		656.891	183		656.891	108
657.1	93		657.1	117		657.1	165		657.1	106		657.1	119		657.1	111		657.1	177		657.1	119
657.309	100		657.309	125		657.309	164		657.309	117		657.309	121		657.309	109		657.309	172		657.309	110
657.518	102		657.518	103		657.518	161		657.518	122		657.518	120		657.518	108		657.518	182		657.518	117
657.727	98		657.727	106		657.727	153		657.727	116		657.727	120		657.727	124		657.727	170		657.727	122
657.937	97		657.937	116		657.937	176		657.937	136		657.937	109		657.937	107		657.937	181		657.937	137
658.146	103		658.146	101		658.146	153		658.146	133		658.146	104		658.146	118		658.146	151		658.146	158
658.355	113		658.355	102		658.355	172		658.355	177		658.355	122		658.355	104		658.355	176		658.355	174
658.564	101		658.564	110		658.564	153		658.564	200		658.564	117		658.564	112		658.564	164		658.564	224
658.773	105		658.773	106		658.773	169		658.773	292		658.773	123		658.773	116		658.773	166		658.773	262
658.982	104		658.982	106		658.982	141		658.982	299		658.982	106		658.982	117		658.982	156		658.982	310
659.191	111		659.191	104		659.191	160		659.191	373		659.191	133		659.191	102		659.191	178		659.191	313
659.4	99		659.4	95		659.4	166		659.4	397		659.4	113		659.4	106		659.4	152		659.4	410
659.609	101		659.609	109		659.609	157		659.609	423		659.609	114		659.609	107		659.609	162		659.609	413
659.819	103		659.819	106		659.819	152		659.819	430		659.819	119		659.819	101		659.819	173		659.819	445
660.028	97		660.028	102		660.028	152		660.028	432		660.028	110		660.028	109		660.028	174		660.028	448
660.237	101		660.237	103		660.237	157		660.237	384		660.237	106		660.237	120		660.237	175		660.237	412
660.446	101		660.446	115		660.446	150		660.446	454		660.446	109		660.446	112		660.446	173		660.446	435
660.655	95		660.655	109		660.655	176		660.655	427		660.655	126		660.655	113		660.655	193		660.655	447
660.864	109		660.864	102		660.864	158		660.864	404		660.864	105		660.864	105		660.864	177		660.864	405
661.073	91		661.073	99		661.073	179		661.073	425		661.073	126		661.073	113		661.073	176		661.073	406
661.282	104		661.282	106		661.282	176		661.282	393		661.282	118		661.282	119		661.282	170		661.282	396
661.491	104		661.491	96		661.491	167		661.491	429		661.491	105		661.491	109		661.491	175		661.491	410
661.7	104		661.7	101		661.7	155		661.7	400		661.7	119		661.7	110		661.7	166		661.7	383
661.909	103		661.909	102		661.909	163		661.909	405		661.909	108		661.909	100		661.909	176		661.909	401
662.118	104		662.118	104		662.118	150		662.118	379		662.118	115		662.118	114		662.118	172		662.118	414
662.328	105		662.328	110		662.328	147		662.328	405		662.328	97		662.328	104		662.328	168		662.328	395
662.537	95		662.537	104		662.537	149		662.537	388		662.537	107		662.537	111		662.537	186		662.537	407
662.746	105		662.746	101		662.746	167		662.746	413		662.746	111		662.746	107		662.746	183		662.746	385
662.955	105		662.955	105		662.955	137		662.955	386		662.955	120		662.955	111		662.955	173		662.955	409
663.164	100		663.164	108		663.164	159		663.164	423		663.164	113		663.164	109		663.164	162		663.164	384
663.373	106		663.373	94		663.373	162		663.373	379		663.373	112		663.373	108		663.373	162		663.373	422
663.582	105		663.582	111		663.582	161		663.582	397		663.582	110		663.582	108		663.582	173		663.582	379
663.791	90		663.791	101		663.791	168		663.791	371		663.791	106		663.791	114		663.791	160		663.791	387
664	104		664	103		664	133		664	380		664	118		664	104		664	145		664	377
664.209	107		664.209	107		664.209	156		664.209	408		664.209	118		664.209	98		664.209	155		664.209	404
664.418	96		664.418	105		664.418	151		664.418	366		664.418	101		664.418	110		664.418	165		664.418	389
664.627	103		664.627	106		664.627	156		664.627	354		664.627	101		664.627	101		664.627	171		664.627	378
664.836	95		664.836	105		664.836	150		664.836	365		664.836	110		664.836	119		664.836	171		664.836	378
665.045	112		665.045	102		665.045	161		665.045	356		665.045	105		665.045	107		665.045	145		665.045	366
665.254	97		665.254	108		665.254	153		665.254	350		665.254	105		665.254	108		665.254	170		665.254	378
665.463	91		665.463	108		665.463	140		665.463	341		665.463	118		665.463	100		665.463	162		665.463	348
665.672	109		665.672	98		665.672	150		665.672	377		665.672	109		665.672	104		665.672	172		665.672	364
665.881	106		665.881	107		665.881	148		665.881	340		665.881	111		665.881	97		665.881	156		665.881	379
666.09	107		666.09	114		666.09	137		666.09	350		666.09	110		666.09	122		666.09	144		666.09	383
666.299	106		666.299	103		666.299	141		666.299	371		666.299	111		666.299	110		666.299	164		666.299	359
666.508	102		666.508	102		666.508	157		666.508	358		666.508	110		666.508	108		666.508	147		666.508	346
666.717	109		666.717	103		666.717	154		666.717	336		666.717	111		666.717	114		666.717	177		666.717	378
666.926	90		666.926	96		666.926	133		666.926	382		666.926	109		666.926	99		666.926	169		666.926	359
667.135	102		667.135	106		667.135	160		667.135	358		667.135	107		667.135	114		667.135	144		667.135	369
667.344	100		667.344	103		667.344	147		667.344	345		667.344	108		667.344	112		667.344	165		667.344	370
667.553	104		667.553	118		667.553	152		667.553	346		667.553	113		667.553	104		667.553	162		667.553	354
667.762	107		667.762	102		667.762	148		667.762	350		667.762	112		667.762	112		667.762	151		667.762	392
667.971	107		667.971	109		667.971	149		667.971	320		667.971	121		667.971	96		667.971	157		667.971	347
668.18	106		668.18	112		668.18	148		668.18	371		668.18	114		668.18	112		668.18	178		668.18	330
668.389	96		668.389	105		668.389	151		668.389	319		668.389	103		668.389	106		668.389	154		668.389	358
668.597	101		668.597	100		668.597	140		668.597	334		668.597	122		668.597	100		668.597	155		668.597	323
668.806	99		668.806	108		668.806	130		668.806	315		668.806	106		668.806	115		668.806	146		668.806	350
669.015	108		669.015	99		669.015	147		669.015	327		669.015	118		669.015	107		669.015	158		669.015	345
669.224	109		669.224	104		669.224	154		669.224	315		669.224	105		669.224	109		669.224	153		669.224	334
669.433	111		669.433	99		669.433	140		669.433	307		669.433	105		669.433	106		669.433	164		669.433	343
669.642	103		669.642	116		669.642	138		669.642	316		669.642	115		669.642	110		669.642	144		669.642	354
669.851	88		669.851	108		669.851	139		669.851	308		669.851	111		669.851	104		669.851	153		669.851	329
670.06	113		670.06	105		670.06	154		670.06	299		670.06	112		670.06	104		670.06	170		670.06	333
670.269	95		670.269	107		670.269	141		670.269	321		670.269	100		670.269	121		670.269	153		670.269	333
670.478	100		670.478	116		670.478	147		670.478	311		670.478	120		670.478	100		670.478	147		670.478	333
670.687	98		670.687	107		670.687	140		670.687	282		670.687	117		670.687	102		670.687	174		670.687	333
670.896	104		670.896	110		670.896	147		670.896	338		670.896	122		670.896	97		670.896	158		670.896	315
671.105	96		671.105	102		671.105	133		671.105	279		671.105	101		671.105	99		671.105	156		671.105	302
671.313	102		671.313	110		671.313	144		671.313	301		671.313	108		671.313	107		671.313	135		671.313	330
671.522	104		671.522	99		671.522	150		671.522	271		671.522	109		671.522	102		671.522	146		671.522	314
671.731	102		671.731	106		671.731	137		671.731	309		671.731	108		671.731	114		671.731	138		671.731	317
671.94	98		671.94	115		671.94	139		671.94	297		671.94	105		671.94	107		671.94	144		671.94	305
672.149	94		672.149	95		672.149	142		672.149	275		672.149	107		672.149	114		672.149	154		672.149	297
672.358	111		672.358	114		672.358	153		672.358	315		672.358	107		672.358	114		672.358	162		672.358	306
672.567	99		672.567	99		672.567	133		672.567	257		672.567	99		672.567	107		672.567	135		672.567	323
672.776	104		672.776	115		672.776	145		672.776	278		672.776	114		672.776	106		672.776	138		672.776	313
672.984	96		672.984	111		672.984	143		672.984	300		672.984	111		672.984	107		672.984	141		672.984	302
673.193	99		673.193	103		673.193	143		673.193	281		673.193	98		673.193	114		673.193	149		673.193	318
673.402	95		673.402	98		673.402	137		673.402	278		673.402	122		673.402	101		673.402	145		673.402	297
673.611	107		673.611	108		673.611	127		673.611	298		673.611	107		673.611	102		673.611	133		673.611	304
673.82	105		673.82	98		673.82	141		673.82	255		673.82	112		673.82	113		673.82	134		673.82	311
674.029	104		674.029	104		674.029	155		674.029	281		674.029	110		674.029	107		674.029	147		674.029	292
674.238	117		674.238	107		674.238	132		674.238	267		674.238	109		674.238	99		674.238	129		674.238	320
674.446	109		674.446	92		674.446	123		674.446	262		674.446	125		674.446	103		674.446	139		674.446	282
674.655	100		674.655	103		674.655	139		674.655	276		674.655	113		674.655	109		674.655	135		674.655	285
674.864	110		674.864	107		674.864	123		674.864	277		674.864	112		674.864	106		674.864	131		674.864	280
675.073	105		675.073	109		675.073	148		675.073	238		675.073	110		675.073	111		675.073	114		675.073	281
675.282	103		675.282	104		675.282	142		675.282	260		675.282	120		675.282	103		675.282	134		675.282	269
675.49	106		675.49	96		675.49	124		675.49	255		675.49	125		675.49	84		675.49	129		675.49	290
675.699	104		675.699	98		675.699	131		675.699	235		675.699	103		675.699	109		675.699	147		675.699	264
675.908	100		675.908	101		675.908	135		675.908	270		675.908	118		675.908	113		675.908	147		675.908	301
676.117	96		676.117	109		676.117	141		676.117	227		676.117	88		676.117	103		676.117	132		676.117	304
676.326	110		676.326	120		676.326	143		676.326	224		676.326	118		676.326	128		676.326	133		676.326	283
676.535	102		676.535	98		676.535	128		676.535	243		676.535	119		676.535	108		676.535	144		676.535	271
676.743	95		676.743	101		676.743	138		676.743	244		676.743	116		676.743	111		676.743	130		676.743	281
676.952	104		676.952	108		676.952	145		676.952	238		676.952	116		676.952	113		676.952	140		676.952	264
677.161	100		677.161	98		677.161	134		677.161	230		677.161	105		677.161	114		677.161	132		677.161	285
677.37	88		677.37	99		677.37	129		677.37	263		677.37	111		677.37	108		677.37	138		677.37	251
677.578	100		677.578	110		677.578	130		677.578	209		677.578	115		677.578	112		677.578	135		677.578	308
677.787	109		677.787	106		677.787	134		677.787	231		677.787	111		677.787	99		677.787	137		677.787	255
677.996	100		677.996	105		677.996	124		677.996	242		677.996	124		677.996	110		677.996	125		677.996	259
678.205	106		678.205	98		678.205	134		678.205	236		678.205	117		678.205	97		678.205	138		678.205	270
678.414	97		678.414	104		678.414	123		678.414	236		678.414	112		678.414	105		678.414	135		678.414	247
678.622	96		678.622	110		678.622	134		678.622	233		678.622	124		678.622	103		678.622	130		678.622	258
678.831	96		678.831	105		678.831	125		678.831	215		678.831	124		678.831	114		678.831	133		678.831	248
679.04	105		679.04	97		679.04	113		679.04	235		679.04	117		679.04	112		679.04	115		679.04	246
679.249	104		679.249	113		679.249	129		679.249	209		679.249	107		679.249	103		679.249	137		679.249	257
679.457	100		679.457	114		679.457	125		679.457	208		679.457	131		679.457	101		679.457	147		679.457	244
679.666	109		679.666	103		679.666	130		679.666	196		679.666	116		679.666	105		679.666	146		679.666	235
679.875	98		679.875	112		679.875	135		679.875	235		679.875	115		679.875	108		679.875	136		679.875	259
680.083	92		680.083	109		680.083	115		680.083	221		680.083	117		680.083	106		680.083	133		680.083	255
680.292	96		680.292	117		680.292	120		680.292	230		680.292	126		680.292	103		680.292	132		680.292	245
680.501	95		680.501	104		680.501	129		680.501	222		680.501	122		680.501	113		680.501	134		680.501	249
680.71	104		680.71	104		680.71	133		680.71	209		680.71	132		680.71	105		680.71	133		680.71	216
680.918	91		680.918	110		680.918	120		680.918	212		680.918	117		680.918	101		680.918	124		680.918	244
681.127	105		681.127	106		681.127	131		681.127	211		681.127	123		681.127	105		681.127	139		681.127	242
681.336	96		681.336	110		681.336	131		681.336	222		681.336	119		681.336	110		681.336	110		681.336	232
681.544	104		681.544	105		681.544	130		681.544	190		681.544	120		681.544	105		681.544	131		681.544	229
681.753	100		681.753	111		681.753	122		681.753	211		681.753	132		681.753	106		681.753	126		681.753	235
681.962	103		681.962	104		681.962	124		681.962	226		681.962	142		681.962	111		681.962	115		681.962	246
682.171	94		682.171	99		682.171	117		682.171	204		682.171	136		682.171	95		682.171	134		682.171	221
682.379	97		682.379	107		682.379	142		682.379	206		682.379	128		682.379	107		682.379	119		682.379	242
682.588	107		682.588	103		682.588	122		682.588	189		682.588	130		682.588	114		682.588	131		682.588	217
682.797	101		682.797	111		682.797	117		682.797	199		682.797	135		682.797	99		682.797	126		682.797	233
683.005	97		683.005	99		683.005	114		683.005	190		683.005	166		683.005	110		683.005	134		683.005	241
683.214	101		683.214	103		683.214	124		683.214	199		683.214	145		683.214	105		683.214	131		683.214	243
683.423	101		683.423	108		683.423	113		683.423	201		683.423	140		683.423	114		683.423	120		683.423	211
683.631	96		683.631	109		683.631	120		683.631	203		683.631	136		683.631	103		683.631	129		683.631	245
683.84	111		683.84	110		683.84	127		683.84	198		683.84	156		683.84	110		683.84	126		683.84	235
684.049	95		684.049	102		684.049	125		684.049	195		684.049	150		684.049	106		684.049	125		684.049	227
684.257	91		684.257	106		684.257	120		684.257	213		684.257	147		684.257	117		684.257	126		684.257	228
684.466	103		684.466	111		684.466	128		684.466	184		684.466	148		684.466	106		684.466	125		684.466	220
684.675	110		684.675	97		684.675	116		684.675	201		684.675	168		684.675	91		684.675	111		684.675	223
684.883	96		684.883	98		684.883	138		684.883	168		684.883	179		684.883	106		684.883	120		684.883	199
685.092	95		685.092	100		685.092	115		685.092	183		685.092	177		685.092	102		685.092	124		685.092	220
685.3	105		685.3	100		685.3	122		685.3	190		685.3	149		685.3	102		685.3	117		685.3	202
685.509	102		685.509	107		685.509	116		685.509	188		685.509	172		685.509	97		685.509	111		685.509	200
685.718	97		685.718	96		685.718	126		685.718	187		685.718	191		685.718	114		685.718	133		685.718	206
685.926	96		685.926	95		685.926	125		685.926	203		685.926	180		685.926	108		685.926	128		685.926	221
686.135	94		686.135	97		686.135	122		686.135	186		686.135	173		686.135	115		686.135	127		686.135	183
686.344	102		686.344	104		686.344	113		686.344	178		686.344	201		686.344	102		686.344	113		686.344	206
686.552	89		686.552	115		686.552	121		686.552	210		686.552	224		686.552	108		686.552	114		686.552	204
686.761	102		686.761	97		686.761	119		686.761	186		686.761	177		686.761	112		686.761	123		686.761	204
686.969	100		686.969	103		686.969	114		686.969	173		686.969	226		686.969	108		686.969	127		686.969	185
687.178	107		687.178	106		687.178	127		687.178	179		687.178	202		687.178	111		687.178	114		687.178	198
687.387	106		687.387	102		687.387	121		687.387	172		687.387	229		687.387	103		687.387	115		687.387	196
687.595	97		687.595	105		687.595	111		687.595	175		687.595	228		687.595	115		687.595	136		687.595	214
687.804	107		687.804	97		687.804	111		687.804	181		687.804	224		687.804	97		687.804	122		687.804	209
688.012	114		688.012	106		688.012	134		688.012	187		688.012	217		688.012	98		688.012	123		688.012	192
688.221	106		688.221	95		688.221	119		688.221	152		688.221	210		688.221	107		688.221	109		688.221	197
688.429	115		688.429	98		688.429	114		688.429	194		688.429	222		688.429	110		688.429	117		688.429	206
688.638	104		688.638	105		688.638	108		688.638	166		688.638	264		688.638	113		688.638	108		688.638	195
688.847	93		688.847	106		688.847	121		688.847	189		688.847	229		688.847	113		688.847	120		688.847	196
689.055	112		689.055	109		689.055	109		689.055	182		689.055	239		689.055	105		689.055	120		689.055	189
689.264	99		689.264	106		689.264	110		689.264	157		689.264	257		689.264	105		689.264	119		689.264	213
689.472	108		689.472	104		689.472	121		689.472	185		689.472	268		689.472	114		689.472	124		689.472	191
689.681	104		689.681	107		689.681	136		689.681	175		689.681	251		689.681	101		689.681	113		689.681	185
689.889	100		689.889	96		689.889	117		689.889	164		689.889	232		689.889	115		689.889	129		689.889	194
690.098	109		690.098	105		690.098	113		690.098	157		690.098	263		690.098	108		690.098	118		690.098	192
690.306	99		690.306	102		690.306	114		690.306	160		690.306	246		690.306	108		690.306	117		690.306	190
690.515	99		690.515	97		690.515	122		690.515	155		690.515	260		690.515	116		690.515	116		690.515	195
690.723	107		690.723	87		690.723	113		690.723	166		690.723	264		690.723	106		690.723	116		690.723	169
690.932	110		690.932	111		690.932	131		690.932	159		690.932	276		690.932	100		690.932	134		690.932	193
691.14	96		691.14	98		691.14	107		691.14	168		691.14	262		691.14	106		691.14	118		691.14	175
691.349	90		691.349	91		691.349	120		691.349	155		691.349	272		691.349	97		691.349	114		691.349	192
691.557	103		691.557	99		691.557	120		691.557	170		691.557	279		691.557	95		691.557	126		691.557	187
691.766	103		691.766	105		691.766	109		691.766	165		691.766	285		691.766	109		691.766	114		691.766	179
691.974	104		691.974	93		691.974	119		691.974	161		691.974	303		691.974	102		691.974	122		691.974	183
692.183	113		692.183	97		692.183	110		692.183	164		692.183	291		692.183	108		692.183	122		692.183	182
692.391	107		692.391	97		692.391	116		692.391	161		692.391	251		692.391	105		692.391	113		692.391	198
692.6	106		692.6	110		692.6	106		692.6	147		692.6	277		692.6	109		692.6	123		692.6	190
692.808	105		692.808	103		692.808	110		692.808	158		692.808	285		692.808	109		692.808	115		692.808	178
693.017	101		693.017	101		693.017	107		693.017	165		693.017	280		693.017	111		693.017	117		693.017	189
693.225	99		693.225	93		693.225	132		693.225	161		693.225	279		693.225	113		693.225	109		693.225	187
693.434	96		693.434	110		693.434	101		693.434	132		693.434	287		693.434	102		693.434	104		693.434	159
693.642	102		693.642	109		693.642	118		693.642	165		693.642	287		693.642	104		693.642	114		693.642	171
693.851	105		693.851	105		693.851	110		693.851	172		693.851	267		693.851	117		693.851	118		693.851	160
694.059	105		694.059	100		694.059	122		694.059	154		694.059	275		694.059	93		694.059	98		694.059	183
694.268	102		694.268	96		694.268	116		694.268	155		694.268	269		694.268	100		694.268	114		694.268	178
694.476	107		694.476	116		694.476	118		694.476	165		694.476	296		694.476	107		694.476	114		694.476	177
694.685	106		694.685	102		694.685	115		694.685	160		694.685	296		694.685	111		694.685	114		694.685	165
694.893	107		694.893	112		694.893	104		694.893	183		694.893	301		694.893	99		694.893	110		694.893	180
695.101	100		695.101	107		695.101	117		695.101	160		695.101	297		695.101	107		695.101	125		695.101	175
695.31	87		695.31	100		695.31	106		695.31	154		695.31	296		695.31	110		695.31	122		695.31	171
695.518	108		695.518	105		695.518	108		695.518	171		695.518	306		695.518	114		695.518	109		695.518	174
695.727	99		695.727	94		695.727	119		695.727	148		695.727	272		695.727	104		695.727	116		695.727	172
695.935	96		695.935	102		695.935	110		695.935	158		695.935	298		695.935	108		695.935	116		695.935	180
696.144	103		696.144	98		696.144	112		696.144	146		696.144	326		696.144	105		696.144	105		696.144	180
696.352	112		696.352	110		696.352	113		696.352	143		696.352	358		696.352	104		696.352	119		696.352	181
696.56	96		696.56	110		696.56	120		696.56	145		696.56	326		696.56	103		696.56	109		696.56	156
696.769	97		696.769	118		696.769	109		696.769	146		696.769	342		696.769	114		696.769	121		696.769	172
696.977	97		696.977	102		696.977	119		696.977	165		696.977	381		696.977	101		696.977	119		696.977	165
697.186	105		697.186	106		697.186	118		697.186	142		697.186	382		697.186	116		697.186	106		697.186	166
697.394	102		697.394	96		697.394	123		697.394	155		697.394	359		697.394	94		697.394	127		697.394	167
697.602	95		697.602	109		697.602	110		697.602	137		697.602	390		697.602	102		697.602	116		697.602	158
697.811	104		697.811	102		697.811	107		697.811	156		697.811	391		697.811	118		697.811	114		697.811	158
698.019	100		698.019	103		698.019	119		698.019	143		698.019	410		698.019	106		698.019	111		698.019	157
698.227	93		698.227	111		698.227	110		698.227	151		698.227	374		698.227	104		698.227	116		698.227	180
698.436	97		698.436	103		698.436	118		698.436	133		698.436	415		698.436	112		698.436	105		698.436	177
698.644	92		698.644	104		698.644	113		698.644	165		698.644	378		698.644	111		698.644	99		698.644	164
698.853	106		698.853	106		698.853	109		698.853	151		698.853	389		698.853	105		698.853	111		698.853	152
699.061	99		699.061	101		699.061	115		699.061	138		699.061	362		699.061	102		699.061	125		699.061	166
699.269	98		699.269	105		699.269	122		699.269	138		699.269	347		699.269	101		699.269	103		699.269	176
699.478	100		699.478	100		699.478	111		699.478	158		699.478	359		699.478	99		699.478	103		699.478	173
699.686	97		699.686	118		699.686	111		699.686	155		699.686	338		699.686	115		699.686	112		699.686	181
699.894	102		699.894	104		699.894	112		699.894	147		699.894	333		699.894	106		699.894	111		699.894	159
700.103	96		700.103	103		700.103	118		700.103	146		700.103	339		700.103	104		700.103	113		700.103	153
700.311	94		700.311	114		700.311	103		700.311	173		700.311	364		700.311	105		700.311	104		700.311	157
700.519	109		700.519	101		700.519	113		700.519	146		700.519	372		700.519	98		700.519	112		700.519	179
700.728	103		700.728	96		700.728	112		700.728	136		700.728	380		700.728	109		700.728	104		700.728	150
700.936	94		700.936	103		700.936	117		700.936	144		700.936	379		700.936	97		700.936	100		700.936	163
701.144	95		701.144	93		701.144	106		701.144	162		701.144	404		701.144	104		701.144	111		701.144	157
701.353	107		701.353	103		701.353	113		701.353	143		701.353	384		701.353	97		701.353	102		701.353	150
701.561	109		701.561	95		701.561	118		701.561	152		701.561	329		701.561	101		701.561	110		701.561	154
701.769	99		701.769	106		701.769	109		701.769	146		701.769	354		701.769	100		701.769	118		701.769	165
701.977	102		701.977	91		701.977	105		701.977	135		701.977	340		701.977	113		701.977	105		701.977	170
702.186	101		702.186	111		702.186	111		702.186	142		702.186	278		702.186	103		702.186	121		702.186	165
702.394	101		702.394	120		702.394	105		702.394	136		702.394	265		702.394	106		702.394	108		702.394	155
702.602	89		702.602	106		702.602	120		702.602	154		702.602	228		702.602	106		702.602	119		702.602	140
702.811	115		702.811	101		702.811	106		702.811	141		702.811	217		702.811	103		702.811	101		702.811	160
703.019	105		703.019	111		703.019	113		703.019	164		703.019	232		703.019	111		703.019	115		703.019	149
703.227	101		703.227	98		703.227	103		703.227	126		703.227	219		703.227	97		703.227	118		703.227	162
703.435	113		703.435	111		703.435	118		703.435	140		703.435	195		703.435	108		703.435	104		703.435	143
703.644	105		703.644	102		703.644	111		703.644	131		703.644	197		703.644	98		703.644	115		703.644	173
703.852	92		703.852	113		703.852	117		703.852	149		703.852	172		703.852	105		703.852	119		703.852	151
704.06	97		704.06	92		704.06	112		704.06	129		704.06	165		704.06	113		704.06	116		704.06	160
704.268	94		704.268	100		704.268	117		704.268	143		704.268	195		704.268	102		704.268	102		704.268	138
704.477	98		704.477	105		704.477	121		704.477	133		704.477	167		704.477	99		704.477	108		704.477	150
704.685	107		704.685	105		704.685	117		704.685	130		704.685	166		704.685	112		704.685	115		704.685	159
704.893	103		704.893	92		704.893	107		704.893	144		704.893	150		704.893	101		704.893	97		704.893	161
705.101	105		705.101	112		705.101	110		705.101	138		705.101	150		705.101	98		705.101	108		705.101	160
705.31	108		705.31	96		705.31	109		705.31	141		705.31	152		705.31	108		705.31	119		705.31	143
705.518	100		705.518	103		705.518	104		705.518	146		705.518	144		705.518	106		705.518	112		705.518	158
705.726	105		705.726	99		705.726	120		705.726	138		705.726	162		705.726	104		705.726	108		705.726	171
705.934	96		705.934	95		705.934	95		705.934	135		705.934	145		705.934	106		705.934	111		705.934	153
706.142	109		706.142	108		706.142	109		706.142	156		706.142	133		706.142	98		706.142	110		706.142	168
706.351	103		706.351	110		706.351	116		706.351	143		706.351	149		706.351	115		706.351	99		706.351	142
706.559	110		706.559	103		706.559	94		706.559	156		706.559	157		706.559	112		706.559	116		706.559	163
706.767	97		706.767	100		706.767	110		706.767	126		706.767	150		706.767	107		706.767	110		706.767	144
706.975	107		706.975	101		706.975	102		706.975	153		706.975	128		706.975	106		706.975	104		706.975	146
707.183	101		707.183	100		707.183	104		707.183	144		707.183	135		707.183	104		707.183	127		707.183	152
707.392	102		707.392	99		707.392	108		707.392	150		707.392	139		707.392	102		707.392	120		707.392	162
707.6	101		707.6	102		707.6	112		707.6	136		707.6	125		707.6	93		707.6	112		707.6	164
707.808	103		707.808	95		707.808	101		707.808	156		707.808	132		707.808	103		707.808	115		707.808	159
708.016	103		708.016	101		708.016	114		708.016	131		708.016	122		708.016	114		708.016	105		708.016	168
708.224	109		708.224	107		708.224	115		708.224	142		708.224	124		708.224	105		708.224	121		708.224	153
708.432	101		708.432	97		708.432	99		708.432	135		708.432	150		708.432	101		708.432	124		708.432	140
708.641	104		708.641	106		708.641	133		708.641	151		708.641	117		708.641	104		708.641	118		708.641	162
708.849	99		708.849	99		708.849	104		708.849	138		708.849	132		708.849	109		708.849	115		708.849	137
709.057	105		709.057	107		709.057	103		709.057	151		709.057	116		709.057	90		709.057	114		709.057	157
709.265	98		709.265	106		709.265	106		709.265	146		709.265	114		709.265	108		709.265	107		709.265	160
709.473	94		709.473	94		709.473	113		709.473	134		709.473	113		709.473	99		709.473	117		709.473	172
709.681	96		709.681	102		709.681	113		709.681	143		709.681	120		709.681	99		709.681	119		709.681	156
709.889	103		709.889	104		709.889	111		709.889	143		709.889	101		709.889	100		709.889	107		709.889	145
710.097	101		710.097	98		710.097	108		710.097	137		710.097	106		710.097	109		710.097	103		710.097	151
710.306	103		710.306	110		710.306	100		710.306	136		710.306	122		710.306	107		710.306	103		710.306	137
710.514	104		710.514	102		710.514	110		710.514	145		710.514	110		710.514	110		710.514	114		710.514	143
710.722	102		710.722	98		710.722	112		710.722	130		710.722	103		710.722	98		710.722	117		710.722	179
710.93	99		710.93	102		710.93	100		710.93	139		710.93	109		710.93	100		710.93	118		710.93	151
711.138	92		711.138	99		711.138	114		711.138	137		711.138	116		711.138	96		711.138	112		711.138	157
711.346	95		711.346	99		711.346	112		711.346	146		711.346	114		711.346	109		711.346	121		711.346	151
711.554	108		711.554	93		711.554	113		711.554	150		711.554	105		711.554	102		711.554	109		711.554	152
711.762	105		711.762	105		711.762	109		711.762	155		711.762	115		711.762	108		711.762	111		711.762	167
711.97	102		711.97	93		711.97	111		711.97	145		711.97	98		711.97	107		711.97	112		711.97	136
712.178	91		712.178	99		712.178	105		712.178	128		712.178	99		712.178	108		712.178	107		712.178	147
712.387	102		712.387	117		712.387	105		712.387	156		712.387	109		712.387	104		712.387	107		712.387	154
712.595	108		712.595	95		712.595	120		712.595	127		712.595	122		712.595	106		712.595	111		712.595	144
712.803	90		712.803	101		712.803	110		712.803	140		712.803	107		712.803	93		712.803	114		712.803	156
713.011	102		713.011	95		713.011	107		713.011	142		713.011	110		713.011	106		713.011	112		713.011	151
713.219	97		713.219	109		713.219	105		713.219	145		713.219	108		713.219	101		713.219	106		713.219	148
713.427	91		713.427	99		713.427	105		713.427	169		713.427	114		713.427	104		713.427	105		713.427	154
713.635	107		713.635	99		713.635	112		713.635	136		713.635	106		713.635	100		713.635	123		713.635	124
713.843	99		713.843	94		713.843	99		713.843	134		713.843	101		713.843	101		713.843	114		713.843	161
714.051	100		714.051	91		714.051	112		714.051	144		714.051	104		714.051	101		714.051	110		714.051	161
714.259	102		714.259	99		714.259	104		714.259	131		714.259	122		714.259	106		714.259	112		714.259	146
714.467	103		714.467	99		714.467	112		714.467	132		714.467	117		714.467	111		714.467	113		714.467	149
714.675	105		714.675	103		714.675	117		714.675	143		714.675	109		714.675	95		714.675	111		714.675	156
714.883	103		714.883	102		714.883	119		714.883	117		714.883	105		714.883	88		714.883	114		714.883	146
715.091	99		715.091	100		715.091	121		715.091	138		715.091	96		715.091	97		715.091	102		715.091	151
715.299	98		715.299	98		715.299	110		715.299	134		715.299	104		715.299	103		715.299	116		715.299	158
715.507	96		715.507	104		715.507	114		715.507	126		715.507	113		715.507	103		715.507	107		715.507	161
715.715	96		715.715	112		715.715	119		715.715	128		715.715	112		715.715	103		715.715	109		715.715	158
715.923	109		715.923	94		715.923	114		715.923	148		715.923	120		715.923	107		715.923	115		715.923	156
716.131	102		716.131	98		716.131	114		716.131	144		716.131	105		716.131	94		716.131	115		716.131	142
716.339	99		716.339	93		716.339	112		716.339	131		716.339	108		716.339	111		716.339	114		716.339	126
716.547	101		716.547	101		716.547	119		716.547	141		716.547	104		716.547	96		716.547	107		716.547	149
716.755	103		716.755	90		716.755	113		716.755	133		716.755	99		716.755	105		716.755	103		716.755	150
716.963	106		716.963	104		716.963	122		716.963	138		716.963	102		716.963	105		716.963	110		716.963	144
717.171	96		717.171	103		717.171	105		717.171	140		717.171	110		717.171	115		717.171	115		717.171	135
717.379	102		717.379	102		717.379	111		717.379	132		717.379	112		717.379	93		717.379	110		717.379	135
717.587	99		717.587	96		717.587	116		717.587	128		717.587	102		717.587	102		717.587	104		717.587	146
717.795	97		717.795	105		717.795	111		717.795	127		717.795	99		717.795	97		717.795	116		717.795	147
718.003	96		718.003	98		718.003	103		718.003	157		718.003	99		718.003	105		718.003	112		718.003	137
718.211	101		718.211	104		718.211	107		718.211	133		718.211	102		718.211	98		718.211	116		718.211	133
718.419	89		718.419	101		718.419	105		718.419	137		718.419	109		718.419	102		718.419	111		718.419	153
718.627	108		718.627	93		718.627	116		718.627	118		718.627	113		718.627	103		718.627	114		718.627	135
718.835	101		718.835	91		718.835	103		718.835	124		718.835	107		718.835	110		718.835	109		718.835	153
719.043	106		719.043	99		719.043	104		719.043	146		719.043	103		719.043	91		719.043	106		719.043	154
719.25	105		719.25	105		719.25	104		719.25	122		719.25	108		719.25	100		719.25	113		719.25	131
719.458	107		719.458	113		719.458	117		719.458	118		719.458	93		719.458	97		719.458	104		719.458	149
719.666	98		719.666	103		719.666	100		719.666	129		719.666	108		719.666	98		719.666	106		719.666	135
719.874	107		719.874	101		719.874	114		719.874	144		719.874	101		719.874	97		719.874	107		719.874	157
720.082	107		720.082	95		720.082	109		720.082	153		720.082	104		720.082	92		720.082	118		720.082	150
720.29	96		720.29	104		720.29	95		720.29	127		720.29	102		720.29	113		720.29	109		720.29	130
720.498	98		720.498	105		720.498	118		720.498	145		720.498	102		720.498	97		720.498	115		720.498	145
720.706	106		720.706	103		720.706	103		720.706	132		720.706	116		720.706	98		720.706	112		720.706	127
720.914	104		720.914	97		720.914	103		720.914	131		720.914	103		720.914	107		720.914	120		720.914	129
721.122	104		721.122	103		721.122	111		721.122	149		721.122	106		721.122	112		721.122	106		721.122	141
721.329	110		721.329	111		721.329	111		721.329	142		721.329	105		721.329	103		721.329	98		721.329	153
721.537	98		721.537	102		721.537	116		721.537	132		721.537	101		721.537	104		721.537	107		721.537	143
721.745	103		721.745	102		721.745	113		721.745	136		721.745	100		721.745	96		721.745	124		721.745	132
721.953	102		721.953	106		721.953	118		721.953	123		721.953	112		721.953	99		721.953	126		721.953	129
722.161	101		722.161	95		722.161	117		722.161	130		722.161	102		722.161	99		722.161	96		722.161	150
722.369	93		722.369	107		722.369	109		722.369	135		722.369	96		722.369	112		722.369	111		722.369	148
722.577	99		722.577	104		722.577	110		722.577	108		722.577	103		722.577	93		722.577	103		722.577	142
722.784	93		722.784	95		722.784	115		722.784	125		722.784	106		722.784	105		722.784	113		722.784	132
722.992	109		722.992	114		722.992	107		722.992	118		722.992	101		722.992	112		722.992	98		722.992	135
723.2	93		723.2	106		723.2	96		723.2	134		723.2	89		723.2	110		723.2	113		723.2	147
723.408	104		723.408	103		723.408	109		723.408	135		723.408	113		723.408	95		723.408	104		723.408	128
723.616	104		723.616	110		723.616	100		723.616	134		723.616	113		723.616	96		723.616	126		723.616	139
723.824	100		723.824	101		723.824	98		723.824	131		723.824	106		723.824	97		723.824	127		723.824	128
724.031	97		724.031	102		724.031	114		724.031	133		724.031	95		724.031	114		724.031	105		724.031	148
724.239	101		724.239	93		724.239	115		724.239	121		724.239	101		724.239	106		724.239	111		724.239	141
724.447	98		724.447	98		724.447	102		724.447	143		724.447	95		724.447	91		724.447	97		724.447	137
724.655	108		724.655	110		724.655	106		724.655	137		724.655	97		724.655	107		724.655	113		724.655	146
724.863	103		724.863	92		724.863	109		724.863	149		724.863	101		724.863	103		724.863	105		724.863	137
725.07	97		725.07	97		725.07	99		725.07	144		725.07	98		725.07	103		725.07	106		725.07	134
725.278	99		725.278	107		725.278	107		725.278	125		725.278	98		725.278	116		725.278	110		725.278	142
725.486	100		725.486	102		725.486	106		725.486	134		725.486	112		725.486	96		725.486	106		725.486	147
725.694	101		725.694	108		725.694	120		725.694	135		725.694	118		725.694	102		725.694	111		725.694	151
725.902	101		725.902	96		725.902	115		725.902	129		725.902	98		725.902	104		725.902	111		725.902	135
726.109	99		726.109	106		726.109	107		726.109	132		726.109	93		726.109	109		726.109	96		726.109	148
726.317	96		726.317	101		726.317	123		726.317	129		726.317	95		726.317	97		726.317	111		726.317	131
726.525	99		726.525	94		726.525	104		726.525	138		726.525	102		726.525	109		726.525	104		726.525	136
726.733	97		726.733	94		726.733	114		726.733	124		726.733	99		726.733	106		726.733	116		726.733	137
726.94	110		726.94	100		726.94	102		726.94	130		726.94	101		726.94	95		726.94	119		726.94	124
727.148	109		727.148	106		727.148	110		727.148	129		727.148	98		727.148	106		727.148	104		727.148	123
727.356	105		727.356	94		727.356	110		727.356	119		727.356	106		727.356	104		727.356	113		727.356	137
727.564	97		727.564	89		727.564	107		727.564	136		727.564	102		727.564	103		727.564	116		727.564	134
727.771	94		727.771	117		727.771	105		727.771	132		727.771	111		727.771	105		727.771	102		727.771	140
727.979	100		727.979	93		727.979	88		727.979	147		727.979	95		727.979	103		727.979	97		727.979	137
728.187	101		728.187	104		728.187	115		728.187	141		728.187	108		728.187	97		728.187	93		728.187	138
728.395	101		728.395	100		728.395	109		728.395	130		728.395	98		728.395	101		728.395	107		728.395	135
728.602	99		728.602	106		728.602	101		728.602	137		728.602	103		728.602	99		728.602	106		728.602	135
728.81	89		728.81	99		728.81	104		728.81	126		728.81	105		728.81	102		728.81	107		728.81	149
729.018	99		729.018	100		729.018	109		729.018	113		729.018	111		729.018	113		729.018	106		729.018	141
729.225	101		729.225	103		729.225	103		729.225	138		729.225	107		729.225	103		729.225	107		729.225	129
729.433	98		729.433	105		729.433	107		729.433	140		729.433	102		729.433	108		729.433	107		729.433	146
729.641	98		729.641	104		729.641	103		729.641	127		729.641	109		729.641	98		729.641	108		729.641	140
729.848	97		729.848	102		729.848	101		729.848	124		729.848	101		729.848	94		729.848	112		729.848	142
730.056	99		730.056	99		730.056	116		730.056	112		730.056	103		730.056	104		730.056	104		730.056	126
730.264	99		730.264	99		730.264	103		730.264	133		730.264	105		730.264	97		730.264	109		730.264	140
730.471	106		730.471	94		730.471	110		730.471	119		730.471	93		730.471	110		730.471	103		730.471	134
730.679	107		730.679	100		730.679	116		730.679	126		730.679	105		730.679	100		730.679	115		730.679	125
730.887	100		730.887	106		730.887	109		730.887	142		730.887	100		730.887	102		730.887	110		730.887	127
731.094	112		731.094	101		731.094	101		731.094	148		731.094	107		731.094	94		731.094	96		731.094	135
731.302	99		731.302	100		731.302	96		731.302	128		731.302	103		731.302	104		731.302	111		731.302	118
731.51	110		731.51	105		731.51	107		731.51	121		731.51	99		731.51	97		731.51	93		731.51	141
731.717	107		731.717	101		731.717	105		731.717	115		731.717	97		731.717	100		731.717	95		731.717	132
731.925	106		731.925	102		731.925	100		731.925	117		731.925	107		731.925	101		731.925	105		731.925	130
732.133	100		732.133	96		732.133	101		732.133	118		732.133	100		732.133	100		732.133	111		732.133	143
732.34	104		732.34	106		732.34	103		732.34	115		732.34	98		732.34	103		732.34	104		732.34	142
732.548	102		732.548	96		732.548	104		732.548	134		732.548	93		732.548	102		732.548	105		732.548	140
732.756	99		732.756	101		732.756	96		732.756	125		732.756	103		732.756	113		732.756	113		732.756	143
732.963	105		732.963	106		732.963	108		732.963	130		732.963	103		732.963	114		732.963	116		732.963	117
733.171	93		733.171	96		733.171	111		733.171	121		733.171	100		733.171	110		733.171	104		733.171	130
733.378	101		733.378	98		733.378	94		733.378	123		733.378	101		733.378	100		733.378	115		733.378	137
733.586	103		733.586	104		733.586	106		733.586	134		733.586	104		733.586	113		733.586	103		733.586	123
733.794	102		733.794	106		733.794	104		733.794	132		733.794	110		733.794	95		733.794	105		733.794	124
734.001	92		734.001	97		734.001	118		734.001	117		734.001	93		734.001	103		734.001	96		734.001	126
734.209	96		734.209	103		734.209	106		734.209	119		734.209	103		734.209	92		734.209	97		734.209	131
734.416	99		734.416	103		734.416	100		734.416	123		734.416	102		734.416	99		734.416	102		734.416	136
734.624	101		734.624	108		734.624	109		734.624	124		734.624	107		734.624	97		734.624	104		734.624	118
734.831	106		734.831	95		734.831	113		734.831	123		734.831	98		734.831	105		734.831	113		734.831	128
735.039	102		735.039	106		735.039	101		735.039	121		735.039	102		735.039	99		735.039	114		735.039	135
735.247	109		735.247	101		735.247	105		735.247	127		735.247	95		735.247	104		735.247	98		735.247	131
735.454	100		735.454	91		735.454	111		735.454	138		735.454	95		735.454	101		735.454	110		735.454	124
735.662	106		735.662	116		735.662	112		735.662	127		735.662	110		735.662	96		735.662	107		735.662	131
735.869	111		735.869	94		735.869	99		735.869	117		735.869	109		735.869	116		735.869	88		735.869	128
736.077	100		736.077	104		736.077	104		736.077	133		736.077	114		736.077	94		736.077	109		736.077	128
736.284	100		736.284	95		736.284	114		736.284	124		736.284	95		736.284	97		736.284	105		736.284	123
736.492	96		736.492	101		736.492	101		736.492	124		736.492	107		736.492	99		736.492	111		736.492	122
736.699	99		736.699	96		736.699	116		736.699	130		736.699	83		736.699	97		736.699	120		736.699	122
736.907	98		736.907	106		736.907	118		736.907	134		736.907	104		736.907	103		736.907	96		736.907	125
737.114	102		737.114	103		737.114	96		737.114	129		737.114	96		737.114	106		737.114	105		737.114	140
737.322	100		737.322	97		737.322	97		737.322	125		737.322	97		737.322	103		737.322	106		737.322	125
737.529	91		737.529	104		737.529	108		737.529	127		737.529	108		737.529	105		737.529	106		737.529	141
737.737	106		737.737	94		737.737	110		737.737	109		737.737	109		737.737	94		737.737	112		737.737	139
737.944	94		737.944	110		737.944	107		737.944	122		737.944	110		737.944	95		737.944	101		737.944	123
738.152	103		738.152	96		738.152	102		738.152	125		738.152	97		738.152	105		738.152	108		738.152	130
738.359	91		738.359	96		738.359	101		738.359	106		738.359	111		738.359	98		738.359	104		738.359	116
738.567	97		738.567	100		738.567	110		738.567	118		738.567	109		738.567	95		738.567	104		738.567	142
738.774	110		738.774	96		738.774	114		738.774	109		738.774	110		738.774	94		738.774	116		738.774	129
738.982	97		738.982	103		738.982	94		738.982	123		738.982	105		738.982	94		738.982	99		738.982	140
739.189	101		739.189	103		739.189	111		739.189	112		739.189	107		739.189	110		739.189	102		739.189	126
739.397	95		739.397	101		739.397	98		739.397	121		739.397	106		739.397	101		739.397	106		739.397	126
739.604	101		739.604	102		739.604	112		739.604	114		739.604	104		739.604	96		739.604	117		739.604	121
739.812	98		739.812	107		739.812	105		739.812	117		739.812	106		739.812	104		739.812	106		739.812	128
740.019	109		740.019	118		740.019	107		740.019	128		740.019	105		740.019	104		740.019	99		740.019	127
740.227	97		740.227	103		740.227	116		740.227	121		740.227	95		740.227	109		740.227	99		740.227	122
740.434	88		740.434	99		740.434	98		740.434	111		740.434	107		740.434	104		740.434	102		740.434	123
740.641	101		740.641	96		740.641	104		740.641	112		740.641	104		740.641	93		740.641	105		740.641	128
740.849	94		740.849	98		740.849	108		740.849	119		740.849	99		740.849	101		740.849	103		740.849	133
741.056	103		741.056	98		741.056	102		741.056	121		741.056	99		741.056	100		741.056	103		741.056	125
741.264	107		741.264	102		741.264	101		741.264	115		741.264	107		741.264	98		741.264	119		741.264	123
741.471	103		741.471	98		741.471	104		741.471	111		741.471	104		741.471	106		741.471	104		741.471	124
741.678	99		741.678	93		741.678	108		741.678	126		741.678	120		741.678	105		741.678	108		741.678	118
741.886	100		741.886	104		741.886	102		741.886	125		741.886	102		741.886	96		741.886	104		741.886	135
742.093	96		742.093	95		742.093	98		742.093	125		742.093	115		742.093	99		742.093	109		742.093	110
742.301	114		742.301	106		742.301	105		742.301	105		742.301	103		742.301	100		742.301	103		742.301	122
742.508	99		742.508	92		742.508	111		742.508	111		742.508	108		742.508	101		742.508	110		742.508	115
742.715	100		742.715	105		742.715	105		742.715	114		742.715	115		742.715	102		742.715	96		742.715	116
742.923	91		742.923	97		742.923	113		742.923	126		742.923	111		742.923	107		742.923	109		742.923	111
743.13	92		743.13	105		743.13	106		743.13	107		743.13	101		743.13	103		743.13	102		743.13	131
743.338	98		743.338	103		743.338	106		743.338	125		743.338	108		743.338	95		743.338	106		743.338	121
743.545	97		743.545	104		743.545	109		743.545	125		743.545	115		743.545	102		743.545	102		743.545	126
743.752	96		743.752	103		743.752	95		743.752	117		743.752	114		743.752	106		743.752	111		743.752	118
743.96	102		743.96	107		743.96	96		743.96	124		743.96	105		743.96	103		743.96	103		743.96	125
744.167	93		744.167	100		744.167	96		744.167	126		744.167	91		744.167	100		744.167	116		744.167	125
744.374	99		744.374	99		744.374	115		744.374	110		744.374	108		744.374	108		744.374	92		744.374	109
744.582	100		744.582	105		744.582	105		744.582	119		744.582	102		744.582	103		744.582	99		744.582	123
744.789	102		744.789	103		744.789	103		744.789	106		744.789	126		744.789	97		744.789	117		744.789	126
744.996	107		744.996	107		744.996	96		744.996	117		744.996	100		744.996	98		744.996	102		744.996	113
745.204	101		745.204	102		745.204	109		745.204	111		745.204	103		745.204	108		745.204	108		745.204	137
745.411	96		745.411	88		745.411	96		745.411	128		745.411	109		745.411	102		745.411	107		745.411	114
745.618	87		745.618	112		745.618	106		745.618	112		745.618	115		745.618	106		745.618	111		745.618	113
745.826	96		745.826	99		745.826	109		745.826	104		745.826	97		745.826	98		745.826	93		745.826	108
746.033	91		746.033	99		746.033	106		746.033	113		746.033	105		746.033	98		746.033	109		746.033	121
746.24	100		746.24	104		746.24	106		746.24	114		746.24	112		746.24	109		746.24	101		746.24	120
746.447	102		746.447	98		746.447	101		746.447	121		746.447	94		746.447	99		746.447	103		746.447	126
746.655	104		746.655	97		746.655	103		746.655	126		746.655	116		746.655	92		746.655	105		746.655	115
746.862	97		746.862	101		746.862	102		746.862	111		746.862	108		746.862	102		746.862	94		746.862	133
747.069	100		747.069	104		747.069	102		747.069	113		747.069	109		747.069	102		747.069	115		747.069	127
747.277	104		747.277	95		747.277	102		747.277	109		747.277	96		747.277	92		747.277	94		747.277	116
747.484	91		747.484	107		747.484	97		747.484	119		747.484	93		747.484	105		747.484	114		747.484	126
747.691	103		747.691	98		747.691	97		747.691	113		747.691	100		747.691	106		747.691	104		747.691	113
747.898	108		747.898	99		747.898	97		747.898	119		747.898	95		747.898	99		747.898	117		747.898	122
748.106	100		748.106	111		748.106	101		748.106	113		748.106	103		748.106	97		748.106	111		748.106	119
748.313	104		748.313	113		748.313	97		748.313	113		748.313	102		748.313	108		748.313	106		748.313	113
748.52	100		748.52	102		748.52	101		748.52	111		748.52	104		748.52	118		748.52	105		748.52	99
748.727	102		748.727	91		748.727	97		748.727	119		748.727	96		748.727	101		748.727	114		748.727	130
748.935	107		748.935	105		748.935	110		748.935	109		748.935	103		748.935	102		748.935	111		748.935	118
749.142	98		749.142	99		749.142	106		749.142	113		749.142	101		749.142	103		749.142	96		749.142	111
749.349	94		749.349	105		749.349	92		749.349	120		749.349	102		749.349	102		749.349	105		749.349	116
749.556	109		749.556	101		749.556	106		749.556	106		749.556	103		749.556	99		749.556	99		749.556	116
749.764	109		749.764	104		749.764	104		749.764	112		749.764	117		749.764	98		749.764	100		749.764	131
749.971	100		749.971	101		749.971	105		749.971	105		749.971	102		749.971	95		749.971	121		749.971	110
750.178	99		750.178	98		750.178	101		750.178	122		750.178	104		750.178	101		750.178	96		750.178	114
750.385	99		750.385	103		750.385	110		750.385	115		750.385	85		750.385	104		750.385	105		750.385	122
750.592	98		750.592	105		750.592	99		750.592	108		750.592	105		750.592	102		750.592	97		750.592	113
750.799	91		750.799	101		750.799	101		750.799	113		750.799	102		750.799	95		750.799	105		750.799	101
751.007	112		751.007	98		751.007	95		751.007	114		751.007	104		751.007	102		751.007	109		751.007	113
751.214	104		751.214	103		751.214	115		751.214	114		751.214	111		751.214	100		751.214	110		751.214	113
751.421	97		751.421	108		751.421	101		751.421	110		751.421	99		751.421	109		751.421	96		751.421	107
751.628	98		751.628	100		751.628	111		751.628	112		751.628	100		751.628	105		751.628	101		751.628	108
751.835	93		751.835	110		751.835	96		751.835	107		751.835	112		751.835	94		751.835	109		751.835	124
752.042	96		752.042	106		752.042	108		752.042	112		752.042	101		752.042	108		752.042	91		752.042	112
752.25	106		752.25	101		752.25	97		752.25	110		752.25	99		752.25	92		752.25	107		752.25	107
752.457	98		752.457	102		752.457	105		752.457	114		752.457	101		752.457	105		752.457	94		752.457	117
752.664	100		752.664	104		752.664	93		752.664	106		752.664	102		752.664	98		752.664	90		752.664	125
752.871	107		752.871	110		752.871	100		752.871	120		752.871	111		752.871	96		752.871	104		752.871	108
753.078	96		753.078	98		753.078	104		753.078	104		753.078	91		753.078	88		753.078	104		753.078	117
753.285	99		753.285	105		753.285	101		753.285	110		753.285	111		753.285	109		753.285	105		753.285	111
753.492	100		753.492	99		753.492	111		753.492	114		753.492	102		753.492	101		753.492	102		753.492	102
753.7	101		753.7	103		753.7	105		753.7	109		753.7	106		753.7	98		753.7	96		753.7	120
753.907	101		753.907	105		753.907	107		753.907	115		753.907	108		753.907	100		753.907	105		753.907	116
754.114	106		754.114	105		754.114	104		754.114	102		754.114	96		754.114	100		754.114	109		754.114	106
754.321	100		754.321	101		754.321	102		754.321	116		754.321	102		754.321	99		754.321	99		754.321	116
754.528	95		754.528	100		754.528	91		754.528	105		754.528	108		754.528	117		754.528	99		754.528	106
754.735	99		754.735	110		754.735	101		754.735	101		754.735	111		754.735	101		754.735	110		754.735	118
754.942	89		754.942	89		754.942	104		754.942	101		754.942	94		754.942	103		754.942	94		754.942	115
755.149	104		755.149	106		755.149	101		755.149	112		755.149	107		755.149	110		755.149	108		755.149	118
755.356	93		755.356	97		755.356	97		755.356	105		755.356	99		755.356	99		755.356	94		755.356	115
755.563	90		755.563	100		755.563	100		755.563	114		755.563	113		755.563	93		755.563	107		755.563	125
755.77	110		755.77	112		755.77	106		755.77	116		755.77	110		755.77	94		755.77	99		755.77	112
755.977	100		755.977	97		755.977	98		755.977	111		755.977	108		755.977	105		755.977	101		755.977	118
756.185	97		756.185	106		756.185	103		756.185	110		756.185	108		756.185	103		756.185	112		756.185	103
756.392	104		756.392	106		756.392	114		756.392	119		756.392	111		756.392	94		756.392	115		756.392	112
756.599	92		756.599	100		756.599	100		756.599	114		756.599	108		756.599	104		756.599	88		756.599	121
756.806	106		756.806	106		756.806	99		756.806	103		756.806	114		756.806	95		756.806	110		756.806	116
757.013	105		757.013	99		757.013	111		757.013	102		757.013	106		757.013	98		757.013	101		757.013	102
757.22	102		757.22	95		757.22	99		757.22	104		757.22	106		757.22	103		757.22	100		757.22	114
757.427	96		757.427	102		757.427	101		757.427	119		757.427	101		757.427	89		757.427	108		757.427	97
757.634	108		757.634	105		757.634	94		757.634	99		757.634	104		757.634	104		757.634	99		757.634	109
757.841	107		757.841	101		757.841	100		757.841	95		757.841	110		757.841	103		757.841	108		757.841	114
758.048	97		758.048	99		758.048	103		758.048	111		758.048	96		758.048	95		758.048	103		758.048	111
758.255	97		758.255	90		758.255	104		758.255	107		758.255	108		758.255	98		758.255	109		758.255	104
758.462	99		758.462	98		758.462	98		758.462	104		758.462	114		758.462	101		758.462	103		758.462	116
758.669	97		758.669	110		758.669	99		758.669	112		758.669	99		758.669	103		758.669	106		758.669	109
758.876	95		758.876	100		758.876	112		758.876	107		758.876	94		758.876	97		758.876	105		758.876	115
759.083	111		759.083	111		759.083	106		759.083	104		759.083	102		759.083	103		759.083	109		759.083	99
759.29	103		759.29	96		759.29	104		759.29	108		759.29	97		759.29	110		759.29	106		759.29	112
759.497	100		759.497	100		759.497	101		759.497	113		759.497	101		759.497	100		759.497	93		759.497	112
759.704	100		759.704	103		759.704	113		759.704	97		759.704	105		759.704	101		759.704	107		759.704	113
759.911	103		759.911	106		759.911	100		759.911	97		759.911	94		759.911	98		759.911	96		759.911	109
760.118	96		760.118	96		760.118	104		760.118	100		760.118	106		760.118	83		760.118	99		760.118	106
760.324	106		760.324	100		760.324	101		760.324	115		760.324	103		760.324	103		760.324	93		760.324	117
760.531	107		760.531	110		760.531	97		760.531	112		760.531	107		760.531	104		760.531	104		760.531	117
760.738	101		760.738	103		760.738	101		760.738	96		760.738	97		760.738	99		760.738	101		760.738	110
760.945	97		760.945	91		760.945	102		760.945	98		760.945	102		760.945	113		760.945	92		760.945	124
761.152	99		761.152	96		761.152	109		761.152	103		761.152	109		761.152	95		761.152	113		761.152	112
761.359	100		761.359	108		761.359	113		761.359	109		761.359	104		761.359	98		761.359	101		761.359	102
761.566	95		761.566	104		761.566	114		761.566	106		761.566	95		761.566	94		761.566	95		761.566	102
761.773	97		761.773	102		761.773	109		761.773	98		761.773	99		761.773	94		761.773	100		761.773	111
761.98	108		761.98	99		761.98	93		761.98	112		761.98	109		761.98	108		761.98	101		761.98	103
762.187	106		762.187	108		762.187	97		762.187	115		762.187	100		762.187	94		762.187	98		762.187	108
762.394	108		762.394	99		762.394	95		762.394	104		762.394	103		762.394	97		762.394	112		762.394	105
762.601	96		762.601	106		762.601	108		762.601	106		762.601	105		762.601	103		762.601	102		762.601	104
762.807	103		762.807	100		762.807	106		762.807	104		762.807	97		762.807	94		762.807	109		762.807	123
763.014	88		763.014	94		763.014	99		763.014	109		763.014	98		763.014	100		763.014	98		763.014	106
763.221	111		763.221	104		763.221	107		763.221	108		763.221	103		763.221	114		763.221	104		763.221	117
763.428	109		763.428	95		763.428	101		763.428	96		763.428	103		763.428	108		763.428	108		763.428	98
763.635	99		763.635	96		763.635	99		763.635	94		763.635	101		763.635	98		763.635	109		763.635	118
763.842	109		763.842	101		763.842	112		763.842	110		763.842	111		763.842	99		763.842	108		763.842	108
764.049	102		764.049	109		764.049	94		764.049	110		764.049	106		764.049	107		764.049	107		764.049	106
764.255	104		764.255	100		764.255	105		764.255	111		764.255	98		764.255	97		764.255	97		764.255	116
764.462	102		764.462	109		764.462	117		764.462	110		764.462	101		764.462	106		764.462	101		764.462	120
764.669	87		764.669	109		764.669	101		764.669	100		764.669	87		764.669	100		764.669	104		764.669	95
764.876	94		764.876	104		764.876	103		764.876	106		764.876	100		764.876	89		764.876	108		764.876	111
765.083	105		765.083	89		765.083	98		765.083	113		765.083	103		765.083	98		765.083	91		765.083	119
765.29	96		765.29	106		765.29	98		765.29	94		765.29	93		765.29	100		765.29	101		765.29	105
765.496	105		765.496	113		765.496	99		765.496	113		765.496	103		765.496	100		765.496	99		765.496	102
765.703	100		765.703	97		765.703	109		765.703	111		765.703	94		765.703	107		765.703	104		765.703	117
765.91	96		765.91	101		765.91	100		765.91	100		765.91	101		765.91	95		765.91	105		765.91	121
766.117	97		766.117	91		766.117	106		766.117	110		766.117	101		766.117	98		766.117	96		766.117	98
766.324	93		766.324	110		766.324	106		766.324	109		766.324	101		766.324	106		766.324	96		766.324	113
766.53	108		766.53	100		766.53	103		766.53	100		766.53	105		766.53	107		766.53	108		766.53	110
766.737	107		766.737	105		766.737	105		766.737	100		766.737	105		766.737	97		766.737	101		766.737	103
766.944	97		766.944	100		766.944	107		766.944	112		766.944	97		766.944	105		766.944	107		766.944	110
767.151	102		767.151	99		767.151	105		767.151	108		767.151	105		767.151	101		767.151	95		767.151	104
767.358	105		767.358	106		767.358	92		767.358	98		767.358	96		767.358	99		767.358	110		767.358	103
767.564	94		767.564	101		767.564	98		767.564	108		767.564	102		767.564	98		767.564	108		767.564	102
767.771	101		767.771	97		767.771	107		767.771	103		767.771	94		767.771	107		767.771	108		767.771	107
767.978	92		767.978	102		767.978	104		767.978	111		767.978	102		767.978	95		767.978	101		767.978	102
768.185	102		768.185	102		768.185	106		768.185	99		768.185	92		768.185	100		768.185	106		768.185	111
768.391	96		768.391	102		768.391	101		768.391	97		768.391	95		768.391	99		768.391	106		768.391	111
768.598	94		768.598	98		768.598	101		768.598	123		768.598	108		768.598	100		768.598	110		768.598	111
768.805	105		768.805	110		768.805	112		768.805	103		768.805	98		768.805	111		768.805	106		768.805	104
769.012	98		769.012	96		769.012	104		769.012	114		769.012	90		769.012	101		769.012	94		769.012	97
769.218	90		769.218	104		769.218	90		769.218	103		769.218	89		769.218	99		769.218	96		769.218	116
769.425	103		769.425	102		769.425	101		769.425	116		769.425	106		769.425	98		769.425	105		769.425	104
769.632	106		769.632	99		769.632	98		769.632	92		769.632	105		769.632	98		769.632	106		769.632	102
769.838	107		769.838	108		769.838	100		769.838	103		769.838	96		769.838	100		769.838	100		769.838	109
770.045	101		770.045	97		770.045	96		770.045	97		770.045	99		770.045	99		770.045	101		770.045	109
770.252	102		770.252	98		770.252	98		770.252	113		770.252	96		770.252	102		770.252	97		770.252	107
770.458	106		770.458	101		770.458	89		770.458	109		770.458	104		770.458	92		770.458	96		770.458	105
770.665	95		770.665	106		770.665	109		770.665	100		770.665	100		770.665	111		770.665	100		770.665	102
770.872	104		770.872	96		770.872	106		770.872	105		770.872	101		770.872	100		770.872	91		770.872	121
771.078	95		771.078	94		771.078	105		771.078	110		771.078	94		771.078	97		771.078	110		771.078	102
771.285	103		771.285	105		771.285	94		771.285	101		771.285	107		771.285	96		771.285	97		771.285	105
771.492	104		771.492	111		771.492	105		771.492	103		771.492	106		771.492	99		771.492	111		771.492	92
771.698	98		771.698	100		771.698	100		771.698	87		771.698	101		771.698	106		771.698	102		771.698	104
771.905	105		771.905	87		771.905	98		771.905	115		771.905	107		771.905	92		771.905	98		771.905	109
772.112	102		772.112	106		772.112	109		772.112	109		772.112	99		772.112	97		772.112	102		772.112	115
772.318	99		772.318	97		772.318	98		772.318	117		772.318	96		772.318	94		772.318	94		772.318	109
772.525	100		772.525	92		772.525	99		772.525	117		772.525	110		772.525	99		772.525	100		772.525	105
772.732	104		772.732	97		772.732	101		772.732	103		772.732	105		772.732	101		772.732	106		772.732	105
772.938	107		772.938	91		772.938	100		772.938	104		772.938	104		772.938	103		772.938	106		772.938	105
773.145	100		773.145	107		773.145	103		773.145	110		773.145	97		773.145	98		773.145	97		773.145	98
773.351	105		773.351	102		773.351	104		773.351	96		773.351	101		773.351	97		773.351	103		773.351	112
773.558	98		773.558	107		773.558	98		773.558	96		773.558	107		773.558	96		773.558	94		773.558	99
773.765	87		773.765	100		773.765	102		773.765	100		773.765	112		773.765	103		773.765	99		773.765	100
773.971	107		773.971	95		773.971	98		773.971	97		773.971	95		773.971	99		773.971	92		773.971	109
774.178	102		774.178	108		774.178	104		774.178	119		774.178	97		774.178	105		774.178	98		774.178	106
774.384	99		774.384	94		774.384	110		774.384	89		774.384	99		774.384	89		774.384	101		774.384	109
774.591	106		774.591	99		774.591	95		774.591	97		774.591	105		774.591	95		774.591	96		774.591	98
774.798	102		774.798	97		774.798	104		774.798	113		774.798	107		774.798	112		774.798	94		774.798	102
775.004	101		775.004	100		775.004	104		775.004	102		775.004	99		775.004	98		775.004	98		775.004	108
775.211	97		775.211	110		775.211	107		775.211	110		775.211	100		775.211	95		775.211	99		775.211	95
775.417	99		775.417	108		775.417	88		775.417	105		775.417	106		775.417	103		775.417	103		775.417	107
775.624	96		775.624	98		775.624	99		775.624	105		775.624	103		775.624	103		775.624	88		775.624	97
775.83	93		775.83	98		775.83	95		775.83	101		775.83	89		775.83	108		775.83	95		775.83	98
776.037	108		776.037	105		776.037	102		776.037	112		776.037	104		776.037	96		776.037	106		776.037	107
776.243	97		776.243	101		776.243	91		776.243	112		776.243	104		776.243	108		776.243	113		776.243	108
776.45	93		776.45	97		776.45	97		776.45	103		776.45	108		776.45	103		776.45	81		776.45	104
776.656	103		776.656	99		776.656	108		776.656	111		776.656	94		776.656	99		776.656	121		776.656	115
776.863	98		776.863	99		776.863	104		776.863	92		776.863	98		776.863	104		776.863	102		776.863	91
777.07	93		777.07	101		777.07	96		777.07	105		777.07	90		777.07	102		777.07	94		777.07	110
777.276	108		777.276	104		777.276	103		777.276	112		777.276	103		777.276	93		777.276	115		777.276	121
777.483	100		777.483	94		777.483	103		777.483	103		777.483	93		777.483	99		777.483	99		777.483	110
777.689	98		777.689	94		777.689	101		777.689	109		777.689	91		777.689	97		777.689	100		777.689	93
777.896	104		777.896	107		777.896	97		777.896	94		777.896	106		777.896	100		777.896	96		777.896	95
778.102	102		778.102	107		778.102	106		778.102	107		778.102	90		778.102	98		778.102	110		778.102	110
778.308	95		778.308	95		778.308	107		778.308	109		778.308	91		778.308	107		778.308	94		778.308	106
778.515	99		778.515	107		778.515	101		778.515	100		778.515	111		778.515	108		778.515	100		778.515	105
778.721	90		778.721	93		778.721	99		778.721	107		778.721	100		778.721	95		778.721	93		778.721	113
778.928	104		778.928	92		778.928	97		778.928	104		778.928	106		778.928	84		778.928	103		778.928	102
779.134	101		779.134	103		779.134	101		779.134	109		779.134	105		779.134	97		779.134	103		779.134	108
779.341	106		779.341	105		779.341	96		779.341	103		779.341	101		779.341	99		779.341	104		779.341	102
779.547	97		779.547	106		779.547	104		779.547	96		779.547	106		779.547	108		779.547	99		779.547	99
779.754	113		779.754	107		779.754	97		779.754	102		779.754	98		779.754	106		779.754	97		779.754	116
779.96	96		779.96	94		779.96	98		779.96	101		779.96	101		779.96	104		779.96	100		779.96	100
780.167	99		780.167	101		780.167	103		780.167	95		780.167	102		780.167	100		780.167	99		780.167	103
780.373	102		780.373	86		780.373	104		780.373	103		780.373	102		780.373	100		780.373	106		780.373	102
780.579	102		780.579	103		780.579	106		780.579	99		780.579	95		780.579	98		780.579	94		780.579	105
780.786	108		780.786	96		780.786	108		780.786	96		780.786	114		780.786	92		780.786	103		780.786	114
780.992	93		780.992	96		780.992	95		780.992	103		780.992	99		780.992	104		780.992	108		780.992	103
781.199	91		781.199	96		781.199	110		781.199	100		781.199	99		781.199	100		781.199	96		781.199	114
781.405	94		781.405	99		781.405	105		781.405	107		781.405	96		781.405	109		781.405	101		781.405	96
781.611	109		781.611	99		781.611	91		781.611	104		781.611	104		781.611	98		781.611	104		781.611	106
781.818	89		781.818	95		781.818	100		781.818	108		781.818	104		781.818	101		781.818	97		781.818	107
782.024	96		782.024	107		782.024	98		782.024	101		782.024	100		782.024	102		782.024	107		782.024	102
782.23	100		782.23	98		782.23	106		782.23	104		782.23	112		782.23	103		782.23	108		782.23	103
782.437	98		782.437	93		782.437	103		782.437	102		782.437	103		782.437	99		782.437	109		782.437	114
782.643	84		782.643	111		782.643	108		782.643	104		782.643	110		782.643	102		782.643	106		782.643	105
782.85	101		782.85	91		782.85	101		782.85	112		782.85	101		782.85	97		782.85	102		782.85	96
783.056	98		783.056	112		783.056	92		783.056	105		783.056	103		783.056	109		783.056	104		783.056	97
783.262	103		783.262	92		783.262	108		783.262	111		783.262	106		783.262	97		783.262	103		783.262	119
783.469	97		783.469	91		783.469	103		783.469	102		783.469	86		783.469	101		783.469	102		783.469	102
783.675	107		783.675	98		783.675	99		783.675	122		783.675	97		783.675	85		783.675	101		783.675	107
783.881	99		783.881	99		783.881	105		783.881	96		783.881	102		783.881	104		783.881	92		783.881	103
784.088	95		784.088	98		784.088	93		784.088	105		784.088	105		784.088	101		784.088	109		784.088	104
784.294	100		784.294	95		784.294	99		784.294	94		784.294	99		784.294	103		784.294	99		784.294	98
784.5	111		784.5	100		784.5	97		784.5	107		784.5	102		784.5	102		784.5	103		784.5	101
784.707	98		784.707	104		784.707	100		784.707	107		784.707	92		784.707	105		784.707	105		784.707	101
784.913	102		784.913	110		784.913	101		784.913	90		784.913	101		784.913	107		784.913	102		784.913	112
785.119	93		785.119	89		785.119	94		785.119	113		785.119	100		785.119	108		785.119	102		785.119	107
785.325	105		785.325	107		785.325	101		785.325	97		785.325	84		785.325	98		785.325	108		785.325	104
785.532	100		785.532	99		785.532	105		785.532	105		785.532	98		785.532	89		785.532	107		785.532	109
785.738	94		785.738	99		785.738	101		785.738	112		785.738	101		785.738	104		785.738	94		785.738	97
785.944	110		785.944	95		785.944	93		785.944	103		785.944	105		785.944	104		785.944	103		785.944	101
786.15	106		786.15	97		786.15	97		786.15	108		786.15	100		786.15	97		786.15	104		786.15	104
786.357	109		786.357	97		786.357	105		786.357	108		786.357	105		786.357	116		786.357	98		786.357	104
786.563	101		786.563	110		786.563	99		786.563	116		786.563	106		786.563	104		786.563	111		786.563	111
786.769	103		786.769	96		786.769	99		786.769	100		786.769	102		786.769	98		786.769	102		786.769	103
786.976	108		786.976	100		786.976	103		786.976	105		786.976	109		786.976	105		786.976	99		786.976	90
787.182	104		787.182	97		787.182	107		787.182	107		787.182	100		787.182	92		787.182	104		787.182	99
787.388	99		787.388	96		787.388	101		787.388	99		787.388	108		787.388	104		787.388	95		787.388	104
787.594	102		787.594	85		787.594	101		787.594	106		787.594	94		787.594	101		787.594	109		787.594	106
787.8	101		787.8	96		787.8	106		787.8	97		787.8	105		787.8	105		787.8	103		787.8	109
788.007	90		788.007	95		788.007	96		788.007	99		788.007	106		788.007	98		788.007	108		788.007	100
788.213	109		788.213	100		788.213	101		788.213	93		788.213	101		788.213	97		788.213	101		788.213	103
788.419	92		788.419	102		788.419	105		788.419	107		788.419	104		788.419	104		788.419	99		788.419	103
788.625	107		788.625	95		788.625	102		788.625	103		788.625	101		788.625	92		788.625	92		788.625	101
788.831	103		788.831	105		788.831	96		788.831	96		788.831	99		788.831	108		788.831	97		788.831	96
789.038	93		789.038	92		789.038	88		789.038	94		789.038	99		789.038	106		789.038	106		789.038	109
789.244	97		789.244	99		789.244	99		789.244	101		789.244	104		789.244	103		789.244	105		789.244	106
789.45	105		789.45	113		789.45	102		789.45	106		789.45	105		789.45	110		789.45	99		789.45	105
789.656	115		789.656	98		789.656	91		789.656	104		789.656	100		789.656	90		789.656	101		789.656	108
789.862	106		789.862	99		789.862	112		789.862	96		789.862	102		789.862	93		789.862	94		789.862	104
790.068	107		790.068	101		790.068	98		790.068	104		790.068	97		790.068	103		790.068	109		790.068	97
790.275	95		790.275	104		790.275	106		790.275	95		790.275	100		790.275	108		790.275	105		790.275	90
790.481	94		790.481	103		790.481	98		790.481	95		790.481	104		790.481	102		790.481	91		790.481	91
790.687	111		790.687	100		790.687	91		790.687	100		790.687	99		790.687	95		790.687	107		790.687	114
790.893	96		790.893	95		790.893	100		790.893	114		790.893	103		790.893	96		790.893	100		790.893	106
791.099	98		791.099	102		791.099	100		791.099	99		791.099	109		791.099	95		791.099	101		791.099	109
791.305	101		791.305	100		791.305	108		791.305	114		791.305	97		791.305	108		791.305	103		791.305	110
791.511	102		791.511	101		791.511	102		791.511	95		791.511	101		791.511	97		791.511	90		791.511	100
791.717	97		791.717	106		791.717	111		791.717	104		791.717	103		791.717	102		791.717	102		791.717	106
791.924	97		791.924	99		791.924	93		791.924	96		791.924	103		791.924	92		791.924	98		791.924	97
792.13	90		792.13	109		792.13	104		792.13	102		792.13	100		792.13	109		792.13	112		792.13	120
792.336	97		792.336	98		792.336	109		792.336	95		792.336	107		792.336	106		792.336	108		792.336	102
792.542	90		792.542	103		792.542	97		792.542	100		792.542	105		792.542	93		792.542	97		792.542	98
792.748	101		792.748	95		792.748	112		792.748	105		792.748	117		792.748	98		792.748	91		792.748	105
792.954	106		792.954	93		792.954	100		792.954	100		792.954	97		792.954	111		792.954	111		792.954	106
793.16	105		793.16	99		793.16	97		793.16	104		793.16	105		793.16	97		793.16	95		793.16	105
793.366	95		793.366	93		793.366	101		793.366	97		793.366	116		793.366	102		793.366	100		793.366	100
793.572	106		793.572	102		793.572	100		793.572	106		793.572	103		793.572	93		793.572	100		793.572	99
793.778	92		793.778	101		793.778	99		793.778	95		793.778	113		793.778	107		793.778	104		793.778	104
793.984	90		793.984	97		793.984	100		793.984	96		793.984	103		793.984	104		793.984	104		793.984	107
794.19	109		794.19	97		794.19	95		794.19	113		794.19	109		794.19	96		794.19	108		794.19	95
794.396	102		794.396	92		794.396	91		794.396	99		794.396	104		794.396	113		794.396	94		794.396	96
794.602	103		794.602	89		794.602	92		794.602	100		794.602	106		794.602	100		794.602	103		794.602	102
794.808	109		794.808	98		794.808	104		794.808	100		794.808	111		794.808	98		794.808	99		794.808	103
795.014	103		795.014	108		795.014	97		795.014	104		795.014	115		795.014	92		795.014	103		795.014	100
795.22	97		795.22	103		795.22	114		795.22	101		795.22	95		795.22	109		795.22	91		795.22	108
795.426	104		795.426	106		795.426	86		795.426	103		795.426	109		795.426	106		795.426	105		795.426	108
795.632	101		795.632	95		795.632	101		795.632	101		795.632	97		795.632	93		795.632	101		795.632	97
795.838	100		795.838	93		795.838	100		795.838	99		795.838	98		795.838	103		795.838	102		795.838	105
796.044	102		796.044	97		796.044	101		796.044	99		796.044	105		796.044	103		796.044	103		796.044	97
796.25	104		796.25	103		796.25	109		796.25	94		796.25	105		796.25	108		796.25	101		796.25	93
796.456	106		796.456	102		796.456	106		796.456	107		796.456	93		796.456	109		796.456	109		796.456	107
796.662	102		796.662	96		796.662	111		796.662	90		796.662	109		796.662	102		796.662	104		796.662	112
796.868	99		796.868	105		796.868	115		796.868	105		796.868	104		796.868	100		796.868	93		796.868	106
797.074	102		797.074	97		797.074	103		797.074	100		797.074	100		797.074	105		797.074	104		797.074	101
797.28	99		797.28	99		797.28	93		797.28	107		797.28	113		797.28	96		797.28	101		797.28	116
797.486	101		797.486	96		797.486	102		797.486	102		797.486	99		797.486	97		797.486	105		797.486	100
797.692	89		797.692	104		797.692	105		797.692	106		797.692	99		797.692	96		797.692	102		797.692	97
797.898	117		797.898	99		797.898	107		797.898	102		797.898	116		797.898	97		797.898	104		797.898	111
798.104	104		798.104	112		798.104	102		798.104	105		798.104	102		798.104	101		798.104	94		798.104	106
798.31	111		798.31	103		798.31	104		798.31	97		798.31	101		798.31	92		798.31	101		798.31	98
798.516	93		798.516	105		798.516	95		798.516	113		798.516	99		798.516	96		798.516	95		798.516	102
798.722	93		798.722	104		798.722	102		798.722	107		798.722	109		798.722	98		798.722	112		798.722	113
798.928	98		798.928	101		798.928	105		798.928	100		798.928	107		798.928	92		798.928	100		798.928	95
799.134	100		799.134	96		799.134	105		799.134	100		799.134	103		799.134	104		799.134	101		799.134	98
799.34	98		799.34	95		799.34	110		799.34	102		799.34	120		799.34	115		799.34	114		799.34	104
799.545	90		799.545	100		799.545	92		799.545	121		799.545	99		799.545	94		799.545	100		799.545	100
799.751	99		799.751	103		799.751	101		799.751	107		799.751	102		799.751	110		799.751	111		799.751	109
799.957	108		799.957	109		799.957	109		799.957	100		799.957	108		799.957	95		799.957	99		799.957	103
800.163	100		800.163	94		800.163	97		800.163	98		800.163	107		800.163	102		800.163	108		800.163	98
800.369	98		800.369	109		800.369	94		800.369	101		800.369	103		800.369	100		800.369	94		800.369	108
800.575	103		800.575	113		800.575	103		800.575	97		800.575	118		800.575	106		800.575	100		800.575	107
800.781	92		800.781	93		800.781	104		800.781	99		800.781	94		800.781	96		800.781	94		800.781	93
800.986	96		800.986	97		800.986	96		800.986	96		800.986	105		800.986	100		800.986	92		800.986	102
801.192	101		801.192	105		801.192	108		801.192	100		801.192	116		801.192	101		801.192	93		801.192	98
801.398	105		801.398	101		801.398	102		801.398	104		801.398	95		801.398	99		801.398	103		801.398	93
801.604	107		801.604	89		801.604	101		801.604	92		801.604	113		801.604	98		801.604	98		801.604	96
801.81	99		801.81	99		801.81	102		801.81	95		801.81	110		801.81	96		801.81	100		801.81	114
802.016	104		802.016	89		802.016	99		802.016	104		802.016	117		802.016	98		802.016	101		802.016	107
802.221	95		802.221	93		802.221	107		802.221	101		802.221	95		802.221	94		802.221	103		802.221	92
802.427	100		802.427	99		802.427	99		802.427	100		802.427	111		802.427	113		802.427	104		802.427	93
802.633	103		802.633	102		802.633	100		802.633	97		802.633	114		802.633	108		802.633	99		802.633	100
802.839	101		802.839	101		802.839	93		802.839	97		802.839	127		802.839	98		802.839	103		802.839	93
803.045	96		803.045	97		803.045	95		803.045	99		803.045	110		803.045	100		803.045	89		803.045	100
803.25	96		803.25	88		803.25	103		803.25	104		803.25	118		803.25	101		803.25	99		803.25	97
803.456	95		803.456	99		803.456	93		803.456	98		803.456	130		803.456	101		803.456	98		803.456	104
803.662	110		803.662	82		803.662	104		803.662	110		803.662	120		803.662	106		803.662	97		803.662	106
803.868	90		803.868	101		803.868	113		803.868	102		803.868	130		803.868	98		803.868	94		803.868	101
804.073	109		804.073	105		804.073	100		804.073	92		804.073	119		804.073	108		804.073	98		804.073	104
804.279	101		804.279	93		804.279	105		804.279	96		804.279	131		804.279	97		804.279	98		804.279	104
804.485	101		804.485	99		804.485	100		804.485	102		804.485	114		804.485	98		804.485	91		804.485	98
804.691	96		804.691	97		804.691	109		804.691	99		804.691	121		804.691	97		804.691	98		804.691	103
804.896	99		804.896	93		804.896	101		804.896	105		804.896	119		804.896	92		804.896	111		804.896	113
805.102	96		805.102	105		805.102	98		805.102	98		805.102	112		805.102	100		805.102	106		805.102	104
805.308	94		805.308	100		805.308	109		805.308	102		805.308	118		805.308	101		805.308	98		805.308	97
805.514	106		805.514	104		805.514	98		805.514	106		805.514	117		805.514	99		805.514	98		805.514	111
805.719	105		805.719	101		805.719	104		805.719	101		805.719	118		805.719	95		805.719	95		805.719	97
805.925	100		805.925	97		805.925	100		805.925	101		805.925	104		805.925	109		805.925	114		805.925	102
806.131	98		806.131	100		806.131	104		806.131	95		806.131	93		806.131	97		806.131	101		806.131	102
806.336	102		806.336	109		806.336	99		806.336	110		806.336	112		806.336	103		806.336	99		806.336	96
806.542	101		806.542	107		806.542	95		806.542	100		806.542	109		806.542	95		806.542	106		806.542	112
806.748	96		806.748	94		806.748	105		806.748	107		806.748	114		806.748	91		806.748	104		806.748	111
806.953	105		806.953	96		806.953	101		806.953	93		806.953	122		806.953	99		806.953	97		806.953	101
807.159	94		807.159	97		807.159	100		807.159	103		807.159	119		807.159	105		807.159	105		807.159	107
807.365	98		807.365	99		807.365	103		807.365	100		807.365	107		807.365	98		807.365	90		807.365	99
807.57	100		807.57	112		807.57	105		807.57	107		807.57	96		807.57	97		807.57	94		807.57	101
807.776	97		807.776	106		807.776	105		807.776	97		807.776	105		807.776	105		807.776	103		807.776	98
807.982	99		807.982	103		807.982	99		807.982	103		807.982	111		807.982	99		807.982	98		807.982	120
808.187	93		808.187	99		808.187	102		808.187	93		808.187	110		808.187	109		808.187	104		808.187	104
808.393	114		808.393	100		808.393	96		808.393	102		808.393	100		808.393	92		808.393	104		808.393	109
808.599	97		808.599	95		808.599	102		808.599	111		808.599	105		808.599	100		808.599	92		808.599	103
808.804	107		808.804	95		808.804	97		808.804	103		808.804	107		808.804	104		808.804	96		808.804	99
809.01	90		809.01	104		809.01	87		809.01	103		809.01	106		809.01	108		809.01	105		809.01	106
809.215	103		809.215	102		809.215	104		809.215	93		809.215	115		809.215	99		809.215	102		809.215	108
809.421	105		809.421	106		809.421	95		809.421	109		809.421	111		809.421	92		809.421	100		809.421	104
809.627	101		809.627	92		809.627	108		809.627	105		809.627	124		809.627	99		809.627	96		809.627	103
809.832	96		809.832	90		809.832	92		809.832	103		809.832	100		809.832	105		809.832	106		809.832	95
810.038	96		810.038	98		810.038	100		810.038	103		810.038	104		810.038	109		810.038	97		810.038	104
810.243	110		810.243	94		810.243	95		810.243	102		810.243	103		810.243	104		810.243	96		810.243	105
810.449	96		810.449	99		810.449	94		810.449	109		810.449	105		810.449	102		810.449	105		810.449	104
810.655	109		810.655	96		810.655	101		810.655	99		810.655	103		810.655	110		810.655	111		810.655	100
810.86	104		810.86	96		810.86	103		810.86	90		810.86	101		810.86	93		810.86	102		810.86	104
811.066	103		811.066	102		811.066	89		811.066	97		811.066	111		811.066	100		811.066	98		811.066	97
811.271	95		811.271	97		811.271	92		811.271	105		811.271	107		811.271	107		811.271	97		811.271	107
811.477	93		811.477	99		811.477	106		811.477	94		811.477	105		811.477	97		811.477	102		811.477	106
811.682	99		811.682	107		811.682	101		811.682	105		811.682	102		811.682	98		811.682	85		811.682	106
811.888	102		811.888	101		811.888	93		811.888	99		811.888	99		811.888	95		811.888	96		811.888	105
812.093	104		812.093	105		812.093	95		812.093	105		812.093	97		812.093	102		812.093	98		812.093	96
812.299	97		812.299	110		812.299	104		812.299	98		812.299	102		812.299	96		812.299	103		812.299	106
812.504	102		812.504	98		812.504	102		812.504	96		812.504	101		812.504	109		812.504	102		812.504	101
812.71	103		812.71	101		812.71	93		812.71	99		812.71	100		812.71	94		812.71	101		812.71	93
812.915	102		812.915	105		812.915	99		812.915	101		812.915	103		812.915	100		812.915	94		812.915	97
813.121	97		813.121	93		813.121	101		813.121	100		813.121	102		813.121	95		813.121	98		813.121	99
813.326	96		813.326	102		813.326	89		813.326	91		813.326	105		813.326	104		813.326	93		813.326	97
813.532	101		813.532	104		813.532	99		813.532	98		813.532	104		813.532	105		813.532	101		813.532	112
813.737	106		813.737	105		813.737	88		813.737	90		813.737	111		813.737	100		813.737	93		813.737	98
813.943	97		813.943	83		813.943	97		813.943	94		813.943	95		813.943	91		813.943	104		813.943	98
814.148	101		814.148	95		814.148	90		814.148	96		814.148	116		814.148	95		814.148	102		814.148	98
814.354	99		814.354	91		814.354	103		814.354	91		814.354	100		814.354	96		814.354	101		814.354	102
814.559	106		814.559	98		814.559	95		814.559	93		814.559	104		814.559	100		814.559	87		814.559	108
814.765	103		814.765	93		814.765	107		814.765	108		814.765	100		814.765	111		814.765	99		814.765	102
814.97	106		814.97	101		814.97	95		814.97	98		814.97	95		814.97	102		814.97	101		814.97	98
815.175	105		815.175	96		815.175	104		815.175	103		815.175	112		815.175	97		815.175	96		815.175	96
815.381	103		815.381	101		815.381	96		815.381	98		815.381	108		815.381	98		815.381	103		815.381	98
815.586	100		815.586	98		815.586	100		815.586	100		815.586	103		815.586	109		815.586	104		815.586	108
815.792	101		815.792	96		815.792	111		815.792	115		815.792	105		815.792	115		815.792	104		815.792	101
815.997	98		815.997	94		815.997	97		815.997	100		815.997	108		815.997	106		815.997	106		815.997	99
816.203	102		816.203	97		816.203	100		816.203	96		816.203	101		816.203	94		816.203	91		816.203	104
816.408	102		816.408	103		816.408	96		816.408	103		816.408	101		816.408	98		816.408	101		816.408	100
816.613	111		816.613	110		816.613	99		816.613	91		816.613	95		816.613	102		816.613	102		816.613	97
816.819	104		816.819	95		816.819	95		816.819	105		816.819	102		816.819	109		816.819	97		816.819	100
817.024	109		817.024	98		817.024	107		817.024	104		817.024	107		817.024	102		817.024	95		817.024	113
817.229	100		817.229	99		817.229	97		817.229	104		817.229	108		817.229	94		817.229	108		817.229	107
817.435	101		817.435	97		817.435	90		817.435	101		817.435	102		817.435	96		817.435	102		817.435	96
817.64	101		817.64	91		817.64	108		817.64	107		817.64	109		817.64	99		817.64	98		817.64	104
817.846	106		817.846	101		817.846	108		817.846	101		817.846	112		817.846	96		817.846	102		817.846	102
818.051	93		818.051	94		818.051	98		818.051	113		818.051	103		818.051	104		818.051	102		818.051	101
818.256	105		818.256	100		818.256	99		818.256	109		818.256	107		818.256	92		818.256	92		818.256	102
818.462	109		818.462	104		818.462	91		818.462	98		818.462	112		818.462	100		818.462	103		818.462	96
818.667	98		818.667	102		818.667	93		818.667	91		818.667	105		818.667	106		818.667	105		818.667	98
818.872	103		818.872	117		818.872	97		818.872	101		818.872	102		818.872	102		818.872	104		818.872	100
