# Supplementary material for: Investigating dye performance and crosstalk in fluorescence enabled bioimaging using a model system
Source: PLoS One. 2017 Nov 27;12(11):e0188359. doi: 10.1371/journal.pone.0188359 (PMC5703511; doi:10.1371/journal.pone.0188359)
Supplement: S3 File — (ZIP) [file pone.0188359.s003.zip › Files/S4_PVA.xlsx]

## Sheet: Sheet1
S4_Tb_465_x1y1			S4_Tb_488_x10y1			S4_Tb_560_x8y10			S4_Tb_633_x10y10
Wavelengt (nm)	CCD Counts		Wavelengt (nm)	CCD Counts		Wavelengt (nm)	CCD Counts		Wavelengt (nm)	CCD Counts
539.719	93		539.719	100		539.719	102		539.719	98
539.93	105		539.93	97		539.93	100		539.93	107
540.14	91		540.14	97		540.14	101		540.14	101
540.351	101		540.351	106		540.351	102		540.351	97
540.562	97		540.562	102		540.562	100		540.562	102
540.772	100		540.772	109		540.772	90		540.772	101
540.983	103		540.983	97		540.983	100		540.983	98
541.194	90		541.194	108		541.194	93		541.194	93
541.404	104		541.404	101		541.404	104		541.404	101
541.615	104		541.615	118		541.615	103		541.615	105
541.826	109		541.826	108		541.826	99		541.826	99
542.036	109		542.036	114		542.036	106		542.036	120
542.247	109		542.247	125		542.247	99		542.247	102
542.457	134		542.457	159		542.457	104		542.457	101
542.668	134		542.668	176		542.668	101		542.668	107
542.879	158		542.879	247		542.879	106		542.879	91
543.089	215		543.089	287		543.089	95		543.089	108
543.3	200		543.3	344		543.3	99		543.3	91
543.511	240		543.511	367		543.511	92		543.511	101
543.721	237		543.721	424		543.721	110		543.721	96
543.932	250		543.932	430		543.932	88		543.932	102
544.142	251		544.142	425		544.142	105		544.142	102
544.353	252		544.353	433		544.353	102		544.353	98
544.564	266		544.564	421		544.564	94		544.564	96
544.774	281		544.774	429		544.774	103		544.774	105
544.985	274		544.985	461		544.985	98		544.985	93
545.195	258		545.195	453		545.195	105		545.195	108
545.406	269		545.406	423		545.406	97		545.406	101
545.617	252		545.617	404		545.617	94		545.617	94
545.827	250		545.827	428		545.827	102		545.827	107
546.038	232		546.038	431		546.038	95		546.038	104
546.248	280		546.248	407		546.248	104		546.248	118
546.459	268		546.459	456		546.459	103		546.459	94
546.67	250		546.67	435		546.67	105		546.67	106
546.88	253		546.88	438		546.88	88		546.88	90
547.091	261		547.091	478		547.091	98		547.091	96
547.301	269		547.301	453		547.301	97		547.301	98
547.512	250		547.512	432		547.512	102		547.512	105
547.722	239		547.722	443		547.722	96		547.722	85
547.933	246		547.933	429		547.933	91		547.933	107
548.144	238		548.144	430		548.144	102		548.144	106
548.354	266		548.354	418		548.354	105		548.354	110
548.565	267		548.565	451		548.565	101		548.565	103
548.775	252		548.775	414		548.775	95		548.775	97
548.986	267		548.986	412		548.986	95		548.986	103
549.196	273		549.196	437		549.196	99		549.196	105
549.407	255		549.407	455		549.407	101		549.407	96
549.618	269		549.618	436		549.618	96		549.618	108
549.828	246		549.828	445		549.828	102		549.828	97
550.039	265		550.039	454		550.039	92		550.039	99
550.249	251		550.249	425		550.249	96		550.249	97
550.46	264		550.46	372		550.46	100		550.46	101
550.67	229		550.67	372		550.67	101		550.67	94
550.881	268		550.881	465		550.881	100		550.881	102
551.091	260		551.091	423		551.091	106		551.091	104
551.302	271		551.302	430		551.302	103		551.302	102
551.513	278		551.513	398		551.513	94		551.513	105
551.723	256		551.723	391		551.723	98		551.723	101
551.934	240		551.934	439		551.934	90		551.934	106
552.144	243		552.144	459		552.144	104		552.144	99
552.355	256		552.355	413		552.355	89		552.355	108
552.565	240		552.565	414		552.565	105		552.565	95
552.776	277		552.776	432		552.776	101		552.776	92
552.986	253		552.986	429		552.986	104		552.986	98
553.197	258		553.197	406		553.197	103		553.197	98
553.407	245		553.407	429		553.407	98		553.407	101
553.618	234		553.618	388		553.618	101		553.618	97
553.828	269		553.828	443		553.828	109		553.828	89
554.039	238		554.039	409		554.039	103		554.039	98
554.249	237		554.249	415		554.249	108		554.249	98
554.46	254		554.46	409		554.46	104		554.46	103
554.671	253		554.671	442		554.671	91		554.671	99
554.881	267		554.881	404		554.881	101		554.881	94
555.092	258		555.092	422		555.092	101		555.092	99
555.302	256		555.302	396		555.302	102		555.302	103
555.513	242		555.513	426		555.513	102		555.513	111
555.723	271		555.723	388		555.723	94		555.723	108
555.934	218		555.934	371		555.934	97		555.934	94
556.144	245		556.144	399		556.144	88		556.144	106
556.355	239		556.355	395		556.355	105		556.355	98
556.565	262		556.565	426		556.565	105		556.565	99
556.776	238		556.776	408		556.776	92		556.776	104
556.986	234		556.986	385		556.986	97		556.986	102
557.197	234		557.197	422		557.197	98		557.197	98
557.407	238		557.407	390		557.407	97		557.407	100
557.618	244		557.618	391		557.618	102		557.618	100
557.828	242		557.828	385		557.828	97		557.828	102
558.038	253		558.038	376		558.038	94		558.038	107
558.249	256		558.249	384		558.249	90		558.249	101
558.459	236		558.459	377		558.459	89		558.459	109
558.67	235		558.67	411		558.67	97		558.67	102
558.88	246		558.88	348		558.88	96		558.88	106
559.091	243		559.091	370		559.091	101		559.091	103
559.301	237		559.301	373		559.301	103		559.301	102
559.512	224		559.512	361		559.512	98		559.512	97
559.722	244		559.722	421		559.722	99		559.722	102
559.933	229		559.933	370		559.933	101		559.933	101
560.143	239		560.143	403		560.143	111		560.143	100
560.354	253		560.354	363		560.354	93		560.354	101
560.564	230		560.564	399		560.564	103		560.564	95
560.775	234		560.775	377		560.775	101		560.775	105
560.985	232		560.985	369		560.985	102		560.985	96
561.196	228		561.196	379		561.196	103		561.196	102
561.406	238		561.406	386		561.406	104		561.406	97
561.616	242		561.616	374		561.616	100		561.616	94
561.827	223		561.827	359		561.827	94		561.827	90
562.037	243		562.037	342		562.037	106		562.037	103
562.248	219		562.248	370		562.248	110		562.248	102
562.458	222		562.458	369		562.458	101		562.458	102
562.669	244		562.669	375		562.669	102		562.669	99
562.879	230		562.879	370		562.879	95		562.879	98
563.089	219		563.089	362		563.089	100		563.089	109
563.3	244		563.3	358		563.3	99		563.3	102
563.51	204		563.51	372		563.51	97		563.51	102
563.721	199		563.721	349		563.721	110		563.721	97
563.931	228		563.931	344		563.931	103		563.931	95
564.142	229		564.142	350		564.142	100		564.142	104
564.352	218		564.352	362		564.352	102		564.352	103
564.562	240		564.562	362		564.562	100		564.562	100
564.773	216		564.773	344		564.773	100		564.773	97
564.983	200		564.983	341		564.983	104		564.983	98
565.194	218		565.194	357		565.194	100		565.194	108
565.404	224		565.404	350		565.404	99		565.404	100
565.615	224		565.615	384		565.615	99		565.615	106
565.825	228		565.825	370		565.825	95		565.825	98
566.035	215		566.035	353		566.035	103		566.035	109
566.246	220		566.246	351		566.246	96		566.246	98
566.456	220		566.456	313		566.456	110		566.456	96
566.667	221		566.667	334		566.667	96		566.667	104
566.877	217		566.877	358		566.877	106		566.877	93
567.087	212		567.087	350		567.087	103		567.087	104
567.298	208		567.298	332		567.298	101		567.298	102
567.508	195		567.508	347		567.508	104		567.508	103
567.718	204		567.718	319		567.718	92		567.718	104
567.929	204		567.929	334		567.929	91		567.929	102
568.139	209		568.139	344		568.139	108		568.139	98
568.35	207		568.35	326		568.35	106		568.35	95
568.56	219		568.56	351		568.56	101		568.56	92
568.77	225		568.77	321		568.77	94		568.77	96
568.981	196		568.981	342		568.981	97		568.981	107
569.191	212		569.191	335		569.191	93		569.191	96
569.401	189		569.401	341		569.401	109		569.401	96
569.612	203		569.612	327		569.612	105		569.612	111
569.822	220		569.822	322		569.822	101		569.822	105
570.033	220		570.033	319		570.033	102		570.033	101
570.243	206		570.243	347		570.243	101		570.243	95
570.453	197		570.453	324		570.453	103		570.453	100
570.664	227		570.664	339		570.664	100		570.664	95
570.874	196		570.874	320		570.874	105		570.874	98
571.084	229		571.084	304		571.084	106		571.084	95
571.295	202		571.295	307		571.295	97		571.295	108
571.505	192		571.505	327		571.505	103		571.505	110
571.715	218		571.715	305		571.715	109		571.715	114
571.926	213		571.926	316		571.926	106		571.926	105
572.136	206		572.136	335		572.136	102		572.136	104
572.346	202		572.346	317		572.346	103		572.346	95
572.557	210		572.557	309		572.557	101		572.557	97
572.767	200		572.767	321		572.767	107		572.767	100
572.977	194		572.977	324		572.977	95		572.977	99
573.188	202		573.188	318		573.188	102		573.188	92
573.398	226		573.398	308		573.398	95		573.398	106
573.608	196		573.608	323		573.608	102		573.608	99
573.819	197		573.819	315		573.819	103		573.819	100
574.029	199		574.029	295		574.029	91		574.029	106
574.239	201		574.239	339		574.239	101		574.239	111
574.45	199		574.45	281		574.45	104		574.45	100
574.66	214		574.66	293		574.66	93		574.66	99
574.87	179		574.87	288		574.87	105		574.87	107
575.081	168		575.081	304		575.081	103		575.081	99
575.291	202		575.291	304		575.291	99		575.291	92
575.501	203		575.501	314		575.501	110		575.501	89
575.711	200		575.711	289		575.711	106		575.711	105
575.922	179		575.922	314		575.922	97		575.922	87
576.132	183		576.132	295		576.132	91		576.132	99
576.342	194		576.342	310		576.342	104		576.342	97
576.553	205		576.553	281		576.553	95		576.553	99
576.763	207		576.763	289		576.763	107		576.763	106
576.973	205		576.973	294		576.973	118		576.973	92
577.184	200		577.184	318		577.184	108		577.184	95
577.394	182		577.394	286		577.394	104		577.394	99
577.604	198		577.604	322		577.604	99		577.604	106
577.814	191		577.814	294		577.814	108		577.814	102
578.025	211		578.025	288		578.025	94		578.025	105
578.235	182		578.235	292		578.235	102		578.235	106
578.445	177		578.445	285		578.445	100		578.445	110
578.655	177		578.655	295		578.655	107		578.655	93
578.866	185		578.866	317		578.866	106		578.866	96
579.076	192		579.076	342		579.076	102		579.076	107
579.286	192		579.286	283		579.286	103		579.286	95
579.496	178		579.496	272		579.496	104		579.496	105
579.707	174		579.707	290		579.707	110		579.707	97
579.917	190		579.917	265		579.917	129		579.917	105
580.127	195		580.127	284		580.127	137		580.127	96
580.337	174		580.337	254		580.337	152		580.337	100
580.548	202		580.548	285		580.548	148		580.548	92
580.758	200		580.758	281		580.758	150		580.758	96
580.968	183		580.968	296		580.968	158		580.968	97
581.178	183		581.178	290		581.178	165		581.178	99
581.389	167		581.389	271		581.389	165		581.389	96
581.599	185		581.599	282		581.599	166		581.599	98
581.809	190		581.809	308		581.809	164		581.809	101
582.019	183		582.019	289		582.019	162		582.019	101
582.23	197		582.23	282		582.23	141		582.23	101
582.44	187		582.44	279		582.44	149		582.44	93
582.65	199		582.65	276		582.65	147		582.65	96
582.86	180		582.86	263		582.86	160		582.86	96
583.071	169		583.071	268		583.071	162		583.071	96
583.281	179		583.281	299		583.281	156		583.281	103
583.491	175		583.491	246		583.491	159		583.491	95
583.701	185		583.701	260		583.701	157		583.701	99
583.911	194		583.911	253		583.911	159		583.911	96
584.122	192		584.122	274		584.122	156		584.122	106
584.332	195		584.332	305		584.332	177		584.332	103
584.542	199		584.542	276		584.542	142		584.542	95
584.752	189		584.752	278		584.752	156		584.752	98
584.962	174		584.962	245		584.962	166		584.962	94
585.173	174		585.173	252		585.173	180		585.173	96
585.383	178		585.383	268		585.383	184		585.383	94
585.593	176		585.593	269		585.593	176		585.593	108
585.803	171		585.803	307		585.803	181		585.803	99
586.013	183		586.013	263		586.013	163		586.013	88
586.223	187		586.223	263		586.223	170		586.223	106
586.434	183		586.434	276		586.434	167		586.434	102
586.644	187		586.644	259		586.644	178		586.644	114
586.854	199		586.854	278		586.854	173		586.854	97
587.064	191		587.064	276		587.064	154		587.064	97
587.274	195		587.274	287		587.274	169		587.274	95
587.484	171		587.484	279		587.484	190		587.484	106
587.695	174		587.695	266		587.695	157		587.695	94
587.905	141		587.905	252		587.905	154		587.905	107
588.115	191		588.115	270		588.115	175		588.115	107
588.325	172		588.325	292		588.325	165		588.325	108
588.535	168		588.535	265		588.535	165		588.535	95
588.745	179		588.745	259		588.745	183		588.745	92
588.956	191		588.956	250		588.956	155		588.956	99
589.166	180		589.166	277		589.166	190		589.166	100
589.376	158		589.376	260		589.376	175		589.376	109
589.586	195		589.586	269		589.586	180		589.586	107
589.796	188		589.796	270		589.796	174		589.796	95
590.006	168		590.006	289		590.006	181		590.006	93
590.216	178		590.216	263		590.216	186		590.216	105
590.427	193		590.427	273		590.427	173		590.427	101
590.637	179		590.637	262		590.637	204		590.637	81
590.847	169		590.847	267		590.847	170		590.847	100
591.057	170		591.057	285		591.057	158		591.057	101
591.267	187		591.267	257		591.267	184		591.267	94
591.477	176		591.477	264		591.477	176		591.477	101
591.687	184		591.687	260		591.687	190		591.687	94
591.897	183		591.897	233		591.897	184		591.897	112
592.107	182		592.107	241		592.107	193		592.107	98
592.318	173		592.318	267		592.318	184		592.318	98
592.528	174		592.528	214		592.528	171		592.528	104
592.738	186		592.738	246		592.738	189		592.738	99
592.948	185		592.948	252		592.948	166		592.948	96
593.158	187		593.158	235		593.158	175		593.158	101
593.368	164		593.368	256		593.368	180		593.368	113
593.578	165		593.578	252		593.578	177		593.578	99
593.788	164		593.788	260		593.788	160		593.788	94
593.998	174		593.998	254		593.998	189		593.998	97
594.208	171		594.208	249		594.208	200		594.208	107
594.418	152		594.418	255		594.418	184		594.418	110
594.629	188		594.629	255		594.629	168		594.629	103
594.839	142		594.839	262		594.839	192		594.839	96
595.049	182		595.049	246		595.049	178		595.049	101
595.259	183		595.259	258		595.259	197		595.259	88
595.469	169		595.469	231		595.469	175		595.469	100
595.679	170		595.679	264		595.679	168		595.679	102
595.889	157		595.889	238		595.889	185		595.889	106
596.099	178		596.099	240		596.099	179		596.099	102
596.309	156		596.309	254		596.309	184		596.309	103
596.519	152		596.519	254		596.519	189		596.519	107
596.729	158		596.729	230		596.729	154		596.729	100
596.939	153		596.939	233		596.939	185		596.939	97
597.149	165		597.149	265		597.149	164		597.149	95
597.359	162		597.359	241		597.359	167		597.359	96
597.569	159		597.569	238		597.569	171		597.569	93
597.779	162		597.779	245		597.779	180		597.779	105
597.989	161		597.989	240		597.989	178		597.989	96
598.199	169		598.199	240		598.199	172		598.199	95
598.409	173		598.409	258		598.409	180		598.409	106
598.62	179		598.62	240		598.62	184		598.62	94
598.83	170		598.83	262		598.83	169		598.83	100
599.04	169		599.04	234		599.04	179		599.04	98
599.25	170		599.25	212		599.25	171		599.25	100
599.46	161		599.46	265		599.46	198		599.46	92
599.67	165		599.67	215		599.67	180		599.67	95
599.88	186		599.88	246		599.88	170		599.88	90
600.09	164		600.09	242		600.09	150		600.09	100
600.3	161		600.3	234		600.3	188		600.3	100
600.51	163		600.51	245		600.51	171		600.51	93
600.72	167		600.72	228		600.72	177		600.72	102
600.93	169		600.93	230		600.93	179		600.93	95
601.14	162		601.14	237		601.14	169		601.14	101
601.35	168		601.35	206		601.35	175		601.35	102
601.56	148		601.56	232		601.56	152		601.56	102
601.77	167		601.77	242		601.77	177		601.77	99
601.98	148		601.98	246		601.98	187		601.98	96
602.19	168		602.19	239		602.19	184		602.19	96
602.4	169		602.4	247		602.4	184		602.4	102
602.61	144		602.61	242		602.61	170		602.61	107
602.819	183		602.819	221		602.819	159		602.819	101
603.029	162		603.029	225		603.029	182		603.029	111
603.239	182		603.239	208		603.239	162		603.239	95
603.449	154		603.449	215		603.449	182		603.449	96
603.659	165		603.659	226		603.659	167		603.659	103
603.869	145		603.869	208		603.869	167		603.869	97
604.079	153		604.079	233		604.079	167		604.079	99
604.289	155		604.289	213		604.289	176		604.289	98
604.499	158		604.499	222		604.499	168		604.499	98
604.709	143		604.709	233		604.709	169		604.709	95
604.919	163		604.919	207		604.919	174		604.919	102
605.129	156		605.129	223		605.129	166		605.129	109
605.339	156		605.339	202		605.339	168		605.339	97
605.549	156		605.549	211		605.549	161		605.549	97
605.759	153		605.759	201		605.759	182		605.759	102
605.969	154		605.969	232		605.969	171		605.969	96
606.179	158		606.179	197		606.179	150		606.179	90
606.389	148		606.389	226		606.389	160		606.389	103
606.599	140		606.599	211		606.599	147		606.599	105
606.808	145		606.808	215		606.808	163		606.808	110
607.018	167		607.018	220		607.018	180		607.018	95
607.228	161		607.228	222		607.228	163		607.228	97
607.438	134		607.438	224		607.438	154		607.438	101
607.648	164		607.648	206		607.648	170		607.648	105
607.858	148		607.858	206		607.858	170		607.858	95
608.068	147		608.068	214		608.068	164		608.068	105
608.278	158		608.278	213		608.278	162		608.278	96
608.488	159		608.488	246		608.488	157		608.488	89
608.698	148		608.698	225		608.698	162		608.698	106
608.907	173		608.907	210		608.907	168		608.907	90
609.117	152		609.117	214		609.117	145		609.117	109
609.327	162		609.327	210		609.327	156		609.327	101
609.537	151		609.537	213		609.537	151		609.537	104
609.747	139		609.747	209		609.747	157		609.747	101
609.957	158		609.957	203		609.957	167		609.957	112
610.167	160		610.167	213		610.167	155		610.167	101
610.377	149		610.377	206		610.377	141		610.377	101
610.587	127		610.587	201		610.587	156		610.587	97
610.796	150		610.796	195		610.796	158		610.796	100
611.006	144		611.006	196		611.006	138		611.006	108
611.216	143		611.216	185		611.216	164		611.216	93
611.426	157		611.426	202		611.426	159		611.426	106
611.636	143		611.636	202		611.636	136		611.636	99
611.846	169		611.846	212		611.846	164		611.846	99
612.056	153		612.056	214		612.056	145		612.056	101
612.265	140		612.265	210		612.265	177		612.265	95
612.475	150		612.475	203		612.475	137		612.475	101
612.685	151		612.685	206		612.685	152		612.685	106
612.895	159		612.895	208		612.895	149		612.895	90
613.105	136		613.105	212		613.105	163		613.105	91
613.315	129		613.315	196		613.315	144		613.315	98
613.524	154		613.524	182		613.524	141		613.524	97
613.734	136		613.734	188		613.734	168		613.734	105
613.944	144		613.944	205		613.944	132		613.944	96
614.154	145		614.154	197		614.154	149		614.154	103
614.364	166		614.364	189		614.364	157		614.364	102
614.573	124		614.573	203		614.573	132		614.573	108
614.783	140		614.783	210		614.783	140		614.783	102
614.993	146		614.993	187		614.993	145		614.993	98
615.203	138		615.203	200		615.203	154		615.203	105
615.413	137		615.413	171		615.413	144		615.413	95
615.622	145		615.622	191		615.622	146		615.622	106
615.832	146		615.832	177		615.832	153		615.832	94
616.042	149		616.042	196		616.042	144		616.042	107
616.252	139		616.252	200		616.252	156		616.252	107
616.462	149		616.462	192		616.462	150		616.462	100
616.671	148		616.671	178		616.671	154		616.671	105
616.881	157		616.881	183		616.881	141		616.881	101
617.091	143		617.091	175		617.091	128		617.091	110
617.301	127		617.301	166		617.301	154		617.301	93
617.511	145		617.511	174		617.511	120		617.511	99
617.72	135		617.72	197		617.72	159		617.72	99
617.93	148		617.93	207		617.93	123		617.93	91
618.14	146		618.14	180		618.14	155		618.14	90
618.35	132		618.35	172		618.35	147		618.35	106
618.559	142		618.559	187		618.559	138		618.559	92
618.769	136		618.769	191		618.769	138		618.769	108
618.979	146		618.979	195		618.979	136		618.979	95
619.189	140		619.189	171		619.189	136		619.189	107
619.398	132		619.398	169		619.398	142		619.398	101
619.608	145		619.608	181		619.608	134		619.608	101
619.818	125		619.818	164		619.818	145		619.818	93
620.028	163		620.028	183		620.028	133		620.028	98
620.237	133		620.237	188		620.237	125		620.237	107
620.447	138		620.447	158		620.447	137		620.447	99
620.657	147		620.657	179		620.657	135		620.657	102
620.866	136		620.866	173		620.866	132		620.866	89
621.076	138		621.076	196		621.076	137		621.076	103
621.286	147		621.286	173		621.286	126		621.286	100
621.496	139		621.496	174		621.496	131		621.496	102
621.705	124		621.705	155		621.705	132		621.705	105
621.915	123		621.915	190		621.915	136		621.915	104
622.125	149		622.125	196		622.125	144		622.125	93
622.334	137		622.334	161		622.334	146		622.334	109
622.544	143		622.544	168		622.544	152		622.544	102
622.754	124		622.754	182		622.754	148		622.754	104
622.964	138		622.964	155		622.964	145		622.964	99
623.173	134		623.173	185		623.173	128		623.173	89
623.383	129		623.383	180		623.383	119		623.383	111
623.593	105		623.593	171		623.593	136		623.593	100
623.802	132		623.802	177		623.802	123		623.802	95
624.012	127		624.012	174		624.012	145		624.012	102
624.222	123		624.222	170		624.222	126		624.222	96
624.431	142		624.431	164		624.431	155		624.431	97
624.641	120		624.641	184		624.641	128		624.641	105
624.851	133		624.851	164		624.851	122		624.851	103
625.06	139		625.06	161		625.06	137		625.06	101
625.27	146		625.27	176		625.27	126		625.27	98
625.48	125		625.48	166		625.48	131		625.48	96
625.689	119		625.689	168		625.689	140		625.689	92
625.899	135		625.899	152		625.899	126		625.899	92
626.109	142		626.109	168		626.109	129		626.109	97
626.318	118		626.318	158		626.318	133		626.318	101
626.528	125		626.528	171		626.528	123		626.528	98
626.737	139		626.737	147		626.737	129		626.737	104
626.947	120		626.947	173		626.947	122		626.947	91
627.157	134		627.157	160		627.157	126		627.157	94
627.366	138		627.366	164		627.366	135		627.366	97
627.576	124		627.576	153		627.576	112		627.576	98
627.786	140		627.786	142		627.786	139		627.786	100
627.995	127		627.995	175		627.995	123		627.995	113
628.205	123		628.205	158		628.205	119		628.205	110
628.414	126		628.414	148		628.414	125		628.414	104
628.624	119		628.624	169		628.624	124		628.624	100
628.834	141		628.834	169		628.834	144		628.834	103
629.043	121		629.043	169		629.043	126		629.043	97
629.253	118		629.253	149		629.253	136		629.253	99
629.462	128		629.462	149		629.462	127		629.462	101
629.672	119		629.672	174		629.672	128		629.672	110
629.882	128		629.882	175		629.882	122		629.882	105
630.091	118		630.091	166		630.091	125		630.091	106
630.301	135		630.301	154		630.301	126		630.301	93
630.51	120		630.51	147		630.51	120		630.51	91
630.72	131		630.72	153		630.72	136		630.72	98
630.93	132		630.93	161		630.93	126		630.93	107
631.139	121		631.139	154		631.139	122		631.139	97
631.349	128		631.349	149		631.349	126		631.349	99
631.558	131		631.558	151		631.558	126		631.558	96
631.768	123		631.768	173		631.768	122		631.768	100
631.977	118		631.977	165		631.977	124		631.977	106
632.187	124		632.187	140		632.187	119		632.187	99
632.396	125		632.396	168		632.396	130		632.396	99
632.606	142		632.606	143		632.606	132		632.606	103
632.816	127		632.816	153		632.816	117		632.816	93
633.025	133		633.025	155		633.025	131		633.025	96
633.235	137		633.235	155		633.235	130		633.235	99
633.444	125		633.444	129		633.444	122		633.444	103
633.654	130		633.654	152		633.654	126		633.654	103
633.863	115		633.863	159		633.863	126		633.863	110
634.073	117		634.073	156		634.073	124		634.073	113
634.282	127		634.282	149		634.282	142		634.282	115
634.492	129		634.492	161		634.492	129		634.492	97
634.701	124		634.701	162		634.701	130		634.701	92
634.911	126		634.911	145		634.911	120		634.911	110
635.12	131		635.12	161		635.12	133		635.12	103
635.33	134		635.33	150		635.33	116		635.33	96
635.539	114		635.539	143		635.539	127		635.539	100
635.749	131		635.749	155		635.749	126		635.749	107
635.958	118		635.958	150		635.958	116		635.958	98
636.168	124		636.168	144		636.168	121		636.168	93
636.377	115		636.377	136		636.377	123		636.377	107
636.587	114		636.587	153		636.587	119		636.587	96
636.796	116		636.796	160		636.796	113		636.796	97
637.006	116		637.006	146		637.006	121		637.006	95
637.215	134		637.215	138		637.215	126		637.215	95
637.425	124		637.425	155		637.425	120		637.425	98
637.634	126		637.634	146		637.634	119		637.634	102
637.844	118		637.844	142		637.844	126		637.844	95
638.053	117		638.053	140		638.053	109		638.053	95
638.263	138		638.263	155		638.263	126		638.263	87
638.472	111		638.472	146		638.472	114		638.472	92
638.682	125		638.682	168		638.682	126		638.682	109
638.891	122		638.891	135		638.891	122		638.891	89
639.1	117		639.1	145		639.1	116		639.1	103
639.31	126		639.31	145		639.31	121		639.31	106
639.519	118		639.519	151		639.519	114		639.519	105
639.729	120		639.729	158		639.729	110		639.729	96
639.938	117		639.938	135		639.938	129		639.938	94
640.148	119		640.148	153		640.148	134		640.148	103
640.357	121		640.357	128		640.357	132		640.357	110
640.566	144		640.566	137		640.566	124		640.566	102
640.776	119		640.776	130		640.776	126		640.776	103
640.985	119		640.985	147		640.985	133		640.985	96
641.195	134		641.195	165		641.195	127		641.195	98
641.404	134		641.404	139		641.404	127		641.404	109
641.614	120		641.614	139		641.614	118		641.614	102
641.823	108		641.823	152		641.823	119		641.823	101
642.032	118		642.032	141		642.032	127		642.032	99
642.242	128		642.242	149		642.242	124		642.242	104
642.451	135		642.451	145		642.451	110		642.451	100
642.66	110		642.66	143		642.66	117		642.66	88
642.87	120		642.87	148		642.87	129		642.87	95
643.079	118		643.079	130		643.079	114		643.079	97
643.289	100		643.289	141		643.289	108		643.289	102
643.498	113		643.498	140		643.498	123		643.498	98
643.707	117		643.707	150		643.707	115		643.707	102
643.917	109		643.917	145		643.917	113		643.917	92
644.126	124		644.126	126		644.126	123		644.126	101
644.335	119		644.335	139		644.335	119		644.335	96
644.545	116		644.545	143		644.545	115		644.545	102
644.754	123		644.754	140		644.754	115		644.754	95
644.964	111		644.964	138		644.964	119		644.964	101
645.173	116		645.173	145		645.173	119		645.173	103
645.382	124		645.382	138		645.382	113		645.382	102
645.592	117		645.592	149		645.592	126		645.592	104
645.801	129		645.801	141		645.801	116		645.801	101
646.01	120		646.01	133		646.01	112		646.01	98
646.22	109		646.22	141		646.22	124		646.22	109
646.429	124		646.429	146		646.429	103		646.429	108
646.638	112		646.638	133		646.638	123		646.638	95
646.848	115		646.848	143		646.848	120		646.848	99
647.057	118		647.057	132		647.057	113		647.057	101
647.266	115		647.266	138		647.266	118		647.266	96
647.475	106		647.475	138		647.475	109		647.475	102
647.685	116		647.685	148		647.685	130		647.685	96
647.894	112		647.894	123		647.894	124		647.894	105
648.103	122		648.103	136		648.103	114		648.103	97
648.313	107		648.313	136		648.313	114		648.313	101
648.522	115		648.522	130		648.522	108		648.522	108
648.731	132		648.731	131		648.731	107		648.731	97
648.941	110		648.941	143		648.941	109		648.941	91
649.15	128		649.15	119		649.15	109		649.15	111
649.359	117		649.359	145		649.359	121		649.359	102
649.568	126		649.568	144		649.568	109		649.568	99
649.778	116		649.778	133		649.778	113		649.778	104
649.987	121		649.987	131		649.987	122		649.987	99
650.196	115		650.196	141		650.196	112		650.196	110
650.405	133		650.405	122		650.405	111		650.405	102
650.615	119		650.615	117		650.615	121		650.615	109
650.824	114		650.824	132		650.824	118		650.824	110
651.033	108		651.033	124		651.033	125		651.033	96
651.242	125		651.242	139		651.242	114		651.242	93
651.452	109		651.452	119		651.452	123		651.452	106
651.661	120		651.661	147		651.661	108		651.661	89
651.87	120		651.87	134		651.87	119		651.87	100
652.079	104		652.079	131		652.079	115		652.079	99
652.289	138		652.289	130		652.289	116		652.289	95
652.498	120		652.498	115		652.498	115		652.498	94
652.707	122		652.707	129		652.707	114		652.707	99
652.916	102		652.916	127		652.916	118		652.916	105
653.126	111		653.126	132		653.126	110		653.126	98
653.335	119		653.335	132		653.335	108		653.335	90
653.544	123		653.544	146		653.544	111		653.544	96
653.753	113		653.753	137		653.753	116		653.753	110
653.962	108		653.962	125		653.962	111		653.962	102
654.172	118		654.172	114		654.172	119		654.172	100
654.381	114		654.381	128		654.381	113		654.381	101
654.59	119		654.59	125		654.59	103		654.59	93
654.799	110		654.799	136		654.799	108		654.799	105
655.008	110		655.008	126		655.008	116		655.008	93
655.218	110		655.218	134		655.218	118		655.218	104
655.427	125		655.427	152		655.427	112		655.427	92
655.636	104		655.636	119		655.636	116		655.636	101
655.845	117		655.845	131		655.845	107		655.845	103
656.054	111		656.054	130		656.054	112		656.054	95
656.263	110		656.263	133		656.263	123		656.263	101
656.473	101		656.473	128		656.473	113		656.473	102
656.682	113		656.682	121		656.682	115		656.682	102
656.891	115		656.891	134		656.891	120		656.891	96
657.1	109		657.1	127		657.1	106		657.1	99
657.309	116		657.309	126		657.309	116		657.309	91
657.518	112		657.518	122		657.518	116		657.518	99
657.727	113		657.727	118		657.727	125		657.727	103
657.937	108		657.937	146		657.937	125		657.937	95
658.146	116		658.146	134		658.146	112		658.146	103
658.355	106		658.355	127		658.355	122		658.355	101
658.564	118		658.564	129		658.564	123		658.564	103
658.773	114		658.773	126		658.773	118		658.773	100
658.982	109		658.982	123		658.982	104		658.982	106
659.191	111		659.191	105		659.191	105		659.191	95
659.4	110		659.4	133		659.4	113		659.4	106
659.609	101		659.609	116		659.609	111		659.609	95
659.819	108		659.819	130		659.819	107		659.819	109
660.028	123		660.028	133		660.028	110		660.028	111
660.237	102		660.237	130		660.237	113		660.237	93
660.446	113		660.446	108		660.446	119		660.446	103
660.655	115		660.655	116		660.655	102		660.655	97
660.864	102		660.864	120		660.864	112		660.864	104
661.073	113		661.073	128		661.073	120		661.073	95
661.282	121		661.282	130		661.282	122		661.282	106
661.491	102		661.491	120		661.491	111		661.491	96
661.7	111		661.7	130		661.7	110		661.7	106
661.909	121		661.909	123		661.909	118		661.909	102
662.118	105		662.118	132		662.118	113		662.118	106
662.328	100		662.328	134		662.328	119		662.328	102
662.537	106		662.537	115		662.537	112		662.537	100
662.746	111		662.746	116		662.746	103		662.746	107
662.955	99		662.955	125		662.955	106		662.955	101
663.164	111		663.164	132		663.164	116		663.164	100
663.373	118		663.373	122		663.373	111		663.373	104
663.582	110		663.582	117		663.582	118		663.582	98
663.791	111		663.791	115		663.791	118		663.791	96
664	104		664	119		664	114		664	100
664.209	118		664.209	124		664.209	100		664.209	100
664.418	115		664.418	130		664.418	118		664.418	101
664.627	108		664.627	118		664.627	114		664.627	97
664.836	101		664.836	128		664.836	113		664.836	98
665.045	127		665.045	136		665.045	121		665.045	100
665.254	106		665.254	133		665.254	105		665.254	116
665.463	100		665.463	119		665.463	112		665.463	99
665.672	104		665.672	119		665.672	100		665.672	102
665.881	105		665.881	121		665.881	107		665.881	102
666.09	111		666.09	125		666.09	119		666.09	101
666.299	118		666.299	119		666.299	120		666.299	107
666.508	119		666.508	114		666.508	125		666.508	82
666.717	128		666.717	116		666.717	105		666.717	94
666.926	105		666.926	113		666.926	118		666.926	102
667.135	113		667.135	125		667.135	110		667.135	105
667.344	106		667.344	133		667.344	109		667.344	99
667.553	104		667.553	108		667.553	103		667.553	95
667.762	104		667.762	120		667.762	112		667.762	104
667.971	106		667.971	116		667.971	104		667.971	97
668.18	115		668.18	114		668.18	99		668.18	92
668.389	117		668.389	126		668.389	106		668.389	111
668.597	107		668.597	122		668.597	113		668.597	111
668.806	114		668.806	142		668.806	111		668.806	111
669.015	103		669.015	119		669.015	92		669.015	96
669.224	115		669.224	119		669.224	116		669.224	105
669.433	105		669.433	107		669.433	117		669.433	97
669.642	115		669.642	112		669.642	103		669.642	102
669.851	101		669.851	126		669.851	106		669.851	110
670.06	110		670.06	108		670.06	109		670.06	103
670.269	116		670.269	132		670.269	114		670.269	94
670.478	99		670.478	122		670.478	104		670.478	98
670.687	103		670.687	115		670.687	101		670.687	109
670.896	107		670.896	127		670.896	110		670.896	106
671.105	108		671.105	110		671.105	108		671.105	101
671.313	101		671.313	115		671.313	121		671.313	97
671.522	117		671.522	117		671.522	116		671.522	96
671.731	119		671.731	118		671.731	111		671.731	105
671.94	109		671.94	127		671.94	106		671.94	109
672.149	124		672.149	100		672.149	97		672.149	107
672.358	102		672.358	119		672.358	104		672.358	106
672.567	104		672.567	111		672.567	112		672.567	101
672.776	127		672.776	114		672.776	116		672.776	103
672.984	100		672.984	115		672.984	97		672.984	96
673.193	113		673.193	125		673.193	108		673.193	105
673.402	103		673.402	110		673.402	118		673.402	111
673.611	116		673.611	113		673.611	102		673.611	86
673.82	105		673.82	123		673.82	111		673.82	103
674.029	110		674.029	117		674.029	100		674.029	106
674.238	105		674.238	130		674.238	110		674.238	103
674.446	112		674.446	112		674.446	113		674.446	99
674.655	109		674.655	113		674.655	98		674.655	89
674.864	116		674.864	119		674.864	104		674.864	104
675.073	105		675.073	108		675.073	109		675.073	96
675.282	108		675.282	118		675.282	110		675.282	116
675.49	110		675.49	116		675.49	93		675.49	103
675.699	111		675.699	124		675.699	112		675.699	111
675.908	109		675.908	120		675.908	109		675.908	103
676.117	104		676.117	112		676.117	108		676.117	98
676.326	107		676.326	119		676.326	118		676.326	106
676.535	107		676.535	116		676.535	108		676.535	98
676.743	108		676.743	116		676.743	103		676.743	107
676.952	109		676.952	136		676.952	102		676.952	102
677.161	113		677.161	103		677.161	108		677.161	105
677.37	102		677.37	112		677.37	111		677.37	101
677.578	117		677.578	139		677.578	98		677.578	106
677.787	107		677.787	109		677.787	111		677.787	100
677.996	108		677.996	112		677.996	111		677.996	102
678.205	105		678.205	119		678.205	106		678.205	106
678.414	105		678.414	126		678.414	105		678.414	108
678.622	101		678.622	109		678.622	108		678.622	101
678.831	106		678.831	123		678.831	101		678.831	95
679.04	118		679.04	107		679.04	103		679.04	112
679.249	109		679.249	107		679.249	105		679.249	109
679.457	108		679.457	106		679.457	105		679.457	95
679.666	96		679.666	106		679.666	106		679.666	104
679.875	112		679.875	106		679.875	115		679.875	105
680.083	100		680.083	123		680.083	101		680.083	95
680.292	102		680.292	122		680.292	108		680.292	104
680.501	115		680.501	119		680.501	112		680.501	104
680.71	103		680.71	118		680.71	111		680.71	102
680.918	97		680.918	107		680.918	112		680.918	98
681.127	99		681.127	126		681.127	103		681.127	95
681.336	109		681.336	107		681.336	99		681.336	107
681.544	108		681.544	109		681.544	108		681.544	99
681.753	108		681.753	113		681.753	115		681.753	101
681.962	108		681.962	113		681.962	109		681.962	101
682.171	100		682.171	110		682.171	102		682.171	100
682.379	118		682.379	112		682.379	99		682.379	103
682.588	114		682.588	108		682.588	102		682.588	98
682.797	103		682.797	122		682.797	107		682.797	109
683.005	113		683.005	117		683.005	99		683.005	112
683.214	107		683.214	116		683.214	107		683.214	103
683.423	110		683.423	116		683.423	113		683.423	104
683.631	109		683.631	110		683.631	115		683.631	103
683.84	105		683.84	114		683.84	96		683.84	98
684.049	107		684.049	98		684.049	107		684.049	111
684.257	109		684.257	115		684.257	97		684.257	102
684.466	99		684.466	114		684.466	107		684.466	92
684.675	90		684.675	100		684.675	109		684.675	96
684.883	105		684.883	106		684.883	106		684.883	109
685.092	116		685.092	115		685.092	104		685.092	109
685.3	118		685.3	104		685.3	92		685.3	111
685.509	112		685.509	112		685.509	100		685.509	97
685.718	90		685.718	120		685.718	101		685.718	104
685.926	113		685.926	112		685.926	105		685.926	100
686.135	115		686.135	102		686.135	104		686.135	98
686.344	102		686.344	119		686.344	100		686.344	101
686.552	100		686.552	118		686.552	104		686.552	95
686.761	110		686.761	105		686.761	93		686.761	104
686.969	107		686.969	114		686.969	105		686.969	102
687.178	113		687.178	112		687.178	108		687.178	104
687.387	108		687.387	111		687.387	115		687.387	99
687.595	112		687.595	101		687.595	99		687.595	87
687.804	94		687.804	114		687.804	100		687.804	99
688.012	118		688.012	105		688.012	115		688.012	101
688.221	116		688.221	110		688.221	108		688.221	113
688.429	103		688.429	119		688.429	113		688.429	103
688.638	112		688.638	107		688.638	95		688.638	96
688.847	103		688.847	107		688.847	97		688.847	109
689.055	116		689.055	107		689.055	107		689.055	109
689.264	96		689.264	114		689.264	105		689.264	98
689.472	104		689.472	113		689.472	108		689.472	109
689.681	109		689.681	113		689.681	93		689.681	93
689.889	117		689.889	114		689.889	120		689.889	104
690.098	109		690.098	121		690.098	109		690.098	96
690.306	111		690.306	113		690.306	111		690.306	105
690.515	92		690.515	111		690.515	95		690.515	105
690.723	111		690.723	106		690.723	101		690.723	110
690.932	112		690.932	117		690.932	113		690.932	104
691.14	105		691.14	114		691.14	118		691.14	93
691.349	101		691.349	99		691.349	104		691.349	105
691.557	98		691.557	113		691.557	119		691.557	98
691.766	101		691.766	105		691.766	107		691.766	98
691.974	108		691.974	113		691.974	102		691.974	106
692.183	109		692.183	106		692.183	109		692.183	104
692.391	109		692.391	117		692.391	111		692.391	96
692.6	99		692.6	116		692.6	104		692.6	97
692.808	100		692.808	110		692.808	99		692.808	97
693.017	102		693.017	112		693.017	108		693.017	98
693.225	95		693.225	120		693.225	119		693.225	109
693.434	99		693.434	106		693.434	104		693.434	92
693.642	115		693.642	110		693.642	99		693.642	98
693.851	109		693.851	108		693.851	94		693.851	107
694.059	100		694.059	115		694.059	108		694.059	107
694.268	105		694.268	116		694.268	101		694.268	99
694.476	103		694.476	99		694.476	97		694.476	104
694.685	107		694.685	106		694.685	103		694.685	105
694.893	100		694.893	109		694.893	105		694.893	103
695.101	106		695.101	117		695.101	105		695.101	95
695.31	122		695.31	113		695.31	115		695.31	102
695.518	101		695.518	111		695.518	101		695.518	101
695.727	106		695.727	98		695.727	105		695.727	97
695.935	110		695.935	109		695.935	114		695.935	96
696.144	105		696.144	120		696.144	99		696.144	98
696.352	103		696.352	119		696.352	102		696.352	118
696.56	98		696.56	112		696.56	110		696.56	114
696.769	114		696.769	104		696.769	100		696.769	107
696.977	96		696.977	112		696.977	98		696.977	103
697.186	104		697.186	113		697.186	101		697.186	103
697.394	100		697.394	102		697.394	106		697.394	107
697.602	104		697.602	109		697.602	102		697.602	102
697.811	103		697.811	110		697.811	100		697.811	99
698.019	106		698.019	105		698.019	104		698.019	96
698.227	101		698.227	112		698.227	110		698.227	100
698.436	92		698.436	106		698.436	109		698.436	99
698.644	97		698.644	106		698.644	101		698.644	102
698.853	108		698.853	107		698.853	104		698.853	110
699.061	117		699.061	104		699.061	106		699.061	104
699.269	100		699.269	105		699.269	106		699.269	101
699.478	113		699.478	111		699.478	102		699.478	95
699.686	95		699.686	128		699.686	101		699.686	106
699.894	91		699.894	113		699.894	99		699.894	107
700.103	97		700.103	97		700.103	107		700.103	92
700.311	100		700.311	110		700.311	118		700.311	102
700.519	95		700.519	102		700.519	108		700.519	116
700.728	103		700.728	113		700.728	97		700.728	98
700.936	99		700.936	113		700.936	106		700.936	104
701.144	111		701.144	110		701.144	108		701.144	94
701.353	117		701.353	111		701.353	100		701.353	93
701.561	103		701.561	111		701.561	111		701.561	94
701.769	103		701.769	109		701.769	96		701.769	93
701.977	104		701.977	108		701.977	112		701.977	103
702.186	95		702.186	111		702.186	101		702.186	92
702.394	104		702.394	114		702.394	104		702.394	105
702.602	99		702.602	101		702.602	107		702.602	96
702.811	99		702.811	105		702.811	106		702.811	101
703.019	109		703.019	100		703.019	106		703.019	96
703.227	104		703.227	109		703.227	109		703.227	92
703.435	98		703.435	102		703.435	109		703.435	97
703.644	106		703.644	113		703.644	107		703.644	101
703.852	111		703.852	106		703.852	105		703.852	103
704.06	95		704.06	106		704.06	100		704.06	98
704.268	105		704.268	103		704.268	108		704.268	101
704.477	109		704.477	108		704.477	105		704.477	98
704.685	105		704.685	99		704.685	107		704.685	97
704.893	107		704.893	101		704.893	104		704.893	108
705.101	110		705.101	105		705.101	107		705.101	96
705.31	109		705.31	96		705.31	109		705.31	90
705.518	103		705.518	104		705.518	108		705.518	101
705.726	105		705.726	103		705.726	90		705.726	101
705.934	115		705.934	98		705.934	99		705.934	111
706.142	103		706.142	104		706.142	110		706.142	89
706.351	102		706.351	106		706.351	108		706.351	100
706.559	99		706.559	107		706.559	118		706.559	100
706.767	112		706.767	103		706.767	108		706.767	98
706.975	107		706.975	105		706.975	106		706.975	106
707.183	98		707.183	104		707.183	99		707.183	104
707.392	106		707.392	105		707.392	101		707.392	103
707.6	98		707.6	112		707.6	97		707.6	112
707.808	101		707.808	112		707.808	103		707.808	103
708.016	111		708.016	105		708.016	102		708.016	104
708.224	102		708.224	97		708.224	109		708.224	94
708.432	109		708.432	109		708.432	101		708.432	96
708.641	107		708.641	109		708.641	99		708.641	104
708.849	99		708.849	108		708.849	88		708.849	94
709.057	109		709.057	106		709.057	109		709.057	100
709.265	103		709.265	112		709.265	97		709.265	101
709.473	107		709.473	101		709.473	104		709.473	102
709.681	108		709.681	123		709.681	106		709.681	101
709.889	97		709.889	97		709.889	106		709.889	110
710.097	108		710.097	113		710.097	116		710.097	102
710.306	103		710.306	99		710.306	106		710.306	106
710.514	111		710.514	109		710.514	112		710.514	100
710.722	115		710.722	100		710.722	99		710.722	98
710.93	101		710.93	99		710.93	107		710.93	98
711.138	98		711.138	111		711.138	112		711.138	101
711.346	107		711.346	105		711.346	102		711.346	111
711.554	101		711.554	101		711.554	107		711.554	99
711.762	106		711.762	111		711.762	98		711.762	106
711.97	100		711.97	102		711.97	98		711.97	98
712.178	108		712.178	120		712.178	97		712.178	99
712.387	105		712.387	102		712.387	110		712.387	97
712.595	111		712.595	107		712.595	100		712.595	96
712.803	98		712.803	105		712.803	96		712.803	106
713.011	107		713.011	107		713.011	106		713.011	106
713.219	113		713.219	117		713.219	104		713.219	105
713.427	99		713.427	108		713.427	113		713.427	103
713.635	97		713.635	113		713.635	96		713.635	99
713.843	100		713.843	106		713.843	93		713.843	103
714.051	104		714.051	111		714.051	90		714.051	108
714.259	108		714.259	99		714.259	105		714.259	103
714.467	105		714.467	104		714.467	109		714.467	104
714.675	99		714.675	111		714.675	111		714.675	103
714.883	105		714.883	108		714.883	109		714.883	101
715.091	105		715.091	98		715.091	97		715.091	109
715.299	97		715.299	111		715.299	95		715.299	100
715.507	108		715.507	106		715.507	102		715.507	104
715.715	97		715.715	108		715.715	102		715.715	101
715.923	109		715.923	102		715.923	104		715.923	90
716.131	105		716.131	105		716.131	94		716.131	115
716.339	99		716.339	104		716.339	97		716.339	105
716.547	108		716.547	108		716.547	112		716.547	108
716.755	93		716.755	101		716.755	104		716.755	98
716.963	100		716.963	103		716.963	98		716.963	100
717.171	107		717.171	101		717.171	109		717.171	110
717.379	106		717.379	103		717.379	112		717.379	100
717.587	107		717.587	102		717.587	107		717.587	98
717.795	107		717.795	106		717.795	100		717.795	106
718.003	109		718.003	106		718.003	92		718.003	99
718.211	105		718.211	114		718.211	100		718.211	97
718.419	106		718.419	109		718.419	110		718.419	92
718.627	98		718.627	107		718.627	109		718.627	104
718.835	99		718.835	99		718.835	107		718.835	101
719.043	94		719.043	107		719.043	111		719.043	96
719.25	105		719.25	103		719.25	94		719.25	97
719.458	103		719.458	107		719.458	107		719.458	109
719.666	106		719.666	113		719.666	94		719.666	103
719.874	94		719.874	103		719.874	105		719.874	96
720.082	102		720.082	100		720.082	94		720.082	101
720.29	100		720.29	110		720.29	102		720.29	94
720.498	111		720.498	111		720.498	91		720.498	108
720.706	106		720.706	102		720.706	105		720.706	103
720.914	98		720.914	108		720.914	99		720.914	100
721.122	111		721.122	96		721.122	98		721.122	97
721.329	100		721.329	109		721.329	106		721.329	102
721.537	99		721.537	102		721.537	98		721.537	109
721.745	104		721.745	93		721.745	106		721.745	92
721.953	98		721.953	112		721.953	98		721.953	105
722.161	108		722.161	105		722.161	107		722.161	104
722.369	108		722.369	99		722.369	93		722.369	101
722.577	98		722.577	115		722.577	91		722.577	110
722.784	102		722.784	102		722.784	116		722.784	100
722.992	100		722.992	104		722.992	91		722.992	96
723.2	97		723.2	97		723.2	102		723.2	98
723.408	101		723.408	105		723.408	110		723.408	98
723.616	101		723.616	96		723.616	102		723.616	110
723.824	102		723.824	111		723.824	94		723.824	107
724.031	112		724.031	100		724.031	98		724.031	95
724.239	108		724.239	106		724.239	106		724.239	95
724.447	98		724.447	101		724.447	114		724.447	100
724.655	108		724.655	93		724.655	106		724.655	100
724.863	97		724.863	111		724.863	102		724.863	103
725.07	100		725.07	112		725.07	106		725.07	105
725.278	107		725.278	97		725.278	103		725.278	94
725.486	103		725.486	105		725.486	109		725.486	107
725.694	94		725.694	103		725.694	98		725.694	106
725.902	101		725.902	109		725.902	100		725.902	102
726.109	110		726.109	104		726.109	94		726.109	106
726.317	98		726.317	99		726.317	107		726.317	97
726.525	102		726.525	108		726.525	97		726.525	107
726.733	94		726.733	106		726.733	96		726.733	104
726.94	101		726.94	95		726.94	94		726.94	96
727.148	95		727.148	109		727.148	98		727.148	111
727.356	103		727.356	103		727.356	95		727.356	106
727.564	98		727.564	110		727.564	107		727.564	96
727.771	105		727.771	110		727.771	102		727.771	98
727.979	91		727.979	100		727.979	104		727.979	99
728.187	104		728.187	105		728.187	110		728.187	107
728.395	107		728.395	103		728.395	98		728.395	99
728.602	106		728.602	99		728.602	99		728.602	102
728.81	101		728.81	97		728.81	108		728.81	99
729.018	114		729.018	115		729.018	92		729.018	112
729.225	104		729.225	96		729.225	108		729.225	105
729.433	107		729.433	102		729.433	101		729.433	93
729.641	104		729.641	102		729.641	104		729.641	110
729.848	88		729.848	118		729.848	97		729.848	109
730.056	96		730.056	101		730.056	117		730.056	97
730.264	101		730.264	95		730.264	97		730.264	95
730.471	103		730.471	91		730.471	106		730.471	102
730.679	103		730.679	107		730.679	103		730.679	110
730.887	99		730.887	95		730.887	102		730.887	94
731.094	108		731.094	99		731.094	105		731.094	93
731.302	94		731.302	100		731.302	102		731.302	103
731.51	108		731.51	108		731.51	93		731.51	96
731.717	98		731.717	108		731.717	103		731.717	101
731.925	110		731.925	107		731.925	104		731.925	100
732.133	105		732.133	108		732.133	101		732.133	99
732.34	107		732.34	102		732.34	108		732.34	94
732.548	109		732.548	110		732.548	95		732.548	96
732.756	92		732.756	103		732.756	94		732.756	88
732.963	114		732.963	102		732.963	104		732.963	105
733.171	102		733.171	101		733.171	102		733.171	103
733.378	97		733.378	100		733.378	102		733.378	99
733.586	106		733.586	115		733.586	90		733.586	99
733.794	97		733.794	93		733.794	104		733.794	104
734.001	98		734.001	98		734.001	106		734.001	102
734.209	103		734.209	99		734.209	101		734.209	90
734.416	104		734.416	97		734.416	98		734.416	99
734.624	108		734.624	99		734.624	98		734.624	104
734.831	100		734.831	107		734.831	99		734.831	111
735.039	101		735.039	101		735.039	102		735.039	110
735.247	98		735.247	107		735.247	93		735.247	93
735.454	101		735.454	96		735.454	99		735.454	101
735.662	110		735.662	98		735.662	100		735.662	99
735.869	108		735.869	113		735.869	94		735.869	100
736.077	108		736.077	105		736.077	101		736.077	107
736.284	108		736.284	97		736.284	101		736.284	103
736.492	101		736.492	99		736.492	96		736.492	88
736.699	105		736.699	102		736.699	105		736.699	102
736.907	102		736.907	102		736.907	97		736.907	88
737.114	104		737.114	97		737.114	98		737.114	106
737.322	99		737.322	107		737.322	103		737.322	101
737.529	109		737.529	113		737.529	99		737.529	99
737.737	104		737.737	100		737.737	106		737.737	97
737.944	102		737.944	116		737.944	102		737.944	94
738.152	107		738.152	100		738.152	113		738.152	97
738.359	98		738.359	101		738.359	105		738.359	104
738.567	96		738.567	105		738.567	95		738.567	107
738.774	102		738.774	116		738.774	116		738.774	115
738.982	95		738.982	101		738.982	94		738.982	104
739.189	101		739.189	99		739.189	104		739.189	99
739.397	100		739.397	108		739.397	105		739.397	92
739.604	96		739.604	102		739.604	102		739.604	98
739.812	95		739.812	106		739.812	112		739.812	93
740.019	108		740.019	106		740.019	103		740.019	101
740.227	99		740.227	98		740.227	102		740.227	91
740.434	104		740.434	102		740.434	102		740.434	95
740.641	101		740.641	107		740.641	108		740.641	107
740.849	93		740.849	93		740.849	105		740.849	103
741.056	98		741.056	102		741.056	102		741.056	95
741.264	99		741.264	101		741.264	101		741.264	100
741.471	101		741.471	98		741.471	96		741.471	93
741.678	103		741.678	109		741.678	91		741.678	96
741.886	103		741.886	107		741.886	108		741.886	96
742.093	102		742.093	100		742.093	107		742.093	98
742.301	102		742.301	97		742.301	107		742.301	105
742.508	94		742.508	97		742.508	110		742.508	111
742.715	109		742.715	117		742.715	89		742.715	104
742.923	99		742.923	99		742.923	110		742.923	114
743.13	100		743.13	100		743.13	98		743.13	98
743.338	110		743.338	100		743.338	100		743.338	93
743.545	102		743.545	93		743.545	105		743.545	103
743.752	102		743.752	109		743.752	103		743.752	106
743.96	95		743.96	92		743.96	98		743.96	95
744.167	107		744.167	105		744.167	109		744.167	97
744.374	97		744.374	116		744.374	100		744.374	111
744.582	108		744.582	106		744.582	99		744.582	104
744.789	106		744.789	108		744.789	104		744.789	96
744.996	108		744.996	96		744.996	105		744.996	95
745.204	110		745.204	113		745.204	113		745.204	108
745.411	100		745.411	98		745.411	89		745.411	110
745.618	105		745.618	90		745.618	106		745.618	108
745.826	102		745.826	106		745.826	94		745.826	101
746.033	93		746.033	103		746.033	95		746.033	92
746.24	105		746.24	92		746.24	90		746.24	109
746.447	97		746.447	101		746.447	104		746.447	109
746.655	101		746.655	107		746.655	103		746.655	102
746.862	108		746.862	104		746.862	106		746.862	91
747.069	109		747.069	90		747.069	98		747.069	90
747.277	97		747.277	98		747.277	103		747.277	102
747.484	100		747.484	97		747.484	96		747.484	91
747.691	101		747.691	104		747.691	104		747.691	103
747.898	105		747.898	106		747.898	92		747.898	102
748.106	104		748.106	100		748.106	103		748.106	101
748.313	102		748.313	104		748.313	93		748.313	94
748.52	108		748.52	101		748.52	105		748.52	101
748.727	112		748.727	96		748.727	101		748.727	96
748.935	101		748.935	113		748.935	106		748.935	98
749.142	107		749.142	106		749.142	93		749.142	103
749.349	98		749.349	98		749.349	100		749.349	110
749.556	108		749.556	93		749.556	112		749.556	95
749.764	109		749.764	103		749.764	91		749.764	93
749.971	96		749.971	107		749.971	105		749.971	97
750.178	97		750.178	100		750.178	94		750.178	88
750.385	104		750.385	97		750.385	100		750.385	110
750.592	101		750.592	101		750.592	90		750.592	98
750.799	99		750.799	101		750.799	97		750.799	104
751.007	96		751.007	95		751.007	98		751.007	103
751.214	96		751.214	101		751.214	91		751.214	103
751.421	104		751.421	94		751.421	105		751.421	98
751.628	94		751.628	104		751.628	100		751.628	106
751.835	104		751.835	108		751.835	99		751.835	108
752.042	109		752.042	94		752.042	98		752.042	94
752.25	105		752.25	104		752.25	101		752.25	98
752.457	107		752.457	108		752.457	98		752.457	108
752.664	105		752.664	102		752.664	99		752.664	107
752.871	91		752.871	94		752.871	104		752.871	105
753.078	102		753.078	109		753.078	101		753.078	102
753.285	111		753.285	109		753.285	109		753.285	91
753.492	105		753.492	100		753.492	102		753.492	94
753.7	108		753.7	100		753.7	100		753.7	102
753.907	98		753.907	108		753.907	98		753.907	102
754.114	109		754.114	104		754.114	97		754.114	96
754.321	101		754.321	102		754.321	98		754.321	107
754.528	92		754.528	103		754.528	98		754.528	98
754.735	106		754.735	100		754.735	89		754.735	99
754.942	104		754.942	94		754.942	98		754.942	93
755.149	99		755.149	103		755.149	103		755.149	87
755.356	110		755.356	112		755.356	96		755.356	97
755.563	90		755.563	89		755.563	105		755.563	98
755.77	97		755.77	115		755.77	98		755.77	101
755.977	89		755.977	100		755.977	99		755.977	103
756.185	110		756.185	94		756.185	103		756.185	102
756.392	105		756.392	102		756.392	97		756.392	104
756.599	103		756.599	108		756.599	108		756.599	95
756.806	107		756.806	113		756.806	97		756.806	99
757.013	102		757.013	94		757.013	94		757.013	102
757.22	97		757.22	98		757.22	100		757.22	101
757.427	111		757.427	104		757.427	102		757.427	105
757.634	98		757.634	104		757.634	98		757.634	102
757.841	94		757.841	108		757.841	101		757.841	107
758.048	99		758.048	105		758.048	109		758.048	86
758.255	100		758.255	109		758.255	102		758.255	102
758.462	89		758.462	97		758.462	104		758.462	100
758.669	108		758.669	110		758.669	106		758.669	98
758.876	103		758.876	96		758.876	102		758.876	106
759.083	106		759.083	97		759.083	86		759.083	94
759.29	106		759.29	106		759.29	101		759.29	100
759.497	93		759.497	103		759.497	103		759.497	103
759.704	99		759.704	101		759.704	101		759.704	103
759.911	110		759.911	104		759.911	100		759.911	103
760.118	111		760.118	106		760.118	98		760.118	96
760.324	103		760.324	96		760.324	101		760.324	94
760.531	102		760.531	109		760.531	96		760.531	96
760.738	95		760.738	96		760.738	107		760.738	103
760.945	116		760.945	103		760.945	104		760.945	108
761.152	99		761.152	103		761.152	105		761.152	103
761.359	97		761.359	105		761.359	106		761.359	107
761.566	99		761.566	99		761.566	98		761.566	102
761.773	107		761.773	89		761.773	103		761.773	89
761.98	109		761.98	105		761.98	95		761.98	103
762.187	100		762.187	102		762.187	86		762.187	102
762.394	113		762.394	108		762.394	98		762.394	105
762.601	104		762.601	100		762.601	99		762.601	104
762.807	98		762.807	105		762.807	105		762.807	95
763.014	96		763.014	103		763.014	103		763.014	103
763.221	94		763.221	92		763.221	105		763.221	87
763.428	94		763.428	103		763.428	97		763.428	109
763.635	103		763.635	109		763.635	100		763.635	101
763.842	99		763.842	109		763.842	94		763.842	105
764.049	98		764.049	106		764.049	91		764.049	96
764.255	106		764.255	104		764.255	113		764.255	104
764.462	108		764.462	106		764.462	93		764.462	96
764.669	117		764.669	85		764.669	103		764.669	104
764.876	97		764.876	105		764.876	107		764.876	105
765.083	105		765.083	97		765.083	95		765.083	102
765.29	104		765.29	96		765.29	98		765.29	101
765.496	100		765.496	102		765.496	97		765.496	89
765.703	105		765.703	106		765.703	105		765.703	94
765.91	97		765.91	103		765.91	97		765.91	112
766.117	92		766.117	107		766.117	106		766.117	103
766.324	102		766.324	103		766.324	99		766.324	100
766.53	97		766.53	98		766.53	101		766.53	108
766.737	109		766.737	103		766.737	95		766.737	107
766.944	97		766.944	98		766.944	106		766.944	100
767.151	104		767.151	105		767.151	113		767.151	106
767.358	107		767.358	99		767.358	108		767.358	87
767.564	97		767.564	100		767.564	97		767.564	105
767.771	104		767.771	107		767.771	99		767.771	98
767.978	108		767.978	108		767.978	89		767.978	103
768.185	101		768.185	94		768.185	108		768.185	100
768.391	98		768.391	96		768.391	93		768.391	104
768.598	100		768.598	99		768.598	109		768.598	107
768.805	110		768.805	95		768.805	106		768.805	103
769.012	109		769.012	105		769.012	99		769.012	105
769.218	96		769.218	94		769.218	122		769.218	100
769.425	106		769.425	97		769.425	95		769.425	108
769.632	105		769.632	98		769.632	100		769.632	106
769.838	102		769.838	102		769.838	95		769.838	87
770.045	102		770.045	97		770.045	101		770.045	97
770.252	102		770.252	104		770.252	105		770.252	110
770.458	104		770.458	114		770.458	101		770.458	94
770.665	99		770.665	115		770.665	91		770.665	100
770.872	100		770.872	95		770.872	109		770.872	103
771.078	111		771.078	92		771.078	98		771.078	102
771.285	102		771.285	99		771.285	95		771.285	95
771.492	106		771.492	88		771.492	98		771.492	99
771.698	103		771.698	100		771.698	95		771.698	110
771.905	103		771.905	97		771.905	103		771.905	93
772.112	98		772.112	116		772.112	97		772.112	98
772.318	103		772.318	92		772.318	105		772.318	98
772.525	107		772.525	101		772.525	99		772.525	97
772.732	101		772.732	98		772.732	99		772.732	101
772.938	93		772.938	92		772.938	101		772.938	94
773.145	97		773.145	103		773.145	102		773.145	99
773.351	111		773.351	95		773.351	98		773.351	89
773.558	101		773.558	102		773.558	111		773.558	111
773.765	103		773.765	103		773.765	102		773.765	104
773.971	100		773.971	90		773.971	108		773.971	106
774.178	110		774.178	111		774.178	100		774.178	92
774.384	87		774.384	103		774.384	85		774.384	103
774.591	91		774.591	99		774.591	96		774.591	99
774.798	100		774.798	99		774.798	102		774.798	107
775.004	98		775.004	105		775.004	102		775.004	103
775.211	98		775.211	104		775.211	114		775.211	97
775.417	94		775.417	92		775.417	96		775.417	101
775.624	94		775.624	102		775.624	90		775.624	108
775.83	100		775.83	107		775.83	103		775.83	108
776.037	113		776.037	95		776.037	98		776.037	106
776.243	103		776.243	94		776.243	99		776.243	96
776.45	109		776.45	100		776.45	106		776.45	101
776.656	105		776.656	99		776.656	101		776.656	93
776.863	89		776.863	95		776.863	99		776.863	120
777.07	99		777.07	111		777.07	103		777.07	95
777.276	105		777.276	100		777.276	101		777.276	95
777.483	96		777.483	106		777.483	93		777.483	109
777.689	98		777.689	98		777.689	100		777.689	94
777.896	101		777.896	108		777.896	102		777.896	101
778.102	98		778.102	106		778.102	96		778.102	105
778.308	93		778.308	111		778.308	106		778.308	99
778.515	105		778.515	98		778.515	105		778.515	100
778.721	86		778.721	99		778.721	88		778.721	97
778.928	106		778.928	87		778.928	100		778.928	99
779.134	97		779.134	104		779.134	101		779.134	109
779.341	103		779.341	107		779.341	97		779.341	96
779.547	102		779.547	97		779.547	101		779.547	106
779.754	106		779.754	101		779.754	98		779.754	92
779.96	102		779.96	103		779.96	92		779.96	102
780.167	96		780.167	94		780.167	102		780.167	102
780.373	100		780.373	101		780.373	99		780.373	114
780.579	99		780.579	103		780.579	93		780.579	95
780.786	97		780.786	104		780.786	89		780.786	96
780.992	98		780.992	95		780.992	106		780.992	101
781.199	101		781.199	100		781.199	108		781.199	102
781.405	99		781.405	98		781.405	98		781.405	102
781.611	113		781.611	103		781.611	109		781.611	112
781.818	103		781.818	99		781.818	104		781.818	102
782.024	93		782.024	97		782.024	104		782.024	94
782.23	102		782.23	99		782.23	95		782.23	97
782.437	100		782.437	104		782.437	96		782.437	103
782.643	100		782.643	100		782.643	89		782.643	98
782.85	98		782.85	108		782.85	106		782.85	99
783.056	97		783.056	97		783.056	110		783.056	103
783.262	97		783.262	105		783.262	106		783.262	91
783.469	105		783.469	104		783.469	97		783.469	86
783.675	98		783.675	95		783.675	95		783.675	99
783.881	108		783.881	92		783.881	97		783.881	95
784.088	105		784.088	110		784.088	98		784.088	102
784.294	101		784.294	93		784.294	107		784.294	93
784.5	97		784.5	96		784.5	103		784.5	109
784.707	99		784.707	105		784.707	96		784.707	100
784.913	105		784.913	98		784.913	96		784.913	100
785.119	96		785.119	96		785.119	112		785.119	100
785.325	94		785.325	99		785.325	102		785.325	99
785.532	98		785.532	97		785.532	105		785.532	98
785.738	103		785.738	107		785.738	100		785.738	103
785.944	98		785.944	98		785.944	93		785.944	95
786.15	112		786.15	104		786.15	94		786.15	99
786.357	102		786.357	110		786.357	103		786.357	109
786.563	104		786.563	103		786.563	111		786.563	93
786.769	96		786.769	107		786.769	98		786.769	99
786.976	100		786.976	102		786.976	96		786.976	97
787.182	93		787.182	104		787.182	100		787.182	91
787.388	102		787.388	108		787.388	107		787.388	95
787.594	96		787.594	99		787.594	89		787.594	88
787.8	99		787.8	86		787.8	109		787.8	114
788.007	99		788.007	98		788.007	90		788.007	110
788.213	98		788.213	107		788.213	98		788.213	103
788.419	97		788.419	102		788.419	104		788.419	103
788.625	97		788.625	100		788.625	101		788.625	104
788.831	98		788.831	115		788.831	89		788.831	101
789.038	99		789.038	104		789.038	112		789.038	102
789.244	108		789.244	97		789.244	101		789.244	101
789.45	94		789.45	102		789.45	100		789.45	91
789.656	97		789.656	103		789.656	97		789.656	103
789.862	94		789.862	95		789.862	92		789.862	100
790.068	93		790.068	87		790.068	103		790.068	103
790.275	101		790.275	101		790.275	96		790.275	93
790.481	98		790.481	101		790.481	101		790.481	105
790.687	110		790.687	99		790.687	97		790.687	100
790.893	95		790.893	97		790.893	101		790.893	94
791.099	97		791.099	96		791.099	103		791.099	96
791.305	89		791.305	95		791.305	93		791.305	96
791.511	102		791.511	108		791.511	103		791.511	102
791.717	105		791.717	98		791.717	98		791.717	103
791.924	105		791.924	108		791.924	95		791.924	96
792.13	96		792.13	108		792.13	105		792.13	104
792.336	94		792.336	97		792.336	100		792.336	101
792.542	108		792.542	99		792.542	103		792.542	108
792.748	111		792.748	106		792.748	104		792.748	101
792.954	90		792.954	113		792.954	99		792.954	95
793.16	104		793.16	98		793.16	108		793.16	105
793.366	103		793.366	99		793.366	88		793.366	110
793.572	96		793.572	102		793.572	100		793.572	93
793.778	100		793.778	114		793.778	96		793.778	98
793.984	94		793.984	107		793.984	100		793.984	95
794.19	101		794.19	91		794.19	98		794.19	94
794.396	99		794.396	108		794.396	89		794.396	114
794.602	116		794.602	98		794.602	97		794.602	93
794.808	100		794.808	91		794.808	108		794.808	90
795.014	104		795.014	99		795.014	104		795.014	106
795.22	94		795.22	92		795.22	96		795.22	104
795.426	105		795.426	101		795.426	96		795.426	103
795.632	95		795.632	100		795.632	101		795.632	87
795.838	105		795.838	100		795.838	100		795.838	108
796.044	85		796.044	101		796.044	87		796.044	101
796.25	96		796.25	106		796.25	92		796.25	99
796.456	93		796.456	92		796.456	106		796.456	97
796.662	109		796.662	101		796.662	98		796.662	94
796.868	100		796.868	102		796.868	99		796.868	108
797.074	99		797.074	97		797.074	100		797.074	95
797.28	101		797.28	111		797.28	104		797.28	109
797.486	94		797.486	97		797.486	102		797.486	98
797.692	99		797.692	101		797.692	104		797.692	97
797.898	98		797.898	103		797.898	99		797.898	96
798.104	101		798.104	95		798.104	98		798.104	99
798.31	104		798.31	104		798.31	91		798.31	94
798.516	105		798.516	107		798.516	99		798.516	93
798.722	98		798.722	97		798.722	105		798.722	101
798.928	103		798.928	110		798.928	108		798.928	99
799.134	97		799.134	93		799.134	93		799.134	110
799.34	106		799.34	108		799.34	106		799.34	105
799.545	90		799.545	102		799.545	100		799.545	107
799.751	100		799.751	99		799.751	100		799.751	101
799.957	107		799.957	98		799.957	101		799.957	98
800.163	95		800.163	98		800.163	96		800.163	93
800.369	109		800.369	94		800.369	99		800.369	97
800.575	103		800.575	101		800.575	99		800.575	98
800.781	97		800.781	103		800.781	96		800.781	101
800.986	101		800.986	106		800.986	107		800.986	100
801.192	103		801.192	104		801.192	98		801.192	96
801.398	107		801.398	92		801.398	96		801.398	112
801.604	96		801.604	105		801.604	106		801.604	89
801.81	103		801.81	100		801.81	87		801.81	97
802.016	99		802.016	92		802.016	105		802.016	103
802.221	92		802.221	106		802.221	100		802.221	105
802.427	97		802.427	99		802.427	98		802.427	99
802.633	97		802.633	107		802.633	101		802.633	99
802.839	95		802.839	91		802.839	103		802.839	109
803.045	102		803.045	99		803.045	96		803.045	105
803.25	98		803.25	107		803.25	92		803.25	85
803.456	97		803.456	106		803.456	104		803.456	98
803.662	100		803.662	95		803.662	104		803.662	106
803.868	105		803.868	93		803.868	101		803.868	99
804.073	98		804.073	101		804.073	106		804.073	101
804.279	110		804.279	102		804.279	99		804.279	89
804.485	95		804.485	107		804.485	91		804.485	105
804.691	101		804.691	101		804.691	105		804.691	89
804.896	99		804.896	96		804.896	102		804.896	98
805.102	103		805.102	100		805.102	107		805.102	112
805.308	94		805.308	99		805.308	95		805.308	89
805.514	101		805.514	102		805.514	100		805.514	98
805.719	93		805.719	99		805.719	96		805.719	107
805.925	104		805.925	100		805.925	98		805.925	103
806.131	99		806.131	97		806.131	111		806.131	112
806.336	97		806.336	113		806.336	106		806.336	100
806.542	108		806.542	95		806.542	105		806.542	97
806.748	101		806.748	98		806.748	96		806.748	96
806.953	104		806.953	98		806.953	103		806.953	98
807.159	99		807.159	112		807.159	102		807.159	100
807.365	100		807.365	93		807.365	100		807.365	108
807.57	110		807.57	104		807.57	100		807.57	96
807.776	106		807.776	95		807.776	107		807.776	107
807.982	98		807.982	107		807.982	111		807.982	95
808.187	102		808.187	112		808.187	103		808.187	103
808.393	93		808.393	104		808.393	112		808.393	106
808.599	95		808.599	93		808.599	88		808.599	97
808.804	103		808.804	105		808.804	119		808.804	100
809.01	99		809.01	102		809.01	101		809.01	98
809.215	103		809.215	98		809.215	90		809.215	99
809.421	102		809.421	99		809.421	99		809.421	103
809.627	103		809.627	109		809.627	93		809.627	102
809.832	103		809.832	105		809.832	100		809.832	89
810.038	102		810.038	101		810.038	101		810.038	104
810.243	104		810.243	97		810.243	101		810.243	96
810.449	89		810.449	106		810.449	96		810.449	94
810.655	107		810.655	105		810.655	104		810.655	102
810.86	104		810.86	96		810.86	93		810.86	106
811.066	94		811.066	106		811.066	101		811.066	98
811.271	110		811.271	98		811.271	99		811.271	100
811.477	97		811.477	103		811.477	103		811.477	97
811.682	103		811.682	102		811.682	100		811.682	92
811.888	107		811.888	106		811.888	102		811.888	104
812.093	104		812.093	94		812.093	94		812.093	99
812.299	108		812.299	109		812.299	104		812.299	90
812.504	87		812.504	103		812.504	104		812.504	106
812.71	97		812.71	99		812.71	92		812.71	99
812.915	100		812.915	93		812.915	106		812.915	100
813.121	106		813.121	102		813.121	96		813.121	97
813.326	107		813.326	96		813.326	93		813.326	97
813.532	104		813.532	107		813.532	108		813.532	97
813.737	108		813.737	99		813.737	103		813.737	99
813.943	104		813.943	100		813.943	92		813.943	94
814.148	107		814.148	106		814.148	109		814.148	104
814.354	94		814.354	98		814.354	101		814.354	105
814.559	104		814.559	96		814.559	110		814.559	94
814.765	105		814.765	101		814.765	105		814.765	105
814.97	96		814.97	96		814.97	96		814.97	91
815.175	112		815.175	98		815.175	100		815.175	104
815.381	103		815.381	97		815.381	95		815.381	100
815.586	110		815.586	99		815.586	97		815.586	97
815.792	105		815.792	101		815.792	94		815.792	93
815.997	102		815.997	101		815.997	105		815.997	96
816.203	102		816.203	97		816.203	113		816.203	102
816.408	95		816.408	99		816.408	92		816.408	109
816.613	94		816.613	98		816.613	99		816.613	106
816.819	104		816.819	100		816.819	103		816.819	105
817.024	92		817.024	102		817.024	109		817.024	98
817.229	100		817.229	98		817.229	103		817.229	99
817.435	108		817.435	91		817.435	97		817.435	109
817.64	108		817.64	99		817.64	103		817.64	108
817.846	91		817.846	97		817.846	103		817.846	109
818.051	96		818.051	109		818.051	90		818.051	103
818.256	103		818.256	98		818.256	98		818.256	98
818.462	99		818.462	94		818.462	99		818.462	93
818.667	97		818.667	101		818.667	94		818.667	97
818.872	92		818.872	102		818.872	107		818.872	109
