# Supplementary material for: Investigating dye performance and crosstalk in fluorescence enabled bioimaging using a model system
Source: PLoS One. 2017 Nov 27;12(11):e0188359. doi: 10.1371/journal.pone.0188359 (PMC5703511; doi:10.1371/journal.pone.0188359)
Supplement: S3 File — (ZIP) [file pone.0188359.s003.zip › Files/S4_Zeolite.xlsx]

## Sheet: Sheet1
S4_Tb_465_x5y10			S4_Tb_488_x6y10			S4_Tb_560_x4y4			S4_Tb_633_x7y3			S4_Eu_465_x5y10			S4_Eu_488_x1y9			S4_Eu_560_x1y6			S4_Eu_633_x7y3
Wavelengt (nm)	CCD Counts		Wavelengt (nm)	CCD Counts		Wavelengt (nm)	CCD Counts		Wavelengt (nm)	CCD Counts		Wavelengt (nm)	CCD Counts		Wavelengt (nm)	CCD Counts		Wavelengt (nm)	CCD Counts		Wavelengt (nm)	CCD Counts
539.719	97		539.719	106		539.719	97		539.719	97		539.719	92		539.719	99		539.719	92		539.719	99
539.93	94		539.93	109		539.93	101		539.93	95		539.93	104		539.93	110		539.93	95		539.93	92
540.14	119		540.14	104		540.14	100		540.14	108		540.14	109		540.14	103		540.14	108		540.14	106
540.351	103		540.351	102		540.351	102		540.351	103		540.351	107		540.351	103		540.351	101		540.351	113
540.562	107		540.562	106		540.562	98		540.562	111		540.562	101		540.562	92		540.562	94		540.562	95
540.772	95		540.772	109		540.772	105		540.772	99		540.772	109		540.772	104		540.772	96		540.772	90
540.983	101		540.983	122		540.983	104		540.983	105		540.983	98		540.983	106		540.983	96		540.983	103
541.194	109		541.194	110		541.194	96		541.194	100		541.194	111		541.194	106		541.194	94		541.194	102
541.404	116		541.404	105		541.404	97		541.404	93		541.404	112		541.404	107		541.404	101		541.404	103
541.615	101		541.615	133		541.615	99		541.615	96		541.615	116		541.615	112		541.615	97		541.615	105
541.826	118		541.826	156		541.826	111		541.826	106		541.826	123		541.826	119		541.826	92		541.826	96
542.036	149		542.036	234		542.036	95		542.036	93		542.036	140		542.036	144		542.036	103		542.036	107
542.247	175		542.247	349		542.247	108		542.247	108		542.247	185		542.247	192		542.247	93		542.247	103
542.457	292		542.457	568		542.457	82		542.457	99		542.457	240		542.457	256		542.457	106		542.457	96
542.668	404		542.668	858		542.668	97		542.668	94		542.668	345		542.668	370		542.668	95		542.668	92
542.879	561		542.879	1306		542.879	91		542.879	93		542.879	530		542.879	539		542.879	110		542.879	104
543.089	738		543.089	1649		543.089	107		543.089	95		543.089	742		543.089	797		543.089	109		543.089	103
543.3	975		543.3	2145		543.3	100		543.3	104		543.3	943		543.3	932		543.3	97		543.3	103
543.511	1144		543.511	2370		543.511	96		543.511	94		543.511	1193		543.511	1183		543.511	100		543.511	101
543.721	1330		543.721	2701		543.721	94		543.721	104		543.721	1304		543.721	1343		543.721	92		543.721	101
543.932	1378		543.932	2847		543.932	103		543.932	102		543.932	1318		543.932	1476		543.932	94		543.932	101
544.142	1363		544.142	2744		544.142	99		544.142	101		544.142	1336		544.142	1487		544.142	88		544.142	98
544.353	1380		544.353	2860		544.353	101		544.353	102		544.353	1324		544.353	1476		544.353	106		544.353	92
544.564	1314		544.564	2780		544.564	102		544.564	100		544.564	1377		544.564	1473		544.564	96		544.564	100
544.774	1400		544.774	2783		544.774	103		544.774	97		544.774	1387		544.774	1493		544.774	103		544.774	107
544.985	1393		544.985	2805		544.985	94		544.985	98		544.985	1420		544.985	1496		544.985	93		544.985	100
545.195	1452		545.195	2919		545.195	100		545.195	103		545.195	1390		545.195	1408		545.195	95		545.195	104
545.406	1383		545.406	2882		545.406	98		545.406	102		545.406	1390		545.406	1507		545.406	103		545.406	95
545.617	1474		545.617	2817		545.617	89		545.617	101		545.617	1393		545.617	1493		545.617	95		545.617	98
545.827	1352		545.827	2802		545.827	104		545.827	93		545.827	1353		545.827	1492		545.827	108		545.827	95
546.038	1324		546.038	2791		546.038	101		546.038	90		546.038	1443		546.038	1441		546.038	102		546.038	97
546.248	1377		546.248	2808		546.248	98		546.248	108		546.248	1389		546.248	1463		546.248	97		546.248	100
546.459	1428		546.459	2797		546.459	100		546.459	97		546.459	1364		546.459	1459		546.459	104		546.459	96
546.67	1423		546.67	2823		546.67	101		546.67	102		546.67	1377		546.67	1475		546.67	100		546.67	109
546.88	1475		546.88	2815		546.88	96		546.88	102		546.88	1375		546.88	1464		546.88	100		546.88	102
547.091	1398		547.091	2866		547.091	100		547.091	100		547.091	1294		547.091	1468		547.091	94		547.091	105
547.301	1438		547.301	2882		547.301	119		547.301	97		547.301	1500		547.301	1385		547.301	96		547.301	101
547.512	1385		547.512	2883		547.512	111		547.512	94		547.512	1393		547.512	1394		547.512	108		547.512	96
547.722	1353		547.722	2701		547.722	99		547.722	99		547.722	1398		547.722	1406		547.722	104		547.722	96
547.933	1418		547.933	2696		547.933	99		547.933	103		547.933	1388		547.933	1442		547.933	109		547.933	101
548.144	1423		548.144	2572		548.144	96		548.144	107		548.144	1395		548.144	1543		548.144	86		548.144	99
548.354	1377		548.354	2626		548.354	107		548.354	89		548.354	1387		548.354	1452		548.354	105		548.354	92
548.565	1416		548.565	2548		548.565	93		548.565	100		548.565	1433		548.565	1444		548.565	101		548.565	103
548.775	1402		548.775	2431		548.775	105		548.775	93		548.775	1383		548.775	1475		548.775	103		548.775	97
548.986	1352		548.986	2467		548.986	92		548.986	99		548.986	1355		548.986	1468		548.986	98		548.986	98
549.196	1378		549.196	2364		549.196	100		549.196	95		549.196	1400		549.196	1396		549.196	103		549.196	102
549.407	1368		549.407	2330		549.407	98		549.407	88		549.407	1349		549.407	1442		549.407	110		549.407	100
549.618	1415		549.618	2321		549.618	108		549.618	95		549.618	1344		549.618	1496		549.618	101		549.618	103
549.828	1333		549.828	2202		549.828	99		549.828	96		549.828	1394		549.828	1354		549.828	95		549.828	99
550.039	1429		550.039	2120		550.039	110		550.039	106		550.039	1343		550.039	1434		550.039	100		550.039	98
550.249	1388		550.249	2025		550.249	91		550.249	92		550.249	1389		550.249	1423		550.249	112		550.249	104
550.46	1395		550.46	1946		550.46	108		550.46	81		550.46	1371		550.46	1375		550.46	107		550.46	101
550.67	1358		550.67	1819		550.67	106		550.67	96		550.67	1362		550.67	1402		550.67	102		550.67	103
550.881	1381		550.881	1836		550.881	98		550.881	102		550.881	1311		550.881	1405		550.881	104		550.881	101
551.091	1370		551.091	1814		551.091	101		551.091	88		551.091	1353		551.091	1380		551.091	93		551.091	93
551.302	1384		551.302	1830		551.302	100		551.302	97		551.302	1342		551.302	1403		551.302	98		551.302	105
551.513	1339		551.513	1707		551.513	99		551.513	97		551.513	1372		551.513	1414		551.513	99		551.513	98
551.723	1335		551.723	1665		551.723	102		551.723	96		551.723	1392		551.723	1389		551.723	99		551.723	96
551.934	1308		551.934	1664		551.934	101		551.934	98		551.934	1262		551.934	1450		551.934	104		551.934	98
552.144	1384		552.144	1587		552.144	100		552.144	93		552.144	1305		552.144	1276		552.144	108		552.144	94
552.355	1361		552.355	1530		552.355	89		552.355	95		552.355	1364		552.355	1395		552.355	97		552.355	95
552.565	1378		552.565	1502		552.565	106		552.565	98		552.565	1357		552.565	1443		552.565	96		552.565	99
552.776	1333		552.776	1399		552.776	107		552.776	99		552.776	1329		552.776	1352		552.776	107		552.776	103
552.986	1326		552.986	1407		552.986	100		552.986	109		552.986	1365		552.986	1350		552.986	101		552.986	106
553.197	1376		553.197	1441		553.197	99		553.197	91		553.197	1294		553.197	1325		553.197	100		553.197	101
553.407	1367		553.407	1378		553.407	93		553.407	92		553.407	1345		553.407	1317		553.407	98		553.407	104
553.618	1342		553.618	1411		553.618	101		553.618	88		553.618	1341		553.618	1331		553.618	105		553.618	101
553.828	1309		553.828	1405		553.828	105		553.828	105		553.828	1349		553.828	1315		553.828	96		553.828	101
554.039	1411		554.039	1334		554.039	97		554.039	105		554.039	1369		554.039	1267		554.039	97		554.039	109
554.249	1353		554.249	1246		554.249	94		554.249	97		554.249	1275		554.249	1290		554.249	93		554.249	97
554.46	1335		554.46	1261		554.46	107		554.46	107		554.46	1351		554.46	1288		554.46	102		554.46	106
554.671	1338		554.671	1252		554.671	106		554.671	102		554.671	1297		554.671	1281		554.671	97		554.671	104
554.881	1316		554.881	1256		554.881	106		554.881	100		554.881	1298		554.881	1322		554.881	105		554.881	108
555.092	1375		555.092	1229		555.092	98		555.092	90		555.092	1301		555.092	1362		555.092	105		555.092	104
555.302	1356		555.302	1204		555.302	114		555.302	99		555.302	1367		555.302	1319		555.302	96		555.302	99
555.513	1335		555.513	1138		555.513	107		555.513	99		555.513	1379		555.513	1298		555.513	100		555.513	94
555.723	1335		555.723	1162		555.723	102		555.723	91		555.723	1325		555.723	1310		555.723	101		555.723	108
555.934	1342		555.934	1127		555.934	104		555.934	100		555.934	1303		555.934	1322		555.934	99		555.934	88
556.144	1338		556.144	1169		556.144	101		556.144	102		556.144	1299		556.144	1324		556.144	99		556.144	112
556.355	1294		556.355	1092		556.355	105		556.355	101		556.355	1297		556.355	1280		556.355	104		556.355	103
556.565	1310		556.565	1105		556.565	98		556.565	94		556.565	1270		556.565	1296		556.565	101		556.565	100
556.776	1325		556.776	1134		556.776	105		556.776	108		556.776	1341		556.776	1251		556.776	107		556.776	98
556.986	1365		556.986	1155		556.986	107		556.986	105		556.986	1237		556.986	1280		556.986	101		556.986	105
557.197	1286		557.197	1163		557.197	95		557.197	97		557.197	1256		557.197	1277		557.197	102		557.197	108
557.407	1290		557.407	1106		557.407	106		557.407	105		557.407	1287		557.407	1351		557.407	96		557.407	101
557.618	1378		557.618	1057		557.618	95		557.618	92		557.618	1213		557.618	1295		557.618	93		557.618	107
557.828	1304		557.828	1105		557.828	99		557.828	98		557.828	1316		557.828	1266		557.828	98		557.828	100
558.038	1317		558.038	1079		558.038	100		558.038	101		558.038	1203		558.038	1299		558.038	113		558.038	97
558.249	1323		558.249	1112		558.249	102		558.249	105		558.249	1308		558.249	1240		558.249	98		558.249	104
558.459	1302		558.459	1128		558.459	103		558.459	105		558.459	1233		558.459	1272		558.459	95		558.459	91
558.67	1268		558.67	1087		558.67	101		558.67	106		558.67	1262		558.67	1216		558.67	104		558.67	102
558.88	1261		558.88	1091		558.88	106		558.88	102		558.88	1229		558.88	1254		558.88	109		558.88	102
559.091	1260		559.091	1056		559.091	97		559.091	108		559.091	1212		559.091	1236		559.091	96		559.091	109
559.301	1227		559.301	1050		559.301	103		559.301	98		559.301	1191		559.301	1242		559.301	104		559.301	101
559.512	1301		559.512	1067		559.512	98		559.512	97		559.512	1219		559.512	1188		559.512	105		559.512	109
559.722	1260		559.722	1060		559.722	105		559.722	98		559.722	1222		559.722	1258		559.722	96		559.722	108
559.933	1201		559.933	1102		559.933	95		559.933	108		559.933	1203		559.933	1175		559.933	100		559.933	103
560.143	1267		560.143	1073		560.143	103		560.143	104		560.143	1191		560.143	1139		560.143	103		560.143	98
560.354	1262		560.354	1029		560.354	98		560.354	109		560.354	1247		560.354	1149		560.354	113		560.354	91
560.564	1252		560.564	1009		560.564	99		560.564	101		560.564	1232		560.564	1181		560.564	92		560.564	107
560.775	1233		560.775	1039		560.775	102		560.775	96		560.775	1252		560.775	1243		560.775	107		560.775	108
560.985	1235		560.985	1014		560.985	99		560.985	104		560.985	1183		560.985	1167		560.985	98		560.985	98
561.196	1190		561.196	1026		561.196	102		561.196	99		561.196	1274		561.196	1226		561.196	109		561.196	106
561.406	1269		561.406	999		561.406	102		561.406	110		561.406	1164		561.406	1170		561.406	102		561.406	96
561.616	1199		561.616	1014		561.616	103		561.616	96		561.616	1205		561.616	1171		561.616	107		561.616	105
561.827	1238		561.827	976		561.827	91		561.827	92		561.827	1153		561.827	1172		561.827	112		561.827	104
562.037	1142		562.037	1008		562.037	101		562.037	91		562.037	1158		562.037	1112		562.037	98		562.037	92
562.248	1143		562.248	1013		562.248	116		562.248	99		562.248	1159		562.248	1153		562.248	97		562.248	93
562.458	1182		562.458	1017		562.458	103		562.458	93		562.458	1191		562.458	1100		562.458	108		562.458	105
562.669	1183		562.669	981		562.669	98		562.669	97		562.669	1123		562.669	1161		562.669	94		562.669	103
562.879	1110		562.879	1034		562.879	100		562.879	98		562.879	1127		562.879	1197		562.879	96		562.879	96
563.089	1219		563.089	1008		563.089	91		563.089	96		563.089	1144		563.089	1136		563.089	101		563.089	96
563.3	1252		563.3	982		563.3	108		563.3	97		563.3	1157		563.3	1105		563.3	100		563.3	94
563.51	1186		563.51	982		563.51	107		563.51	94		563.51	1153		563.51	1185		563.51	97		563.51	100
563.721	1116		563.721	988		563.721	97		563.721	97		563.721	1112		563.721	1149		563.721	96		563.721	99
563.931	1163		563.931	927		563.931	96		563.931	100		563.931	1165		563.931	1128		563.931	101		563.931	98
564.142	1187		564.142	997		564.142	105		564.142	112		564.142	1177		564.142	1123		564.142	104		564.142	104
564.352	1166		564.352	967		564.352	104		564.352	94		564.352	1115		564.352	1103		564.352	102		564.352	96
564.562	1164		564.562	1005		564.562	102		564.562	99		564.562	1139		564.562	1148		564.562	92		564.562	103
564.773	1146		564.773	982		564.773	109		564.773	101		564.773	1116		564.773	1141		564.773	104		564.773	102
564.983	1153		564.983	961		564.983	104		564.983	98		564.983	1124		564.983	1108		564.983	88		564.983	107
565.194	1182		565.194	955		565.194	96		565.194	93		565.194	1113		565.194	1124		565.194	98		565.194	100
565.404	1065		565.404	988		565.404	105		565.404	96		565.404	1135		565.404	1175		565.404	96		565.404	89
565.615	1191		565.615	938		565.615	103		565.615	90		565.615	1135		565.615	1140		565.615	94		565.615	102
565.825	1127		565.825	985		565.825	100		565.825	102		565.825	1106		565.825	1079		565.825	99		565.825	97
566.035	1136		566.035	897		566.035	110		566.035	95		566.035	1110		566.035	1062		566.035	95		566.035	101
566.246	1079		566.246	959		566.246	89		566.246	106		566.246	1090		566.246	1110		566.246	88		566.246	103
566.456	1074		566.456	940		566.456	102		566.456	96		566.456	1145		566.456	1035		566.456	94		566.456	103
566.667	1144		566.667	921		566.667	121		566.667	99		566.667	929		566.667	1079		566.667	101		566.667	103
566.877	1114		566.877	882		566.877	84		566.877	109		566.877	1115		566.877	1073		566.877	108		566.877	93
567.087	1044		567.087	907		567.087	85		567.087	85		567.087	1053		567.087	1056		567.087	106		567.087	98
567.298	1040		567.298	910		567.298	101		567.298	101		567.298	1066		567.298	1053		567.298	98		567.298	109
567.508	1041		567.508	923		567.508	99		567.508	87		567.508	1055		567.508	1111		567.508	105		567.508	97
567.718	1056		567.718	883		567.718	112		567.718	111		567.718	1035		567.718	1026		567.718	91		567.718	104
567.929	1133		567.929	871		567.929	90		567.929	92		567.929	1046		567.929	1020		567.929	96		567.929	96
568.139	1067		568.139	883		568.139	105		568.139	103		568.139	1058		568.139	1038		568.139	110		568.139	106
568.35	1109		568.35	873		568.35	98		568.35	111		568.35	1070		568.35	995		568.35	99		568.35	104
568.56	1024		568.56	871		568.56	110		568.56	97		568.56	1005		568.56	1067		568.56	110		568.56	96
568.77	1059		568.77	892		568.77	102		568.77	95		568.77	1000		568.77	1001		568.77	99		568.77	89
568.981	1083		568.981	865		568.981	101		568.981	107		568.981	1042		568.981	1059		568.981	101		568.981	97
569.191	1075		569.191	880		569.191	103		569.191	106		569.191	1009		569.191	1044		569.191	98		569.191	100
569.401	1068		569.401	905		569.401	111		569.401	110		569.401	1054		569.401	1064		569.401	101		569.401	99
569.612	1145		569.612	877		569.612	90		569.612	110		569.612	1054		569.612	1040		569.612	102		569.612	91
569.822	1066		569.822	864		569.822	99		569.822	106		569.822	1041		569.822	1025		569.822	99		569.822	98
570.033	1085		570.033	888		570.033	104		570.033	105		570.033	1026		570.033	993		570.033	98		570.033	102
570.243	995		570.243	888		570.243	96		570.243	89		570.243	1001		570.243	973		570.243	99		570.243	101
570.453	1056		570.453	922		570.453	100		570.453	102		570.453	971		570.453	963		570.453	92		570.453	94
570.664	1053		570.664	865		570.664	103		570.664	100		570.664	1015		570.664	1012		570.664	97		570.664	96
570.874	996		570.874	851		570.874	101		570.874	106		570.874	976		570.874	1025		570.874	104		570.874	101
571.084	1058		571.084	855		571.084	94		571.084	101		571.084	988		571.084	980		571.084	97		571.084	108
571.295	982		571.295	894		571.295	104		571.295	104		571.295	991		571.295	981		571.295	102		571.295	104
571.505	1073		571.505	838		571.505	85		571.505	95		571.505	1015		571.505	1002		571.505	97		571.505	90
571.715	1054		571.715	852		571.715	104		571.715	102		571.715	979		571.715	986		571.715	99		571.715	102
571.926	975		571.926	886		571.926	92		571.926	104		571.926	950		571.926	972		571.926	100		571.926	102
572.136	996		572.136	818		572.136	92		572.136	100		572.136	970		572.136	1017		572.136	104		572.136	104
572.346	986		572.346	813		572.346	101		572.346	110		572.346	1004		572.346	998		572.346	100		572.346	91
572.557	1005		572.557	835		572.557	99		572.557	100		572.557	1001		572.557	929		572.557	99		572.557	99
572.767	1006		572.767	846		572.767	100		572.767	89		572.767	1020		572.767	926		572.767	97		572.767	99
572.977	984		572.977	857		572.977	98		572.977	102		572.977	950		572.977	961		572.977	92		572.977	111
573.188	982		573.188	882		573.188	96		573.188	107		573.188	996		573.188	1007		573.188	104		573.188	103
573.398	987		573.398	840		573.398	105		573.398	106		573.398	959		573.398	911		573.398	95		573.398	102
573.608	1018		573.608	876		573.608	96		573.608	97		573.608	905		573.608	943		573.608	93		573.608	98
573.819	955		573.819	843		573.819	104		573.819	100		573.819	982		573.819	989		573.819	99		573.819	113
574.029	980		574.029	831		574.029	101		574.029	95		574.029	970		574.029	934		574.029	93		574.029	104
574.239	984		574.239	817		574.239	105		574.239	96		574.239	965		574.239	944		574.239	104		574.239	98
574.45	900		574.45	848		574.45	93		574.45	101		574.45	913		574.45	910		574.45	92		574.45	91
574.66	979		574.66	803		574.66	97		574.66	106		574.66	925		574.66	880		574.66	96		574.66	111
574.87	982		574.87	827		574.87	90		574.87	102		574.87	916		574.87	872		574.87	95		574.87	97
575.081	892		575.081	835		575.081	99		575.081	105		575.081	916		575.081	953		575.081	103		575.081	99
575.291	950		575.291	810		575.291	107		575.291	101		575.291	925		575.291	848		575.291	102		575.291	102
575.501	1002		575.501	797		575.501	99		575.501	99		575.501	904		575.501	852		575.501	103		575.501	92
575.711	960		575.711	808		575.711	117		575.711	111		575.711	861		575.711	922		575.711	104		575.711	110
575.922	888		575.922	821		575.922	94		575.922	96		575.922	933		575.922	943		575.922	91		575.922	102
576.132	932		576.132	819		576.132	105		576.132	90		576.132	839		576.132	885		576.132	101		576.132	92
576.342	889		576.342	781		576.342	101		576.342	103		576.342	909		576.342	907		576.342	106		576.342	99
576.553	949		576.553	848		576.553	102		576.553	101		576.553	899		576.553	868		576.553	94		576.553	96
576.763	934		576.763	791		576.763	100		576.763	93		576.763	877		576.763	927		576.763	107		576.763	99
576.973	970		576.973	843		576.973	103		576.973	98		576.973	897		576.973	890		576.973	98		576.973	111
577.184	905		577.184	904		577.184	101		577.184	107		577.184	868		577.184	882		577.184	100		577.184	94
577.394	952		577.394	831		577.394	101		577.394	93		577.394	871		577.394	889		577.394	109		577.394	111
577.604	949		577.604	892		577.604	96		577.604	105		577.604	920		577.604	900		577.604	103		577.604	101
577.814	962		577.814	836		577.814	103		577.814	94		577.814	875		577.814	879		577.814	107		577.814	99
578.025	899		578.025	846		578.025	98		578.025	109		578.025	893		578.025	853		578.025	105		578.025	102
578.235	900		578.235	842		578.235	99		578.235	104		578.235	893		578.235	837		578.235	100		578.235	99
578.445	957		578.445	848		578.445	96		578.445	105		578.445	928		578.445	844		578.445	100		578.445	107
578.655	887		578.655	914		578.655	105		578.655	96		578.655	1035		578.655	859		578.655	100		578.655	99
578.866	879		578.866	874		578.866	93		578.866	105		578.866	1135		578.866	893		578.866	99		578.866	96
579.076	886		579.076	893		579.076	101		579.076	97		579.076	1215		579.076	893		579.076	113		579.076	98
579.286	912		579.286	860		579.286	112		579.286	84		579.286	1191		579.286	829		579.286	134		579.286	102
579.496	870		579.496	959		579.496	124		579.496	102		579.496	1044		579.496	890		579.496	153		579.496	109
579.707	882		579.707	860		579.707	139		579.707	99		579.707	909		579.707	844		579.707	211		579.707	94
579.917	912		579.917	904		579.917	153		579.917	96		579.917	944		579.917	813		579.917	287		579.917	98
580.127	899		580.127	933		580.127	170		580.127	108		580.127	832		580.127	852		580.127	313		580.127	104
580.337	939		580.337	892		580.337	184		580.337	98		580.337	879		580.337	800		580.337	371		580.337	95
580.548	875		580.548	884		580.548	184		580.548	95		580.548	870		580.548	852		580.548	389		580.548	107
580.758	866		580.758	1010		580.758	186		580.758	102		580.758	846		580.758	891		580.758	396		580.758	104
580.968	869		580.968	1003		580.968	198		580.968	99		580.968	875		580.968	825		580.968	397		580.968	102
581.178	866		581.178	959		581.178	195		581.178	93		581.178	856		581.178	864		581.178	437		581.178	106
581.389	858		581.389	959		581.389	212		581.389	102		581.389	881		581.389	861		581.389	399		581.389	96
581.599	896		581.599	1050		581.599	186		581.599	109		581.599	849		581.599	825		581.599	422		581.599	107
581.809	903		581.809	1010		581.809	212		581.809	105		581.809	819		581.809	827		581.809	438		581.809	113
582.019	821		582.019	1039		582.019	187		582.019	106		582.019	816		582.019	805		582.019	446		582.019	99
582.23	861		582.23	1021		582.23	212		582.23	94		582.23	836		582.23	812		582.23	429		582.23	102
582.44	874		582.44	1010		582.44	223		582.44	93		582.44	831		582.44	812		582.44	465		582.44	97
582.65	887		582.65	1118		582.65	229		582.65	112		582.65	861		582.65	822		582.65	470		582.65	97
582.86	859		582.86	1086		582.86	194		582.86	98		582.86	867		582.86	826		582.86	445		582.86	98
583.071	803		583.071	1122		583.071	212		583.071	103		583.071	757		583.071	827		583.071	453		583.071	99
583.281	845		583.281	1107		583.281	211		583.281	97		583.281	799		583.281	835		583.281	451		583.281	102
583.491	812		583.491	1051		583.491	202		583.491	95		583.491	842		583.491	856		583.491	452		583.491	94
583.701	871		583.701	1098		583.701	196		583.701	107		583.701	844		583.701	823		583.701	440		583.701	103
583.911	835		583.911	1049		583.911	212		583.911	96		583.911	810		583.911	749		583.911	438		583.911	96
584.122	810		584.122	1124		584.122	232		584.122	95		584.122	807		584.122	749		584.122	484		584.122	99
584.332	843		584.332	1074		584.332	229		584.332	95		584.332	822		584.332	843		584.332	464		584.332	108
584.542	798		584.542	1113		584.542	223		584.542	103		584.542	822		584.542	800		584.542	479		584.542	99
584.752	893		584.752	1061		584.752	215		584.752	99		584.752	794		584.752	825		584.752	496		584.752	104
584.962	893		584.962	1086		584.962	237		584.962	107		584.962	838		584.962	797		584.962	472		584.962	92
585.173	872		585.173	1092		585.173	237		585.173	102		585.173	842		585.173	810		585.173	464		585.173	108
585.383	830		585.383	1037		585.383	210		585.383	106		585.383	795		585.383	780		585.383	475		585.383	101
585.593	808		585.593	1004		585.593	237		585.593	106		585.593	764		585.593	728		585.593	468		585.593	102
585.803	804		585.803	1052		585.803	223		585.803	102		585.803	801		585.803	825		585.803	457		585.803	98
586.013	795		586.013	1069		586.013	214		586.013	98		586.013	776		586.013	782		586.013	494		586.013	99
586.223	836		586.223	1069		586.223	215		586.223	102		586.223	799		586.223	758		586.223	489		586.223	98
586.434	851		586.434	1088		586.434	217		586.434	99		586.434	788		586.434	750		586.434	501		586.434	106
586.644	824		586.644	1023		586.644	225		586.644	102		586.644	825		586.644	748		586.644	481		586.644	103
586.854	837		586.854	1048		586.854	221		586.854	107		586.854	794		586.854	775		586.854	492		586.854	108
587.064	854		587.064	1077		587.064	217		587.064	106		587.064	812		587.064	763		587.064	492		587.064	101
587.274	818		587.274	1119		587.274	241		587.274	99		587.274	874		587.274	825		587.274	502		587.274	93
587.484	812		587.484	1142		587.484	218		587.484	95		587.484	851		587.484	771		587.484	542		587.484	94
587.695	843		587.695	1126		587.695	243		587.695	85		587.695	871		587.695	759		587.695	548		587.695	105
587.905	804		587.905	1099		587.905	246		587.905	102		587.905	891		587.905	766		587.905	498		587.905	94
588.115	853		588.115	1031		588.115	253		588.115	105		588.115	909		588.115	788		588.115	524		588.115	93
588.325	802		588.325	1076		588.325	230		588.325	102		588.325	918		588.325	758		588.325	518		588.325	97
588.535	788		588.535	1083		588.535	268		588.535	98		588.535	884		588.535	770		588.535	481		588.535	99
588.745	834		588.745	1034		588.745	215		588.745	99		588.745	909		588.745	837		588.745	541		588.745	103
588.956	783		588.956	1102		588.956	214		588.956	108		588.956	914		588.956	761		588.956	492		588.956	92
589.166	792		589.166	1071		589.166	226		589.166	93		589.166	831		589.166	764		589.166	500		589.166	108
589.376	776		589.376	1059		589.376	211		589.376	98		589.376	845		589.376	745		589.376	517		589.376	99
589.586	823		589.586	1016		589.586	223		589.586	106		589.586	854		589.586	792		589.586	531		589.586	100
589.796	728		589.796	1036		589.796	250		589.796	97		589.796	860		589.796	698		589.796	514		589.796	104
590.006	780		590.006	1079		590.006	234		590.006	103		590.006	804		590.006	736		590.006	514		590.006	98
590.216	809		590.216	946		590.216	263		590.216	95		590.216	785		590.216	771		590.216	567		590.216	98
590.427	840		590.427	1019		590.427	233		590.427	109		590.427	848		590.427	792		590.427	527		590.427	92
590.637	796		590.637	1024		590.637	252		590.637	101		590.637	850		590.637	779		590.637	504		590.637	97
590.847	786		590.847	1020		590.847	248		590.847	118		590.847	815		590.847	763		590.847	572		590.847	92
591.057	800		591.057	922		591.057	223		591.057	98		591.057	800		591.057	752		591.057	502		591.057	101
591.267	769		591.267	962		591.267	262		591.267	94		591.267	827		591.267	713		591.267	557		591.267	100
591.477	722		591.477	968		591.477	244		591.477	94		591.477	838		591.477	674		591.477	543		591.477	93
591.687	788		591.687	987		591.687	232		591.687	97		591.687	859		591.687	747		591.687	520		591.687	104
591.897	781		591.897	912		591.897	238		591.897	103		591.897	785		591.897	724		591.897	549		591.897	97
592.107	765		592.107	943		592.107	259		592.107	97		592.107	822		592.107	704		592.107	499		592.107	111
592.318	765		592.318	876		592.318	257		592.318	94		592.318	831		592.318	748		592.318	554		592.318	104
592.528	785		592.528	933		592.528	230		592.528	104		592.528	831		592.528	706		592.528	533		592.528	97
592.738	726		592.738	902		592.738	228		592.738	94		592.738	842		592.738	708		592.738	560		592.738	103
592.948	787		592.948	883		592.948	217		592.948	89		592.948	868		592.948	703		592.948	516		592.948	89
593.158	731		593.158	871		593.158	236		593.158	102		593.158	837		593.158	733		593.158	515		593.158	93
593.368	737		593.368	864		593.368	243		593.368	105		593.368	894		593.368	708		593.368	516		593.368	102
593.578	778		593.578	897		593.578	261		593.578	93		593.578	818		593.578	687		593.578	585		593.578	93
593.788	739		593.788	842		593.788	258		593.788	93		593.788	778		593.788	684		593.788	558		593.788	101
593.998	815		593.998	847		593.998	257		593.998	109		593.998	810		593.998	684		593.998	560		593.998	101
594.208	747		594.208	808		594.208	252		594.208	105		594.208	810		594.208	698		594.208	561		594.208	104
594.418	709		594.418	837		594.418	258		594.418	109		594.418	814		594.418	674		594.418	522		594.418	105
594.629	772		594.629	859		594.629	243		594.629	107		594.629	766		594.629	702		594.629	540		594.629	101
594.839	707		594.839	812		594.839	259		594.839	106		594.839	852		594.839	688		594.839	572		594.839	100
595.049	786		595.049	846		595.049	246		595.049	98		595.049	795		595.049	704		595.049	538		595.049	99
595.259	750		595.259	757		595.259	258		595.259	103		595.259	866		595.259	683		595.259	578		595.259	111
595.469	770		595.469	805		595.469	247		595.469	117		595.469	840		595.469	682		595.469	559		595.469	97
595.679	732		595.679	813		595.679	271		595.679	103		595.679	776		595.679	678		595.679	564		595.679	107
595.889	727		595.889	781		595.889	250		595.889	105		595.889	798		595.889	688		595.889	582		595.889	100
596.099	747		596.099	762		596.099	256		596.099	101		596.099	769		596.099	725		596.099	545		596.099	96
596.309	739		596.309	800		596.309	235		596.309	99		596.309	757		596.309	711		596.309	510		596.309	107
596.519	761		596.519	755		596.519	265		596.519	111		596.519	796		596.519	631		596.519	520		596.519	104
596.729	782		596.729	796		596.729	261		596.729	101		596.729	744		596.729	695		596.729	534		596.729	109
596.939	755		596.939	775		596.939	242		596.939	89		596.939	710		596.939	685		596.939	586		596.939	97
597.149	763		597.149	822		597.149	229		597.149	94		597.149	698		597.149	655		597.149	596		597.149	94
597.359	752		597.359	793		597.359	247		597.359	97		597.359	710		597.359	673		597.359	535		597.359	98
597.569	701		597.569	788		597.569	264		597.569	99		597.569	726		597.569	648		597.569	551		597.569	100
597.779	722		597.779	758		597.779	246		597.779	94		597.779	713		597.779	635		597.779	569		597.779	100
597.989	722		597.989	760		597.989	282		597.989	105		597.989	701		597.989	654		597.989	506		597.989	97
598.199	694		598.199	780		598.199	262		598.199	105		598.199	693		598.199	667		598.199	513		598.199	107
598.409	713		598.409	754		598.409	260		598.409	102		598.409	661		598.409	643		598.409	553		598.409	97
598.62	708		598.62	780		598.62	236		598.62	94		598.62	691		598.62	651		598.62	519		598.62	100
598.83	732		598.83	733		598.83	244		598.83	97		598.83	654		598.83	641		598.83	533		598.83	107
599.04	694		599.04	755		599.04	253		599.04	93		599.04	680		599.04	574		599.04	524		599.04	93
599.25	692		599.25	714		599.25	247		599.25	98		599.25	654		599.25	621		599.25	551		599.25	95
599.46	673		599.46	700		599.46	266		599.46	98		599.46	677		599.46	600		599.46	589		599.46	100
599.67	730		599.67	766		599.67	233		599.67	91		599.67	645		599.67	647		599.67	526		599.67	106
599.88	704		599.88	746		599.88	227		599.88	108		599.88	651		599.88	619		599.88	502		599.88	113
600.09	694		600.09	688		600.09	249		600.09	99		600.09	649		600.09	641		600.09	534		600.09	103
600.3	700		600.3	702		600.3	235		600.3	108		600.3	629		600.3	646		600.3	505		600.3	109
600.51	739		600.51	679		600.51	256		600.51	103		600.51	622		600.51	645		600.51	560		600.51	91
600.72	643		600.72	726		600.72	245		600.72	105		600.72	633		600.72	599		600.72	575		600.72	97
600.93	662		600.93	713		600.93	243		600.93	98		600.93	635		600.93	625		600.93	494		600.93	97
601.14	671		601.14	719		601.14	239		601.14	105		601.14	611		601.14	593		601.14	555		601.14	107
601.35	645		601.35	704		601.35	248		601.35	97		601.35	594		601.35	579		601.35	540		601.35	102
601.56	667		601.56	712		601.56	221		601.56	103		601.56	657		601.56	605		601.56	519		601.56	104
601.77	641		601.77	748		601.77	244		601.77	94		601.77	615		601.77	601		601.77	524		601.77	103
601.98	627		601.98	721		601.98	254		601.98	97		601.98	682		601.98	597		601.98	496		601.98	112
602.19	652		602.19	692		602.19	246		602.19	107		602.19	621		602.19	587		602.19	528		602.19	93
602.4	610		602.4	713		602.4	240		602.4	91		602.4	617		602.4	607		602.4	481		602.4	108
602.61	657		602.61	682		602.61	248		602.61	105		602.61	628		602.61	612		602.61	484		602.61	102
602.819	608		602.819	712		602.819	239		602.819	101		602.819	590		602.819	622		602.819	505		602.819	100
603.029	636		603.029	680		603.029	250		603.029	101		603.029	617		603.029	578		603.029	454		603.029	96
603.239	640		603.239	689		603.239	257		603.239	101		603.239	634		603.239	581		603.239	517		603.239	97
603.449	641		603.449	646		603.449	271		603.449	99		603.449	619		603.449	582		603.449	484		603.449	99
603.659	650		603.659	686		603.659	242		603.659	94		603.659	636		603.659	566		603.659	494		603.659	107
603.869	675		603.869	690		603.869	245		603.869	107		603.869	588		603.869	589		603.869	531		603.869	106
604.079	641		604.079	702		604.079	268		604.079	106		604.079	607		604.079	580		604.079	471		604.079	110
604.289	614		604.289	653		604.289	239		604.289	97		604.289	594		604.289	584		604.289	498		604.289	101
604.499	604		604.499	684		604.499	236		604.499	96		604.499	603		604.499	569		604.499	488		604.499	105
604.709	596		604.709	643		604.709	253		604.709	102		604.709	576		604.709	589		604.709	465		604.709	89
604.919	584		604.919	642		604.919	235		604.919	102		604.919	599		604.919	528		604.919	514		604.919	91
605.129	637		605.129	649		605.129	252		605.129	121		605.129	553		605.129	563		605.129	494		605.129	102
605.339	683		605.339	649		605.339	239		605.339	105		605.339	580		605.339	567		605.339	464		605.339	102
605.549	625		605.549	639		605.549	224		605.549	90		605.549	623		605.549	566		605.549	485		605.549	108
605.759	618		605.759	636		605.759	254		605.759	116		605.759	561		605.759	546		605.759	433		605.759	109
605.969	626		605.969	656		605.969	231		605.969	101		605.969	597		605.969	568		605.969	468		605.969	106
606.179	633		606.179	646		606.179	230		606.179	94		606.179	591		606.179	579		606.179	493		606.179	105
606.389	573		606.389	657		606.389	226		606.389	99		606.389	566		606.389	533		606.389	471		606.389	98
606.599	596		606.599	636		606.599	246		606.599	101		606.599	587		606.599	575		606.599	435		606.599	84
606.808	615		606.808	627		606.808	206		606.808	89		606.808	641		606.808	571		606.808	516		606.808	102
607.018	633		607.018	599		607.018	222		607.018	103		607.018	584		607.018	556		607.018	464		607.018	103
607.228	584		607.228	590		607.228	220		607.228	97		607.228	585		607.228	544		607.228	454		607.228	111
607.438	593		607.438	646		607.438	235		607.438	104		607.438	572		607.438	562		607.438	457		607.438	94
607.648	594		607.648	661		607.648	253		607.648	102		607.648	592		607.648	547		607.648	458		607.648	104
607.858	587		607.858	601		607.858	224		607.858	102		607.858	631		607.858	565		607.858	468		607.858	86
608.068	593		608.068	599		608.068	223		608.068	94		608.068	655		608.068	536		608.068	468		608.068	107
608.278	579		608.278	588		608.278	226		608.278	92		608.278	561		608.278	624		608.278	434		608.278	112
608.488	591		608.488	624		608.488	222		608.488	93		608.488	566		608.488	528		608.488	443		608.488	102
608.698	591		608.698	620		608.698	220		608.698	96		608.698	641		608.698	526		608.698	444		608.698	96
608.907	611		608.907	648		608.907	224		608.907	98		608.907	584		608.907	527		608.907	446		608.907	92
609.117	549		609.117	578		609.117	224		609.117	99		609.117	543		609.117	518		609.117	457		609.117	102
609.327	621		609.327	642		609.327	212		609.327	98		609.327	581		609.327	529		609.327	474		609.327	103
609.537	583		609.537	576		609.537	208		609.537	109		609.537	599		609.537	574		609.537	452		609.537	98
609.747	571		609.747	591		609.747	226		609.747	109		609.747	605		609.747	539		609.747	471		609.747	101
609.957	571		609.957	576		609.957	228		609.957	105		609.957	613		609.957	540		609.957	449		609.957	100
610.167	543		610.167	540		610.167	204		610.167	93		610.167	564		610.167	515		610.167	478		610.167	95
610.377	579		610.377	596		610.377	222		610.377	99		610.377	614		610.377	537		610.377	429		610.377	92
610.587	554		610.587	563		610.587	215		610.587	98		610.587	612		610.587	529		610.587	456		610.587	82
610.796	623		610.796	571		610.796	220		610.796	96		610.796	695		610.796	520		610.796	409		610.796	99
611.006	557		611.006	585		611.006	240		611.006	101		611.006	665		611.006	522		611.006	416		611.006	105
611.216	546		611.216	577		611.216	227		611.216	91		611.216	682		611.216	519		611.216	429		611.216	101
611.426	528		611.426	589		611.426	225		611.426	104		611.426	752		611.426	502		611.426	362		611.426	94
611.636	583		611.636	601		611.636	200		611.636	93		611.636	800		611.636	511		611.636	421		611.636	106
611.846	579		611.846	582		611.846	241		611.846	103		611.846	889		611.846	518		611.846	429		611.846	100
612.056	550		612.056	545		612.056	198		612.056	101		612.056	959		612.056	530		612.056	420		612.056	100
612.265	510		612.265	540		612.265	215		612.265	93		612.265	1090		612.265	530		612.265	438		612.265	99
612.475	543		612.475	575		612.475	194		612.475	100		612.475	1155		612.475	481		612.475	415		612.475	101
612.685	543		612.685	571		612.685	219		612.685	94		612.685	1207		612.685	519		612.685	418		612.685	101
612.895	530		612.895	543		612.895	206		612.895	96		612.895	1211		612.895	532		612.895	410		612.895	101
613.105	547		613.105	525		613.105	196		613.105	102		613.105	1291		613.105	465		613.105	392		613.105	96
613.315	542		613.315	578		613.315	207		613.315	99		613.315	1330		613.315	503		613.315	383		613.315	103
613.524	575		613.524	571		613.524	206		613.524	101		613.524	1212		613.524	452		613.524	392		613.524	95
613.734	522		613.734	577		613.734	202		613.734	96		613.734	1211		613.734	494		613.734	387		613.734	105
613.944	522		613.944	570		613.944	225		613.944	105		613.944	1254		613.944	468		613.944	398		613.944	100
614.154	550		614.154	554		614.154	195		614.154	98		614.154	1222		614.154	518		614.154	370		614.154	99
614.364	539		614.364	559		614.364	194		614.364	103		614.364	1135		614.364	518		614.364	424		614.364	105
614.573	559		614.573	566		614.573	193		614.573	108		614.573	1122		614.573	488		614.573	374		614.573	94
614.783	487		614.783	555		614.783	202		614.783	94		614.783	1090		614.783	494		614.783	411		614.783	102
614.993	504		614.993	516		614.993	196		614.993	97		614.993	1047		614.993	436		614.993	374		614.993	102
615.203	496		615.203	587		615.203	234		615.203	108		615.203	1048		615.203	456		615.203	408		615.203	94
615.413	507		615.413	558		615.413	199		615.413	97		615.413	1020		615.413	493		615.413	380		615.413	100
615.622	503		615.622	539		615.622	198		615.622	100		615.622	940		615.622	474		615.622	362		615.622	105
615.832	456		615.832	576		615.832	202		615.832	97		615.832	1010		615.832	460		615.832	372		615.832	95
616.042	525		616.042	559		616.042	203		616.042	95		616.042	1005		616.042	431		616.042	339		616.042	100
616.252	469		616.252	558		616.252	193		616.252	104		616.252	964		616.252	454		616.252	378		616.252	106
616.462	535		616.462	622		616.462	200		616.462	98		616.462	983		616.462	420		616.462	354		616.462	117
616.671	484		616.671	613		616.671	197		616.671	106		616.671	1054		616.671	428		616.671	357		616.671	98
616.881	548		616.881	589		616.881	205		616.881	105		616.881	1022		616.881	461		616.881	342		616.881	98
617.091	471		617.091	550		617.091	203		617.091	111		617.091	948		617.091	462		617.091	380		617.091	102
617.301	507		617.301	610		617.301	181		617.301	87		617.301	962		617.301	449		617.301	349		617.301	119
617.511	529		617.511	608		617.511	177		617.511	104		617.511	966		617.511	446		617.511	357		617.511	98
617.72	450		617.72	638		617.72	194		617.72	99		617.72	921		617.72	450		617.72	342		617.72	102
617.93	498		617.93	621		617.93	195		617.93	104		617.93	888		617.93	467		617.93	380		617.93	98
618.14	532		618.14	655		618.14	180		618.14	101		618.14	888		618.14	469		618.14	374		618.14	99
618.35	467		618.35	656		618.35	171		618.35	104		618.35	923		618.35	453		618.35	318		618.35	100
618.559	504		618.559	651		618.559	194		618.559	97		618.559	831		618.559	440		618.559	359		618.559	97
618.769	477		618.769	678		618.769	203		618.769	98		618.769	869		618.769	444		618.769	333		618.769	102
618.979	479		618.979	677		618.979	180		618.979	100		618.979	804		618.979	416		618.979	338		618.979	109
619.189	452		619.189	640		619.189	181		619.189	117		619.189	793		619.189	473		619.189	345		619.189	100
619.398	497		619.398	680		619.398	198		619.398	105		619.398	796		619.398	436		619.398	346		619.398	102
619.608	495		619.608	635		619.608	184		619.608	94		619.608	748		619.608	449		619.608	331		619.608	105
619.818	462		619.818	664		619.818	190		619.818	96		619.818	726		619.818	433		619.818	314		619.818	94
620.028	463		620.028	689		620.028	191		620.028	98		620.028	768		620.028	431		620.028	325		620.028	109
620.237	496		620.237	683		620.237	209		620.237	111		620.237	754		620.237	449		620.237	331		620.237	105
620.447	439		620.447	651		620.447	184		620.447	97		620.447	740		620.447	425		620.447	354		620.447	114
620.657	467		620.657	705		620.657	177		620.657	99		620.657	725		620.657	435		620.657	344		620.657	101
620.866	486		620.866	705		620.866	182		620.866	100		620.866	758		620.866	435		620.866	328		620.866	99
621.076	474		621.076	683		621.076	184		621.076	100		621.076	699		621.076	420		621.076	327		621.076	109
621.286	442		621.286	699		621.286	176		621.286	98		621.286	764		621.286	396		621.286	347		621.286	106
621.496	448		621.496	718		621.496	175		621.496	96		621.496	784		621.496	410		621.496	324		621.496	92
621.705	447		621.705	752		621.705	196		621.705	106		621.705	752		621.705	385		621.705	303		621.705	109
621.915	474		621.915	741		621.915	160		621.915	97		621.915	737		621.915	409		621.915	294		621.915	109
622.125	444		622.125	674		622.125	177		622.125	110		622.125	783		622.125	444		622.125	336		622.125	110
622.334	437		622.334	748		622.334	184		622.334	103		622.334	744		622.334	400		622.334	293		622.334	101
622.544	422		622.544	705		622.544	175		622.544	115		622.544	733		622.544	409		622.544	289		622.544	92
622.754	438		622.754	678		622.754	185		622.754	88		622.754	680		622.754	395		622.754	312		622.754	99
622.964	435		622.964	653		622.964	165		622.964	106		622.964	658		622.964	390		622.964	296		622.964	106
623.173	441		623.173	615		623.173	161		623.173	96		623.173	683		623.173	403		623.173	280		623.173	96
623.383	413		623.383	631		623.383	186		623.383	97		623.383	579		623.383	400		623.383	318		623.383	102
623.593	396		623.593	617		623.593	180		623.593	104		623.593	580		623.593	388		623.593	303		623.593	103
623.802	431		623.802	594		623.802	165		623.802	96		623.802	582		623.802	382		623.802	277		623.802	94
624.012	398		624.012	576		624.012	175		624.012	103		624.012	543		624.012	407		624.012	304		624.012	90
624.222	427		624.222	569		624.222	165		624.222	115		624.222	558		624.222	430		624.222	311		624.222	96
624.431	419		624.431	548		624.431	180		624.431	92		624.431	498		624.431	375		624.431	297		624.431	96
624.641	422		624.641	545		624.641	164		624.641	92		624.641	463		624.641	360		624.641	314		624.641	99
624.851	415		624.851	542		624.851	175		624.851	94		624.851	470		624.851	383		624.851	314		624.851	104
625.06	421		625.06	532		625.06	164		625.06	99		625.06	488		625.06	388		625.06	282		625.06	95
625.27	405		625.27	514		625.27	166		625.27	107		625.27	466		625.27	367		625.27	290		625.27	99
625.48	418		625.48	506		625.48	158		625.48	95		625.48	454		625.48	357		625.48	291		625.48	111
625.689	397		625.689	535		625.689	160		625.689	90		625.689	439		625.689	372		625.689	297		625.689	98
625.899	386		625.899	485		625.899	156		625.899	99		625.899	429		625.899	371		625.899	278		625.899	106
626.109	361		626.109	488		626.109	168		626.109	98		626.109	455		626.109	402		626.109	247		626.109	97
626.318	408		626.318	487		626.318	155		626.318	104		626.318	447		626.318	374		626.318	292		626.318	104
626.528	390		626.528	467		626.528	182		626.528	102		626.528	419		626.528	360		626.528	275		626.528	104
626.737	370		626.737	446		626.737	163		626.737	95		626.737	444		626.737	359		626.737	290		626.737	104
626.947	376		626.947	456		626.947	166		626.947	94		626.947	421		626.947	330		626.947	265		626.947	107
627.157	387		627.157	445		627.157	176		627.157	96		627.157	436		627.157	351		627.157	287		627.157	91
627.366	371		627.366	445		627.366	157		627.366	92		627.366	408		627.366	367		627.366	279		627.366	100
627.576	397		627.576	473		627.576	146		627.576	102		627.576	421		627.576	375		627.576	270		627.576	101
627.786	384		627.786	429		627.786	173		627.786	100		627.786	405		627.786	347		627.786	280		627.786	96
627.995	413		627.995	427		627.995	158		627.995	106		627.995	443		627.995	355		627.995	275		627.995	99
628.205	368		628.205	369		628.205	172		628.205	100		628.205	383		628.205	360		628.205	263		628.205	100
628.414	330		628.414	418		628.414	166		628.414	99		628.414	383		628.414	322		628.414	263		628.414	98
628.624	398		628.624	367		628.624	160		628.624	98		628.624	413		628.624	331		628.624	291		628.624	101
628.834	384		628.834	384		628.834	169		628.834	98		628.834	398		628.834	336		628.834	239		628.834	103
629.043	350		629.043	371		629.043	159		629.043	100		629.043	399		629.043	349		629.043	267		629.043	103
629.253	357		629.253	399		629.253	149		629.253	97		629.253	366		629.253	318		629.253	289		629.253	106
629.462	388		629.462	363		629.462	146		629.462	101		629.462	388		629.462	317		629.462	288		629.462	98
629.672	363		629.672	385		629.672	158		629.672	104		629.672	411		629.672	351		629.672	252		629.672	106
629.882	363		629.882	383		629.882	135		629.882	98		629.882	375		629.882	353		629.882	249		629.882	100
630.091	347		630.091	388		630.091	157		630.091	105		630.091	383		630.091	350		630.091	261		630.091	104
630.301	398		630.301	364		630.301	151		630.301	106		630.301	377		630.301	335		630.301	247		630.301	102
630.51	362		630.51	387		630.51	152		630.51	99		630.51	376		630.51	342		630.51	267		630.51	104
630.72	396		630.72	366		630.72	158		630.72	104		630.72	352		630.72	340		630.72	266		630.72	98
630.93	348		630.93	339		630.93	152		630.93	111		630.93	362		630.93	360		630.93	260		630.93	100
631.139	373		631.139	378		631.139	158		631.139	106		631.139	382		631.139	331		631.139	251		631.139	99
631.349	321		631.349	360		631.349	164		631.349	100		631.349	384		631.349	335		631.349	253		631.349	96
631.558	347		631.558	346		631.558	153		631.558	99		631.558	368		631.558	307		631.558	244		631.558	98
631.768	392		631.768	354		631.768	161		631.768	105		631.768	351		631.768	332		631.768	260		631.768	103
631.977	383		631.977	350		631.977	154		631.977	97		631.977	387		631.977	330		631.977	250		631.977	97
632.187	372		632.187	370		632.187	160		632.187	104		632.187	359		632.187	304		632.187	265		632.187	93
632.396	340		632.396	345		632.396	161		632.396	107		632.396	349		632.396	323		632.396	266		632.396	91
632.606	327		632.606	334		632.606	177		632.606	93		632.606	383		632.606	305		632.606	277		632.606	109
632.816	337		632.816	385		632.816	148		632.816	90		632.816	346		632.816	329		632.816	252		632.816	107
633.025	369		633.025	357		633.025	141		633.025	104		633.025	361		633.025	313		633.025	262		633.025	103
633.235	381		633.235	309		633.235	144		633.235	104		633.235	371		633.235	337		633.235	245		633.235	96
633.444	374		633.444	368		633.444	168		633.444	116		633.444	352		633.444	327		633.444	232		633.444	99
633.654	367		633.654	348		633.654	173		633.654	104		633.654	388		633.654	318		633.654	232		633.654	98
633.863	320		633.863	330		633.863	173		633.863	108		633.863	353		633.863	285		633.863	249		633.863	96
634.073	323		634.073	323		634.073	150		634.073	94		634.073	318		634.073	298		634.073	238		634.073	97
634.282	369		634.282	306		634.282	146		634.282	101		634.282	335		634.282	299		634.282	259		634.282	102
634.492	313		634.492	345		634.492	150		634.492	91		634.492	342		634.492	340		634.492	252		634.492	96
634.701	326		634.701	313		634.701	161		634.701	102		634.701	332		634.701	313		634.701	250		634.701	109
634.911	334		634.911	318		634.911	152		634.911	103		634.911	331		634.911	277		634.911	229		634.911	98
635.12	326		635.12	354		635.12	136		635.12	99		635.12	333		635.12	283		635.12	251		635.12	98
635.33	342		635.33	334		635.33	153		635.33	94		635.33	308		635.33	282		635.33	234		635.33	96
635.539	362		635.539	321		635.539	164		635.539	109		635.539	312		635.539	300		635.539	230		635.539	109
635.749	326		635.749	349		635.749	140		635.749	102		635.749	321		635.749	305		635.749	256		635.749	90
635.958	326		635.958	329		635.958	141		635.958	97		635.958	368		635.958	309		635.958	252		635.958	116
636.168	323		636.168	307		636.168	136		636.168	102		636.168	325		636.168	292		636.168	222		636.168	92
636.377	313		636.377	309		636.377	154		636.377	92		636.377	315		636.377	318		636.377	218		636.377	111
636.587	341		636.587	326		636.587	146		636.587	99		636.587	331		636.587	320		636.587	226		636.587	96
636.796	335		636.796	297		636.796	136		636.796	105		636.796	317		636.796	296		636.796	224		636.796	103
637.006	307		637.006	288		637.006	155		637.006	94		637.006	358		637.006	291		637.006	239		637.006	106
637.215	328		637.215	323		637.215	144		637.215	115		637.215	303		637.215	297		637.215	241		637.215	107
637.425	316		637.425	356		637.425	163		637.425	93		637.425	318		637.425	308		637.425	243		637.425	100
637.634	269		637.634	302		637.634	147		637.634	98		637.634	288		637.634	322		637.634	231		637.634	106
637.844	322		637.844	306		637.844	150		637.844	111		637.844	298		637.844	310		637.844	245		637.844	97
638.053	309		638.053	307		638.053	155		638.053	100		638.053	293		638.053	278		638.053	226		638.053	104
638.263	306		638.263	284		638.263	154		638.263	104		638.263	314		638.263	303		638.263	250		638.263	101
638.472	328		638.472	327		638.472	143		638.472	101		638.472	313		638.472	285		638.472	239		638.472	99
638.682	298		638.682	315		638.682	150		638.682	102		638.682	287		638.682	290		638.682	224		638.682	94
638.891	300		638.891	327		638.891	140		638.891	99		638.891	327		638.891	268		638.891	203		638.891	99
639.1	333		639.1	344		639.1	157		639.1	100		639.1	291		639.1	300		639.1	217		639.1	103
639.31	309		639.31	289		639.31	147		639.31	104		639.31	297		639.31	290		639.31	205		639.31	104
639.519	309		639.519	308		639.519	141		639.519	105		639.519	318		639.519	309		639.519	225		639.519	110
639.729	290		639.729	295		639.729	145		639.729	96		639.729	304		639.729	281		639.729	216		639.729	105
639.938	281		639.938	298		639.938	151		639.938	97		639.938	311		639.938	265		639.938	227		639.938	109
640.148	317		640.148	276		640.148	149		640.148	106		640.148	322		640.148	325		640.148	197		640.148	103
640.357	287		640.357	319		640.357	129		640.357	102		640.357	290		640.357	278		640.357	230		640.357	92
640.566	309		640.566	326		640.566	152		640.566	92		640.566	286		640.566	267		640.566	237		640.566	92
640.776	279		640.776	305		640.776	144		640.776	100		640.776	324		640.776	275		640.776	256		640.776	101
640.985	302		640.985	286		640.985	148		640.985	104		640.985	282		640.985	267		640.985	227		640.985	112
641.195	309		641.195	286		641.195	136		641.195	102		641.195	295		641.195	244		641.195	218		641.195	99
641.404	295		641.404	329		641.404	157		641.404	98		641.404	295		641.404	287		641.404	220		641.404	96
641.614	294		641.614	315		641.614	152		641.614	104		641.614	271		641.614	289		641.614	220		641.614	87
641.823	283		641.823	328		641.823	138		641.823	106		641.823	286		641.823	277		641.823	223		641.823	106
642.032	253		642.032	283		642.032	142		642.032	99		642.032	299		642.032	287		642.032	213		642.032	112
642.242	300		642.242	318		642.242	151		642.242	115		642.242	288		642.242	285		642.242	225		642.242	98
642.451	279		642.451	308		642.451	140		642.451	94		642.451	270		642.451	272		642.451	202		642.451	105
642.66	284		642.66	323		642.66	144		642.66	97		642.66	290		642.66	295		642.66	200		642.66	99
642.87	279		642.87	305		642.87	126		642.87	99		642.87	274		642.87	262		642.87	217		642.87	97
643.079	304		643.079	305		643.079	148		643.079	110		643.079	267		643.079	244		643.079	216		643.079	108
643.289	300		643.289	305		643.289	132		643.289	97		643.289	283		643.289	283		643.289	214		643.289	103
643.498	292		643.498	298		643.498	125		643.498	99		643.498	286		643.498	241		643.498	231		643.498	97
643.707	277		643.707	316		643.707	145		643.707	92		643.707	294		643.707	276		643.707	212		643.707	103
643.917	267		643.917	316		643.917	139		643.917	109		643.917	300		643.917	254		643.917	226		643.917	95
644.126	242		644.126	293		644.126	140		644.126	98		644.126	274		644.126	283		644.126	234		644.126	103
644.335	292		644.335	319		644.335	135		644.335	89		644.335	295		644.335	281		644.335	200		644.335	101
644.545	292		644.545	297		644.545	124		644.545	99		644.545	302		644.545	273		644.545	233		644.545	100
644.754	302		644.754	281		644.754	160		644.754	89		644.754	267		644.754	230		644.754	203		644.754	106
644.964	282		644.964	299		644.964	147		644.964	99		644.964	289		644.964	274		644.964	192		644.964	104
645.173	296		645.173	318		645.173	145		645.173	109		645.173	253		645.173	267		645.173	198		645.173	104
645.382	250		645.382	289		645.382	144		645.382	94		645.382	272		645.382	270		645.382	249		645.382	99
645.592	287		645.592	288		645.592	142		645.592	115		645.592	302		645.592	261		645.592	218		645.592	99
645.801	279		645.801	288		645.801	140		645.801	106		645.801	272		645.801	276		645.801	243		645.801	107
646.01	284		646.01	304		646.01	132		646.01	104		646.01	252		646.01	227		646.01	197		646.01	113
646.22	282		646.22	299		646.22	140		646.22	99		646.22	265		646.22	235		646.22	208		646.22	110
646.429	260		646.429	295		646.429	132		646.429	92		646.429	282		646.429	267		646.429	200		646.429	97
646.638	280		646.638	303		646.638	140		646.638	101		646.638	255		646.638	240		646.638	183		646.638	96
646.848	277		646.848	298		646.848	133		646.848	113		646.848	283		646.848	269		646.848	224		646.848	103
647.057	273		647.057	276		647.057	149		647.057	91		647.057	268		647.057	279		647.057	226		647.057	93
647.266	295		647.266	292		647.266	125		647.266	93		647.266	259		647.266	250		647.266	234		647.266	92
647.475	268		647.475	276		647.475	146		647.475	103		647.475	273		647.475	236		647.475	187		647.475	96
647.685	284		647.685	281		647.685	148		647.685	105		647.685	256		647.685	263		647.685	220		647.685	95
647.894	250		647.894	325		647.894	134		647.894	101		647.894	248		647.894	237		647.894	194		647.894	98
648.103	256		648.103	284		648.103	147		648.103	97		648.103	271		648.103	235		648.103	214		648.103	103
648.313	251		648.313	286		648.313	133		648.313	95		648.313	282		648.313	240		648.313	195		648.313	95
648.522	243		648.522	267		648.522	144		648.522	114		648.522	286		648.522	240		648.522	192		648.522	103
648.731	242		648.731	274		648.731	143		648.731	97		648.731	270		648.731	258		648.731	211		648.731	102
648.941	245		648.941	275		648.941	144		648.941	104		648.941	271		648.941	248		648.941	199		648.941	90
649.15	265		649.15	286		649.15	134		649.15	107		649.15	283		649.15	270		649.15	198		649.15	104
649.359	269		649.359	264		649.359	147		649.359	99		649.359	278		649.359	231		649.359	197		649.359	94
649.568	248		649.568	282		649.568	145		649.568	108		649.568	301		649.568	242		649.568	176		649.568	104
649.778	236		649.778	281		649.778	134		649.778	98		649.778	293		649.778	259		649.778	200		649.778	97
649.987	248		649.987	270		649.987	129		649.987	116		649.987	258		649.987	247		649.987	224		649.987	94
650.196	245		650.196	279		650.196	144		650.196	95		650.196	266		650.196	247		650.196	184		650.196	92
650.405	244		650.405	251		650.405	140		650.405	95		650.405	257		650.405	251		650.405	211		650.405	89
650.615	218		650.615	264		650.615	128		650.615	99		650.615	259		650.615	235		650.615	166		650.615	111
650.824	240		650.824	278		650.824	145		650.824	102		650.824	267		650.824	250		650.824	196		650.824	112
651.033	260		651.033	281		651.033	127		651.033	97		651.033	255		651.033	237		651.033	188		651.033	112
651.242	246		651.242	268		651.242	144		651.242	104		651.242	255		651.242	242		651.242	191		651.242	104
651.452	245		651.452	253		651.452	128		651.452	105		651.452	281		651.452	248		651.452	212		651.452	99
651.661	296		651.661	274		651.661	121		651.661	99		651.661	274		651.661	259		651.661	196		651.661	105
651.87	248		651.87	273		651.87	129		651.87	101		651.87	255		651.87	234		651.87	205		651.87	97
652.079	252		652.079	239		652.079	142		652.079	90		652.079	264		652.079	224		652.079	193		652.079	105
652.289	266		652.289	292		652.289	127		652.289	105		652.289	246		652.289	224		652.289	182		652.289	110
652.498	266		652.498	288		652.498	134		652.498	96		652.498	274		652.498	256		652.498	180		652.498	96
652.707	262		652.707	254		652.707	135		652.707	99		652.707	277		652.707	227		652.707	217		652.707	108
652.916	246		652.916	276		652.916	124		652.916	97		652.916	261		652.916	225		652.916	210		652.916	105
653.126	251		653.126	295		653.126	131		653.126	101		653.126	254		653.126	236		653.126	190		653.126	109
653.335	245		653.335	267		653.335	138		653.335	99		653.335	271		653.335	243		653.335	177		653.335	101
653.544	229		653.544	266		653.544	129		653.544	102		653.544	252		653.544	228		653.544	187		653.544	103
653.753	256		653.753	253		653.753	120		653.753	95		653.753	235		653.753	212		653.753	199		653.753	109
653.962	223		653.962	267		653.962	143		653.962	102		653.962	254		653.962	225		653.962	197		653.962	92
654.172	239		654.172	310		654.172	130		654.172	95		654.172	251		654.172	238		654.172	192		654.172	106
654.381	242		654.381	272		654.381	143		654.381	114		654.381	295		654.381	221		654.381	178		654.381	102
654.59	247		654.59	267		654.59	132		654.59	93		654.59	256		654.59	215		654.59	207		654.59	102
654.799	238		654.799	236		654.799	140		654.799	99		654.799	249		654.799	215		654.799	176		654.799	94
655.008	257		655.008	233		655.008	129		655.008	103		655.008	230		655.008	257		655.008	191		655.008	97
655.218	234		655.218	243		655.218	131		655.218	105		655.218	245		655.218	220		655.218	195		655.218	103
655.427	221		655.427	280		655.427	117		655.427	93		655.427	226		655.427	227		655.427	183		655.427	96
655.636	256		655.636	249		655.636	129		655.636	100		655.636	243		655.636	242		655.636	196		655.636	107
655.845	230		655.845	284		655.845	124		655.845	110		655.845	256		655.845	225		655.845	211		655.845	102
656.054	203		656.054	260		656.054	134		656.054	102		656.054	241		656.054	220		656.054	174		656.054	103
656.263	197		656.263	282		656.263	136		656.263	94		656.263	268		656.263	212		656.263	179		656.263	103
656.473	236		656.473	267		656.473	116		656.473	99		656.473	210		656.473	240		656.473	176		656.473	102
656.682	225		656.682	229		656.682	136		656.682	95		656.682	238		656.682	221		656.682	197		656.682	97
656.891	241		656.891	275		656.891	143		656.891	107		656.891	266		656.891	225		656.891	189		656.891	108
657.1	231		657.1	249		657.1	131		657.1	100		657.1	249		657.1	209		657.1	202		657.1	98
657.309	224		657.309	245		657.309	124		657.309	91		657.309	241		657.309	236		657.309	193		657.309	97
657.518	226		657.518	259		657.518	136		657.518	98		657.518	241		657.518	214		657.518	216		657.518	93
657.727	227		657.727	252		657.727	131		657.727	113		657.727	229		657.727	221		657.727	187		657.727	104
657.937	233		657.937	230		657.937	143		657.937	106		657.937	233		657.937	216		657.937	158		657.937	108
658.146	228		658.146	283		658.146	117		658.146	99		658.146	258		658.146	218		658.146	173		658.146	99
658.355	237		658.355	248		658.355	132		658.355	100		658.355	209		658.355	226		658.355	189		658.355	102
658.564	245		658.564	273		658.564	138		658.564	100		658.564	230		658.564	205		658.564	179		658.564	103
658.773	221		658.773	257		658.773	132		658.773	99		658.773	234		658.773	221		658.773	168		658.773	119
658.982	246		658.982	244		658.982	122		658.982	104		658.982	231		658.982	214		658.982	176		658.982	118
659.191	226		659.191	250		659.191	133		659.191	104		659.191	234		659.191	224		659.191	187		659.191	112
659.4	232		659.4	228		659.4	129		659.4	99		659.4	232		659.4	242		659.4	172		659.4	126
659.609	219		659.609	237		659.609	133		659.609	103		659.609	224		659.609	211		659.609	182		659.609	103
659.819	216		659.819	244		659.819	136		659.819	104		659.819	220		659.819	229		659.819	167		659.819	121
660.028	206		660.028	246		660.028	131		660.028	102		660.028	211		660.028	211		660.028	190		660.028	105
660.237	238		660.237	238		660.237	113		660.237	107		660.237	206		660.237	191		660.237	161		660.237	110
660.446	212		660.446	243		660.446	131		660.446	103		660.446	202		660.446	214		660.446	168		660.446	111
660.655	230		660.655	214		660.655	134		660.655	108		660.655	234		660.655	192		660.655	181		660.655	111
660.864	251		660.864	245		660.864	126		660.864	100		660.864	230		660.864	222		660.864	192		660.864	116
661.073	213		661.073	222		661.073	113		661.073	109		661.073	233		661.073	197		661.073	175		661.073	127
661.282	222		661.282	225		661.282	131		661.282	112		661.282	202		661.282	215		661.282	160		661.282	105
661.491	237		661.491	199		661.491	141		661.491	99		661.491	220		661.491	211		661.491	170		661.491	118
661.7	215		661.7	226		661.7	121		661.7	93		661.7	224		661.7	197		661.7	167		661.7	104
661.909	194		661.909	231		661.909	135		661.909	107		661.909	212		661.909	215		661.909	185		661.909	104
662.118	210		662.118	224		662.118	133		662.118	103		662.118	204		662.118	186		662.118	166		662.118	132
662.328	211		662.328	221		662.328	136		662.328	106		662.328	197		662.328	203		662.328	162		662.328	112
662.537	214		662.537	211		662.537	122		662.537	103		662.537	228		662.537	194		662.537	164		662.537	127
662.746	214		662.746	220		662.746	132		662.746	103		662.746	212		662.746	180		662.746	163		662.746	110
662.955	229		662.955	228		662.955	125		662.955	100		662.955	227		662.955	207		662.955	169		662.955	127
663.164	208		663.164	230		663.164	125		663.164	102		663.164	221		663.164	209		663.164	163		663.164	110
663.373	205		663.373	215		663.373	122		663.373	104		663.373	204		663.373	197		663.373	175		663.373	114
663.582	208		663.582	224		663.582	127		663.582	108		663.582	196		663.582	187		663.582	185		663.582	106
663.791	215		663.791	242		663.791	131		663.791	101		663.791	234		663.791	184		663.791	167		663.791	117
664	190		664	225		664	127		664	103		664	205		664	206		664	155		664	109
664.209	211		664.209	202		664.209	124		664.209	113		664.209	201		664.209	210		664.209	182		664.209	123
664.418	218		664.418	217		664.418	120		664.418	107		664.418	207		664.418	195		664.418	171		664.418	107
664.627	238		664.627	203		664.627	128		664.627	110		664.627	214		664.627	192		664.627	176		664.627	118
664.836	183		664.836	231		664.836	127		664.836	103		664.836	194		664.836	183		664.836	164		664.836	120
665.045	219		665.045	218		665.045	114		665.045	105		665.045	193		665.045	206		665.045	177		665.045	111
665.254	187		665.254	207		665.254	120		665.254	107		665.254	210		665.254	175		665.254	162		665.254	114
665.463	222		665.463	207		665.463	119		665.463	113		665.463	213		665.463	191		665.463	177		665.463	122
665.672	202		665.672	212		665.672	119		665.672	106		665.672	229		665.672	189		665.672	170		665.672	119
665.881	215		665.881	194		665.881	145		665.881	93		665.881	221		665.881	187		665.881	156		665.881	104
666.09	205		666.09	216		666.09	127		666.09	95		666.09	203		666.09	194		666.09	157		666.09	116
666.299	201		666.299	224		666.299	125		666.299	104		666.299	209		666.299	201		666.299	166		666.299	122
666.508	231		666.508	227		666.508	125		666.508	104		666.508	202		666.508	193		666.508	156		666.508	113
666.717	228		666.717	200		666.717	129		666.717	105		666.717	206		666.717	210		666.717	181		666.717	114
666.926	198		666.926	221		666.926	133		666.926	106		666.926	195		666.926	177		666.926	169		666.926	109
667.135	214		667.135	203		667.135	112		667.135	105		667.135	210		667.135	194		667.135	166		667.135	102
667.344	229		667.344	196		667.344	128		667.344	99		667.344	203		667.344	200		667.344	158		667.344	112
667.553	168		667.553	195		667.553	110		667.553	106		667.553	191		667.553	190		667.553	154		667.553	109
667.762	207		667.762	233		667.762	127		667.762	101		667.762	192		667.762	188		667.762	161		667.762	121
667.971	186		667.971	218		667.971	112		667.971	109		667.971	197		667.971	185		667.971	168		667.971	132
668.18	198		668.18	205		668.18	133		668.18	104		668.18	212		668.18	190		668.18	147		668.18	120
668.389	185		668.389	235		668.389	117		668.389	108		668.389	206		668.389	190		668.389	157		668.389	109
668.597	188		668.597	199		668.597	116		668.597	89		668.597	211		668.597	182		668.597	163		668.597	116
668.806	188		668.806	221		668.806	138		668.806	116		668.806	202		668.806	180		668.806	147		668.806	112
669.015	188		669.015	237		669.015	135		669.015	98		669.015	232		669.015	218		669.015	155		669.015	106
669.224	209		669.224	200		669.224	127		669.224	108		669.224	198		669.224	173		669.224	170		669.224	107
669.433	203		669.433	211		669.433	133		669.433	108		669.433	214		669.433	177		669.433	153		669.433	117
669.642	198		669.642	203		669.642	114		669.642	109		669.642	194		669.642	206		669.642	171		669.642	106
669.851	198		669.851	203		669.851	137		669.851	97		669.851	200		669.851	194		669.851	153		669.851	112
670.06	188		670.06	223		670.06	126		670.06	95		670.06	204		670.06	178		670.06	157		670.06	112
670.269	192		670.269	216		670.269	119		670.269	107		670.269	200		670.269	171		670.269	169		670.269	100
670.478	180		670.478	223		670.478	122		670.478	97		670.478	200		670.478	190		670.478	142		670.478	119
670.687	201		670.687	206		670.687	120		670.687	110		670.687	216		670.687	192		670.687	164		670.687	120
670.896	196		670.896	200		670.896	128		670.896	104		670.896	191		670.896	174		670.896	166		670.896	108
671.105	195		671.105	202		671.105	121		671.105	100		671.105	199		671.105	175		671.105	146		671.105	113
671.313	175		671.313	214		671.313	117		671.313	118		671.313	191		671.313	181		671.313	143		671.313	115
671.522	180		671.522	200		671.522	127		671.522	106		671.522	196		671.522	167		671.522	164		671.522	116
671.731	190		671.731	217		671.731	117		671.731	106		671.731	205		671.731	166		671.731	158		671.731	125
671.94	179		671.94	202		671.94	122		671.94	106		671.94	188		671.94	178		671.94	152		671.94	116
672.149	198		672.149	204		672.149	120		672.149	103		672.149	184		672.149	187		672.149	161		672.149	108
672.358	171		672.358	208		672.358	130		672.358	100		672.358	217		672.358	184		672.358	146		672.358	120
672.567	184		672.567	199		672.567	128		672.567	105		672.567	162		672.567	194		672.567	157		672.567	96
672.776	203		672.776	201		672.776	109		672.776	104		672.776	202		672.776	181		672.776	150		672.776	107
672.984	172		672.984	212		672.984	126		672.984	109		672.984	206		672.984	192		672.984	171		672.984	123
673.193	205		673.193	190		673.193	120		673.193	101		673.193	176		673.193	187		673.193	166		673.193	102
673.402	171		673.402	203		673.402	120		673.402	101		673.402	180		673.402	189		673.402	143		673.402	116
673.611	180		673.611	196		673.611	119		673.611	95		673.611	197		673.611	167		673.611	153		673.611	119
673.82	183		673.82	213		673.82	121		673.82	116		673.82	178		673.82	163		673.82	144		673.82	111
674.029	172		674.029	216		674.029	132		674.029	98		674.029	182		674.029	155		674.029	185		674.029	109
674.238	177		674.238	197		674.238	127		674.238	121		674.238	177		674.238	170		674.238	152		674.238	112
674.446	182		674.446	192		674.446	109		674.446	103		674.446	179		674.446	177		674.446	165		674.446	106
674.655	176		674.655	196		674.655	124		674.655	111		674.655	194		674.655	172		674.655	168		674.655	115
674.864	183		674.864	178		674.864	129		674.864	110		674.864	185		674.864	177		674.864	149		674.864	118
675.073	204		675.073	193		675.073	110		675.073	113		675.073	195		675.073	178		675.073	156		675.073	99
675.282	193		675.282	164		675.282	113		675.282	110		675.282	181		675.282	179		675.282	139		675.282	128
675.49	177		675.49	209		675.49	127		675.49	108		675.49	205		675.49	178		675.49	130		675.49	107
675.699	187		675.699	199		675.699	112		675.699	99		675.699	178		675.699	188		675.699	158		675.699	114
675.908	178		675.908	209		675.908	120		675.908	104		675.908	184		675.908	158		675.908	137		675.908	115
676.117	177		676.117	185		676.117	132		676.117	101		676.117	192		676.117	185		676.117	160		676.117	111
676.326	173		676.326	196		676.326	121		676.326	111		676.326	184		676.326	178		676.326	167		676.326	108
676.535	162		676.535	203		676.535	111		676.535	109		676.535	193		676.535	185		676.535	140		676.535	109
676.743	186		676.743	181		676.743	111		676.743	103		676.743	177		676.743	164		676.743	148		676.743	112
676.952	181		676.952	173		676.952	119		676.952	109		676.952	176		676.952	179		676.952	139		676.952	109
677.161	181		677.161	182		677.161	118		677.161	103		677.161	174		677.161	182		677.161	140		677.161	118
677.37	179		677.37	184		677.37	117		677.37	104		677.37	191		677.37	166		677.37	147		677.37	107
677.578	175		677.578	159		677.578	124		677.578	104		677.578	190		677.578	159		677.578	134		677.578	115
677.787	171		677.787	178		677.787	129		677.787	108		677.787	181		677.787	161		677.787	149		677.787	118
677.996	155		677.996	190		677.996	110		677.996	97		677.996	176		677.996	158		677.996	155		677.996	107
678.205	167		678.205	185		678.205	121		678.205	114		678.205	176		678.205	173		678.205	145		678.205	117
678.414	163		678.414	199		678.414	113		678.414	106		678.414	185		678.414	179		678.414	160		678.414	118
678.622	156		678.622	175		678.622	121		678.622	91		678.622	187		678.622	155		678.622	142		678.622	107
678.831	160		678.831	191		678.831	115		678.831	100		678.831	197		678.831	164		678.831	141		678.831	110
679.04	186		679.04	191		679.04	113		679.04	109		679.04	164		679.04	174		679.04	128		679.04	114
679.249	175		679.249	194		679.249	126		679.249	111		679.249	189		679.249	174		679.249	128		679.249	109
679.457	166		679.457	187		679.457	115		679.457	103		679.457	175		679.457	153		679.457	138		679.457	118
679.666	166		679.666	190		679.666	123		679.666	100		679.666	161		679.666	186		679.666	157		679.666	116
679.875	166		679.875	172		679.875	119		679.875	111		679.875	183		679.875	163		679.875	129		679.875	105
680.083	169		680.083	175		680.083	110		680.083	115		680.083	192		680.083	169		680.083	119		680.083	110
680.292	185		680.292	190		680.292	120		680.292	105		680.292	177		680.292	175		680.292	140		680.292	124
680.501	157		680.501	202		680.501	123		680.501	111		680.501	185		680.501	156		680.501	137		680.501	100
680.71	153		680.71	175		680.71	104		680.71	115		680.71	172		680.71	153		680.71	138		680.71	119
680.918	167		680.918	194		680.918	120		680.918	111		680.918	180		680.918	158		680.918	143		680.918	107
681.127	165		681.127	208		681.127	123		681.127	104		681.127	178		681.127	165		681.127	129		681.127	111
681.336	158		681.336	186		681.336	119		681.336	102		681.336	200		681.336	167		681.336	144		681.336	114
681.544	176		681.544	181		681.544	119		681.544	101		681.544	182		681.544	158		681.544	142		681.544	109
681.753	174		681.753	185		681.753	120		681.753	109		681.753	189		681.753	172		681.753	142		681.753	105
681.962	171		681.962	196		681.962	131		681.962	105		681.962	191		681.962	165		681.962	131		681.962	121
682.171	158		682.171	163		682.171	110		682.171	107		682.171	189		682.171	165		682.171	138		682.171	108
682.379	178		682.379	188		682.379	108		682.379	115		682.379	177		682.379	147		682.379	143		682.379	108
682.588	157		682.588	178		682.588	121		682.588	109		682.588	168		682.588	156		682.588	142		682.588	103
682.797	179		682.797	160		682.797	112		682.797	99		682.797	192		682.797	152		682.797	133		682.797	123
683.005	165		683.005	172		683.005	116		683.005	103		683.005	184		683.005	158		683.005	132		683.005	112
683.214	168		683.214	172		683.214	119		683.214	96		683.214	197		683.214	151		683.214	118		683.214	123
683.423	158		683.423	191		683.423	109		683.423	112		683.423	166		683.423	158		683.423	148		683.423	114
683.631	158		683.631	184		683.631	114		683.631	112		683.631	189		683.631	148		683.631	127		683.631	115
683.84	181		683.84	162		683.84	116		683.84	113		683.84	183		683.84	174		683.84	142		683.84	106
684.049	141		684.049	143		684.049	102		684.049	110		684.049	187		684.049	151		684.049	135		684.049	109
684.257	138		684.257	156		684.257	120		684.257	114		684.257	180		684.257	155		684.257	130		684.257	109
684.466	172		684.466	183		684.466	120		684.466	102		684.466	168		684.466	155		684.466	144		684.466	128
684.675	169		684.675	156		684.675	118		684.675	108		684.675	172		684.675	142		684.675	139		684.675	109
684.883	149		684.883	171		684.883	110		684.883	107		684.883	177		684.883	146		684.883	139		684.883	110
685.092	169		685.092	175		685.092	110		685.092	120		685.092	199		685.092	158		685.092	128		685.092	112
685.3	140		685.3	154		685.3	122		685.3	107		685.3	189		685.3	149		685.3	142		685.3	100
685.509	161		685.509	174		685.509	113		685.509	111		685.509	187		685.509	146		685.509	105		685.509	100
685.718	151		685.718	183		685.718	116		685.718	96		685.718	197		685.718	151		685.718	129		685.718	119
685.926	136		685.926	148		685.926	126		685.926	107		685.926	199		685.926	145		685.926	131		685.926	111
686.135	150		686.135	153		686.135	104		686.135	98		686.135	216		686.135	149		686.135	136		686.135	110
686.344	184		686.344	164		686.344	119		686.344	116		686.344	205		686.344	152		686.344	120		686.344	115
686.552	148		686.552	173		686.552	122		686.552	109		686.552	203		686.552	174		686.552	140		686.552	94
686.761	140		686.761	169		686.761	125		686.761	110		686.761	195		686.761	160		686.761	123		686.761	110
686.969	179		686.969	155		686.969	112		686.969	105		686.969	204		686.969	129		686.969	142		686.969	111
687.178	153		687.178	162		687.178	111		687.178	101		687.178	214		687.178	154		687.178	134		687.178	112
687.387	160		687.387	152		687.387	117		687.387	103		687.387	226		687.387	137		687.387	129		687.387	109
687.595	151		687.595	159		687.595	115		687.595	101		687.595	211		687.595	153		687.595	136		687.595	110
687.804	162		687.804	151		687.804	105		687.804	103		687.804	204		687.804	161		687.804	127		687.804	105
688.012	142		688.012	174		688.012	111		688.012	108		688.012	219		688.012	154		688.012	135		688.012	118
688.221	128		688.221	148		688.221	119		688.221	102		688.221	206		688.221	154		688.221	135		688.221	113
688.429	152		688.429	165		688.429	113		688.429	108		688.429	200		688.429	138		688.429	118		688.429	106
688.638	151		688.638	178		688.638	109		688.638	113		688.638	253		688.638	144		688.638	142		688.638	111
688.847	180		688.847	154		688.847	105		688.847	94		688.847	222		688.847	147		688.847	147		688.847	115
689.055	141		689.055	159		689.055	108		689.055	107		689.055	232		689.055	145		689.055	117		689.055	116
689.264	148		689.264	157		689.264	112		689.264	112		689.264	219		689.264	144		689.264	144		689.264	110
689.472	152		689.472	155		689.472	112		689.472	109		689.472	225		689.472	154		689.472	122		689.472	109
689.681	141		689.681	143		689.681	116		689.681	121		689.681	238		689.681	148		689.681	123		689.681	114
689.889	158		689.889	157		689.889	116		689.889	113		689.889	228		689.889	151		689.889	129		689.889	105
690.098	145		690.098	160		690.098	117		690.098	106		690.098	232		690.098	147		690.098	128		690.098	97
690.306	157		690.306	142		690.306	102		690.306	104		690.306	230		690.306	152		690.306	127		690.306	114
690.515	137		690.515	149		690.515	112		690.515	115		690.515	200		690.515	136		690.515	112		690.515	108
690.723	154		690.723	158		690.723	109		690.723	99		690.723	233		690.723	153		690.723	141		690.723	102
690.932	179		690.932	151		690.932	116		690.932	102		690.932	246		690.932	140		690.932	121		690.932	106
691.14	145		691.14	142		691.14	123		691.14	104		691.14	241		691.14	151		691.14	140		691.14	112
691.349	144		691.349	149		691.349	104		691.349	106		691.349	247		691.349	138		691.349	128		691.349	98
691.557	142		691.557	164		691.557	113		691.557	114		691.557	220		691.557	169		691.557	118		691.557	120
691.766	159		691.766	146		691.766	120		691.766	116		691.766	225		691.766	143		691.766	119		691.766	111
691.974	149		691.974	145		691.974	106		691.974	108		691.974	217		691.974	142		691.974	128		691.974	114
692.183	139		692.183	136		692.183	104		692.183	108		692.183	237		692.183	143		692.183	119		692.183	100
692.391	156		692.391	146		692.391	109		692.391	107		692.391	234		692.391	142		692.391	125		692.391	101
692.6	151		692.6	150		692.6	112		692.6	97		692.6	252		692.6	150		692.6	141		692.6	106
692.808	146		692.808	143		692.808	108		692.808	99		692.808	232		692.808	136		692.808	122		692.808	117
693.017	134		693.017	154		693.017	115		693.017	98		693.017	255		693.017	148		693.017	126		693.017	111
693.225	147		693.225	157		693.225	116		693.225	112		693.225	238		693.225	151		693.225	134		693.225	114
693.434	151		693.434	160		693.434	117		693.434	105		693.434	211		693.434	129		693.434	120		693.434	98
693.642	156		693.642	155		693.642	101		693.642	113		693.642	224		693.642	141		693.642	124		693.642	111
693.851	147		693.851	141		693.851	109		693.851	105		693.851	221		693.851	132		693.851	133		693.851	98
694.059	169		694.059	147		694.059	103		694.059	108		694.059	250		694.059	129		694.059	111		694.059	104
694.268	143		694.268	135		694.268	120		694.268	111		694.268	210		694.268	141		694.268	122		694.268	113
694.476	145		694.476	144		694.476	113		694.476	108		694.476	224		694.476	132		694.476	128		694.476	112
694.685	156		694.685	150		694.685	100		694.685	119		694.685	248		694.685	156		694.685	127		694.685	110
694.893	160		694.893	154		694.893	117		694.893	105		694.893	232		694.893	146		694.893	126		694.893	107
695.101	143		695.101	164		695.101	106		695.101	108		695.101	232		695.101	141		695.101	121		695.101	100
695.31	143		695.31	147		695.31	115		695.31	94		695.31	261		695.31	150		695.31	129		695.31	98
695.518	131		695.518	145		695.518	112		695.518	117		695.518	234		695.518	136		695.518	123		695.518	106
695.727	143		695.727	143		695.727	111		695.727	105		695.727	246		695.727	150		695.727	127		695.727	106
695.935	137		695.935	145		695.935	125		695.935	108		695.935	247		695.935	157		695.935	95		695.935	116
696.144	142		696.144	135		696.144	108		696.144	90		696.144	256		696.144	137		696.144	125		696.144	112
696.352	129		696.352	138		696.352	119		696.352	108		696.352	242		696.352	144		696.352	131		696.352	102
696.56	152		696.56	162		696.56	106		696.56	112		696.56	275		696.56	139		696.56	118		696.56	116
696.769	130		696.769	139		696.769	111		696.769	106		696.769	265		696.769	153		696.769	120		696.769	108
696.977	146		696.977	147		696.977	110		696.977	110		696.977	248		696.977	141		696.977	119		696.977	105
697.186	147		697.186	143		697.186	120		697.186	104		697.186	251		697.186	134		697.186	120		697.186	109
697.394	136		697.394	159		697.394	108		697.394	97		697.394	252		697.394	137		697.394	122		697.394	111
697.602	142		697.602	147		697.602	100		697.602	103		697.602	267		697.602	150		697.602	125		697.602	111
697.811	151		697.811	147		697.811	112		697.811	110		697.811	274		697.811	133		697.811	119		697.811	111
698.019	152		698.019	153		698.019	120		698.019	114		698.019	276		698.019	140		698.019	112		698.019	96
698.227	134		698.227	158		698.227	115		698.227	99		698.227	273		698.227	127		698.227	116		698.227	119
698.436	141		698.436	140		698.436	107		698.436	110		698.436	264		698.436	126		698.436	127		698.436	104
698.644	149		698.644	139		698.644	110		698.644	116		698.644	279		698.644	146		698.644	126		698.644	95
698.853	137		698.853	148		698.853	120		698.853	107		698.853	290		698.853	125		698.853	127		698.853	104
699.061	149		699.061	147		699.061	114		699.061	108		699.061	251		699.061	140		699.061	125		699.061	109
699.269	161		699.269	156		699.269	109		699.269	100		699.269	273		699.269	131		699.269	112		699.269	126
699.478	138		699.478	139		699.478	104		699.478	102		699.478	275		699.478	141		699.478	111		699.478	109
699.686	137		699.686	143		699.686	115		699.686	116		699.686	246		699.686	124		699.686	125		699.686	104
699.894	119		699.894	147		699.894	105		699.894	107		699.894	249		699.894	125		699.894	121		699.894	102
700.103	134		700.103	141		700.103	109		700.103	110		700.103	279		700.103	124		700.103	126		700.103	106
700.311	130		700.311	142		700.311	103		700.311	106		700.311	275		700.311	128		700.311	118		700.311	121
700.519	149		700.519	134		700.519	119		700.519	107		700.519	270		700.519	156		700.519	122		700.519	100
700.728	154		700.728	147		700.728	126		700.728	101		700.728	271		700.728	139		700.728	108		700.728	113
700.936	131		700.936	138		700.936	115		700.936	105		700.936	300		700.936	149		700.936	110		700.936	103
701.144	149		701.144	130		701.144	111		701.144	102		701.144	317		701.144	141		701.144	126		701.144	98
701.353	125		701.353	158		701.353	132		701.353	95		701.353	295		701.353	127		701.353	124		701.353	98
701.561	141		701.561	126		701.561	98		701.561	105		701.561	237		701.561	123		701.561	116		701.561	122
701.769	132		701.769	147		701.769	89		701.769	96		701.769	241		701.769	138		701.769	130		701.769	102
701.977	142		701.977	147		701.977	104		701.977	114		701.977	222		701.977	141		701.977	118		701.977	109
702.186	145		702.186	128		702.186	98		702.186	104		702.186	248		702.186	139		702.186	135		702.186	104
702.394	127		702.394	123		702.394	108		702.394	104		702.394	224		702.394	134		702.394	122		702.394	109
702.602	136		702.602	147		702.602	100		702.602	107		702.602	206		702.602	128		702.602	105		702.602	121
702.811	158		702.811	133		702.811	103		702.811	105		702.811	222		702.811	116		702.811	115		702.811	104
703.019	137		703.019	133		703.019	100		703.019	102		703.019	215		703.019	141		703.019	110		703.019	102
703.227	130		703.227	147		703.227	97		703.227	101		703.227	161		703.227	141		703.227	109		703.227	105
703.435	140		703.435	126		703.435	108		703.435	110		703.435	198		703.435	154		703.435	117		703.435	110
703.644	135		703.644	111		703.644	97		703.644	100		703.644	182		703.644	119		703.644	112		703.644	104
703.852	137		703.852	133		703.852	110		703.852	109		703.852	183		703.852	117		703.852	127		703.852	111
704.06	132		704.06	147		704.06	105		704.06	106		704.06	166		704.06	141		704.06	121		704.06	104
704.268	124		704.268	132		704.268	112		704.268	113		704.268	156		704.268	141		704.268	114		704.268	123
704.477	147		704.477	123		704.477	109		704.477	100		704.477	181		704.477	132		704.477	115		704.477	101
704.685	132		704.685	131		704.685	114		704.685	118		704.685	174		704.685	131		704.685	120		704.685	110
704.893	129		704.893	136		704.893	107		704.893	104		704.893	172		704.893	135		704.893	126		704.893	106
705.101	136		705.101	136		705.101	110		705.101	104		705.101	175		705.101	137		705.101	118		705.101	104
705.31	133		705.31	125		705.31	104		705.31	103		705.31	166		705.31	117		705.31	113		705.31	97
705.518	143		705.518	142		705.518	106		705.518	101		705.518	163		705.518	135		705.518	113		705.518	111
705.726	121		705.726	127		705.726	115		705.726	104		705.726	149		705.726	132		705.726	113		705.726	97
705.934	139		705.934	135		705.934	98		705.934	99		705.934	150		705.934	136		705.934	124		705.934	92
706.142	121		706.142	141		706.142	118		706.142	107		706.142	163		706.142	140		706.142	120		706.142	96
706.351	139		706.351	117		706.351	110		706.351	109		706.351	140		706.351	127		706.351	109		706.351	107
706.559	129		706.559	120		706.559	107		706.559	108		706.559	163		706.559	129		706.559	113		706.559	108
706.767	134		706.767	128		706.767	103		706.767	104		706.767	159		706.767	132		706.767	132		706.767	113
706.975	133		706.975	125		706.975	115		706.975	106		706.975	170		706.975	137		706.975	106		706.975	109
707.183	141		707.183	146		707.183	117		707.183	105		707.183	156		707.183	122		707.183	129		707.183	102
707.392	134		707.392	133		707.392	113		707.392	104		707.392	133		707.392	134		707.392	121		707.392	104
707.6	116		707.6	127		707.6	111		707.6	99		707.6	148		707.6	135		707.6	105		707.6	103
707.808	141		707.808	136		707.808	116		707.808	116		707.808	144		707.808	135		707.808	122		707.808	111
708.016	124		708.016	140		708.016	110		708.016	101		708.016	166		708.016	122		708.016	114		708.016	100
708.224	134		708.224	149		708.224	86		708.224	108		708.224	160		708.224	125		708.224	122		708.224	100
708.432	135		708.432	119		708.432	110		708.432	105		708.432	134		708.432	139		708.432	108		708.432	127
708.641	133		708.641	127		708.641	100		708.641	93		708.641	153		708.641	111		708.641	121		708.641	103
708.849	122		708.849	129		708.849	110		708.849	105		708.849	147		708.849	141		708.849	115		708.849	99
709.057	123		709.057	118		709.057	101		709.057	111		709.057	138		709.057	128		709.057	113		709.057	99
709.265	135		709.265	134		709.265	103		709.265	96		709.265	132		709.265	111		709.265	109		709.265	110
709.473	137		709.473	130		709.473	101		709.473	94		709.473	155		709.473	142		709.473	124		709.473	112
709.681	137		709.681	127		709.681	120		709.681	104		709.681	140		709.681	129		709.681	116		709.681	102
709.889	149		709.889	139		709.889	105		709.889	95		709.889	153		709.889	123		709.889	114		709.889	102
710.097	132		710.097	139		710.097	101		710.097	107		710.097	135		710.097	122		710.097	109		710.097	111
710.306	134		710.306	123		710.306	115		710.306	105		710.306	130		710.306	118		710.306	118		710.306	104
710.514	127		710.514	134		710.514	104		710.514	105		710.514	140		710.514	136		710.514	112		710.514	103
710.722	124		710.722	126		710.722	98		710.722	98		710.722	144		710.722	122		710.722	107		710.722	97
710.93	124		710.93	132		710.93	103		710.93	103		710.93	128		710.93	124		710.93	123		710.93	112
711.138	124		711.138	133		711.138	109		711.138	103		711.138	135		711.138	135		711.138	119		711.138	109
711.346	131		711.346	122		711.346	107		711.346	108		711.346	147		711.346	131		711.346	107		711.346	107
711.554	123		711.554	123		711.554	112		711.554	92		711.554	140		711.554	125		711.554	120		711.554	105
711.762	124		711.762	132		711.762	99		711.762	94		711.762	126		711.762	138		711.762	111		711.762	97
711.97	118		711.97	128		711.97	97		711.97	108		711.97	127		711.97	119		711.97	107		711.97	101
712.178	134		712.178	123		712.178	106		712.178	101		712.178	128		712.178	128		712.178	122		712.178	110
712.387	129		712.387	127		712.387	111		712.387	94		712.387	128		712.387	135		712.387	124		712.387	114
712.595	137		712.595	127		712.595	112		712.595	108		712.595	134		712.595	121		712.595	98		712.595	105
712.803	111		712.803	118		712.803	91		712.803	110		712.803	120		712.803	129		712.803	114		712.803	110
713.011	118		713.011	145		713.011	107		713.011	102		713.011	146		713.011	141		713.011	114		713.011	107
713.219	132		713.219	133		713.219	115		713.219	104		713.219	144		713.219	126		713.219	115		713.219	117
713.427	131		713.427	129		713.427	100		713.427	101		713.427	127		713.427	112		713.427	99		713.427	108
713.635	120		713.635	113		713.635	104		713.635	104		713.635	143		713.635	142		713.635	120		713.635	97
713.843	133		713.843	122		713.843	110		713.843	105		713.843	121		713.843	119		713.843	112		713.843	108
714.051	126		714.051	111		714.051	102		714.051	101		714.051	126		714.051	114		714.051	131		714.051	109
714.259	123		714.259	111		714.259	112		714.259	103		714.259	154		714.259	125		714.259	119		714.259	105
714.467	125		714.467	135		714.467	90		714.467	97		714.467	129		714.467	119		714.467	114		714.467	113
714.675	129		714.675	124		714.675	105		714.675	99		714.675	138		714.675	128		714.675	115		714.675	113
714.883	110		714.883	120		714.883	111		714.883	98		714.883	120		714.883	133		714.883	112		714.883	105
715.091	130		715.091	157		715.091	106		715.091	111		715.091	133		715.091	129		715.091	115		715.091	107
715.299	130		715.299	116		715.299	107		715.299	104		715.299	138		715.299	127		715.299	115		715.299	88
715.507	134		715.507	142		715.507	112		715.507	114		715.507	126		715.507	131		715.507	112		715.507	102
715.715	120		715.715	137		715.715	102		715.715	99		715.715	137		715.715	121		715.715	110		715.715	96
715.923	125		715.923	115		715.923	105		715.923	93		715.923	134		715.923	124		715.923	117		715.923	98
716.131	120		716.131	126		716.131	103		716.131	99		716.131	142		716.131	128		716.131	109		716.131	110
716.339	122		716.339	132		716.339	100		716.339	108		716.339	128		716.339	133		716.339	130		716.339	105
716.547	126		716.547	133		716.547	104		716.547	103		716.547	125		716.547	130		716.547	115		716.547	105
716.755	124		716.755	133		716.755	94		716.755	105		716.755	138		716.755	138		716.755	121		716.755	99
716.963	132		716.963	127		716.963	96		716.963	96		716.963	125		716.963	123		716.963	117		716.963	109
717.171	142		717.171	130		717.171	104		717.171	91		717.171	127		717.171	112		717.171	111		717.171	105
717.379	113		717.379	117		717.379	94		717.379	104		717.379	143		717.379	121		717.379	107		717.379	107
717.587	129		717.587	123		717.587	107		717.587	109		717.587	132		717.587	138		717.587	109		717.587	95
717.795	109		717.795	120		717.795	107		717.795	97		717.795	125		717.795	122		717.795	127		717.795	99
718.003	103		718.003	123		718.003	95		718.003	97		718.003	135		718.003	125		718.003	116		718.003	96
718.211	116		718.211	132		718.211	99		718.211	107		718.211	136		718.211	119		718.211	96		718.211	108
718.419	116		718.419	124		718.419	112		718.419	103		718.419	140		718.419	128		718.419	116		718.419	110
718.627	139		718.627	136		718.627	101		718.627	105		718.627	121		718.627	125		718.627	108		718.627	99
718.835	127		718.835	107		718.835	102		718.835	102		718.835	120		718.835	110		718.835	112		718.835	109
719.043	136		719.043	110		719.043	111		719.043	105		719.043	126		719.043	126		719.043	100		719.043	106
719.25	118		719.25	131		719.25	98		719.25	102		719.25	113		719.25	131		719.25	114		719.25	106
719.458	106		719.458	126		719.458	103		719.458	106		719.458	125		719.458	110		719.458	118		719.458	95
719.666	112		719.666	121		719.666	97		719.666	103		719.666	132		719.666	122		719.666	112		719.666	98
719.874	124		719.874	128		719.874	106		719.874	109		719.874	112		719.874	117		719.874	113		719.874	105
720.082	112		720.082	122		720.082	113		720.082	111		720.082	126		720.082	138		720.082	117		720.082	107
720.29	131		720.29	118		720.29	104		720.29	95		720.29	121		720.29	119		720.29	106		720.29	108
720.498	129		720.498	127		720.498	118		720.498	99		720.498	126		720.498	134		720.498	122		720.498	114
720.706	124		720.706	115		720.706	111		720.706	95		720.706	134		720.706	111		720.706	105		720.706	98
720.914	118		720.914	119		720.914	109		720.914	104		720.914	131		720.914	133		720.914	100		720.914	93
721.122	105		721.122	125		721.122	102		721.122	104		721.122	132		721.122	130		721.122	106		721.122	97
721.329	118		721.329	124		721.329	109		721.329	98		721.329	127		721.329	135		721.329	108		721.329	111
721.537	112		721.537	120		721.537	97		721.537	107		721.537	124		721.537	127		721.537	118		721.537	98
721.745	102		721.745	116		721.745	105		721.745	101		721.745	131		721.745	110		721.745	98		721.745	117
721.953	108		721.953	131		721.953	103		721.953	93		721.953	124		721.953	126		721.953	106		721.953	106
722.161	126		722.161	138		722.161	105		722.161	100		722.161	126		722.161	115		722.161	106		722.161	95
722.369	124		722.369	132		722.369	108		722.369	96		722.369	124		722.369	119		722.369	113		722.369	103
722.577	119		722.577	116		722.577	103		722.577	105		722.577	118		722.577	110		722.577	108		722.577	97
722.784	112		722.784	134		722.784	108		722.784	99		722.784	129		722.784	116		722.784	104		722.784	91
722.992	129		722.992	115		722.992	97		722.992	98		722.992	133		722.992	118		722.992	115		722.992	107
723.2	122		723.2	125		723.2	112		723.2	102		723.2	121		723.2	120		723.2	112		723.2	111
723.408	113		723.408	131		723.408	104		723.408	94		723.408	127		723.408	115		723.408	111		723.408	112
723.616	117		723.616	124		723.616	98		723.616	106		723.616	143		723.616	124		723.616	119		723.616	96
723.824	135		723.824	124		723.824	114		723.824	99		723.824	114		723.824	119		723.824	106		723.824	122
724.031	120		724.031	122		724.031	96		724.031	106		724.031	127		724.031	122		724.031	119		724.031	109
724.239	119		724.239	123		724.239	107		724.239	102		724.239	118		724.239	118		724.239	122		724.239	100
724.447	109		724.447	117		724.447	101		724.447	108		724.447	124		724.447	115		724.447	99		724.447	101
724.655	125		724.655	118		724.655	103		724.655	109		724.655	118		724.655	121		724.655	103		724.655	101
724.863	128		724.863	97		724.863	107		724.863	106		724.863	139		724.863	128		724.863	105		724.863	108
725.07	122		725.07	122		725.07	111		725.07	95		725.07	115		725.07	106		725.07	98		725.07	105
725.278	120		725.278	118		725.278	108		725.278	106		725.278	120		725.278	104		725.278	112		725.278	111
725.486	115		725.486	132		725.486	104		725.486	112		725.486	122		725.486	123		725.486	114		725.486	106
725.694	111		725.694	128		725.694	105		725.694	100		725.694	122		725.694	110		725.694	117		725.694	109
725.902	129		725.902	101		725.902	101		725.902	99		725.902	116		725.902	111		725.902	106		725.902	99
726.109	109		726.109	116		726.109	108		726.109	104		726.109	124		726.109	115		726.109	111		726.109	102
726.317	111		726.317	120		726.317	107		726.317	94		726.317	125		726.317	102		726.317	115		726.317	109
726.525	111		726.525	119		726.525	100		726.525	98		726.525	122		726.525	121		726.525	112		726.525	101
726.733	113		726.733	119		726.733	108		726.733	103		726.733	125		726.733	114		726.733	113		726.733	102
726.94	108		726.94	126		726.94	106		726.94	105		726.94	126		726.94	115		726.94	117		726.94	100
727.148	117		727.148	118		727.148	101		727.148	97		727.148	122		727.148	117		727.148	109		727.148	103
727.356	107		727.356	119		727.356	96		727.356	102		727.356	134		727.356	109		727.356	100		727.356	109
727.564	114		727.564	108		727.564	97		727.564	98		727.564	118		727.564	111		727.564	104		727.564	96
727.771	122		727.771	112		727.771	112		727.771	111		727.771	127		727.771	126		727.771	99		727.771	114
727.979	111		727.979	112		727.979	100		727.979	100		727.979	117		727.979	107		727.979	111		727.979	110
728.187	117		728.187	135		728.187	100		728.187	99		728.187	117		728.187	112		728.187	105		728.187	98
728.395	115		728.395	111		728.395	110		728.395	98		728.395	119		728.395	133		728.395	115		728.395	98
728.602	110		728.602	116		728.602	101		728.602	103		728.602	121		728.602	120		728.602	114		728.602	100
728.81	116		728.81	109		728.81	109		728.81	108		728.81	117		728.81	104		728.81	120		728.81	96
729.018	119		729.018	123		729.018	106		729.018	95		729.018	122		729.018	129		729.018	106		729.018	119
729.225	122		729.225	120		729.225	92		729.225	103		729.225	123		729.225	125		729.225	105		729.225	101
729.433	114		729.433	130		729.433	99		729.433	96		729.433	126		729.433	107		729.433	101		729.433	105
729.641	118		729.641	119		729.641	96		729.641	105		729.641	130		729.641	126		729.641	101		729.641	102
729.848	105		729.848	109		729.848	102		729.848	94		729.848	109		729.848	116		729.848	107		729.848	97
730.056	128		730.056	115		730.056	104		730.056	103		730.056	123		730.056	117		730.056	122		730.056	97
730.264	108		730.264	111		730.264	101		730.264	99		730.264	118		730.264	116		730.264	115		730.264	94
730.471	121		730.471	112		730.471	105		730.471	108		730.471	123		730.471	112		730.471	109		730.471	110
730.679	126		730.679	119		730.679	106		730.679	98		730.679	116		730.679	120		730.679	102		730.679	99
730.887	113		730.887	112		730.887	113		730.887	100		730.887	118		730.887	124		730.887	112		730.887	106
731.094	109		731.094	114		731.094	98		731.094	112		731.094	120		731.094	111		731.094	109		731.094	106
731.302	127		731.302	111		731.302	100		731.302	117		731.302	104		731.302	116		731.302	102		731.302	117
731.51	112		731.51	119		731.51	102		731.51	104		731.51	119		731.51	111		731.51	109		731.51	100
731.717	104		731.717	124		731.717	111		731.717	95		731.717	111		731.717	121		731.717	116		731.717	97
731.925	131		731.925	111		731.925	113		731.925	106		731.925	114		731.925	116		731.925	109		731.925	105
732.133	114		732.133	119		732.133	105		732.133	100		732.133	131		732.133	136		732.133	114		732.133	101
732.34	105		732.34	99		732.34	101		732.34	109		732.34	109		732.34	116		732.34	114		732.34	96
732.548	115		732.548	127		732.548	101		732.548	100		732.548	115		732.548	118		732.548	114		732.548	109
732.756	122		732.756	108		732.756	100		732.756	102		732.756	117		732.756	114		732.756	105		732.756	94
732.963	122		732.963	116		732.963	108		732.963	106		732.963	127		732.963	114		732.963	107		732.963	103
733.171	121		733.171	133		733.171	102		733.171	102		733.171	121		733.171	111		733.171	110		733.171	104
733.378	122		733.378	117		733.378	107		733.378	112		733.378	117		733.378	120		733.378	117		733.378	108
733.586	105		733.586	125		733.586	109		733.586	98		733.586	103		733.586	119		733.586	119		733.586	97
733.794	119		733.794	103		733.794	95		733.794	103		733.794	119		733.794	114		733.794	114		733.794	108
734.001	121		734.001	130		734.001	117		734.001	100		734.001	110		734.001	115		734.001	106		734.001	95
734.209	117		734.209	106		734.209	108		734.209	101		734.209	114		734.209	118		734.209	107		734.209	111
734.416	113		734.416	118		734.416	100		734.416	94		734.416	100		734.416	105		734.416	112		734.416	106
734.624	122		734.624	113		734.624	105		734.624	96		734.624	112		734.624	118		734.624	105		734.624	102
734.831	116		734.831	119		734.831	96		734.831	108		734.831	119		734.831	125		734.831	107		734.831	101
735.039	111		735.039	121		735.039	111		735.039	99		735.039	110		735.039	112		735.039	107		735.039	101
735.247	124		735.247	119		735.247	107		735.247	95		735.247	110		735.247	117		735.247	114		735.247	110
735.454	101		735.454	109		735.454	105		735.454	96		735.454	120		735.454	115		735.454	107		735.454	100
735.662	124		735.662	114		735.662	113		735.662	98		735.662	115		735.662	117		735.662	114		735.662	96
735.869	118		735.869	123		735.869	100		735.869	94		735.869	114		735.869	110		735.869	114		735.869	109
736.077	97		736.077	117		736.077	112		736.077	100		736.077	103		736.077	121		736.077	106		736.077	105
736.284	122		736.284	120		736.284	99		736.284	107		736.284	125		736.284	111		736.284	100		736.284	101
736.492	106		736.492	107		736.492	116		736.492	96		736.492	124		736.492	111		736.492	110		736.492	104
736.699	116		736.699	114		736.699	99		736.699	91		736.699	118		736.699	115		736.699	119		736.699	101
736.907	107		736.907	117		736.907	104		736.907	110		736.907	120		736.907	115		736.907	114		736.907	102
737.114	110		737.114	117		737.114	115		737.114	103		737.114	117		737.114	120		737.114	120		737.114	103
737.322	106		737.322	115		737.322	105		737.322	104		737.322	107		737.322	103		737.322	106		737.322	117
737.529	108		737.529	113		737.529	118		737.529	100		737.529	103		737.529	103		737.529	108		737.529	101
737.737	116		737.737	113		737.737	102		737.737	104		737.737	115		737.737	112		737.737	100		737.737	105
737.944	106		737.944	123		737.944	105		737.944	92		737.944	105		737.944	109		737.944	107		737.944	100
738.152	126		738.152	115		738.152	103		738.152	102		738.152	114		738.152	111		738.152	106		738.152	100
738.359	115		738.359	118		738.359	98		738.359	110		738.359	124		738.359	104		738.359	98		738.359	105
738.567	101		738.567	113		738.567	115		738.567	109		738.567	106		738.567	117		738.567	102		738.567	117
738.774	114		738.774	114		738.774	101		738.774	100		738.774	113		738.774	105		738.774	109		738.774	104
738.982	105		738.982	115		738.982	100		738.982	104		738.982	107		738.982	108		738.982	106		738.982	105
739.189	121		739.189	104		739.189	113		739.189	97		739.189	110		739.189	112		739.189	109		739.189	96
739.397	110		739.397	116		739.397	107		739.397	101		739.397	119		739.397	121		739.397	86		739.397	90
739.604	126		739.604	111		739.604	105		739.604	97		739.604	116		739.604	113		739.604	109		739.604	108
739.812	129		739.812	116		739.812	108		739.812	104		739.812	122		739.812	98		739.812	105		739.812	98
740.019	95		740.019	110		740.019	94		740.019	98		740.019	118		740.019	105		740.019	111		740.019	106
740.227	116		740.227	111		740.227	108		740.227	105		740.227	124		740.227	118		740.227	102		740.227	101
740.434	111		740.434	118		740.434	100		740.434	111		740.434	129		740.434	116		740.434	100		740.434	97
740.641	116		740.641	110		740.641	104		740.641	98		740.641	110		740.641	116		740.641	115		740.641	114
740.849	115		740.849	116		740.849	108		740.849	105		740.849	108		740.849	112		740.849	101		740.849	97
741.056	116		741.056	104		741.056	102		741.056	97		741.056	129		741.056	108		741.056	100		741.056	95
741.264	112		741.264	124		741.264	105		741.264	100		741.264	119		741.264	117		741.264	110		741.264	96
741.471	118		741.471	110		741.471	106		741.471	95		741.471	107		741.471	101		741.471	114		741.471	101
741.678	112		741.678	120		741.678	104		741.678	102		741.678	122		741.678	106		741.678	108		741.678	102
741.886	119		741.886	116		741.886	104		741.886	105		741.886	126		741.886	110		741.886	108		741.886	94
742.093	125		742.093	105		742.093	103		742.093	91		742.093	116		742.093	107		742.093	105		742.093	108
742.301	122		742.301	105		742.301	108		742.301	106		742.301	120		742.301	117		742.301	117		742.301	94
742.508	109		742.508	113		742.508	105		742.508	102		742.508	106		742.508	114		742.508	105		742.508	105
742.715	115		742.715	117		742.715	97		742.715	110		742.715	128		742.715	98		742.715	110		742.715	116
742.923	95		742.923	110		742.923	112		742.923	88		742.923	117		742.923	109		742.923	98		742.923	105
743.13	127		743.13	113		743.13	94		743.13	102		743.13	107		743.13	100		743.13	106		743.13	101
743.338	105		743.338	121		743.338	103		743.338	110		743.338	106		743.338	111		743.338	104		743.338	107
743.545	102		743.545	110		743.545	99		743.545	97		743.545	115		743.545	112		743.545	103		743.545	92
743.752	120		743.752	116		743.752	106		743.752	94		743.752	106		743.752	103		743.752	112		743.752	96
743.96	100		743.96	104		743.96	100		743.96	112		743.96	127		743.96	116		743.96	102		743.96	108
744.167	105		744.167	120		744.167	110		744.167	97		744.167	120		744.167	114		744.167	113		744.167	100
744.374	104		744.374	114		744.374	100		744.374	106		744.374	108		744.374	117		744.374	110		744.374	96
744.582	119		744.582	113		744.582	107		744.582	102		744.582	118		744.582	108		744.582	108		744.582	102
744.789	118		744.789	101		744.789	102		744.789	98		744.789	111		744.789	123		744.789	97		744.789	105
744.996	106		744.996	120		744.996	106		744.996	106		744.996	115		744.996	114		744.996	101		744.996	104
745.204	120		745.204	109		745.204	107		745.204	99		745.204	120		745.204	114		745.204	104		745.204	94
745.411	119		745.411	112		745.411	101		745.411	99		745.411	102		745.411	108		745.411	109		745.411	99
745.618	112		745.618	110		745.618	103		745.618	100		745.618	120		745.618	121		745.618	104		745.618	108
745.826	104		745.826	125		745.826	93		745.826	101		745.826	112		745.826	104		745.826	101		745.826	112
746.033	115		746.033	110		746.033	98		746.033	101		746.033	108		746.033	114		746.033	115		746.033	117
746.24	92		746.24	111		746.24	112		746.24	103		746.24	110		746.24	110		746.24	99		746.24	96
746.447	115		746.447	104		746.447	98		746.447	110		746.447	110		746.447	113		746.447	110		746.447	99
746.655	106		746.655	121		746.655	111		746.655	104		746.655	107		746.655	105		746.655	97		746.655	103
746.862	111		746.862	99		746.862	109		746.862	101		746.862	122		746.862	112		746.862	99		746.862	105
747.069	114		747.069	108		747.069	113		747.069	107		747.069	109		747.069	101		747.069	102		747.069	104
747.277	112		747.277	111		747.277	99		747.277	110		747.277	120		747.277	111		747.277	93		747.277	99
747.484	105		747.484	114		747.484	108		747.484	112		747.484	118		747.484	113		747.484	111		747.484	99
747.691	109		747.691	118		747.691	100		747.691	97		747.691	113		747.691	108		747.691	98		747.691	102
747.898	106		747.898	101		747.898	93		747.898	108		747.898	118		747.898	120		747.898	104		747.898	107
748.106	119		748.106	103		748.106	108		748.106	103		748.106	99		748.106	111		748.106	109		748.106	111
748.313	111		748.313	117		748.313	100		748.313	109		748.313	115		748.313	108		748.313	103		748.313	105
748.52	99		748.52	111		748.52	99		748.52	93		748.52	107		748.52	100		748.52	99		748.52	103
748.727	101		748.727	116		748.727	107		748.727	101		748.727	120		748.727	110		748.727	100		748.727	101
748.935	102		748.935	118		748.935	105		748.935	115		748.935	109		748.935	112		748.935	109		748.935	100
749.142	97		749.142	105		749.142	100		749.142	101		749.142	111		749.142	106		749.142	105		749.142	106
749.349	101		749.349	114		749.349	111		749.349	99		749.349	114		749.349	112		749.349	98		749.349	95
749.556	107		749.556	115		749.556	99		749.556	94		749.556	117		749.556	108		749.556	100		749.556	110
749.764	112		749.764	106		749.764	106		749.764	101		749.764	106		749.764	101		749.764	106		749.764	80
749.971	104		749.971	106		749.971	109		749.971	112		749.971	115		749.971	108		749.971	108		749.971	101
750.178	113		750.178	112		750.178	92		750.178	107		750.178	105		750.178	98		750.178	93		750.178	97
750.385	117		750.385	106		750.385	97		750.385	97		750.385	114		750.385	105		750.385	105		750.385	100
750.592	106		750.592	111		750.592	109		750.592	112		750.592	109		750.592	125		750.592	102		750.592	110
750.799	106		750.799	113		750.799	104		750.799	106		750.799	115		750.799	107		750.799	106		750.799	112
751.007	106		751.007	92		751.007	105		751.007	95		751.007	108		751.007	108		751.007	108		751.007	101
751.214	115		751.214	113		751.214	97		751.214	100		751.214	105		751.214	108		751.214	100		751.214	103
751.421	110		751.421	110		751.421	91		751.421	103		751.421	110		751.421	109		751.421	101		751.421	101
751.628	112		751.628	115		751.628	105		751.628	103		751.628	114		751.628	110		751.628	98		751.628	106
751.835	109		751.835	110		751.835	104		751.835	103		751.835	112		751.835	100		751.835	105		751.835	109
752.042	104		752.042	110		752.042	109		752.042	92		752.042	121		752.042	102		752.042	113		752.042	107
752.25	112		752.25	115		752.25	106		752.25	113		752.25	100		752.25	108		752.25	106		752.25	94
752.457	107		752.457	116		752.457	101		752.457	97		752.457	125		752.457	100		752.457	99		752.457	105
752.664	105		752.664	105		752.664	101		752.664	94		752.664	107		752.664	104		752.664	102		752.664	106
752.871	102		752.871	107		752.871	108		752.871	106		752.871	105		752.871	115		752.871	104		752.871	103
753.078	104		753.078	117		753.078	102		753.078	100		753.078	123		753.078	114		753.078	109		753.078	101
753.285	110		753.285	110		753.285	105		753.285	106		753.285	121		753.285	102		753.285	104		753.285	102
753.492	119		753.492	113		753.492	101		753.492	105		753.492	123		753.492	111		753.492	103		753.492	106
753.7	107		753.7	111		753.7	101		753.7	103		753.7	99		753.7	99		753.7	99		753.7	105
753.907	103		753.907	110		753.907	104		753.907	102		753.907	103		753.907	106		753.907	106		753.907	100
754.114	98		754.114	109		754.114	103		754.114	99		754.114	108		754.114	117		754.114	102		754.114	93
754.321	105		754.321	113		754.321	94		754.321	114		754.321	113		754.321	99		754.321	106		754.321	95
754.528	109		754.528	104		754.528	101		754.528	96		754.528	120		754.528	115		754.528	98		754.528	100
754.735	115		754.735	107		754.735	99		754.735	101		754.735	107		754.735	111		754.735	106		754.735	101
754.942	108		754.942	119		754.942	101		754.942	99		754.942	108		754.942	112		754.942	105		754.942	98
755.149	104		755.149	121		755.149	111		755.149	100		755.149	111		755.149	115		755.149	105		755.149	100
755.356	124		755.356	102		755.356	95		755.356	90		755.356	110		755.356	116		755.356	102		755.356	107
755.563	108		755.563	107		755.563	107		755.563	98		755.563	120		755.563	107		755.563	100		755.563	98
755.77	122		755.77	102		755.77	104		755.77	100		755.77	102		755.77	100		755.77	93		755.77	101
755.977	104		755.977	98		755.977	101		755.977	109		755.977	108		755.977	112		755.977	97		755.977	103
756.185	113		756.185	110		756.185	106		756.185	103		756.185	107		756.185	101		756.185	104		756.185	102
756.392	102		756.392	105		756.392	102		756.392	99		756.392	110		756.392	116		756.392	103		756.392	104
756.599	110		756.599	104		756.599	100		756.599	102		756.599	113		756.599	111		756.599	110		756.599	104
756.806	111		756.806	113		756.806	99		756.806	93		756.806	114		756.806	95		756.806	104		756.806	105
757.013	103		757.013	103		757.013	106		757.013	98		757.013	118		757.013	111		757.013	98		757.013	100
757.22	118		757.22	116		757.22	99		757.22	99		757.22	119		757.22	105		757.22	111		757.22	97
757.427	111		757.427	119		757.427	99		757.427	96		757.427	135		757.427	105		757.427	96		757.427	99
757.634	109		757.634	113		757.634	111		757.634	108		757.634	110		757.634	118		757.634	100		757.634	111
757.841	104		757.841	120		757.841	103		757.841	95		757.841	107		757.841	117		757.841	101		757.841	100
758.048	113		758.048	105		758.048	106		758.048	98		758.048	112		758.048	104		758.048	92		758.048	98
758.255	100		758.255	104		758.255	93		758.255	106		758.255	122		758.255	108		758.255	107		758.255	101
758.462	99		758.462	116		758.462	96		758.462	103		758.462	111		758.462	100		758.462	98		758.462	100
758.669	113		758.669	115		758.669	109		758.669	99		758.669	117		758.669	106		758.669	108		758.669	98
758.876	107		758.876	105		758.876	94		758.876	97		758.876	110		758.876	102		758.876	105		758.876	104
759.083	120		759.083	107		759.083	106		759.083	103		759.083	124		759.083	105		759.083	102		759.083	99
759.29	108		759.29	123		759.29	98		759.29	95		759.29	111		759.29	117		759.29	102		759.29	93
759.497	111		759.497	112		759.497	101		759.497	96		759.497	100		759.497	100		759.497	103		759.497	101
759.704	100		759.704	103		759.704	100		759.704	102		759.704	103		759.704	111		759.704	112		759.704	105
759.911	103		759.911	103		759.911	100		759.911	96		759.911	113		759.911	110		759.911	106		759.911	102
760.118	97		760.118	114		760.118	107		760.118	105		760.118	108		760.118	98		760.118	100		760.118	99
760.324	111		760.324	94		760.324	106		760.324	101		760.324	108		760.324	111		760.324	107		760.324	98
760.531	101		760.531	105		760.531	106		760.531	103		760.531	105		760.531	96		760.531	101		760.531	97
760.738	106		760.738	106		760.738	105		760.738	91		760.738	110		760.738	105		760.738	95		760.738	110
760.945	112		760.945	105		760.945	89		760.945	111		760.945	112		760.945	123		760.945	103		760.945	109
761.152	103		761.152	106		761.152	102		761.152	99		761.152	126		761.152	99		761.152	105		761.152	98
761.359	108		761.359	100		761.359	96		761.359	100		761.359	111		761.359	101		761.359	102		761.359	108
761.566	111		761.566	107		761.566	101		761.566	102		761.566	117		761.566	116		761.566	102		761.566	110
761.773	117		761.773	100		761.773	98		761.773	101		761.773	114		761.773	110		761.773	103		761.773	103
761.98	115		761.98	105		761.98	111		761.98	101		761.98	105		761.98	106		761.98	101		761.98	105
762.187	114		762.187	102		762.187	114		762.187	113		762.187	109		762.187	110		762.187	88		762.187	101
762.394	106		762.394	100		762.394	98		762.394	110		762.394	107		762.394	116		762.394	116		762.394	97
762.601	110		762.601	101		762.601	99		762.601	97		762.601	102		762.601	116		762.601	95		762.601	95
762.807	106		762.807	109		762.807	100		762.807	105		762.807	109		762.807	112		762.807	95		762.807	108
763.014	106		763.014	106		763.014	106		763.014	111		763.014	127		763.014	108		763.014	110		763.014	102
763.221	98		763.221	103		763.221	104		763.221	109		763.221	100		763.221	100		763.221	105		763.221	99
763.428	112		763.428	107		763.428	97		763.428	106		763.428	105		763.428	109		763.428	106		763.428	105
763.635	103		763.635	106		763.635	99		763.635	100		763.635	105		763.635	115		763.635	101		763.635	97
763.842	94		763.842	109		763.842	115		763.842	95		763.842	113		763.842	98		763.842	116		763.842	111
764.049	106		764.049	107		764.049	96		764.049	98		764.049	112		764.049	103		764.049	104		764.049	103
764.255	112		764.255	112		764.255	95		764.255	94		764.255	106		764.255	109		764.255	100		764.255	105
764.462	101		764.462	109		764.462	99		764.462	97		764.462	101		764.462	105		764.462	113		764.462	97
764.669	104		764.669	96		764.669	97		764.669	99		764.669	105		764.669	103		764.669	95		764.669	103
764.876	101		764.876	111		764.876	100		764.876	94		764.876	109		764.876	119		764.876	100		764.876	97
765.083	100		765.083	120		765.083	92		765.083	99		765.083	109		765.083	103		765.083	107		765.083	100
765.29	99		765.29	109		765.29	101		765.29	105		765.29	116		765.29	105		765.29	103		765.29	106
765.496	108		765.496	106		765.496	103		765.496	106		765.496	102		765.496	124		765.496	99		765.496	109
765.703	101		765.703	99		765.703	101		765.703	95		765.703	96		765.703	99		765.703	108		765.703	96
765.91	107		765.91	99		765.91	106		765.91	107		765.91	112		765.91	110		765.91	99		765.91	101
766.117	116		766.117	106		766.117	106		766.117	102		766.117	108		766.117	93		766.117	107		766.117	111
766.324	110		766.324	102		766.324	99		766.324	98		766.324	110		766.324	112		766.324	102		766.324	102
766.53	110		766.53	111		766.53	110		766.53	104		766.53	116		766.53	96		766.53	110		766.53	101
766.737	111		766.737	106		766.737	107		766.737	100		766.737	107		766.737	104		766.737	99		766.737	94
766.944	103		766.944	111		766.944	99		766.944	108		766.944	115		766.944	95		766.944	100		766.944	101
767.151	105		767.151	116		767.151	105		767.151	100		767.151	111		767.151	115		767.151	109		767.151	98
767.358	105		767.358	107		767.358	92		767.358	112		767.358	106		767.358	108		767.358	105		767.358	92
767.564	104		767.564	105		767.564	92		767.564	96		767.564	101		767.564	107		767.564	106		767.564	97
767.771	102		767.771	110		767.771	102		767.771	97		767.771	112		767.771	107		767.771	92		767.771	106
767.978	113		767.978	103		767.978	105		767.978	103		767.978	108		767.978	107		767.978	106		767.978	96
768.185	101		768.185	111		768.185	99		768.185	105		768.185	98		768.185	101		768.185	93		768.185	89
768.391	108		768.391	95		768.391	96		768.391	98		768.391	101		768.391	105		768.391	113		768.391	108
768.598	106		768.598	99		768.598	110		768.598	99		768.598	106		768.598	101		768.598	96		768.598	112
768.805	111		768.805	106		768.805	102		768.805	114		768.805	116		768.805	100		768.805	102		768.805	104
769.012	95		769.012	113		769.012	99		769.012	98		769.012	110		769.012	103		769.012	102		769.012	95
769.218	107		769.218	97		769.218	105		769.218	98		769.218	110		769.218	105		769.218	97		769.218	110
769.425	107		769.425	97		769.425	106		769.425	108		769.425	108		769.425	107		769.425	100		769.425	108
769.632	107		769.632	102		769.632	105		769.632	89		769.632	114		769.632	102		769.632	109		769.632	96
769.838	114		769.838	105		769.838	100		769.838	100		769.838	106		769.838	100		769.838	96		769.838	93
770.045	96		770.045	101		770.045	109		770.045	106		770.045	106		770.045	114		770.045	107		770.045	106
770.252	113		770.252	100		770.252	107		770.252	94		770.252	108		770.252	102		770.252	100		770.252	102
770.458	111		770.458	119		770.458	106		770.458	101		770.458	93		770.458	107		770.458	105		770.458	97
770.665	103		770.665	103		770.665	104		770.665	106		770.665	114		770.665	102		770.665	114		770.665	102
770.872	106		770.872	114		770.872	103		770.872	92		770.872	103		770.872	101		770.872	100		770.872	109
771.078	108		771.078	104		771.078	102		771.078	100		771.078	108		771.078	101		771.078	106		771.078	100
771.285	98		771.285	105		771.285	94		771.285	103		771.285	103		771.285	98		771.285	100		771.285	103
771.492	106		771.492	105		771.492	109		771.492	95		771.492	106		771.492	107		771.492	103		771.492	99
771.698	104		771.698	113		771.698	102		771.698	90		771.698	101		771.698	106		771.698	106		771.698	111
771.905	108		771.905	103		771.905	100		771.905	101		771.905	113		771.905	102		771.905	113		771.905	118
772.112	97		772.112	112		772.112	98		772.112	99		772.112	101		772.112	103		772.112	109		772.112	106
772.318	109		772.318	97		772.318	109		772.318	102		772.318	98		772.318	107		772.318	108		772.318	107
772.525	102		772.525	115		772.525	98		772.525	103		772.525	96		772.525	105		772.525	105		772.525	101
772.732	116		772.732	101		772.732	105		772.732	98		772.732	110		772.732	102		772.732	99		772.732	99
772.938	92		772.938	111		772.938	106		772.938	97		772.938	103		772.938	104		772.938	100		772.938	99
773.145	104		773.145	108		773.145	99		773.145	103		773.145	111		773.145	98		773.145	95		773.145	100
773.351	107		773.351	100		773.351	101		773.351	106		773.351	108		773.351	105		773.351	104		773.351	104
773.558	103		773.558	107		773.558	86		773.558	101		773.558	99		773.558	101		773.558	105		773.558	100
773.765	113		773.765	106		773.765	104		773.765	104		773.765	98		773.765	104		773.765	104		773.765	92
773.971	116		773.971	113		773.971	110		773.971	94		773.971	117		773.971	98		773.971	108		773.971	93
774.178	110		774.178	96		774.178	95		774.178	103		774.178	104		774.178	109		774.178	99		774.178	101
774.384	100		774.384	100		774.384	93		774.384	105		774.384	114		774.384	110		774.384	99		774.384	98
774.591	95		774.591	106		774.591	94		774.591	99		774.591	110		774.591	105		774.591	102		774.591	97
774.798	100		774.798	100		774.798	111		774.798	112		774.798	113		774.798	108		774.798	97		774.798	108
775.004	105		775.004	111		775.004	100		775.004	101		775.004	108		775.004	106		775.004	102		775.004	95
775.211	113		775.211	105		775.211	102		775.211	98		775.211	113		775.211	101		775.211	108		775.211	100
775.417	103		775.417	100		775.417	108		775.417	96		775.417	109		775.417	104		775.417	91		775.417	101
775.624	100		775.624	101		775.624	87		775.624	100		775.624	99		775.624	106		775.624	93		775.624	98
775.83	99		775.83	106		775.83	105		775.83	103		775.83	99		775.83	112		775.83	102		775.83	108
776.037	98		776.037	110		776.037	99		776.037	107		776.037	111		776.037	102		776.037	105		776.037	94
776.243	103		776.243	102		776.243	114		776.243	105		776.243	107		776.243	101		776.243	108		776.243	91
776.45	113		776.45	110		776.45	96		776.45	94		776.45	94		776.45	103		776.45	92		776.45	100
776.656	100		776.656	106		776.656	101		776.656	101		776.656	97		776.656	101		776.656	113		776.656	105
776.863	109		776.863	109		776.863	108		776.863	98		776.863	107		776.863	111		776.863	107		776.863	101
777.07	99		777.07	101		777.07	108		777.07	99		777.07	100		777.07	109		777.07	94		777.07	102
777.276	100		777.276	100		777.276	95		777.276	95		777.276	113		777.276	98		777.276	108		777.276	100
777.483	109		777.483	110		777.483	104		777.483	99		777.483	111		777.483	109		777.483	98		777.483	106
777.689	109		777.689	100		777.689	96		777.689	101		777.689	94		777.689	109		777.689	105		777.689	111
777.896	113		777.896	106		777.896	94		777.896	109		777.896	115		777.896	99		777.896	107		777.896	97
778.102	109		778.102	98		778.102	104		778.102	104		778.102	102		778.102	102		778.102	107		778.102	107
778.308	115		778.308	113		778.308	100		778.308	90		778.308	111		778.308	102		778.308	106		778.308	107
778.515	101		778.515	96		778.515	97		778.515	96		778.515	98		778.515	104		778.515	104		778.515	103
778.721	107		778.721	115		778.721	103		778.721	96		778.721	98		778.721	98		778.721	102		778.721	95
778.928	106		778.928	103		778.928	103		778.928	109		778.928	103		778.928	99		778.928	97		778.928	99
779.134	106		779.134	104		779.134	100		779.134	103		779.134	106		779.134	101		779.134	99		779.134	101
779.341	98		779.341	98		779.341	105		779.341	103		779.341	109		779.341	100		779.341	104		779.341	106
779.547	103		779.547	106		779.547	106		779.547	98		779.547	110		779.547	101		779.547	101		779.547	99
779.754	110		779.754	106		779.754	91		779.754	113		779.754	103		779.754	95		779.754	103		779.754	102
779.96	97		779.96	94		779.96	112		779.96	107		779.96	110		779.96	106		779.96	111		779.96	106
780.167	99		780.167	101		780.167	93		780.167	97		780.167	106		780.167	105		780.167	96		780.167	90
780.373	114		780.373	96		780.373	109		780.373	100		780.373	107		780.373	101		780.373	110		780.373	108
780.579	100		780.579	107		780.579	97		780.579	108		780.579	106		780.579	102		780.579	107		780.579	97
780.786	104		780.786	104		780.786	104		780.786	106		780.786	109		780.786	98		780.786	92		780.786	109
780.992	95		780.992	103		780.992	95		780.992	91		780.992	92		780.992	102		780.992	100		780.992	99
781.199	103		781.199	104		781.199	101		781.199	98		781.199	94		781.199	105		781.199	98		781.199	111
781.405	112		781.405	100		781.405	99		781.405	98		781.405	98		781.405	109		781.405	105		781.405	99
781.611	97		781.611	101		781.611	101		781.611	100		781.611	107		781.611	108		781.611	106		781.611	94
781.818	96		781.818	94		781.818	102		781.818	103		781.818	93		781.818	97		781.818	102		781.818	109
782.024	93		782.024	105		782.024	106		782.024	107		782.024	110		782.024	110		782.024	111		782.024	111
782.23	111		782.23	106		782.23	108		782.23	91		782.23	114		782.23	96		782.23	106		782.23	101
782.437	104		782.437	102		782.437	104		782.437	96		782.437	107		782.437	109		782.437	104		782.437	96
782.643	102		782.643	111		782.643	103		782.643	102		782.643	101		782.643	105		782.643	97		782.643	100
782.85	102		782.85	110		782.85	99		782.85	95		782.85	107		782.85	107		782.85	99		782.85	100
783.056	101		783.056	104		783.056	102		783.056	98		783.056	103		783.056	110		783.056	95		783.056	106
783.262	103		783.262	101		783.262	99		783.262	103		783.262	105		783.262	102		783.262	104		783.262	107
783.469	110		783.469	113		783.469	98		783.469	97		783.469	85		783.469	101		783.469	93		783.469	101
783.675	107		783.675	102		783.675	94		783.675	99		783.675	109		783.675	107		783.675	99		783.675	101
783.881	96		783.881	102		783.881	88		783.881	95		783.881	103		783.881	105		783.881	107		783.881	92
784.088	105		784.088	103		784.088	100		784.088	97		784.088	109		784.088	105		784.088	113		784.088	96
784.294	96		784.294	103		784.294	110		784.294	105		784.294	106		784.294	109		784.294	105		784.294	94
784.5	97		784.5	101		784.5	123		784.5	94		784.5	105		784.5	104		784.5	105		784.5	86
784.707	102		784.707	112		784.707	97		784.707	99		784.707	112		784.707	103		784.707	102		784.707	105
784.913	101		784.913	121		784.913	107		784.913	93		784.913	109		784.913	100		784.913	92		784.913	105
785.119	103		785.119	103		785.119	101		785.119	89		785.119	93		785.119	93		785.119	96		785.119	105
785.325	107		785.325	108		785.325	99		785.325	107		785.325	114		785.325	105		785.325	97		785.325	111
785.532	115		785.532	99		785.532	96		785.532	93		785.532	95		785.532	106		785.532	114		785.532	106
785.738	108		785.738	100		785.738	99		785.738	110		785.738	103		785.738	104		785.738	104		785.738	101
785.944	103		785.944	102		785.944	108		785.944	102		785.944	102		785.944	92		785.944	104		785.944	103
786.15	103		786.15	103		786.15	100		786.15	88		786.15	102		786.15	106		786.15	105		786.15	94
786.357	109		786.357	101		786.357	108		786.357	107		786.357	109		786.357	109		786.357	101		786.357	113
786.563	99		786.563	101		786.563	103		786.563	100		786.563	112		786.563	103		786.563	107		786.563	96
786.769	96		786.769	109		786.769	97		786.769	94		786.769	104		786.769	110		786.769	105		786.769	100
786.976	100		786.976	98		786.976	102		786.976	111		786.976	105		786.976	105		786.976	105		786.976	96
787.182	111		787.182	107		787.182	90		787.182	93		787.182	100		787.182	104		787.182	111		787.182	105
787.388	110		787.388	113		787.388	95		787.388	102		787.388	108		787.388	96		787.388	94		787.388	100
787.594	101		787.594	98		787.594	102		787.594	94		787.594	96		787.594	105		787.594	103		787.594	95
787.8	105		787.8	106		787.8	92		787.8	108		787.8	109		787.8	100		787.8	93		787.8	101
788.007	100		788.007	89		788.007	107		788.007	96		788.007	98		788.007	95		788.007	105		788.007	107
788.213	94		788.213	105		788.213	98		788.213	111		788.213	116		788.213	109		788.213	104		788.213	105
788.419	108		788.419	114		788.419	106		788.419	96		788.419	94		788.419	103		788.419	100		788.419	103
788.625	98		788.625	112		788.625	104		788.625	99		788.625	104		788.625	107		788.625	108		788.625	105
788.831	100		788.831	98		788.831	103		788.831	92		788.831	102		788.831	105		788.831	95		788.831	99
789.038	108		789.038	108		789.038	107		789.038	102		789.038	116		789.038	112		789.038	105		789.038	105
789.244	100		789.244	113		789.244	102		789.244	110		789.244	95		789.244	97		789.244	92		789.244	101
789.45	101		789.45	100		789.45	92		789.45	101		789.45	106		789.45	102		789.45	103		789.45	106
789.656	99		789.656	98		789.656	107		789.656	97		789.656	98		789.656	115		789.656	106		789.656	89
789.862	110		789.862	107		789.862	102		789.862	103		789.862	105		789.862	98		789.862	100		789.862	100
790.068	99		790.068	111		790.068	98		790.068	102		790.068	102		790.068	108		790.068	106		790.068	97
790.275	97		790.275	104		790.275	89		790.275	105		790.275	102		790.275	95		790.275	97		790.275	105
790.481	96		790.481	107		790.481	99		790.481	103		790.481	101		790.481	108		790.481	106		790.481	100
790.687	94		790.687	102		790.687	94		790.687	114		790.687	111		790.687	98		790.687	111		790.687	107
790.893	98		790.893	104		790.893	107		790.893	95		790.893	97		790.893	109		790.893	109		790.893	113
791.099	108		791.099	94		791.099	106		791.099	99		791.099	100		791.099	100		791.099	104		791.099	106
791.305	95		791.305	110		791.305	104		791.305	104		791.305	115		791.305	106		791.305	95		791.305	98
791.511	108		791.511	104		791.511	97		791.511	105		791.511	97		791.511	102		791.511	106		791.511	100
791.717	101		791.717	113		791.717	93		791.717	100		791.717	102		791.717	102		791.717	102		791.717	96
791.924	111		791.924	110		791.924	87		791.924	96		791.924	111		791.924	112		791.924	105		791.924	94
792.13	100		792.13	95		792.13	96		792.13	99		792.13	104		792.13	98		792.13	100		792.13	101
792.336	102		792.336	99		792.336	104		792.336	108		792.336	104		792.336	103		792.336	101		792.336	108
792.542	119		792.542	97		792.542	107		792.542	85		792.542	96		792.542	114		792.542	110		792.542	95
792.748	110		792.748	107		792.748	99		792.748	107		792.748	103		792.748	100		792.748	113		792.748	97
792.954	100		792.954	96		792.954	107		792.954	99		792.954	88		792.954	99		792.954	96		792.954	98
793.16	91		793.16	109		793.16	100		793.16	107		793.16	100		793.16	98		793.16	94		793.16	107
793.366	103		793.366	103		793.366	102		793.366	102		793.366	110		793.366	101		793.366	104		793.366	92
793.572	113		793.572	104		793.572	105		793.572	101		793.572	117		793.572	117		793.572	94		793.572	92
793.778	106		793.778	106		793.778	101		793.778	90		793.778	92		793.778	89		793.778	94		793.778	99
793.984	104		793.984	113		793.984	103		793.984	109		793.984	108		793.984	104		793.984	94		793.984	95
794.19	103		794.19	95		794.19	102		794.19	105		794.19	105		794.19	103		794.19	101		794.19	102
794.396	106		794.396	115		794.396	92		794.396	104		794.396	108		794.396	96		794.396	104		794.396	102
794.602	103		794.602	110		794.602	109		794.602	102		794.602	107		794.602	100		794.602	104		794.602	102
794.808	112		794.808	93		794.808	93		794.808	102		794.808	104		794.808	96		794.808	98		794.808	100
795.014	105		795.014	105		795.014	97		795.014	100		795.014	113		795.014	104		795.014	101		795.014	103
795.22	96		795.22	107		795.22	103		795.22	104		795.22	100		795.22	100		795.22	104		795.22	104
795.426	96		795.426	105		795.426	84		795.426	94		795.426	104		795.426	94		795.426	103		795.426	110
795.632	116		795.632	109		795.632	105		795.632	112		795.632	112		795.632	105		795.632	103		795.632	104
795.838	97		795.838	101		795.838	104		795.838	98		795.838	103		795.838	103		795.838	98		795.838	103
796.044	101		796.044	107		796.044	101		796.044	110		796.044	104		796.044	109		796.044	108		796.044	99
796.25	97		796.25	115		796.25	101		796.25	116		796.25	103		796.25	109		796.25	110		796.25	105
796.456	110		796.456	108		796.456	111		796.456	101		796.456	95		796.456	110		796.456	101		796.456	102
796.662	108		796.662	96		796.662	97		796.662	86		796.662	109		796.662	89		796.662	97		796.662	104
796.868	102		796.868	105		796.868	93		796.868	92		796.868	114		796.868	90		796.868	111		796.868	101
797.074	101		797.074	106		797.074	105		797.074	97		797.074	107		797.074	104		797.074	94		797.074	96
797.28	91		797.28	89		797.28	103		797.28	105		797.28	94		797.28	114		797.28	106		797.28	103
797.486	99		797.486	111		797.486	102		797.486	88		797.486	99		797.486	103		797.486	109		797.486	91
797.692	94		797.692	103		797.692	92		797.692	103		797.692	114		797.692	101		797.692	100		797.692	100
797.898	97		797.898	112		797.898	104		797.898	106		797.898	103		797.898	104		797.898	92		797.898	112
798.104	93		798.104	103		798.104	97		798.104	109		798.104	86		798.104	102		798.104	97		798.104	98
798.31	106		798.31	106		798.31	110		798.31	111		798.31	123		798.31	106		798.31	99		798.31	104
798.516	122		798.516	103		798.516	96		798.516	97		798.516	111		798.516	105		798.516	103		798.516	107
798.722	104		798.722	103		798.722	92		798.722	100		798.722	106		798.722	107		798.722	102		798.722	88
798.928	98		798.928	103		798.928	105		798.928	101		798.928	105		798.928	111		798.928	102		798.928	112
799.134	104		799.134	101		799.134	102		799.134	98		799.134	106		799.134	109		799.134	103		799.134	109
799.34	106		799.34	104		799.34	98		799.34	110		799.34	104		799.34	104		799.34	101		799.34	101
799.545	111		799.545	106		799.545	99		799.545	105		799.545	101		799.545	101		799.545	103		799.545	91
799.751	96		799.751	99		799.751	105		799.751	98		799.751	103		799.751	105		799.751	101		799.751	98
799.957	100		799.957	97		799.957	105		799.957	99		799.957	98		799.957	98		799.957	101		799.957	100
800.163	100		800.163	92		800.163	103		800.163	109		800.163	113		800.163	95		800.163	95		800.163	97
800.369	104		800.369	99		800.369	95		800.369	98		800.369	109		800.369	99		800.369	101		800.369	99
800.575	105		800.575	111		800.575	99		800.575	87		800.575	107		800.575	104		800.575	91		800.575	110
800.781	94		800.781	105		800.781	98		800.781	99		800.781	109		800.781	106		800.781	95		800.781	110
800.986	102		800.986	87		800.986	102		800.986	104		800.986	97		800.986	98		800.986	96		800.986	101
801.192	101		801.192	92		801.192	103		801.192	95		801.192	104		801.192	113		801.192	97		801.192	104
801.398	95		801.398	106		801.398	98		801.398	106		801.398	119		801.398	94		801.398	104		801.398	107
801.604	95		801.604	110		801.604	102		801.604	95		801.604	103		801.604	110		801.604	98		801.604	102
801.81	98		801.81	101		801.81	106		801.81	100		801.81	113		801.81	103		801.81	115		801.81	100
802.016	110		802.016	106		802.016	93		802.016	103		802.016	113		802.016	107		802.016	96		802.016	103
802.221	95		802.221	109		802.221	107		802.221	98		802.221	112		802.221	96		802.221	102		802.221	98
802.427	103		802.427	105		802.427	93		802.427	106		802.427	121		802.427	92		802.427	105		802.427	104
802.633	105		802.633	106		802.633	103		802.633	99		802.633	107		802.633	102		802.633	97		802.633	102
802.839	103		802.839	104		802.839	97		802.839	113		802.839	112		802.839	93		802.839	99		802.839	113
803.045	102		803.045	103		803.045	108		803.045	108		803.045	119		803.045	102		803.045	107		803.045	97
803.25	101		803.25	101		803.25	100		803.25	109		803.25	101		803.25	95		803.25	94		803.25	106
803.456	107		803.456	100		803.456	89		803.456	103		803.456	114		803.456	105		803.456	98		803.456	103
803.662	103		803.662	100		803.662	95		803.662	102		803.662	114		803.662	102		803.662	101		803.662	99
803.868	100		803.868	102		803.868	102		803.868	103		803.868	115		803.868	107		803.868	106		803.868	104
804.073	106		804.073	111		804.073	101		804.073	103		804.073	101		804.073	102		804.073	98		804.073	91
804.279	100		804.279	102		804.279	101		804.279	97		804.279	115		804.279	107		804.279	107		804.279	104
804.485	96		804.485	100		804.485	100		804.485	100		804.485	113		804.485	103		804.485	101		804.485	95
804.691	92		804.691	104		804.691	103		804.691	110		804.691	101		804.691	98		804.691	101		804.691	97
804.896	103		804.896	115		804.896	98		804.896	96		804.896	115		804.896	100		804.896	111		804.896	111
805.102	90		805.102	99		805.102	111		805.102	104		805.102	123		805.102	99		805.102	104		805.102	101
805.308	98		805.308	97		805.308	94		805.308	94		805.308	111		805.308	113		805.308	95		805.308	98
805.514	102		805.514	102		805.514	100		805.514	102		805.514	113		805.514	99		805.514	87		805.514	102
805.719	99		805.719	99		805.719	87		805.719	103		805.719	118		805.719	92		805.719	99		805.719	103
805.925	90		805.925	96		805.925	96		805.925	89		805.925	109		805.925	105		805.925	92		805.925	108
806.131	97		806.131	117		806.131	93		806.131	94		806.131	105		806.131	98		806.131	113		806.131	101
806.336	115		806.336	105		806.336	94		806.336	102		806.336	108		806.336	93		806.336	99		806.336	109
806.542	96		806.542	107		806.542	98		806.542	97		806.542	104		806.542	98		806.542	103		806.542	95
806.748	98		806.748	100		806.748	97		806.748	100		806.748	102		806.748	99		806.748	105		806.748	105
806.953	118		806.953	102		806.953	95		806.953	95		806.953	114		806.953	96		806.953	102		806.953	100
807.159	106		807.159	101		807.159	103		807.159	103		807.159	110		807.159	103		807.159	97		807.159	98
807.365	100		807.365	106		807.365	86		807.365	101		807.365	109		807.365	101		807.365	91		807.365	94
807.57	90		807.57	92		807.57	94		807.57	94		807.57	109		807.57	110		807.57	100		807.57	101
807.776	109		807.776	100		807.776	100		807.776	100		807.776	102		807.776	106		807.776	108		807.776	91
807.982	108		807.982	100		807.982	102		807.982	99		807.982	113		807.982	113		807.982	107		807.982	100
808.187	96		808.187	97		808.187	106		808.187	105		808.187	103		808.187	93		808.187	96		808.187	99
808.393	105		808.393	110		808.393	106		808.393	96		808.393	112		808.393	114		808.393	103		808.393	105
808.599	98		808.599	102		808.599	96		808.599	101		808.599	104		808.599	95		808.599	107		808.599	103
808.804	101		808.804	97		808.804	103		808.804	96		808.804	102		808.804	110		808.804	89		808.804	96
809.01	92		809.01	114		809.01	98		809.01	109		809.01	103		809.01	103		809.01	96		809.01	95
809.215	96		809.215	105		809.215	103		809.215	108		809.215	107		809.215	102		809.215	100		809.215	104
809.421	106		809.421	103		809.421	90		809.421	110		809.421	93		809.421	96		809.421	102		809.421	94
809.627	107		809.627	107		809.627	95		809.627	99		809.627	111		809.627	107		809.627	90		809.627	95
809.832	105		809.832	97		809.832	98		809.832	103		809.832	96		809.832	97		809.832	103		809.832	100
810.038	88		810.038	100		810.038	93		810.038	100		810.038	105		810.038	108		810.038	100		810.038	111
810.243	99		810.243	110		810.243	94		810.243	100		810.243	99		810.243	105		810.243	87		810.243	102
810.449	103		810.449	94		810.449	98		810.449	103		810.449	101		810.449	104		810.449	102		810.449	106
810.655	94		810.655	102		810.655	95		810.655	90		810.655	103		810.655	108		810.655	98		810.655	99
810.86	104		810.86	104		810.86	103		810.86	99		810.86	104		810.86	95		810.86	109		810.86	96
811.066	103		811.066	102		811.066	97		811.066	110		811.066	100		811.066	99		811.066	103		811.066	96
811.271	109		811.271	101		811.271	108		811.271	99		811.271	104		811.271	101		811.271	94		811.271	107
811.477	96		811.477	106		811.477	97		811.477	113		811.477	120		811.477	105		811.477	101		811.477	96
811.682	107		811.682	106		811.682	94		811.682	98		811.682	99		811.682	97		811.682	111		811.682	102
811.888	99		811.888	109		811.888	93		811.888	95		811.888	108		811.888	104		811.888	103		811.888	97
812.093	95		812.093	102		812.093	102		812.093	101		812.093	96		812.093	101		812.093	108		812.093	109
812.299	95		812.299	103		812.299	99		812.299	93		812.299	104		812.299	104		812.299	98		812.299	101
812.504	107		812.504	98		812.504	108		812.504	102		812.504	98		812.504	107		812.504	109		812.504	98
812.71	110		812.71	99		812.71	99		812.71	99		812.71	113		812.71	108		812.71	99		812.71	98
812.915	93		812.915	94		812.915	106		812.915	109		812.915	107		812.915	99		812.915	96		812.915	99
813.121	89		813.121	96		813.121	107		813.121	93		813.121	109		813.121	109		813.121	106		813.121	99
813.326	112		813.326	102		813.326	98		813.326	103		813.326	97		813.326	94		813.326	101		813.326	99
813.532	107		813.532	112		813.532	99		813.532	100		813.532	101		813.532	102		813.532	96		813.532	103
813.737	99		813.737	92		813.737	105		813.737	102		813.737	108		813.737	100		813.737	95		813.737	108
813.943	99		813.943	101		813.943	95		813.943	100		813.943	94		813.943	101		813.943	104		813.943	95
814.148	113		814.148	97		814.148	97		814.148	96		814.148	103		814.148	104		814.148	98		814.148	95
814.354	94		814.354	105		814.354	94		814.354	98		814.354	98		814.354	95		814.354	101		814.354	103
814.559	112		814.559	100		814.559	108		814.559	94		814.559	105		814.559	100		814.559	114		814.559	106
814.765	107		814.765	107		814.765	98		814.765	102		814.765	97		814.765	107		814.765	97		814.765	106
814.97	97		814.97	91		814.97	109		814.97	97		814.97	94		814.97	102		814.97	100		814.97	98
815.175	106		815.175	99		815.175	96		815.175	99		815.175	96		815.175	104		815.175	102		815.175	109
815.381	108		815.381	98		815.381	106		815.381	110		815.381	106		815.381	109		815.381	109		815.381	86
815.586	99		815.586	106		815.586	106		815.586	104		815.586	102		815.586	101		815.586	101		815.586	102
815.792	102		815.792	106		815.792	105		815.792	100		815.792	102		815.792	96		815.792	103		815.792	93
815.997	95		815.997	109		815.997	100		815.997	107		815.997	111		815.997	103		815.997	104		815.997	99
816.203	102		816.203	85		816.203	98		816.203	96		816.203	98		816.203	103		816.203	98		816.203	106
816.408	108		816.408	97		816.408	96		816.408	98		816.408	106		816.408	107		816.408	100		816.408	99
816.613	96		816.613	105		816.613	94		816.613	98		816.613	122		816.613	99		816.613	104		816.613	97
816.819	105		816.819	100		816.819	99		816.819	107		816.819	104		816.819	102		816.819	101		816.819	97
817.024	110		817.024	103		817.024	101		817.024	91		817.024	106		817.024	101		817.024	103		817.024	105
817.229	105		817.229	104		817.229	102		817.229	111		817.229	100		817.229	104		817.229	95		817.229	94
817.435	103		817.435	101		817.435	113		817.435	89		817.435	103		817.435	99		817.435	110		817.435	105
817.64	101		817.64	95		817.64	106		817.64	98		817.64	107		817.64	100		817.64	98		817.64	104
817.846	96		817.846	106		817.846	112		817.846	100		817.846	101		817.846	107		817.846	106		817.846	92
818.051	97		818.051	108		818.051	99		818.051	103		818.051	111		818.051	112		818.051	100		818.051	88
818.256	96		818.256	107		818.256	105		818.256	99		818.256	98		818.256	105		818.256	104		818.256	101
818.462	115		818.462	102		818.462	105		818.462	96		818.462	97		818.462	97		818.462	94		818.462	98
818.667	98		818.667	109		818.667	98		818.667	97		818.667	108		818.667	90		818.667	99		818.667	99
818.872	102		818.872	94		818.872	93		818.872	96		818.872	98		818.872	106		818.872	100		818.872	100
