# Supplementary material for: Investigating dye performance and crosstalk in fluorescence enabled bioimaging using a model system
Source: PLoS One. 2017 Nov 27;12(11):e0188359. doi: 10.1371/journal.pone.0188359 (PMC5703511; doi:10.1371/journal.pone.0188359)
Supplement: S3 File — (ZIP) [file pone.0188359.s003.zip › Files/S5_PVA.xlsx]

## Sheet: Sheet1
S5_Tb_465_x10y1			S5_Tb_488_x10y1			S5_Tb_560_x10y10			S5_Tb_633_x1y10
Wavelengt (nm)	CCD Counts		Wavelengt (nm)	CCD Counts		Wavelengt (nm)	CCD Counts		Wavelengt (nm)	CCD Counts
539.719	103		539.719	98		539.719	95		539.719	97
539.93	95		539.93	93		539.93	99		539.93	108
540.14	101		540.14	93		540.14	105		540.14	92
540.351	102		540.351	95		540.351	99		540.351	88
540.562	101		540.562	109		540.562	99		540.562	94
540.772	95		540.772	111		540.772	98		540.772	105
540.983	99		540.983	107		540.983	104		540.983	100
541.194	94		541.194	103		541.194	99		541.194	97
541.404	103		541.404	95		541.404	97		541.404	94
541.615	97		541.615	109		541.615	105		541.615	104
541.826	99		541.826	105		541.826	103		541.826	102
542.036	100		542.036	103		542.036	87		542.036	96
542.247	94		542.247	91		542.247	102		542.247	107
542.457	106		542.457	88		542.457	100		542.457	97
542.668	98		542.668	86		542.668	107		542.668	100
542.879	114		542.879	106		542.879	106		542.879	94
543.089	102		543.089	101		543.089	98		543.089	103
543.3	101		543.3	105		543.3	104		543.3	107
543.511	103		543.511	102		543.511	94		543.511	106
543.721	107		543.721	106		543.721	101		543.721	97
543.932	104		543.932	96		543.932	108		543.932	103
544.142	101		544.142	104		544.142	116		544.142	100
544.353	102		544.353	114		544.353	97		544.353	98
544.564	97		544.564	103		544.564	92		544.564	114
544.774	106		544.774	105		544.774	110		544.774	96
544.985	95		544.985	108		544.985	100		544.985	103
545.195	100		545.195	116		545.195	101		545.195	110
545.406	100		545.406	114		545.406	93		545.406	94
545.617	103		545.617	101		545.617	100		545.617	98
545.827	99		545.827	103		545.827	106		545.827	104
546.038	102		546.038	108		546.038	91		546.038	107
546.248	109		546.248	100		546.248	105		546.248	97
546.459	96		546.459	109		546.459	107		546.459	98
546.67	111		546.67	104		546.67	92		546.67	94
546.88	106		546.88	107		546.88	108		546.88	110
547.091	99		547.091	104		547.091	96		547.091	97
547.301	118		547.301	94		547.301	93		547.301	95
547.512	109		547.512	104		547.512	98		547.512	104
547.722	108		547.722	115		547.722	105		547.722	96
547.933	104		547.933	112		547.933	102		547.933	98
548.144	102		548.144	101		548.144	100		548.144	100
548.354	105		548.354	108		548.354	101		548.354	98
548.565	95		548.565	118		548.565	101		548.565	99
548.775	107		548.775	107		548.775	89		548.775	113
548.986	103		548.986	105		548.986	96		548.986	94
549.196	107		549.196	105		549.196	108		549.196	103
549.407	109		549.407	100		549.407	97		549.407	92
549.618	107		549.618	113		549.618	104		549.618	99
549.828	98		549.828	97		549.828	95		549.828	99
550.039	101		550.039	112		550.039	92		550.039	101
550.249	100		550.249	94		550.249	110		550.249	104
550.46	109		550.46	117		550.46	95		550.46	104
550.67	109		550.67	110		550.67	93		550.67	92
550.881	105		550.881	107		550.881	95		550.881	91
551.091	101		551.091	103		551.091	87		551.091	96
551.302	107		551.302	103		551.302	101		551.302	97
551.513	97		551.513	104		551.513	99		551.513	94
551.723	109		551.723	98		551.723	95		551.723	112
551.934	108		551.934	101		551.934	108		551.934	108
552.144	101		552.144	105		552.144	99		552.144	107
552.355	109		552.355	104		552.355	103		552.355	101
552.565	100		552.565	106		552.565	100		552.565	102
552.776	100		552.776	97		552.776	98		552.776	104
552.986	99		552.986	102		552.986	98		552.986	101
553.197	101		553.197	110		553.197	104		553.197	102
553.407	108		553.407	99		553.407	98		553.407	108
553.618	104		553.618	101		553.618	110		553.618	109
553.828	98		553.828	102		553.828	97		553.828	91
554.039	102		554.039	110		554.039	105		554.039	100
554.249	100		554.249	107		554.249	104		554.249	106
554.46	100		554.46	97		554.46	106		554.46	101
554.671	102		554.671	97		554.671	98		554.671	95
554.881	103		554.881	108		554.881	98		554.881	99
555.092	106		555.092	104		555.092	111		555.092	105
555.302	105		555.302	116		555.302	93		555.302	98
555.513	99		555.513	106		555.513	94		555.513	107
555.723	104		555.723	108		555.723	100		555.723	93
555.934	94		555.934	99		555.934	106		555.934	91
556.144	117		556.144	112		556.144	109		556.144	105
556.355	101		556.355	109		556.355	93		556.355	100
556.565	91		556.565	98		556.565	102		556.565	105
556.776	104		556.776	98		556.776	105		556.776	93
556.986	115		556.986	106		556.986	106		556.986	100
557.197	99		557.197	101		557.197	95		557.197	95
557.407	104		557.407	91		557.407	110		557.407	100
557.618	114		557.618	105		557.618	96		557.618	101
557.828	114		557.828	104		557.828	92		557.828	96
558.038	108		558.038	98		558.038	97		558.038	93
558.249	98		558.249	106		558.249	100		558.249	98
558.459	98		558.459	103		558.459	99		558.459	101
558.67	115		558.67	108		558.67	97		558.67	99
558.88	90		558.88	110		558.88	98		558.88	95
559.091	114		559.091	109		559.091	93		559.091	97
559.301	114		559.301	108		559.301	100		559.301	99
559.512	97		559.512	106		559.512	101		559.512	100
559.722	98		559.722	118		559.722	98		559.722	110
559.933	111		559.933	110		559.933	102		559.933	96
560.143	100		560.143	107		560.143	104		560.143	96
560.354	98		560.354	99		560.354	94		560.354	107
560.564	100		560.564	102		560.564	97		560.564	98
560.775	107		560.775	118		560.775	95		560.775	96
560.985	100		560.985	97		560.985	109		560.985	105
561.196	103		561.196	108		561.196	105		561.196	91
561.406	92		561.406	106		561.406	103		561.406	109
561.616	100		561.616	105		561.616	101		561.616	97
561.827	94		561.827	105		561.827	95		561.827	91
562.037	95		562.037	97		562.037	107		562.037	97
562.248	107		562.248	105		562.248	105		562.248	91
562.458	100		562.458	104		562.458	97		562.458	107
562.669	100		562.669	112		562.669	104		562.669	96
562.879	105		562.879	107		562.879	96		562.879	92
563.089	99		563.089	112		563.089	104		563.089	98
563.3	109		563.3	113		563.3	102		563.3	109
563.51	113		563.51	118		563.51	98		563.51	99
563.721	99		563.721	104		563.721	98		563.721	98
563.931	106		563.931	109		563.931	98		563.931	98
564.142	107		564.142	106		564.142	110		564.142	103
564.352	114		564.352	113		564.352	95		564.352	99
564.562	101		564.562	102		564.562	100		564.562	100
564.773	106		564.773	108		564.773	98		564.773	108
564.983	109		564.983	98		564.983	97		564.983	94
565.194	109		565.194	108		565.194	103		565.194	95
565.404	108		565.404	110		565.404	102		565.404	85
565.615	111		565.615	118		565.615	98		565.615	112
565.825	113		565.825	97		565.825	106		565.825	91
566.035	101		566.035	106		566.035	96		566.035	102
566.246	103		566.246	114		566.246	100		566.246	110
566.456	113		566.456	116		566.456	91		566.456	99
566.667	106		566.667	111		566.667	95		566.667	102
566.877	102		566.877	123		566.877	105		566.877	96
567.087	110		567.087	113		567.087	99		567.087	108
567.298	113		567.298	112		567.298	94		567.298	98
567.508	104		567.508	111		567.508	99		567.508	98
567.718	98		567.718	107		567.718	101		567.718	94
567.929	126		567.929	95		567.929	108		567.929	98
568.139	94		568.139	102		568.139	99		568.139	92
568.35	99		568.35	108		568.35	80		568.35	97
568.56	107		568.56	115		568.56	101		568.56	86
568.77	110		568.77	107		568.77	99		568.77	112
568.981	101		568.981	118		568.981	95		568.981	93
569.191	103		569.191	115		569.191	103		569.191	101
569.401	103		569.401	114		569.401	107		569.401	105
569.612	108		569.612	115		569.612	103		569.612	102
569.822	105		569.822	119		569.822	99		569.822	96
570.033	102		570.033	115		570.033	106		570.033	106
570.243	93		570.243	119		570.243	104		570.243	94
570.453	99		570.453	108		570.453	103		570.453	101
570.664	115		570.664	107		570.664	97		570.664	97
570.874	108		570.874	117		570.874	108		570.874	106
571.084	108		571.084	117		571.084	104		571.084	92
571.295	101		571.295	119		571.295	103		571.295	102
571.505	107		571.505	110		571.505	93		571.505	91
571.715	103		571.715	111		571.715	88		571.715	99
571.926	101		571.926	127		571.926	96		571.926	106
572.136	111		572.136	107		572.136	101		572.136	99
572.346	114		572.346	122		572.346	95		572.346	92
572.557	103		572.557	119		572.557	96		572.557	101
572.767	97		572.767	121		572.767	103		572.767	99
572.977	112		572.977	117		572.977	88		572.977	102
573.188	112		573.188	120		573.188	97		573.188	100
573.398	113		573.398	126		573.398	99		573.398	97
573.608	95		573.608	102		573.608	97		573.608	107
573.819	102		573.819	110		573.819	102		573.819	93
574.029	99		574.029	117		574.029	99		574.029	98
574.239	94		574.239	112		574.239	94		574.239	93
574.45	102		574.45	117		574.45	102		574.45	93
574.66	106		574.66	108		574.66	111		574.66	104
574.87	107		574.87	117		574.87	104		574.87	97
575.081	97		575.081	119		575.081	101		575.081	90
575.291	106		575.291	114		575.291	105		575.291	93
575.501	107		575.501	120		575.501	96		575.501	107
575.711	109		575.711	117		575.711	101		575.711	104
575.922	122		575.922	116		575.922	104		575.922	102
576.132	91		576.132	123		576.132	99		576.132	101
576.342	111		576.342	127		576.342	96		576.342	100
576.553	109		576.553	118		576.553	97		576.553	108
576.763	86		576.763	120		576.763	108		576.763	97
576.973	102		576.973	123		576.973	92		576.973	109
577.184	113		577.184	114		577.184	89		577.184	98
577.394	112		577.394	126		577.394	95		577.394	98
577.604	103		577.604	126		577.604	95		577.604	98
577.814	106		577.814	126		577.814	95		577.814	95
578.025	114		578.025	115		578.025	98		578.025	97
578.235	113		578.235	122		578.235	106		578.235	103
578.445	110		578.445	115		578.445	106		578.445	95
578.655	106		578.655	131		578.655	105		578.655	109
578.866	108		578.866	107		578.866	103		578.866	107
579.076	110		579.076	123		579.076	102		579.076	102
579.286	102		579.286	131		579.286	109		579.286	103
579.496	109		579.496	129		579.496	109		579.496	99
579.707	106		579.707	132		579.707	128		579.707	93
579.917	111		579.917	133		579.917	171		579.917	98
580.127	110		580.127	136		580.127	138		580.127	112
580.337	108		580.337	130		580.337	169		580.337	93
580.548	113		580.548	125		580.548	189		580.548	107
580.758	113		580.758	118		580.758	164		580.758	100
580.968	118		580.968	129		580.968	199		580.968	99
581.178	112		581.178	124		581.178	186		581.178	105
581.389	103		581.389	128		581.389	187		581.389	91
581.599	114		581.599	145		581.599	157		581.599	113
581.809	121		581.809	136		581.809	186		581.809	96
582.019	110		582.019	120		582.019	172		582.019	95
582.23	105		582.23	125		582.23	204		582.23	96
582.44	119		582.44	115		582.44	201		582.44	98
582.65	102		582.65	126		582.65	184		582.65	95
582.86	106		582.86	138		582.86	186		582.86	93
583.071	109		583.071	136		583.071	197		583.071	107
583.281	113		583.281	117		583.281	188		583.281	100
583.491	100		583.491	155		583.491	195		583.491	92
583.701	110		583.701	133		583.701	200		583.701	96
583.911	113		583.911	109		583.911	196		583.911	102
584.122	106		584.122	137		584.122	208		584.122	94
584.332	110		584.332	139		584.332	183		584.332	101
584.542	108		584.542	137		584.542	205		584.542	102
584.752	119		584.752	136		584.752	189		584.752	97
584.962	121		584.962	126		584.962	205		584.962	111
585.173	104		585.173	146		585.173	199		585.173	102
585.383	116		585.383	132		585.383	193		585.383	100
585.593	112		585.593	137		585.593	196		585.593	104
585.803	101		585.803	143		585.803	208		585.803	94
586.013	105		586.013	144		586.013	201		586.013	96
586.223	117		586.223	146		586.223	176		586.223	93
586.434	102		586.434	157		586.434	193		586.434	94
586.644	123		586.644	148		586.644	214		586.644	95
586.854	111		586.854	138		586.854	196		586.854	114
587.064	117		587.064	152		587.064	186		587.064	93
587.274	114		587.274	141		587.274	226		587.274	96
587.484	117		587.484	146		587.484	209		587.484	105
587.695	119		587.695	140		587.695	199		587.695	103
587.905	116		587.905	143		587.905	196		587.905	98
588.115	99		588.115	146		588.115	186		588.115	106
588.325	118		588.325	150		588.325	187		588.325	90
588.535	113		588.535	141		588.535	185		588.535	102
588.745	131		588.745	139		588.745	194		588.745	109
588.956	110		588.956	158		588.956	188		588.956	97
589.166	130		589.166	133		589.166	212		589.166	95
589.376	109		589.376	159		589.376	216		589.376	101
589.586	118		589.586	154		589.586	190		589.586	109
589.796	116		589.796	145		589.796	204		589.796	111
590.006	111		590.006	147		590.006	226		590.006	96
590.216	112		590.216	136		590.216	201		590.216	108
590.427	107		590.427	148		590.427	193		590.427	99
590.637	124		590.637	136		590.637	192		590.637	105
590.847	118		590.847	143		590.847	220		590.847	91
591.057	117		591.057	152		591.057	226		591.057	98
591.267	110		591.267	151		591.267	223		591.267	93
591.477	120		591.477	175		591.477	202		591.477	108
591.687	112		591.687	142		591.687	198		591.687	107
591.897	118		591.897	133		591.897	199		591.897	98
592.107	112		592.107	156		592.107	221		592.107	94
592.318	121		592.318	150		592.318	200		592.318	98
592.528	112		592.528	150		592.528	205		592.528	96
592.738	104		592.738	138		592.738	205		592.738	103
592.948	97		592.948	159		592.948	198		592.948	109
593.158	125		593.158	148		593.158	209		593.158	105
593.368	108		593.368	154		593.368	186		593.368	101
593.578	120		593.578	138		593.578	179		593.578	100
593.788	124		593.788	150		593.788	213		593.788	97
593.998	98		593.998	158		593.998	188		593.998	111
594.208	137		594.208	149		594.208	198		594.208	92
594.418	120		594.418	147		594.418	201		594.418	98
594.629	123		594.629	148		594.629	214		594.629	108
594.839	103		594.839	144		594.839	200		594.839	104
595.049	128		595.049	143		595.049	192		595.049	102
595.259	114		595.259	145		595.259	217		595.259	99
595.469	120		595.469	142		595.469	221		595.469	104
595.679	127		595.679	172		595.679	203		595.679	103
595.889	121		595.889	143		595.889	197		595.889	85
596.099	123		596.099	149		596.099	197		596.099	105
596.309	124		596.309	148		596.309	204		596.309	98
596.519	112		596.519	146		596.519	182		596.519	101
596.729	130		596.729	142		596.729	211		596.729	95
596.939	113		596.939	165		596.939	221		596.939	92
597.149	121		597.149	159		597.149	193		597.149	95
597.359	117		597.359	144		597.359	207		597.359	88
597.569	124		597.569	165		597.569	202		597.569	97
597.779	119		597.779	150		597.779	214		597.779	98
597.989	122		597.989	152		597.989	217		597.989	99
598.199	124		598.199	154		598.199	192		598.199	97
598.409	128		598.409	146		598.409	192		598.409	103
598.62	120		598.62	152		598.62	207		598.62	99
598.83	120		598.83	155		598.83	189		598.83	109
599.04	112		599.04	148		599.04	193		599.04	100
599.25	116		599.25	158		599.25	190		599.25	107
599.46	128		599.46	143		599.46	161		599.46	98
599.67	104		599.67	145		599.67	204		599.67	98
599.88	122		599.88	153		599.88	194		599.88	88
600.09	119		600.09	160		600.09	199		600.09	94
600.3	124		600.3	147		600.3	194		600.3	101
600.51	111		600.51	143		600.51	181		600.51	101
600.72	123		600.72	147		600.72	189		600.72	107
600.93	127		600.93	171		600.93	186		600.93	96
601.14	122		601.14	151		601.14	178		601.14	99
601.35	124		601.35	153		601.35	210		601.35	104
601.56	119		601.56	138		601.56	188		601.56	96
601.77	128		601.77	140		601.77	195		601.77	105
601.98	115		601.98	148		601.98	175		601.98	100
602.19	116		602.19	145		602.19	173		602.19	108
602.4	131		602.4	152		602.4	172		602.4	98
602.61	113		602.61	153		602.61	189		602.61	109
602.819	114		602.819	138		602.819	195		602.819	98
603.029	102		603.029	158		603.029	178		603.029	114
603.239	124		603.239	156		603.239	181		603.239	93
603.449	124		603.449	152		603.449	176		603.449	95
603.659	117		603.659	154		603.659	198		603.659	96
603.869	117		603.869	151		603.869	210		603.869	93
604.079	107		604.079	169		604.079	186		604.079	101
604.289	128		604.289	141		604.289	204		604.289	91
604.499	116		604.499	154		604.499	190		604.499	110
604.709	121		604.709	153		604.709	188		604.709	90
604.919	120		604.919	145		604.919	181		604.919	108
605.129	124		605.129	153		605.129	190		605.129	97
605.339	113		605.339	143		605.339	186		605.339	101
605.549	111		605.549	149		605.549	179		605.549	100
605.759	119		605.759	142		605.759	200		605.759	99
605.969	124		605.969	138		605.969	173		605.969	92
606.179	114		606.179	156		606.179	163		606.179	107
606.389	124		606.389	132		606.389	196		606.389	101
606.599	122		606.599	148		606.599	186		606.599	92
606.808	124		606.808	143		606.808	206		606.808	99
607.018	123		607.018	136		607.018	194		607.018	100
607.228	115		607.228	151		607.228	178		607.228	94
607.438	111		607.438	140		607.438	170		607.438	101
607.648	113		607.648	156		607.648	166		607.648	101
607.858	129		607.858	138		607.858	183		607.858	104
608.068	109		608.068	140		608.068	200		608.068	106
608.278	116		608.278	160		608.278	162		608.278	98
608.488	112		608.488	134		608.488	177		608.488	102
608.698	123		608.698	144		608.698	172		608.698	92
608.907	111		608.907	137		608.907	158		608.907	96
609.117	111		609.117	152		609.117	182		609.117	102
609.327	118		609.327	152		609.327	183		609.327	110
609.537	109		609.537	148		609.537	157		609.537	104
609.747	111		609.747	139		609.747	168		609.747	103
609.957	126		609.957	135		609.957	165		609.957	103
610.167	117		610.167	130		610.167	180		610.167	98
610.377	111		610.377	144		610.377	160		610.377	105
610.587	112		610.587	143		610.587	174		610.587	95
610.796	109		610.796	139		610.796	167		610.796	96
611.006	117		611.006	138		611.006	151		611.006	100
611.216	115		611.216	136		611.216	163		611.216	105
611.426	107		611.426	123		611.426	167		611.426	101
611.636	127		611.636	132		611.636	175		611.636	97
611.846	115		611.846	145		611.846	179		611.846	111
612.056	107		612.056	138		612.056	148		612.056	101
612.265	124		612.265	140		612.265	164		612.265	96
612.475	116		612.475	140		612.475	177		612.475	101
612.685	122		612.685	133		612.685	160		612.685	98
612.895	108		612.895	128		612.895	163		612.895	101
613.105	119		613.105	146		613.105	156		613.105	87
613.315	117		613.315	131		613.315	173		613.315	105
613.524	114		613.524	149		613.524	166		613.524	103
613.734	116		613.734	138		613.734	175		613.734	111
613.944	100		613.944	146		613.944	164		613.944	109
614.154	108		614.154	146		614.154	143		614.154	93
614.364	118		614.364	125		614.364	154		614.364	102
614.573	115		614.573	135		614.573	138		614.573	101
614.783	110		614.783	139		614.783	175		614.783	99
614.993	111		614.993	124		614.993	173		614.993	104
615.203	119		615.203	129		615.203	158		615.203	98
615.413	110		615.413	144		615.413	184		615.413	106
615.622	119		615.622	135		615.622	150		615.622	100
615.832	105		615.832	139		615.832	145		615.832	94
616.042	103		616.042	135		616.042	153		616.042	93
616.252	98		616.252	120		616.252	155		616.252	101
616.462	106		616.462	130		616.462	162		616.462	96
616.671	121		616.671	124		616.671	136		616.671	96
616.881	105		616.881	129		616.881	151		616.881	99
617.091	98		617.091	129		617.091	168		617.091	85
617.301	121		617.301	126		617.301	173		617.301	106
617.511	118		617.511	132		617.511	144		617.511	106
617.72	109		617.72	134		617.72	141		617.72	103
617.93	110		617.93	140		617.93	155		617.93	94
618.14	135		618.14	133		618.14	152		618.14	98
618.35	111		618.35	133		618.35	164		618.35	94
618.559	101		618.559	106		618.559	156		618.559	109
618.769	100		618.769	126		618.769	147		618.769	96
618.979	114		618.979	124		618.979	166		618.979	105
619.189	97		619.189	129		619.189	167		619.189	106
619.398	114		619.398	127		619.398	156		619.398	93
619.608	107		619.608	140		619.608	161		619.608	90
619.818	102		619.818	114		619.818	149		619.818	79
620.028	106		620.028	135		620.028	150		620.028	107
620.237	110		620.237	116		620.237	163		620.237	108
620.447	106		620.447	135		620.447	159		620.447	91
620.657	102		620.657	135		620.657	138		620.657	111
620.866	115		620.866	134		620.866	146		620.866	97
621.076	104		621.076	129		621.076	146		621.076	95
621.286	104		621.286	122		621.286	146		621.286	102
621.496	103		621.496	136		621.496	150		621.496	101
621.705	104		621.705	142		621.705	148		621.705	110
621.915	106		621.915	133		621.915	157		621.915	105
622.125	110		622.125	125		622.125	143		622.125	105
622.334	119		622.334	134		622.334	161		622.334	101
622.544	125		622.544	123		622.544	130		622.544	102
622.754	109		622.754	121		622.754	143		622.754	103
622.964	112		622.964	125		622.964	162		622.964	107
623.173	112		623.173	130		623.173	127		623.173	97
623.383	110		623.383	124		623.383	139		623.383	104
623.593	104		623.593	127		623.593	148		623.593	106
623.802	100		623.802	121		623.802	163		623.802	93
624.012	103		624.012	131		624.012	140		624.012	106
624.222	111		624.222	123		624.222	150		624.222	101
624.431	117		624.431	123		624.431	133		624.431	96
624.641	113		624.641	115		624.641	155		624.641	112
624.851	98		624.851	123		624.851	138		624.851	101
625.06	125		625.06	135		625.06	142		625.06	96
625.27	118		625.27	122		625.27	135		625.27	101
625.48	105		625.48	136		625.48	144		625.48	104
625.689	110		625.689	118		625.689	140		625.689	84
625.899	114		625.899	126		625.899	141		625.899	101
626.109	104		626.109	123		626.109	148		626.109	98
626.318	108		626.318	107		626.318	137		626.318	107
626.528	106		626.528	128		626.528	144		626.528	111
626.737	99		626.737	136		626.737	135		626.737	96
626.947	104		626.947	127		626.947	138		626.947	95
627.157	93		627.157	120		627.157	142		627.157	108
627.366	101		627.366	120		627.366	152		627.366	101
627.576	115		627.576	122		627.576	145		627.576	105
627.786	112		627.786	112		627.786	127		627.786	106
627.995	106		627.995	116		627.995	148		627.995	99
628.205	108		628.205	111		628.205	145		628.205	103
628.414	109		628.414	127		628.414	135		628.414	95
628.624	106		628.624	136		628.624	130		628.624	94
628.834	99		628.834	122		628.834	134		628.834	95
629.043	110		629.043	112		629.043	126		629.043	101
629.253	93		629.253	126		629.253	141		629.253	97
629.462	106		629.462	108		629.462	133		629.462	100
629.672	103		629.672	120		629.672	141		629.672	92
629.882	115		629.882	122		629.882	145		629.882	110
630.091	103		630.091	128		630.091	134		630.091	98
630.301	117		630.301	125		630.301	145		630.301	89
630.51	96		630.51	119		630.51	145		630.51	106
630.72	113		630.72	112		630.72	115		630.72	91
630.93	107		630.93	130		630.93	145		630.93	105
631.139	117		631.139	116		631.139	127		631.139	93
631.349	119		631.349	121		631.349	141		631.349	104
631.558	109		631.558	121		631.558	133		631.558	108
631.768	112		631.768	113		631.768	136		631.768	107
631.977	112		631.977	122		631.977	127		631.977	104
632.187	108		632.187	113		632.187	138		632.187	106
632.396	124		632.396	121		632.396	137		632.396	102
632.606	108		632.606	106		632.606	144		632.606	88
632.816	104		632.816	110		632.816	135		632.816	100
633.025	121		633.025	117		633.025	139		633.025	91
633.235	116		633.235	124		633.235	148		633.235	111
633.444	109		633.444	118		633.444	143		633.444	108
633.654	104		633.654	111		633.654	128		633.654	90
633.863	115		633.863	112		633.863	119		633.863	101
634.073	105		634.073	117		634.073	120		634.073	98
634.282	105		634.282	119		634.282	132		634.282	105
634.492	102		634.492	118		634.492	146		634.492	103
634.701	104		634.701	127		634.701	132		634.701	113
634.911	106		634.911	108		634.911	130		634.911	101
635.12	106		635.12	122		635.12	138		635.12	103
635.33	125		635.33	123		635.33	132		635.33	108
635.539	113		635.539	121		635.539	125		635.539	103
635.749	103		635.749	116		635.749	147		635.749	96
635.958	112		635.958	119		635.958	143		635.958	98
636.168	123		636.168	114		636.168	129		636.168	97
636.377	103		636.377	107		636.377	148		636.377	103
636.587	103		636.587	116		636.587	131		636.587	103
636.796	99		636.796	124		636.796	126		636.796	111
637.006	95		637.006	109		637.006	134		637.006	101
637.215	108		637.215	121		637.215	131		637.215	110
637.425	105		637.425	107		637.425	145		637.425	100
637.634	105		637.634	116		637.634	143		637.634	100
637.844	106		637.844	109		637.844	129		637.844	96
638.053	97		638.053	122		638.053	131		638.053	107
638.263	102		638.263	108		638.263	144		638.263	95
638.472	102		638.472	126		638.472	137		638.472	100
638.682	109		638.682	129		638.682	149		638.682	102
638.891	111		638.891	105		638.891	125		638.891	94
639.1	107		639.1	123		639.1	141		639.1	90
639.31	104		639.31	110		639.31	140		639.31	105
639.519	94		639.519	117		639.519	131		639.519	103
639.729	119		639.729	120		639.729	133		639.729	98
639.938	91		639.938	121		639.938	134		639.938	101
640.148	111		640.148	115		640.148	154		640.148	100
640.357	105		640.357	113		640.357	131		640.357	98
640.566	107		640.566	102		640.566	150		640.566	103
640.776	95		640.776	110		640.776	155		640.776	96
640.985	108		640.985	127		640.985	158		640.985	101
641.195	97		641.195	102		641.195	135		641.195	99
641.404	108		641.404	120		641.404	140		641.404	102
641.614	109		641.614	130		641.614	145		641.614	106
641.823	110		641.823	119		641.823	142		641.823	104
642.032	114		642.032	111		642.032	140		642.032	94
642.242	112		642.242	110		642.242	143		642.242	104
642.451	96		642.451	113		642.451	141		642.451	86
642.66	100		642.66	128		642.66	142		642.66	104
642.87	99		642.87	121		642.87	146		642.87	90
643.079	100		643.079	115		643.079	137		643.079	101
643.289	96		643.289	117		643.289	140		643.289	99
643.498	97		643.498	124		643.498	144		643.498	93
643.707	105		643.707	114		643.707	147		643.707	97
643.917	112		643.917	118		643.917	138		643.917	103
644.126	106		644.126	109		644.126	135		644.126	101
644.335	111		644.335	118		644.335	151		644.335	108
644.545	108		644.545	116		644.545	126		644.545	106
644.754	89		644.754	117		644.754	144		644.754	91
644.964	101		644.964	117		644.964	152		644.964	105
645.173	104		645.173	118		645.173	142		645.173	97
645.382	112		645.382	125		645.382	151		645.382	103
645.592	102		645.592	130		645.592	130		645.592	93
645.801	112		645.801	120		645.801	139		645.801	93
646.01	102		646.01	106		646.01	151		646.01	101
646.22	115		646.22	116		646.22	142		646.22	94
646.429	106		646.429	113		646.429	134		646.429	102
646.638	101		646.638	116		646.638	134		646.638	102
646.848	119		646.848	126		646.848	129		646.848	95
647.057	115		647.057	115		647.057	140		647.057	103
647.266	96		647.266	104		647.266	129		647.266	100
647.475	103		647.475	112		647.475	124		647.475	103
647.685	107		647.685	107		647.685	133		647.685	104
647.894	104		647.894	116		647.894	127		647.894	103
648.103	102		648.103	108		648.103	156		648.103	110
648.313	106		648.313	112		648.313	124		648.313	105
648.522	113		648.522	117		648.522	143		648.522	95
648.731	107		648.731	125		648.731	127		648.731	103
648.941	106		648.941	117		648.941	149		648.941	109
649.15	106		649.15	99		649.15	126		649.15	101
649.359	113		649.359	123		649.359	129		649.359	104
649.568	104		649.568	106		649.568	143		649.568	105
649.778	97		649.778	127		649.778	143		649.778	103
649.987	106		649.987	111		649.987	140		649.987	95
650.196	115		650.196	108		650.196	143		650.196	96
650.405	99		650.405	121		650.405	139		650.405	112
650.615	106		650.615	115		650.615	147		650.615	100
650.824	109		650.824	120		650.824	144		650.824	88
651.033	103		651.033	113		651.033	151		651.033	100
651.242	101		651.242	110		651.242	126		651.242	101
651.452	109		651.452	120		651.452	138		651.452	107
651.661	103		651.661	111		651.661	116		651.661	104
651.87	93		651.87	127		651.87	140		651.87	99
652.079	93		652.079	131		652.079	128		652.079	103
652.289	103		652.289	110		652.289	140		652.289	106
652.498	102		652.498	109		652.498	136		652.498	88
652.707	105		652.707	119		652.707	137		652.707	98
652.916	101		652.916	120		652.916	135		652.916	106
653.126	106		653.126	114		653.126	141		653.126	108
653.335	114		653.335	118		653.335	144		653.335	96
653.544	98		653.544	126		653.544	128		653.544	97
653.753	98		653.753	116		653.753	133		653.753	103
653.962	102		653.962	104		653.962	149		653.962	106
654.172	105		654.172	113		654.172	133		654.172	99
654.381	129		654.381	115		654.381	147		654.381	109
654.59	98		654.59	115		654.59	133		654.59	97
654.799	111		654.799	106		654.799	138		654.799	91
655.008	97		655.008	109		655.008	145		655.008	97
655.218	112		655.218	113		655.218	134		655.218	100
655.427	104		655.427	107		655.427	137		655.427	97
655.636	103		655.636	115		655.636	151		655.636	91
655.845	104		655.845	106		655.845	114		655.845	104
656.054	106		656.054	120		656.054	145		656.054	106
656.263	101		656.263	106		656.263	146		656.263	100
656.473	94		656.473	92		656.473	142		656.473	90
656.682	100		656.682	110		656.682	144		656.682	99
656.891	105		656.891	109		656.891	136		656.891	102
657.1	93		657.1	112		657.1	143		657.1	108
657.309	107		657.309	106		657.309	138		657.309	99
657.518	107		657.518	113		657.518	132		657.518	98
657.727	104		657.727	118		657.727	137		657.727	111
657.937	103		657.937	126		657.937	140		657.937	114
658.146	107		658.146	96		658.146	131		658.146	108
658.355	103		658.355	112		658.355	136		658.355	130
658.564	101		658.564	119		658.564	130		658.564	148
658.773	101		658.773	113		658.773	140		658.773	138
658.982	109		658.982	116		658.982	135		658.982	166
659.191	106		659.191	114		659.191	126		659.191	183
659.4	96		659.4	118		659.4	138		659.4	193
659.609	105		659.609	105		659.609	143		659.609	190
659.819	102		659.819	112		659.819	121		659.819	188
660.028	109		660.028	118		660.028	129		660.028	193
660.237	105		660.237	116		660.237	129		660.237	210
660.446	101		660.446	119		660.446	131		660.446	176
660.655	106		660.655	116		660.655	144		660.655	212
660.864	99		660.864	116		660.864	145		660.864	200
661.073	101		661.073	109		661.073	137		661.073	202
661.282	95		661.282	108		661.282	134		661.282	216
661.491	94		661.491	115		661.491	121		661.491	197
661.7	110		661.7	118		661.7	125		661.7	191
661.909	93		661.909	112		661.909	147		661.909	214
662.118	92		662.118	104		662.118	141		662.118	210
662.328	109		662.328	98		662.328	119		662.328	209
662.537	99		662.537	120		662.537	123		662.537	194
662.746	102		662.746	120		662.746	142		662.746	201
662.955	105		662.955	105		662.955	128		662.955	185
663.164	103		663.164	118		663.164	142		663.164	175
663.373	98		663.373	96		663.373	132		663.373	209
663.582	102		663.582	127		663.582	135		663.582	206
663.791	101		663.791	102		663.791	122		663.791	187
664	95		664	114		664	143		664	201
664.209	100		664.209	103		664.209	134		664.209	185
664.418	95		664.418	104		664.418	127		664.418	186
664.627	110		664.627	103		664.627	128		664.627	184
664.836	108		664.836	113		664.836	129		664.836	198
665.045	107		665.045	112		665.045	122		665.045	193
665.254	110		665.254	109		665.254	123		665.254	179
665.463	96		665.463	103		665.463	146		665.463	193
665.672	97		665.672	110		665.672	135		665.672	168
665.881	98		665.881	109		665.881	130		665.881	212
666.09	100		666.09	113		666.09	130		666.09	182
666.299	106		666.299	107		666.299	140		666.299	193
666.508	93		666.508	98		666.508	131		666.508	160
666.717	122		666.717	111		666.717	133		666.717	187
666.926	107		666.926	112		666.926	144		666.926	185
667.135	98		667.135	103		667.135	149		667.135	178
667.344	108		667.344	109		667.344	120		667.344	196
667.553	108		667.553	101		667.553	128		667.553	184
667.762	105		667.762	118		667.762	118		667.762	168
667.971	105		667.971	121		667.971	139		667.971	168
668.18	96		668.18	117		668.18	125		668.18	170
668.389	107		668.389	114		668.389	136		668.389	204
668.597	109		668.597	106		668.597	118		668.597	181
668.806	107		668.806	113		668.806	129		668.806	164
669.015	103		669.015	105		669.015	115		669.015	189
669.224	94		669.224	114		669.224	127		669.224	178
669.433	106		669.433	118		669.433	134		669.433	163
669.642	100		669.642	108		669.642	119		669.642	159
669.851	106		669.851	105		669.851	133		669.851	173
670.06	99		670.06	117		670.06	124		670.06	169
670.269	101		670.269	115		670.269	133		670.269	149
670.478	106		670.478	108		670.478	135		670.478	168
670.687	91		670.687	105		670.687	126		670.687	157
670.896	113		670.896	101		670.896	134		670.896	169
671.105	103		671.105	93		671.105	126		671.105	158
671.313	105		671.313	113		671.313	117		671.313	140
671.522	102		671.522	111		671.522	134		671.522	171
671.731	111		671.731	96		671.731	114		671.731	167
671.94	92		671.94	113		671.94	127		671.94	167
672.149	120		672.149	108		672.149	113		672.149	155
672.358	109		672.358	104		672.358	126		672.358	171
672.567	106		672.567	114		672.567	126		672.567	151
672.776	98		672.776	113		672.776	137		672.776	139
672.984	108		672.984	124		672.984	113		672.984	170
673.193	103		673.193	114		673.193	129		673.193	157
673.402	98		673.402	110		673.402	120		673.402	141
673.611	111		673.611	106		673.611	135		673.611	156
673.82	102		673.82	96		673.82	113		673.82	148
674.029	108		674.029	111		674.029	123		674.029	147
674.238	105		674.238	108		674.238	112		674.238	159
674.446	101		674.446	96		674.446	126		674.446	162
674.655	103		674.655	112		674.655	119		674.655	136
674.864	90		674.864	101		674.864	121		674.864	161
675.073	105		675.073	110		675.073	126		675.073	142
675.282	105		675.282	111		675.282	126		675.282	164
675.49	96		675.49	98		675.49	115		675.49	161
675.699	103		675.699	104		675.699	122		675.699	157
675.908	96		675.908	101		675.908	108		675.908	168
676.117	104		676.117	110		676.117	125		676.117	143
676.326	92		676.326	109		676.326	106		676.326	156
676.535	111		676.535	107		676.535	133		676.535	137
676.743	107		676.743	101		676.743	123		676.743	160
676.952	107		676.952	106		676.952	116		676.952	162
677.161	100		677.161	108		677.161	117		677.161	152
677.37	100		677.37	117		677.37	131		677.37	152
677.578	105		677.578	106		677.578	112		677.578	129
677.787	108		677.787	109		677.787	121		677.787	148
677.996	115		677.996	93		677.996	113		677.996	180
678.205	106		678.205	107		678.205	131		678.205	142
678.414	100		678.414	100		678.414	125		678.414	152
678.622	104		678.622	105		678.622	115		678.622	144
678.831	101		678.831	112		678.831	117		678.831	150
679.04	102		679.04	96		679.04	122		679.04	143
679.249	100		679.249	113		679.249	116		679.249	153
679.457	98		679.457	111		679.457	124		679.457	139
679.666	105		679.666	114		679.666	119		679.666	149
679.875	100		679.875	103		679.875	127		679.875	136
680.083	95		680.083	101		680.083	112		680.083	136
680.292	102		680.292	99		680.292	128		680.292	145
680.501	95		680.501	111		680.501	127		680.501	138
680.71	108		680.71	108		680.71	113		680.71	147
680.918	113		680.918	112		680.918	99		680.918	129
681.127	94		681.127	100		681.127	118		681.127	141
681.336	106		681.336	96		681.336	109		681.336	146
681.544	98		681.544	105		681.544	120		681.544	148
681.753	104		681.753	104		681.753	110		681.753	139
681.962	108		681.962	103		681.962	112		681.962	130
682.171	97		682.171	90		682.171	125		682.171	145
682.379	107		682.379	111		682.379	103		682.379	134
682.588	105		682.588	102		682.588	124		682.588	134
682.797	101		682.797	113		682.797	114		682.797	136
683.005	100		683.005	96		683.005	132		683.005	133
683.214	95		683.214	120		683.214	107		683.214	145
683.423	101		683.423	113		683.423	111		683.423	134
683.631	89		683.631	100		683.631	99		683.631	122
683.84	117		683.84	112		683.84	109		683.84	128
684.049	89		684.049	108		684.049	130		684.049	138
684.257	105		684.257	115		684.257	102		684.257	132
684.466	99		684.466	113		684.466	125		684.466	137
684.675	104		684.675	102		684.675	116		684.675	118
684.883	101		684.883	112		684.883	122		684.883	138
685.092	108		685.092	105		685.092	122		685.092	137
685.3	104		685.3	110		685.3	141		685.3	134
685.509	101		685.509	111		685.509	109		685.509	146
685.718	93		685.718	108		685.718	117		685.718	125
685.926	97		685.926	112		685.926	107		685.926	137
686.135	98		686.135	109		686.135	114		686.135	128
686.344	112		686.344	116		686.344	129		686.344	131
686.552	105		686.552	107		686.552	116		686.552	134
686.761	94		686.761	113		686.761	121		686.761	134
686.969	104		686.969	111		686.969	113		686.969	136
687.178	119		687.178	103		687.178	118		687.178	127
687.387	101		687.387	106		687.387	102		687.387	123
687.595	105		687.595	104		687.595	111		687.595	142
687.804	105		687.804	98		687.804	112		687.804	117
688.012	96		688.012	100		688.012	106		688.012	121
688.221	113		688.221	100		688.221	121		688.221	128
688.429	102		688.429	106		688.429	113		688.429	135
688.638	106		688.638	118		688.638	121		688.638	135
688.847	100		688.847	115		688.847	118		688.847	126
689.055	115		689.055	114		689.055	118		689.055	123
689.264	109		689.264	95		689.264	117		689.264	108
689.472	97		689.472	107		689.472	109		689.472	118
689.681	95		689.681	101		689.681	112		689.681	138
689.889	102		689.889	106		689.889	113		689.889	142
690.098	108		690.098	106		690.098	108		690.098	123
690.306	102		690.306	101		690.306	103		690.306	132
690.515	110		690.515	102		690.515	126		690.515	115
690.723	111		690.723	111		690.723	118		690.723	132
690.932	100		690.932	112		690.932	124		690.932	117
691.14	113		691.14	102		691.14	128		691.14	131
691.349	92		691.349	104		691.349	107		691.349	125
691.557	100		691.557	88		691.557	122		691.557	117
691.766	102		691.766	108		691.766	107		691.766	135
691.974	98		691.974	114		691.974	117		691.974	122
692.183	104		692.183	98		692.183	112		692.183	125
692.391	98		692.391	103		692.391	114		692.391	126
692.6	93		692.6	106		692.6	111		692.6	124
692.808	103		692.808	96		692.808	114		692.808	124
693.017	112		693.017	111		693.017	104		693.017	126
693.225	102		693.225	92		693.225	117		693.225	136
693.434	99		693.434	104		693.434	105		693.434	131
693.642	101		693.642	102		693.642	112		693.642	122
693.851	97		693.851	97		693.851	107		693.851	117
694.059	90		694.059	108		694.059	117		694.059	117
694.268	100		694.268	102		694.268	109		694.268	125
694.476	100		694.476	110		694.476	124		694.476	116
694.685	104		694.685	102		694.685	108		694.685	122
694.893	92		694.893	104		694.893	100		694.893	124
695.101	111		695.101	105		695.101	117		695.101	133
695.31	106		695.31	103		695.31	119		695.31	128
695.518	107		695.518	99		695.518	107		695.518	130
695.727	92		695.727	103		695.727	117		695.727	110
695.935	102		695.935	99		695.935	109		695.935	114
696.144	95		696.144	108		696.144	104		696.144	111
696.352	105		696.352	115		696.352	109		696.352	126
696.56	98		696.56	101		696.56	110		696.56	130
696.769	92		696.769	99		696.769	110		696.769	115
696.977	110		696.977	94		696.977	109		696.977	145
697.186	109		697.186	104		697.186	104		697.186	101
697.394	106		697.394	107		697.394	108		697.394	112
697.602	104		697.602	99		697.602	118		697.602	129
697.811	109		697.811	108		697.811	99		697.811	122
698.019	99		698.019	103		698.019	111		698.019	116
698.227	103		698.227	95		698.227	100		698.227	124
698.436	95		698.436	110		698.436	112		698.436	114
698.644	95		698.644	101		698.644	112		698.644	118
698.853	102		698.853	103		698.853	124		698.853	114
699.061	104		699.061	107		699.061	111		699.061	108
699.269	104		699.269	100		699.269	105		699.269	108
699.478	93		699.478	105		699.478	111		699.478	117
699.686	99		699.686	101		699.686	116		699.686	107
699.894	109		699.894	98		699.894	120		699.894	126
700.103	106		700.103	104		700.103	103		700.103	118
700.311	104		700.311	101		700.311	116		700.311	121
700.519	100		700.519	110		700.519	107		700.519	125
700.728	106		700.728	103		700.728	123		700.728	110
700.936	101		700.936	104		700.936	118		700.936	116
701.144	103		701.144	97		701.144	117		701.144	115
701.353	107		701.353	101		701.353	118		701.353	131
701.561	104		701.561	107		701.561	105		701.561	124
701.769	104		701.769	101		701.769	112		701.769	119
701.977	99		701.977	108		701.977	100		701.977	119
702.186	98		702.186	104		702.186	104		702.186	110
702.394	96		702.394	108		702.394	109		702.394	108
702.602	98		702.602	105		702.602	109		702.602	122
702.811	95		702.811	102		702.811	113		702.811	121
703.019	113		703.019	91		703.019	104		703.019	124
703.227	102		703.227	106		703.227	107		703.227	117
703.435	89		703.435	103		703.435	109		703.435	118
703.644	104		703.644	102		703.644	114		703.644	129
703.852	107		703.852	91		703.852	100		703.852	117
704.06	102		704.06	110		704.06	110		704.06	111
704.268	98		704.268	103		704.268	114		704.268	119
704.477	98		704.477	109		704.477	112		704.477	113
704.685	105		704.685	110		704.685	112		704.685	118
704.893	100		704.893	99		704.893	101		704.893	117
705.101	99		705.101	111		705.101	116		705.101	113
705.31	98		705.31	100		705.31	111		705.31	120
705.518	109		705.518	107		705.518	101		705.518	104
705.726	108		705.726	104		705.726	118		705.726	117
705.934	104		705.934	97		705.934	104		705.934	121
706.142	101		706.142	112		706.142	102		706.142	105
706.351	95		706.351	102		706.351	114		706.351	131
706.559	118		706.559	103		706.559	104		706.559	110
706.767	97		706.767	105		706.767	113		706.767	111
706.975	101		706.975	103		706.975	112		706.975	117
707.183	104		707.183	106		707.183	112		707.183	125
707.392	111		707.392	94		707.392	114		707.392	109
707.6	99		707.6	100		707.6	104		707.6	116
707.808	104		707.808	118		707.808	115		707.808	128
708.016	109		708.016	109		708.016	106		708.016	110
708.224	98		708.224	94		708.224	101		708.224	123
708.432	90		708.432	91		708.432	111		708.432	119
708.641	104		708.641	99		708.641	103		708.641	105
708.849	107		708.849	107		708.849	111		708.849	119
709.057	109		709.057	109		709.057	110		709.057	109
709.265	97		709.265	109		709.265	106		709.265	122
709.473	99		709.473	97		709.473	98		709.473	119
709.681	106		709.681	97		709.681	107		709.681	112
709.889	108		709.889	103		709.889	105		709.889	116
710.097	103		710.097	102		710.097	106		710.097	120
710.306	94		710.306	99		710.306	115		710.306	118
710.514	110		710.514	105		710.514	112		710.514	111
710.722	106		710.722	100		710.722	92		710.722	115
710.93	100		710.93	116		710.93	106		710.93	122
711.138	102		711.138	102		711.138	108		711.138	132
711.346	105		711.346	112		711.346	111		711.346	113
711.554	107		711.554	110		711.554	109		711.554	117
711.762	109		711.762	99		711.762	106		711.762	111
711.97	92		711.97	109		711.97	100		711.97	117
712.178	102		712.178	99		712.178	111		712.178	110
712.387	96		712.387	96		712.387	117		712.387	119
712.595	93		712.595	98		712.595	106		712.595	112
712.803	103		712.803	110		712.803	109		712.803	114
713.011	105		713.011	105		713.011	123		713.011	122
713.219	95		713.219	108		713.219	114		713.219	115
713.427	98		713.427	97		713.427	99		713.427	116
713.635	105		713.635	98		713.635	101		713.635	110
713.843	99		713.843	103		713.843	122		713.843	115
714.051	103		714.051	100		714.051	105		714.051	113
714.259	94		714.259	109		714.259	109		714.259	119
714.467	100		714.467	110		714.467	88		714.467	127
714.675	102		714.675	102		714.675	111		714.675	109
714.883	111		714.883	101		714.883	109		714.883	117
715.091	107		715.091	107		715.091	107		715.091	110
715.299	106		715.299	107		715.299	110		715.299	108
715.507	102		715.507	104		715.507	114		715.507	113
715.715	101		715.715	100		715.715	113		715.715	121
715.923	97		715.923	106		715.923	107		715.923	115
716.131	90		716.131	108		716.131	115		716.131	113
716.339	93		716.339	98		716.339	112		716.339	120
716.547	90		716.547	100		716.547	101		716.547	118
716.755	102		716.755	114		716.755	98		716.755	99
716.963	104		716.963	101		716.963	113		716.963	115
717.171	103		717.171	101		717.171	97		717.171	117
717.379	96		717.379	104		717.379	106		717.379	115
717.587	94		717.587	101		717.587	108		717.587	120
717.795	106		717.795	107		717.795	97		717.795	112
718.003	94		718.003	104		718.003	101		718.003	117
718.211	97		718.211	97		718.211	107		718.211	117
718.419	98		718.419	105		718.419	94		718.419	109
718.627	102		718.627	97		718.627	115		718.627	109
718.835	102		718.835	109		718.835	104		718.835	121
719.043	100		719.043	102		719.043	112		719.043	110
719.25	99		719.25	106		719.25	109		719.25	112
719.458	94		719.458	103		719.458	111		719.458	115
719.666	103		719.666	94		719.666	108		719.666	108
719.874	94		719.874	98		719.874	94		719.874	122
720.082	102		720.082	111		720.082	99		720.082	112
720.29	103		720.29	92		720.29	114		720.29	110
720.498	111		720.498	98		720.498	97		720.498	124
720.706	96		720.706	98		720.706	104		720.706	109
720.914	102		720.914	102		720.914	104		720.914	116
721.122	102		721.122	106		721.122	119		721.122	107
721.329	106		721.329	101		721.329	103		721.329	105
721.537	108		721.537	107		721.537	87		721.537	107
721.745	102		721.745	103		721.745	107		721.745	104
721.953	102		721.953	104		721.953	109		721.953	122
722.161	96		722.161	110		722.161	114		722.161	110
722.369	103		722.369	100		722.369	119		722.369	109
722.577	104		722.577	99		722.577	118		722.577	95
722.784	93		722.784	102		722.784	103		722.784	106
722.992	108		722.992	97		722.992	112		722.992	111
723.2	101		723.2	103		723.2	108		723.2	118
723.408	94		723.408	92		723.408	106		723.408	114
723.616	100		723.616	108		723.616	117		723.616	99
723.824	107		723.824	117		723.824	102		723.824	112
724.031	112		724.031	97		724.031	112		724.031	113
724.239	103		724.239	102		724.239	104		724.239	103
724.447	105		724.447	101		724.447	106		724.447	115
724.655	101		724.655	102		724.655	112		724.655	110
724.863	96		724.863	103		724.863	107		724.863	113
725.07	105		725.07	100		725.07	114		725.07	104
725.278	104		725.278	107		725.278	110		725.278	120
725.486	100		725.486	103		725.486	103		725.486	112
725.694	98		725.694	100		725.694	110		725.694	108
725.902	94		725.902	105		725.902	115		725.902	121
726.109	97		726.109	113		726.109	97		726.109	110
726.317	105		726.317	98		726.317	109		726.317	127
726.525	106		726.525	105		726.525	104		726.525	114
726.733	108		726.733	113		726.733	101		726.733	110
726.94	108		726.94	104		726.94	98		726.94	101
727.148	94		727.148	105		727.148	114		727.148	110
727.356	98		727.356	106		727.356	102		727.356	110
727.564	102		727.564	100		727.564	100		727.564	114
727.771	98		727.771	105		727.771	98		727.771	120
727.979	105		727.979	101		727.979	105		727.979	108
728.187	98		728.187	111		728.187	94		728.187	124
728.395	100		728.395	93		728.395	113		728.395	94
728.602	98		728.602	106		728.602	107		728.602	114
728.81	94		728.81	100		728.81	110		728.81	108
729.018	100		729.018	105		729.018	101		729.018	117
729.225	106		729.225	97		729.225	102		729.225	113
729.433	98		729.433	107		729.433	112		729.433	117
729.641	105		729.641	98		729.641	104		729.641	102
729.848	103		729.848	100		729.848	96		729.848	114
730.056	95		730.056	100		730.056	100		730.056	99
730.264	118		730.264	107		730.264	101		730.264	109
730.471	97		730.471	112		730.471	108		730.471	117
730.679	99		730.679	102		730.679	94		730.679	112
730.887	92		730.887	107		730.887	103		730.887	108
731.094	106		731.094	110		731.094	124		731.094	120
731.302	107		731.302	101		731.302	101		731.302	95
731.51	89		731.51	93		731.51	108		731.51	100
731.717	91		731.717	94		731.717	98		731.717	111
731.925	101		731.925	104		731.925	102		731.925	104
732.133	107		732.133	110		732.133	106		732.133	98
732.34	96		732.34	106		732.34	99		732.34	122
732.548	102		732.548	104		732.548	104		732.548	127
732.756	102		732.756	103		732.756	99		732.756	111
732.963	105		732.963	101		732.963	109		732.963	95
733.171	103		733.171	100		733.171	113		733.171	115
733.378	104		733.378	93		733.378	108		733.378	112
733.586	104		733.586	102		733.586	103		733.586	109
733.794	106		733.794	98		733.794	96		733.794	105
734.001	90		734.001	97		734.001	105		734.001	108
734.209	98		734.209	108		734.209	98		734.209	108
734.416	100		734.416	94		734.416	103		734.416	111
734.624	105		734.624	105		734.624	98		734.624	110
734.831	103		734.831	97		734.831	96		734.831	107
735.039	91		735.039	97		735.039	88		735.039	110
735.247	94		735.247	95		735.247	108		735.247	110
735.454	109		735.454	108		735.454	112		735.454	127
735.662	106		735.662	103		735.662	106		735.662	111
735.869	103		735.869	95		735.869	103		735.869	123
736.077	113		736.077	107		736.077	102		736.077	113
736.284	103		736.284	108		736.284	107		736.284	119
736.492	115		736.492	94		736.492	108		736.492	99
736.699	104		736.699	110		736.699	109		736.699	123
736.907	107		736.907	103		736.907	106		736.907	121
737.114	106		737.114	99		737.114	99		737.114	112
737.322	102		737.322	100		737.322	106		737.322	110
737.529	95		737.529	96		737.529	94		737.529	98
737.737	104		737.737	98		737.737	114		737.737	111
737.944	100		737.944	102		737.944	96		737.944	97
738.152	105		738.152	100		738.152	102		738.152	103
738.359	92		738.359	111		738.359	114		738.359	112
738.567	95		738.567	92		738.567	105		738.567	108
738.774	103		738.774	107		738.774	106		738.774	121
738.982	99		738.982	107		738.982	99		738.982	124
739.189	103		739.189	109		739.189	102		739.189	107
739.397	107		739.397	96		739.397	109		739.397	112
739.604	97		739.604	111		739.604	106		739.604	111
739.812	99		739.812	98		739.812	112		739.812	113
740.019	95		740.019	94		740.019	93		740.019	99
740.227	105		740.227	100		740.227	105		740.227	114
740.434	112		740.434	105		740.434	121		740.434	120
740.641	104		740.641	109		740.641	102		740.641	102
740.849	105		740.849	95		740.849	109		740.849	97
741.056	105		741.056	100		741.056	108		741.056	102
741.264	100		741.264	107		741.264	90		741.264	104
741.471	99		741.471	101		741.471	105		741.471	97
741.678	109		741.678	109		741.678	101		741.678	104
741.886	95		741.886	98		741.886	104		741.886	114
742.093	97		742.093	110		742.093	96		742.093	107
742.301	99		742.301	101		742.301	106		742.301	102
742.508	105		742.508	102		742.508	103		742.508	98
742.715	102		742.715	100		742.715	92		742.715	117
742.923	100		742.923	104		742.923	108		742.923	106
743.13	91		743.13	102		743.13	99		743.13	110
743.338	108		743.338	105		743.338	101		743.338	98
743.545	103		743.545	98		743.545	105		743.545	99
743.752	102		743.752	95		743.752	115		743.752	107
743.96	106		743.96	93		743.96	97		743.96	102
744.167	98		744.167	107		744.167	97		744.167	103
744.374	106		744.374	99		744.374	95		744.374	105
744.582	103		744.582	111		744.582	106		744.582	97
744.789	88		744.789	98		744.789	103		744.789	104
744.996	112		744.996	98		744.996	106		744.996	104
745.204	108		745.204	103		745.204	100		745.204	105
745.411	97		745.411	93		745.411	109		745.411	110
745.618	103		745.618	97		745.618	104		745.618	108
745.826	104		745.826	111		745.826	100		745.826	101
746.033	98		746.033	107		746.033	95		746.033	111
746.24	117		746.24	105		746.24	106		746.24	117
746.447	100		746.447	94		746.447	103		746.447	98
746.655	105		746.655	101		746.655	108		746.655	113
746.862	110		746.862	107		746.862	93		746.862	96
747.069	94		747.069	109		747.069	102		747.069	106
747.277	86		747.277	92		747.277	100		747.277	109
747.484	108		747.484	96		747.484	110		747.484	107
747.691	99		747.691	115		747.691	101		747.691	103
747.898	105		747.898	90		747.898	103		747.898	97
748.106	96		748.106	96		748.106	99		748.106	117
748.313	111		748.313	99		748.313	95		748.313	103
748.52	106		748.52	97		748.52	99		748.52	117
748.727	104		748.727	107		748.727	109		748.727	109
748.935	99		748.935	100		748.935	101		748.935	112
749.142	97		749.142	93		749.142	105		749.142	103
749.349	103		749.349	104		749.349	98		749.349	111
749.556	102		749.556	98		749.556	92		749.556	102
749.764	107		749.764	106		749.764	104		749.764	106
749.971	95		749.971	97		749.971	113		749.971	106
750.178	105		750.178	109		750.178	103		750.178	92
750.385	102		750.385	102		750.385	104		750.385	114
750.592	105		750.592	94		750.592	113		750.592	108
750.799	106		750.799	119		750.799	96		750.799	96
751.007	112		751.007	101		751.007	105		751.007	119
751.214	90		751.214	108		751.214	87		751.214	101
751.421	101		751.421	106		751.421	104		751.421	98
751.628	99		751.628	105		751.628	100		751.628	103
751.835	90		751.835	118		751.835	101		751.835	107
752.042	98		752.042	100		752.042	101		752.042	97
752.25	113		752.25	100		752.25	93		752.25	105
752.457	115		752.457	105		752.457	103		752.457	103
752.664	92		752.664	91		752.664	89		752.664	111
752.871	108		752.871	99		752.871	105		752.871	104
753.078	106		753.078	90		753.078	101		753.078	108
753.285	94		753.285	102		753.285	105		753.285	109
753.492	102		753.492	100		753.492	111		753.492	106
753.7	93		753.7	91		753.7	107		753.7	112
753.907	99		753.907	98		753.907	97		753.907	104
754.114	100		754.114	105		754.114	108		754.114	98
754.321	100		754.321	102		754.321	106		754.321	106
754.528	102		754.528	101		754.528	104		754.528	104
754.735	103		754.735	95		754.735	98		754.735	107
754.942	105		754.942	94		754.942	105		754.942	98
755.149	105		755.149	103		755.149	110		755.149	100
755.356	88		755.356	102		755.356	103		755.356	106
755.563	105		755.563	103		755.563	101		755.563	108
755.77	104		755.77	102		755.77	97		755.77	104
755.977	96		755.977	99		755.977	96		755.977	104
756.185	93		756.185	90		756.185	100		756.185	115
756.392	103		756.392	110		756.392	96		756.392	108
756.599	103		756.599	105		756.599	101		756.599	102
756.806	97		756.806	102		756.806	97		756.806	101
757.013	97		757.013	96		757.013	108		757.013	100
757.22	90		757.22	100		757.22	100		757.22	112
757.427	107		757.427	109		757.427	108		757.427	100
757.634	106		757.634	94		757.634	99		757.634	109
757.841	101		757.841	104		757.841	97		757.841	106
758.048	88		758.048	102		758.048	104		758.048	111
758.255	113		758.255	104		758.255	96		758.255	110
758.462	104		758.462	94		758.462	101		758.462	118
758.669	102		758.669	104		758.669	114		758.669	113
758.876	99		758.876	98		758.876	100		758.876	103
759.083	99		759.083	101		759.083	123		759.083	100
759.29	107		759.29	102		759.29	105		759.29	112
759.497	99		759.497	106		759.497	97		759.497	99
759.704	96		759.704	103		759.704	100		759.704	109
759.911	95		759.911	97		759.911	107		759.911	95
760.118	103		760.118	106		760.118	106		760.118	102
760.324	101		760.324	103		760.324	100		760.324	100
760.531	107		760.531	105		760.531	105		760.531	105
760.738	107		760.738	99		760.738	108		760.738	99
760.945	102		760.945	107		760.945	97		760.945	96
761.152	103		761.152	96		761.152	98		761.152	99
761.359	102		761.359	100		761.359	104		761.359	101
761.566	107		761.566	100		761.566	102		761.566	93
761.773	110		761.773	106		761.773	96		761.773	90
761.98	104		761.98	96		761.98	109		761.98	110
762.187	114		762.187	98		762.187	103		762.187	95
762.394	101		762.394	95		762.394	116		762.394	115
762.601	99		762.601	96		762.601	89		762.601	108
762.807	94		762.807	92		762.807	100		762.807	96
763.014	101		763.014	98		763.014	111		763.014	89
763.221	98		763.221	110		763.221	99		763.221	96
763.428	102		763.428	99		763.428	110		763.428	100
763.635	96		763.635	96		763.635	100		763.635	94
763.842	97		763.842	91		763.842	96		763.842	110
764.049	94		764.049	98		764.049	97		764.049	111
764.255	99		764.255	99		764.255	93		764.255	98
764.462	107		764.462	106		764.462	89		764.462	101
764.669	88		764.669	99		764.669	105		764.669	107
764.876	106		764.876	100		764.876	103		764.876	114
765.083	103		765.083	106		765.083	100		765.083	93
765.29	97		765.29	99		765.29	110		765.29	99
765.496	106		765.496	101		765.496	105		765.496	107
765.703	89		765.703	100		765.703	105		765.703	108
765.91	96		765.91	92		765.91	102		765.91	110
766.117	96		766.117	98		766.117	92		766.117	97
766.324	102		766.324	109		766.324	108		766.324	99
766.53	105		766.53	100		766.53	97		766.53	103
766.737	105		766.737	99		766.737	95		766.737	106
766.944	95		766.944	102		766.944	107		766.944	101
767.151	108		767.151	109		767.151	103		767.151	115
767.358	100		767.358	104		767.358	97		767.358	103
767.564	101		767.564	102		767.564	102		767.564	107
767.771	99		767.771	101		767.771	107		767.771	97
767.978	105		767.978	106		767.978	101		767.978	92
768.185	107		768.185	109		768.185	103		768.185	110
768.391	102		768.391	100		768.391	93		768.391	96
768.598	100		768.598	98		768.598	104		768.598	106
768.805	101		768.805	108		768.805	114		768.805	106
769.012	93		769.012	102		769.012	100		769.012	103
769.218	94		769.218	102		769.218	106		769.218	98
769.425	103		769.425	114		769.425	103		769.425	100
769.632	91		769.632	104		769.632	110		769.632	113
769.838	106		769.838	96		769.838	98		769.838	102
770.045	106		770.045	98		770.045	96		770.045	109
770.252	94		770.252	115		770.252	91		770.252	88
770.458	110		770.458	103		770.458	102		770.458	106
770.665	111		770.665	102		770.665	100		770.665	92
770.872	100		770.872	100		770.872	106		770.872	103
771.078	102		771.078	99		771.078	110		771.078	106
771.285	91		771.285	94		771.285	109		771.285	96
771.492	92		771.492	102		771.492	91		771.492	104
771.698	98		771.698	103		771.698	109		771.698	95
771.905	94		771.905	94		771.905	93		771.905	106
772.112	97		772.112	103		772.112	101		772.112	99
772.318	112		772.318	107		772.318	104		772.318	93
772.525	107		772.525	91		772.525	102		772.525	94
772.732	105		772.732	108		772.732	97		772.732	111
772.938	94		772.938	102		772.938	104		772.938	105
773.145	102		773.145	94		773.145	99		773.145	92
773.351	105		773.351	109		773.351	109		773.351	101
773.558	109		773.558	114		773.558	103		773.558	91
773.765	90		773.765	114		773.765	96		773.765	101
773.971	99		773.971	88		773.971	106		773.971	99
774.178	99		774.178	109		774.178	103		774.178	113
774.384	94		774.384	96		774.384	92		774.384	99
774.591	100		774.591	101		774.591	95		774.591	107
774.798	99		774.798	98		774.798	97		774.798	101
775.004	103		775.004	106		775.004	103		775.004	104
775.211	106		775.211	94		775.211	103		775.211	89
775.417	99		775.417	103		775.417	104		775.417	101
775.624	100		775.624	98		775.624	94		775.624	93
775.83	101		775.83	96		775.83	104		775.83	101
776.037	97		776.037	104		776.037	99		776.037	105
776.243	100		776.243	102		776.243	106		776.243	109
776.45	95		776.45	106		776.45	110		776.45	106
776.656	102		776.656	106		776.656	109		776.656	94
776.863	97		776.863	93		776.863	110		776.863	110
777.07	99		777.07	101		777.07	105		777.07	103
777.276	105		777.276	107		777.276	106		777.276	110
777.483	103		777.483	100		777.483	107		777.483	99
777.689	94		777.689	108		777.689	95		777.689	104
777.896	109		777.896	108		777.896	107		777.896	107
778.102	102		778.102	108		778.102	100		778.102	98
778.308	94		778.308	103		778.308	102		778.308	99
778.515	100		778.515	98		778.515	95		778.515	108
778.721	97		778.721	112		778.721	99		778.721	90
778.928	104		778.928	98		778.928	106		778.928	103
779.134	101		779.134	103		779.134	107		779.134	101
779.341	101		779.341	104		779.341	104		779.341	104
779.547	107		779.547	102		779.547	91		779.547	107
779.754	105		779.754	101		779.754	103		779.754	96
779.96	97		779.96	102		779.96	104		779.96	86
780.167	105		780.167	100		780.167	98		780.167	91
780.373	106		780.373	102		780.373	100		780.373	105
780.579	103		780.579	95		780.579	113		780.579	103
780.786	94		780.786	102		780.786	112		780.786	106
780.992	97		780.992	100		780.992	98		780.992	101
781.199	100		781.199	104		781.199	106		781.199	102
781.405	103		781.405	102		781.405	94		781.405	106
781.611	97		781.611	107		781.611	100		781.611	114
781.818	89		781.818	103		781.818	105		781.818	97
782.024	82		782.024	96		782.024	93		782.024	111
782.23	99		782.23	94		782.23	89		782.23	108
782.437	96		782.437	103		782.437	94		782.437	101
782.643	94		782.643	94		782.643	111		782.643	107
782.85	106		782.85	102		782.85	105		782.85	101
783.056	98		783.056	106		783.056	94		783.056	103
783.262	95		783.262	111		783.262	98		783.262	98
783.469	102		783.469	97		783.469	105		783.469	112
783.675	95		783.675	103		783.675	94		783.675	99
783.881	107		783.881	103		783.881	93		783.881	94
784.088	103		784.088	101		784.088	87		784.088	97
784.294	102		784.294	108		784.294	90		784.294	93
784.5	100		784.5	99		784.5	103		784.5	95
784.707	99		784.707	98		784.707	108		784.707	103
784.913	93		784.913	101		784.913	99		784.913	96
785.119	101		785.119	101		785.119	110		785.119	93
785.325	91		785.325	113		785.325	98		785.325	105
785.532	95		785.532	110		785.532	98		785.532	95
785.738	108		785.738	103		785.738	110		785.738	96
785.944	108		785.944	100		785.944	106		785.944	103
786.15	100		786.15	100		786.15	106		786.15	102
786.357	93		786.357	98		786.357	96		786.357	102
786.563	100		786.563	106		786.563	94		786.563	95
786.769	100		786.769	101		786.769	101		786.769	98
786.976	106		786.976	99		786.976	102		786.976	102
787.182	95		787.182	106		787.182	103		787.182	95
787.388	96		787.388	99		787.388	107		787.388	101
787.594	96		787.594	98		787.594	100		787.594	94
787.8	102		787.8	100		787.8	92		787.8	101
788.007	102		788.007	102		788.007	108		788.007	97
788.213	104		788.213	97		788.213	106		788.213	101
788.419	95		788.419	102		788.419	97		788.419	111
788.625	96		788.625	103		788.625	98		788.625	102
788.831	94		788.831	94		788.831	102		788.831	99
789.038	100		789.038	93		789.038	101		789.038	110
789.244	100		789.244	100		789.244	102		789.244	97
789.45	104		789.45	105		789.45	97		789.45	105
789.656	98		789.656	93		789.656	96		789.656	95
789.862	101		789.862	102		789.862	89		789.862	103
790.068	92		790.068	100		790.068	102		790.068	100
790.275	97		790.275	109		790.275	98		790.275	106
790.481	94		790.481	100		790.481	95		790.481	93
790.687	100		790.687	97		790.687	103		790.687	100
790.893	104		790.893	110		790.893	105		790.893	105
791.099	111		791.099	96		791.099	102		791.099	110
791.305	108		791.305	106		791.305	99		791.305	108
791.511	106		791.511	94		791.511	103		791.511	115
791.717	104		791.717	103		791.717	103		791.717	104
791.924	98		791.924	94		791.924	97		791.924	101
792.13	103		792.13	106		792.13	101		792.13	95
792.336	95		792.336	99		792.336	103		792.336	104
792.542	98		792.542	93		792.542	100		792.542	102
792.748	96		792.748	100		792.748	101		792.748	106
792.954	92		792.954	106		792.954	103		792.954	107
793.16	99		793.16	97		793.16	104		793.16	94
793.366	119		793.366	104		793.366	94		793.366	99
793.572	102		793.572	107		793.572	94		793.572	98
793.778	94		793.778	96		793.778	95		793.778	90
793.984	103		793.984	92		793.984	107		793.984	100
794.19	101		794.19	96		794.19	108		794.19	106
794.396	97		794.396	116		794.396	96		794.396	98
794.602	104		794.602	90		794.602	102		794.602	100
794.808	93		794.808	96		794.808	107		794.808	95
795.014	97		795.014	100		795.014	102		795.014	102
795.22	101		795.22	103		795.22	109		795.22	99
795.426	106		795.426	102		795.426	102		795.426	111
795.632	103		795.632	100		795.632	99		795.632	97
795.838	109		795.838	92		795.838	100		795.838	92
796.044	96		796.044	97		796.044	108		796.044	117
796.25	99		796.25	92		796.25	107		796.25	99
796.456	96		796.456	91		796.456	103		796.456	105
796.662	106		796.662	102		796.662	91		796.662	98
796.868	105		796.868	108		796.868	103		796.868	104
797.074	92		797.074	102		797.074	97		797.074	99
797.28	105		797.28	104		797.28	96		797.28	97
797.486	93		797.486	109		797.486	98		797.486	103
797.692	106		797.692	97		797.692	101		797.692	106
797.898	104		797.898	103		797.898	97		797.898	100
798.104	102		798.104	95		798.104	97		798.104	109
798.31	90		798.31	93		798.31	96		798.31	98
798.516	100		798.516	99		798.516	104		798.516	105
798.722	105		798.722	104		798.722	108		798.722	100
798.928	102		798.928	102		798.928	108		798.928	105
799.134	97		799.134	109		799.134	102		799.134	104
799.34	102		799.34	106		799.34	98		799.34	99
799.545	101		799.545	102		799.545	96		799.545	111
799.751	95		799.751	90		799.751	101		799.751	102
799.957	105		799.957	99		799.957	110		799.957	92
800.163	94		800.163	106		800.163	94		800.163	106
800.369	109		800.369	95		800.369	104		800.369	101
800.575	105		800.575	102		800.575	101		800.575	98
800.781	113		800.781	103		800.781	111		800.781	110
800.986	109		800.986	100		800.986	102		800.986	99
801.192	103		801.192	100		801.192	101		801.192	94
801.398	103		801.398	104		801.398	101		801.398	100
801.604	98		801.604	102		801.604	101		801.604	103
801.81	94		801.81	98		801.81	99		801.81	98
802.016	102		802.016	88		802.016	99		802.016	93
802.221	99		802.221	103		802.221	104		802.221	94
802.427	108		802.427	96		802.427	100		802.427	93
802.633	103		802.633	108		802.633	105		802.633	100
802.839	98		802.839	105		802.839	111		802.839	99
803.045	96		803.045	102		803.045	106		803.045	94
803.25	102		803.25	106		803.25	102		803.25	101
803.456	94		803.456	100		803.456	99		803.456	105
803.662	97		803.662	91		803.662	91		803.662	103
803.868	92		803.868	93		803.868	94		803.868	102
804.073	98		804.073	95		804.073	97		804.073	99
804.279	89		804.279	96		804.279	101		804.279	102
804.485	97		804.485	103		804.485	99		804.485	91
804.691	87		804.691	99		804.691	99		804.691	102
804.896	94		804.896	105		804.896	102		804.896	112
805.102	90		805.102	99		805.102	91		805.102	108
805.308	103		805.308	101		805.308	96		805.308	101
805.514	103		805.514	107		805.514	97		805.514	101
805.719	88		805.719	110		805.719	101		805.719	103
805.925	99		805.925	103		805.925	107		805.925	101
806.131	106		806.131	103		806.131	96		806.131	103
806.336	97		806.336	88		806.336	112		806.336	100
806.542	95		806.542	111		806.542	101		806.542	103
806.748	94		806.748	93		806.748	102		806.748	94
806.953	91		806.953	102		806.953	101		806.953	101
807.159	109		807.159	105		807.159	98		807.159	94
807.365	99		807.365	100		807.365	98		807.365	98
807.57	94		807.57	108		807.57	105		807.57	102
807.776	97		807.776	102		807.776	111		807.776	104
807.982	99		807.982	88		807.982	96		807.982	97
808.187	104		808.187	102		808.187	108		808.187	101
808.393	101		808.393	103		808.393	97		808.393	107
808.599	103		808.599	100		808.599	96		808.599	97
808.804	106		808.804	95		808.804	96		808.804	95
809.01	112		809.01	92		809.01	105		809.01	102
809.215	96		809.215	104		809.215	97		809.215	101
809.421	107		809.421	99		809.421	108		809.421	108
809.627	102		809.627	98		809.627	104		809.627	95
809.832	106		809.832	96		809.832	107		809.832	104
810.038	102		810.038	103		810.038	103		810.038	96
810.243	102		810.243	103		810.243	101		810.243	107
810.449	104		810.449	99		810.449	98		810.449	96
810.655	97		810.655	90		810.655	97		810.655	95
810.86	106		810.86	98		810.86	101		810.86	91
811.066	95		811.066	103		811.066	88		811.066	102
811.271	101		811.271	98		811.271	96		811.271	102
811.477	109		811.477	104		811.477	100		811.477	95
811.682	102		811.682	104		811.682	113		811.682	98
811.888	99		811.888	99		811.888	98		811.888	102
812.093	110		812.093	95		812.093	93		812.093	96
812.299	99		812.299	91		812.299	98		812.299	102
812.504	102		812.504	96		812.504	102		812.504	104
812.71	106		812.71	98		812.71	108		812.71	98
812.915	94		812.915	103		812.915	100		812.915	99
813.121	102		813.121	103		813.121	102		813.121	104
813.326	102		813.326	105		813.326	101		813.326	102
813.532	99		813.532	106		813.532	103		813.532	103
813.737	96		813.737	102		813.737	98		813.737	101
813.943	103		813.943	100		813.943	100		813.943	102
814.148	102		814.148	104		814.148	103		814.148	103
814.354	92		814.354	111		814.354	86		814.354	101
814.559	105		814.559	100		814.559	98		814.559	97
814.765	98		814.765	93		814.765	101		814.765	98
814.97	100		814.97	102		814.97	95		814.97	102
815.175	102		815.175	96		815.175	101		815.175	103
815.381	101		815.381	94		815.381	90		815.381	109
815.586	92		815.586	102		815.586	97		815.586	97
815.792	111		815.792	109		815.792	97		815.792	104
815.997	99		815.997	109		815.997	93		815.997	101
816.203	93		816.203	97		816.203	100		816.203	110
816.408	97		816.408	91		816.408	98		816.408	100
816.613	103		816.613	97		816.613	97		816.613	101
816.819	97		816.819	91		816.819	105		816.819	109
817.024	101		817.024	103		817.024	97		817.024	91
817.229	106		817.229	95		817.229	95		817.229	103
817.435	102		817.435	102		817.435	109		817.435	100
817.64	105		817.64	107		817.64	99		817.64	107
817.846	112		817.846	86		817.846	102		817.846	105
818.051	117		818.051	100		818.051	102		818.051	112
818.256	101		818.256	97		818.256	96		818.256	114
818.462	107		818.462	100		818.462	104		818.462	101
818.667	92		818.667	112		818.667	100		818.667	109
818.872	98		818.872	96		818.872	99		818.872	103
