# Supplementary material for: Investigating dye performance and crosstalk in fluorescence enabled bioimaging using a model system
Source: PLoS One. 2017 Nov 27;12(11):e0188359. doi: 10.1371/journal.pone.0188359 (PMC5703511; doi:10.1371/journal.pone.0188359)
Supplement: S3 File — (ZIP) [file pone.0188359.s003.zip › Files/S5_Zeolite.xlsx]

## Sheet: Sheet1
S5_Tb_465_x6y7			S5_Tb_488_x1y5			S5_Tb_560_x1y5			S5_Tb_633_x10y5			S5_Eu_465_x4y7			S5_Eu_488_x1y6			S5_Eu_560_x1y4			S5_Eu_633_x10y5
Wavelengt (nm)	CCD Counts		Wavelengt (nm)	CCD Counts		Wavelengt (nm)	CCD Counts		Wavelengt (nm)	CCD Counts		Wavelengt (nm)	CCD Counts		Wavelengt (nm)	CCD Counts		Wavelengt (nm)	CCD Counts		Wavelengt (nm)	CCD Counts
539.719	99		539.719	103		539.719	96		539.719	98		539.719	89		539.719	84		539.719	88		539.719	99
539.93	91		539.93	98		539.93	98		539.93	107		539.93	97		539.93	95		539.93	97		539.93	92
540.14	106		540.14	108		540.14	114		540.14	99		540.14	101		540.14	105		540.14	89		540.14	97
540.351	100		540.351	104		540.351	99		540.351	100		540.351	95		540.351	98		540.351	94		540.351	109
540.562	90		540.562	109		540.562	95		540.562	103		540.562	104		540.562	95		540.562	113		540.562	104
540.772	95		540.772	107		540.772	96		540.772	97		540.772	97		540.772	104		540.772	101		540.772	88
540.983	111		540.983	110		540.983	97		540.983	95		540.983	93		540.983	100		540.983	92		540.983	117
541.194	95		541.194	109		541.194	114		541.194	91		541.194	100		541.194	99		541.194	106		541.194	88
541.404	97		541.404	105		541.404	95		541.404	104		541.404	104		541.404	103		541.404	92		541.404	105
541.615	97		541.615	117		541.615	105		541.615	105		541.615	101		541.615	93		541.615	99		541.615	98
541.826	101		541.826	132		541.826	103		541.826	96		541.826	111		541.826	97		541.826	102		541.826	97
542.036	98		542.036	177		542.036	94		542.036	101		542.036	100		542.036	96		542.036	108		542.036	101
542.247	108		542.247	274		542.247	110		542.247	89		542.247	104		542.247	103		542.247	95		542.247	103
542.457	106		542.457	445		542.457	103		542.457	114		542.457	103		542.457	108		542.457	106		542.457	89
542.668	91		542.668	750		542.668	97		542.668	101		542.668	100		542.668	110		542.668	106		542.668	104
542.879	110		542.879	1080		542.879	107		542.879	99		542.879	100		542.879	100		542.879	109		542.879	104
543.089	104		543.089	1514		543.089	101		543.089	93		543.089	110		543.089	119		543.089	92		543.089	102
543.3	103		543.3	1801		543.3	86		543.3	97		543.3	93		543.3	98		543.3	104		543.3	95
543.511	111		543.511	2075		543.511	106		543.511	95		543.511	109		543.511	123		543.511	103		543.511	92
543.721	102		543.721	2248		543.721	104		543.721	99		543.721	104		543.721	107		543.721	102		543.721	108
543.932	110		543.932	2339		543.932	105		543.932	99		543.932	116		543.932	111		543.932	105		543.932	97
544.142	115		544.142	2377		544.142	105		544.142	107		544.142	107		544.142	112		544.142	100		544.142	104
544.353	106		544.353	2333		544.353	112		544.353	91		544.353	99		544.353	124		544.353	101		544.353	97
544.564	119		544.564	2324		544.564	99		544.564	106		544.564	110		544.564	113		544.564	96		544.564	100
544.774	117		544.774	2339		544.774	95		544.774	103		544.774	106		544.774	103		544.774	90		544.774	103
544.985	111		544.985	2258		544.985	100		544.985	100		544.985	103		544.985	123		544.985	104		544.985	96
545.195	110		545.195	2376		545.195	101		545.195	95		545.195	108		545.195	110		545.195	93		545.195	101
545.406	114		545.406	2376		545.406	98		545.406	101		545.406	112		545.406	100		545.406	104		545.406	102
545.617	118		545.617	2354		545.617	101		545.617	93		545.617	108		545.617	115		545.617	96		545.617	99
545.827	120		545.827	2333		545.827	88		545.827	106		545.827	106		545.827	111		545.827	100		545.827	103
546.038	116		546.038	2305		546.038	104		546.038	112		546.038	105		546.038	118		546.038	102		546.038	101
546.248	132		546.248	2295		546.248	91		546.248	101		546.248	112		546.248	116		546.248	102		546.248	99
546.459	123		546.459	2282		546.459	100		546.459	98		546.459	110		546.459	113		546.459	94		546.459	91
546.67	106		546.67	2354		546.67	102		546.67	107		546.67	103		546.67	117		546.67	105		546.67	108
546.88	106		546.88	2457		546.88	91		546.88	108		546.88	111		546.88	107		546.88	104		546.88	106
547.091	115		547.091	2391		547.091	106		547.091	102		547.091	99		547.091	103		547.091	94		547.091	99
547.301	116		547.301	2418		547.301	108		547.301	102		547.301	108		547.301	118		547.301	107		547.301	105
547.512	118		547.512	2439		547.512	102		547.512	107		547.512	120		547.512	110		547.512	107		547.512	91
547.722	115		547.722	2403		547.722	94		547.722	96		547.722	102		547.722	107		547.722	97		547.722	97
547.933	108		547.933	2304		547.933	95		547.933	108		547.933	98		547.933	115		547.933	110		547.933	100
548.144	123		548.144	2229		548.144	94		548.144	103		548.144	115		548.144	115		548.144	98		548.144	97
548.354	120		548.354	2113		548.354	115		548.354	105		548.354	110		548.354	110		548.354	93		548.354	104
548.565	120		548.565	1972		548.565	99		548.565	107		548.565	117		548.565	107		548.565	104		548.565	100
548.775	110		548.775	2039		548.775	102		548.775	97		548.775	103		548.775	108		548.775	92		548.775	89
548.986	115		548.986	1934		548.986	105		548.986	96		548.986	103		548.986	112		548.986	103		548.986	107
549.196	95		549.196	1845		549.196	101		549.196	103		549.196	105		549.196	105		549.196	94		549.196	110
549.407	111		549.407	1816		549.407	110		549.407	96		549.407	97		549.407	113		549.407	107		549.407	104
549.618	120		549.618	1621		549.618	88		549.618	108		549.618	107		549.618	106		549.618	101		549.618	106
549.828	101		549.828	1501		549.828	96		549.828	101		549.828	117		549.828	124		549.828	101		549.828	107
550.039	119		550.039	1565		550.039	98		550.039	107		550.039	97		550.039	105		550.039	86		550.039	102
550.249	116		550.249	1416		550.249	92		550.249	92		550.249	116		550.249	103		550.249	97		550.249	93
550.46	116		550.46	1231		550.46	97		550.46	98		550.46	107		550.46	112		550.46	104		550.46	107
550.67	124		550.67	1173		550.67	107		550.67	91		550.67	116		550.67	104		550.67	96		550.67	106
550.881	113		550.881	1124		550.881	104		550.881	106		550.881	104		550.881	116		550.881	111		550.881	99
551.091	105		551.091	1007		551.091	97		551.091	112		551.091	111		551.091	117		551.091	107		551.091	99
551.302	117		551.302	918		551.302	108		551.302	100		551.302	97		551.302	118		551.302	96		551.302	95
551.513	105		551.513	863		551.513	98		551.513	97		551.513	113		551.513	109		551.513	103		551.513	107
551.723	106		551.723	792		551.723	91		551.723	96		551.723	99		551.723	108		551.723	93		551.723	97
551.934	115		551.934	814		551.934	102		551.934	88		551.934	112		551.934	111		551.934	107		551.934	102
552.144	106		552.144	752		552.144	108		552.144	95		552.144	108		552.144	106		552.144	107		552.144	97
552.355	111		552.355	713		552.355	105		552.355	102		552.355	98		552.355	127		552.355	102		552.355	115
552.565	118		552.565	633		552.565	97		552.565	104		552.565	121		552.565	122		552.565	96		552.565	104
552.776	124		552.776	626		552.776	107		552.776	104		552.776	106		552.776	109		552.776	110		552.776	98
552.986	111		552.986	616		552.986	100		552.986	99		552.986	103		552.986	115		552.986	101		552.986	95
553.197	112		553.197	564		553.197	98		553.197	109		553.197	114		553.197	106		553.197	113		553.197	99
553.407	120		553.407	506		553.407	104		553.407	110		553.407	108		553.407	103		553.407	91		553.407	96
553.618	101		553.618	452		553.618	97		553.618	93		553.618	124		553.618	110		553.618	104		553.618	108
553.828	116		553.828	414		553.828	97		553.828	106		553.828	110		553.828	115		553.828	94		553.828	98
554.039	101		554.039	405		554.039	94		554.039	103		554.039	107		554.039	107		554.039	94		554.039	111
554.249	117		554.249	388		554.249	92		554.249	111		554.249	109		554.249	108		554.249	100		554.249	106
554.46	99		554.46	338		554.46	102		554.46	108		554.46	111		554.46	117		554.46	95		554.46	95
554.671	117		554.671	330		554.671	96		554.671	96		554.671	110		554.671	119		554.671	103		554.671	99
554.881	106		554.881	312		554.881	98		554.881	100		554.881	116		554.881	104		554.881	104		554.881	110
555.092	110		555.092	275		555.092	100		555.092	106		555.092	107		555.092	121		555.092	101		555.092	102
555.302	117		555.302	264		555.302	100		555.302	93		555.302	107		555.302	103		555.302	93		555.302	101
555.513	116		555.513	256		555.513	103		555.513	100		555.513	103		555.513	108		555.513	100		555.513	99
555.723	113		555.723	281		555.723	96		555.723	106		555.723	112		555.723	104		555.723	106		555.723	90
555.934	115		555.934	239		555.934	103		555.934	90		555.934	95		555.934	105		555.934	85		555.934	99
556.144	109		556.144	208		556.144	92		556.144	102		556.144	113		556.144	107		556.144	98		556.144	107
556.355	118		556.355	207		556.355	109		556.355	103		556.355	108		556.355	116		556.355	96		556.355	95
556.565	109		556.565	198		556.565	92		556.565	104		556.565	111		556.565	109		556.565	100		556.565	93
556.776	114		556.776	200		556.776	97		556.776	101		556.776	113		556.776	113		556.776	95		556.776	92
556.986	115		556.986	199		556.986	95		556.986	105		556.986	105		556.986	116		556.986	104		556.986	109
557.197	106		557.197	176		557.197	101		557.197	100		557.197	112		557.197	111		557.197	96		557.197	111
557.407	111		557.407	188		557.407	96		557.407	96		557.407	107		557.407	98		557.407	100		557.407	102
557.618	118		557.618	181		557.618	103		557.618	105		557.618	114		557.618	101		557.618	95		557.618	106
557.828	113		557.828	173		557.828	107		557.828	99		557.828	126		557.828	119		557.828	103		557.828	103
558.038	123		558.038	160		558.038	96		558.038	104		558.038	112		558.038	113		558.038	103		558.038	99
558.249	124		558.249	185		558.249	98		558.249	97		558.249	113		558.249	109		558.249	108		558.249	97
558.459	109		558.459	173		558.459	96		558.459	106		558.459	109		558.459	120		558.459	114		558.459	98
558.67	108		558.67	175		558.67	99		558.67	97		558.67	112		558.67	114		558.67	97		558.67	103
558.88	115		558.88	158		558.88	111		558.88	102		558.88	106		558.88	107		558.88	109		558.88	92
559.091	114		559.091	147		559.091	107		559.091	96		559.091	113		559.091	110		559.091	97		559.091	98
559.301	118		559.301	153		559.301	98		559.301	93		559.301	95		559.301	115		559.301	111		559.301	93
559.512	113		559.512	147		559.512	95		559.512	92		559.512	108		559.512	113		559.512	93		559.512	102
559.722	110		559.722	162		559.722	111		559.722	104		559.722	110		559.722	119		559.722	106		559.722	107
559.933	114		559.933	140		559.933	108		559.933	100		559.933	103		559.933	111		559.933	93		559.933	113
560.143	110		560.143	151		560.143	101		560.143	97		560.143	104		560.143	115		560.143	96		560.143	94
560.354	107		560.354	129		560.354	96		560.354	95		560.354	112		560.354	109		560.354	100		560.354	101
560.564	107		560.564	155		560.564	98		560.564	102		560.564	106		560.564	111		560.564	96		560.564	95
560.775	116		560.775	150		560.775	97		560.775	109		560.775	114		560.775	111		560.775	92		560.775	107
560.985	124		560.985	133		560.985	102		560.985	97		560.985	99		560.985	115		560.985	105		560.985	97
561.196	120		561.196	150		561.196	99		561.196	104		561.196	111		561.196	105		561.196	100		561.196	107
561.406	114		561.406	148		561.406	102		561.406	99		561.406	112		561.406	119		561.406	94		561.406	92
561.616	108		561.616	139		561.616	101		561.616	111		561.616	101		561.616	117		561.616	90		561.616	96
561.827	118		561.827	122		561.827	100		561.827	102		561.827	106		561.827	117		561.827	104		561.827	104
562.037	114		562.037	134		562.037	89		562.037	104		562.037	108		562.037	115		562.037	104		562.037	98
562.248	108		562.248	143		562.248	96		562.248	96		562.248	107		562.248	118		562.248	98		562.248	103
562.458	121		562.458	146		562.458	103		562.458	99		562.458	97		562.458	107		562.458	103		562.458	96
562.669	106		562.669	138		562.669	99		562.669	99		562.669	106		562.669	107		562.669	93		562.669	96
562.879	113		562.879	142		562.879	101		562.879	99		562.879	108		562.879	118		562.879	102		562.879	109
563.089	116		563.089	139		563.089	102		563.089	107		563.089	104		563.089	106		563.089	95		563.089	106
563.3	109		563.3	152		563.3	93		563.3	95		563.3	113		563.3	120		563.3	104		563.3	99
563.51	126		563.51	124		563.51	105		563.51	97		563.51	111		563.51	108		563.51	99		563.51	104
563.721	121		563.721	133		563.721	95		563.721	104		563.721	115		563.721	126		563.721	106		563.721	106
563.931	121		563.931	135		563.931	102		563.931	98		563.931	107		563.931	127		563.931	91		563.931	97
564.142	110		564.142	123		564.142	100		564.142	107		564.142	100		564.142	109		564.142	103		564.142	99
564.352	112		564.352	126		564.352	96		564.352	95		564.352	98		564.352	106		564.352	103		564.352	97
564.562	119		564.562	146		564.562	85		564.562	107		564.562	106		564.562	118		564.562	99		564.562	98
564.773	113		564.773	140		564.773	97		564.773	100		564.773	113		564.773	115		564.773	105		564.773	103
564.983	121		564.983	135		564.983	110		564.983	102		564.983	113		564.983	116		564.983	100		564.983	103
565.194	110		565.194	133		565.194	101		565.194	103		565.194	107		565.194	127		565.194	101		565.194	105
565.404	114		565.404	123		565.404	96		565.404	93		565.404	103		565.404	116		565.404	99		565.404	102
565.615	119		565.615	135		565.615	99		565.615	108		565.615	104		565.615	113		565.615	107		565.615	100
565.825	126		565.825	115		565.825	99		565.825	106		565.825	114		565.825	113		565.825	99		565.825	102
566.035	126		566.035	135		566.035	100		566.035	102		566.035	113		566.035	109		566.035	95		566.035	96
566.246	114		566.246	131		566.246	105		566.246	99		566.246	103		566.246	119		566.246	100		566.246	94
566.456	124		566.456	130		566.456	96		566.456	105		566.456	126		566.456	116		566.456	101		566.456	100
566.667	108		566.667	144		566.667	113		566.667	96		566.667	114		566.667	116		566.667	106		566.667	94
566.877	123		566.877	121		566.877	94		566.877	89		566.877	112		566.877	106		566.877	99		566.877	103
567.087	109		567.087	134		567.087	92		567.087	102		567.087	93		567.087	117		567.087	90		567.087	93
567.298	130		567.298	124		567.298	111		567.298	106		567.298	111		567.298	127		567.298	101		567.298	109
567.508	106		567.508	131		567.508	94		567.508	101		567.508	108		567.508	115		567.508	105		567.508	99
567.718	115		567.718	132		567.718	99		567.718	106		567.718	111		567.718	117		567.718	103		567.718	103
567.929	113		567.929	121		567.929	108		567.929	109		567.929	109		567.929	124		567.929	92		567.929	104
568.139	122		568.139	153		568.139	100		568.139	96		568.139	102		568.139	104		568.139	97		568.139	99
568.35	117		568.35	113		568.35	110		568.35	98		568.35	101		568.35	121		568.35	100		568.35	94
568.56	113		568.56	121		568.56	98		568.56	99		568.56	105		568.56	120		568.56	95		568.56	98
568.77	125		568.77	136		568.77	99		568.77	98		568.77	108		568.77	124		568.77	96		568.77	109
568.981	125		568.981	142		568.981	102		568.981	83		568.981	108		568.981	106		568.981	105		568.981	91
569.191	129		569.191	131		569.191	97		569.191	102		569.191	116		569.191	131		569.191	103		569.191	110
569.401	114		569.401	136		569.401	99		569.401	98		569.401	111		569.401	123		569.401	96		569.401	93
569.612	115		569.612	139		569.612	100		569.612	99		569.612	113		569.612	111		569.612	97		569.612	105
569.822	123		569.822	125		569.822	101		569.822	101		569.822	106		569.822	125		569.822	100		569.822	101
570.033	125		570.033	130		570.033	101		570.033	92		570.033	117		570.033	113		570.033	107		570.033	101
570.243	115		570.243	131		570.243	100		570.243	102		570.243	114		570.243	123		570.243	103		570.243	84
570.453	139		570.453	128		570.453	103		570.453	96		570.453	97		570.453	116		570.453	103		570.453	103
570.664	132		570.664	134		570.664	95		570.664	98		570.664	110		570.664	131		570.664	100		570.664	98
570.874	116		570.874	132		570.874	99		570.874	105		570.874	113		570.874	115		570.874	103		570.874	92
571.084	122		571.084	132		571.084	105		571.084	101		571.084	109		571.084	110		571.084	99		571.084	106
571.295	123		571.295	134		571.295	104		571.295	97		571.295	115		571.295	135		571.295	108		571.295	98
571.505	134		571.505	154		571.505	98		571.505	106		571.505	104		571.505	122		571.505	97		571.505	102
571.715	122		571.715	134		571.715	98		571.715	101		571.715	108		571.715	125		571.715	103		571.715	103
571.926	128		571.926	148		571.926	102		571.926	102		571.926	104		571.926	121		571.926	98		571.926	104
572.136	119		572.136	129		572.136	99		572.136	100		572.136	118		572.136	128		572.136	99		572.136	96
572.346	129		572.346	143		572.346	105		572.346	101		572.346	123		572.346	121		572.346	96		572.346	104
572.557	132		572.557	119		572.557	92		572.557	99		572.557	109		572.557	124		572.557	94		572.557	103
572.767	125		572.767	124		572.767	106		572.767	95		572.767	108		572.767	129		572.767	96		572.767	93
572.977	120		572.977	147		572.977	99		572.977	100		572.977	115		572.977	120		572.977	101		572.977	105
573.188	124		573.188	138		573.188	99		573.188	100		573.188	112		573.188	129		573.188	90		573.188	98
573.398	124		573.398	146		573.398	104		573.398	102		573.398	114		573.398	133		573.398	97		573.398	96
573.608	131		573.608	140		573.608	102		573.608	107		573.608	113		573.608	113		573.608	104		573.608	99
573.819	120		573.819	145		573.819	102		573.819	105		573.819	111		573.819	128		573.819	100		573.819	96
574.029	120		574.029	146		574.029	97		574.029	105		574.029	102		574.029	120		574.029	103		574.029	100
574.239	128		574.239	152		574.239	108		574.239	107		574.239	117		574.239	123		574.239	96		574.239	102
574.45	131		574.45	149		574.45	98		574.45	103		574.45	107		574.45	126		574.45	104		574.45	99
574.66	118		574.66	126		574.66	109		574.66	103		574.66	119		574.66	135		574.66	102		574.66	105
574.87	138		574.87	130		574.87	101		574.87	90		574.87	117		574.87	124		574.87	105		574.87	99
575.081	121		575.081	140		575.081	106		575.081	97		575.081	117		575.081	127		575.081	98		575.081	94
575.291	134		575.291	147		575.291	90		575.291	93		575.291	118		575.291	130		575.291	99		575.291	102
575.501	128		575.501	146		575.501	106		575.501	102		575.501	117		575.501	118		575.501	96		575.501	103
575.711	124		575.711	152		575.711	99		575.711	108		575.711	110		575.711	119		575.711	94		575.711	103
575.922	128		575.922	143		575.922	101		575.922	109		575.922	119		575.922	108		575.922	107		575.922	107
576.132	126		576.132	144		576.132	96		576.132	96		576.132	111		576.132	133		576.132	101		576.132	93
576.342	127		576.342	159		576.342	94		576.342	90		576.342	111		576.342	119		576.342	100		576.342	105
576.553	143		576.553	157		576.553	102		576.553	104		576.553	127		576.553	123		576.553	96		576.553	108
576.763	135		576.763	145		576.763	100		576.763	92		576.763	125		576.763	138		576.763	96		576.763	92
576.973	123		576.973	177		576.973	105		576.973	104		576.973	127		576.973	131		576.973	97		576.973	99
577.184	125		577.184	190		577.184	93		577.184	102		577.184	131		577.184	144		577.184	91		577.184	102
577.394	134		577.394	181		577.394	105		577.394	102		577.394	122		577.394	131		577.394	103		577.394	98
577.604	121		577.604	188		577.604	107		577.604	107		577.604	124		577.604	123		577.604	97		577.604	92
577.814	124		577.814	183		577.814	106		577.814	98		577.814	132		577.814	128		577.814	101		577.814	100
578.025	125		578.025	204		578.025	113		578.025	98		578.025	141		578.025	134		578.025	114		578.025	106
578.235	133		578.235	196		578.235	99		578.235	103		578.235	166		578.235	151		578.235	107		578.235	93
578.445	141		578.445	205		578.445	108		578.445	91		578.445	271		578.445	133		578.445	99		578.445	96
578.655	137		578.655	231		578.655	102		578.655	111		578.655	542		578.655	139		578.655	96		578.655	97
578.866	124		578.866	233		578.866	110		578.866	100		578.866	877		578.866	153		578.866	98		578.866	102
579.076	132		579.076	204		579.076	105		579.076	98		579.076	1037		579.076	126		579.076	98		579.076	101
579.286	140		579.286	238		579.286	120		579.286	105		579.286	825		579.286	161		579.286	132		579.286	103
579.496	151		579.496	262		579.496	137		579.496	96		579.496	465		579.496	144		579.496	146		579.496	104
579.707	156		579.707	249		579.707	166		579.707	112		579.707	273		579.707	137		579.707	189		579.707	101
579.917	137		579.917	261		579.917	237		579.917	107		579.917	162		579.917	139		579.917	231		579.917	104
580.127	153		580.127	291		580.127	287		580.127	100		580.127	120		580.127	132		580.127	266		580.127	102
580.337	145		580.337	271		580.337	332		580.337	103		580.337	128		580.337	125		580.337	362		580.337	87
580.548	144		580.548	297		580.548	324		580.548	103		580.548	117		580.548	143		580.548	307		580.548	98
580.758	135		580.758	337		580.758	341		580.758	109		580.758	123		580.758	130		580.758	350		580.758	102
580.968	143		580.968	312		580.968	341		580.968	104		580.968	116		580.968	137		580.968	329		580.968	89
581.178	126		581.178	324		581.178	404		581.178	96		581.178	125		581.178	148		581.178	365		581.178	102
581.389	133		581.389	350		581.389	343		581.389	94		581.389	120		581.389	141		581.389	342		581.389	105
581.599	148		581.599	412		581.599	388		581.599	94		581.599	135		581.599	130		581.599	355		581.599	101
581.809	144		581.809	448		581.809	409		581.809	98		581.809	127		581.809	145		581.809	349		581.809	102
582.019	155		582.019	455		582.019	394		582.019	105		582.019	126		582.019	140		582.019	401		582.019	91
582.23	142		582.23	502		582.23	341		582.23	97		582.23	125		582.23	145		582.23	360		582.23	102
582.44	150		582.44	480		582.44	386		582.44	104		582.44	125		582.44	137		582.44	385		582.44	100
582.65	140		582.65	492		582.65	397		582.65	98		582.65	130		582.65	117		582.65	388		582.65	106
582.86	156		582.86	576		582.86	385		582.86	101		582.86	145		582.86	131		582.86	353		582.86	106
583.071	150		583.071	524		583.071	379		583.071	97		583.071	149		583.071	137		583.071	395		583.071	94
583.281	139		583.281	496		583.281	396		583.281	94		583.281	133		583.281	142		583.281	384		583.281	90
583.491	154		583.491	523		583.491	377		583.491	108		583.491	141		583.491	128		583.491	401		583.491	91
583.701	149		583.701	533		583.701	402		583.701	99		583.701	152		583.701	147		583.701	370		583.701	90
583.911	145		583.911	526		583.911	420		583.911	95		583.911	130		583.911	144		583.911	413		583.911	100
584.122	163		584.122	530		584.122	442		584.122	96		584.122	132		584.122	131		584.122	369		584.122	104
584.332	166		584.332	516		584.332	441		584.332	100		584.332	150		584.332	150		584.332	369		584.332	100
584.542	160		584.542	572		584.542	407		584.542	101		584.542	155		584.542	149		584.542	377		584.542	103
584.752	164		584.752	492		584.752	438		584.752	102		584.752	169		584.752	155		584.752	412		584.752	95
584.962	148		584.962	544		584.962	458		584.962	102		584.962	163		584.962	135		584.962	410		584.962	107
585.173	174		585.173	546		585.173	428		585.173	91		585.173	166		585.173	141		585.173	421		585.173	102
585.383	165		585.383	540		585.383	433		585.383	100		585.383	153		585.383	146		585.383	412		585.383	100
585.593	157		585.593	537		585.593	432		585.593	98		585.593	193		585.593	139		585.593	415		585.593	100
585.803	168		585.803	508		585.803	407		585.803	99		585.803	181		585.803	155		585.803	420		585.803	106
586.013	170		586.013	513		586.013	460		586.013	102		586.013	199		586.013	144		586.013	448		586.013	95
586.223	169		586.223	517		586.223	470		586.223	103		586.223	205		586.223	155		586.223	431		586.223	98
586.434	169		586.434	479		586.434	426		586.434	95		586.434	225		586.434	145		586.434	409		586.434	100
586.644	143		586.644	489		586.644	482		586.644	109		586.644	242		586.644	150		586.644	431		586.644	99
586.854	178		586.854	531		586.854	430		586.854	89		586.854	283		586.854	152		586.854	424		586.854	94
587.064	164		587.064	546		587.064	472		587.064	98		587.064	312		587.064	151		587.064	450		587.064	95
587.274	189		587.274	510		587.274	460		587.274	106		587.274	378		587.274	159		587.274	424		587.274	99
587.484	178		587.484	514		587.484	492		587.484	102		587.484	398		587.484	152		587.484	417		587.484	107
587.695	179		587.695	518		587.695	436		587.695	96		587.695	421		587.695	160		587.695	423		587.695	107
587.905	168		587.905	498		587.905	449		587.905	99		587.905	455		587.905	137		587.905	434		587.905	94
588.115	175		588.115	513		588.115	458		588.115	94		588.115	502		588.115	165		588.115	457		588.115	105
588.325	166		588.325	519		588.325	511		588.325	108		588.325	449		588.325	152		588.325	439		588.325	104
588.535	187		588.535	512		588.535	490		588.535	108		588.535	450		588.535	159		588.535	397		588.535	99
588.745	176		588.745	515		588.745	474		588.745	104		588.745	422		588.745	155		588.745	408		588.745	95
588.956	182		588.956	520		588.956	485		588.956	99		588.956	407		588.956	145		588.956	460		588.956	89
589.166	192		589.166	498		589.166	468		589.166	99		589.166	393		589.166	148		589.166	450		589.166	102
589.376	179		589.376	468		589.376	502		589.376	87		589.376	372		589.376	148		589.376	440		589.376	101
589.586	188		589.586	491		589.586	435		589.586	108		589.586	349		589.586	163		589.586	441		589.586	93
589.796	190		589.796	497		589.796	485		589.796	98		589.796	326		589.796	158		589.796	420		589.796	98
590.006	183		590.006	527		590.006	486		590.006	101		590.006	305		590.006	149		590.006	479		590.006	102
590.216	188		590.216	477		590.216	531		590.216	95		590.216	284		590.216	147		590.216	437		590.216	104
590.427	183		590.427	443		590.427	461		590.427	111		590.427	321		590.427	153		590.427	467		590.427	93
590.637	192		590.637	470		590.637	515		590.637	97		590.637	317		590.637	159		590.637	435		590.637	108
590.847	193		590.847	461		590.847	536		590.847	99		590.847	361		590.847	155		590.847	458		590.847	109
591.057	202		591.057	460		591.057	502		591.057	115		591.057	374		591.057	149		591.057	496		591.057	95
591.267	196		591.267	441		591.267	487		591.267	101		591.267	406		591.267	174		591.267	471		591.267	96
591.477	195		591.477	427		591.477	501		591.477	94		591.477	412		591.477	137		591.477	474		591.477	96
591.687	174		591.687	374		591.687	481		591.687	97		591.687	428		591.687	153		591.687	474		591.687	96
591.897	192		591.897	405		591.897	530		591.897	97		591.897	454		591.897	162		591.897	470		591.897	99
592.107	178		592.107	353		592.107	524		592.107	103		592.107	415		592.107	155		592.107	480		592.107	99
592.318	178		592.318	360		592.318	503		592.318	90		592.318	460		592.318	174		592.318	451		592.318	101
592.528	194		592.528	323		592.528	479		592.528	103		592.528	483		592.528	157		592.528	463		592.528	99
592.738	191		592.738	347		592.738	515		592.738	102		592.738	445		592.738	160		592.738	466		592.738	100
592.948	202		592.948	351		592.948	525		592.948	103		592.948	420		592.948	152		592.948	472		592.948	98
593.158	188		593.158	307		593.158	533		593.158	115		593.158	394		593.158	154		593.158	463		593.158	100
593.368	177		593.368	322		593.368	502		593.368	101		593.368	390		593.368	166		593.368	511		593.368	97
593.578	215		593.578	298		593.578	503		593.578	99		593.578	343		593.578	167		593.578	450		593.578	107
593.788	200		593.788	289		593.788	516		593.788	98		593.788	345		593.788	173		593.788	504		593.788	100
593.998	222		593.998	283		593.998	488		593.998	98		593.998	367		593.998	158		593.998	472		593.998	91
594.208	206		594.208	293		594.208	539		594.208	97		594.208	335		594.208	163		594.208	491		594.208	99
594.418	180		594.418	291		594.418	505		594.418	105		594.418	348		594.418	167		594.418	467		594.418	102
594.629	205		594.629	266		594.629	509		594.629	106		594.629	345		594.629	158		594.629	461		594.629	100
594.839	209		594.839	272		594.839	533		594.839	100		594.839	354		594.839	159		594.839	512		594.839	103
595.049	192		595.049	256		595.049	554		595.049	108		595.049	366		595.049	172		595.049	447		595.049	92
595.259	221		595.259	242		595.259	523		595.259	103		595.259	409		595.259	151		595.259	512		595.259	103
595.469	198		595.469	246		595.469	548		595.469	105		595.469	404		595.469	147		595.469	505		595.469	106
595.679	201		595.679	240		595.679	528		595.679	101		595.679	398		595.679	154		595.679	473		595.679	93
595.889	202		595.889	250		595.889	532		595.889	96		595.889	400		595.889	167		595.889	474		595.889	106
596.099	183		596.099	232		596.099	534		596.099	90		596.099	384		596.099	166		596.099	450		596.099	100
596.309	201		596.309	209		596.309	563		596.309	97		596.309	354		596.309	152		596.309	506		596.309	102
596.519	196		596.519	224		596.519	488		596.519	94		596.519	322		596.519	155		596.519	489		596.519	110
596.729	214		596.729	228		596.729	545		596.729	100		596.729	335		596.729	147		596.729	464		596.729	105
596.939	182		596.939	223		596.939	526		596.939	95		596.939	292		596.939	146		596.939	448		596.939	96
597.149	201		597.149	213		597.149	565		597.149	97		597.149	308		597.149	165		597.149	444		597.149	99
597.359	212		597.359	205		597.359	539		597.359	107		597.359	272		597.359	151		597.359	476		597.359	94
597.569	194		597.569	225		597.569	508		597.569	112		597.569	237		597.569	163		597.569	473		597.569	99
597.779	201		597.779	229		597.779	578		597.779	103		597.779	245		597.779	170		597.779	453		597.779	114
597.989	215		597.989	225		597.989	513		597.989	111		597.989	233		597.989	160		597.989	447		597.989	92
598.199	215		598.199	198		598.199	536		598.199	92		598.199	199		598.199	165		598.199	472		598.199	102
598.409	196		598.409	203		598.409	498		598.409	102		598.409	195		598.409	158		598.409	415		598.409	101
598.62	211		598.62	204		598.62	514		598.62	100		598.62	201		598.62	155		598.62	492		598.62	96
598.83	209		598.83	219		598.83	511		598.83	96		598.83	199		598.83	136		598.83	462		598.83	95
599.04	187		599.04	184		599.04	504		599.04	93		599.04	198		599.04	154		599.04	441		599.04	107
599.25	200		599.25	172		599.25	507		599.25	104		599.25	175		599.25	151		599.25	456		599.25	93
599.46	218		599.46	203		599.46	511		599.46	105		599.46	173		599.46	150		599.46	446		599.46	107
599.67	214		599.67	186		599.67	518		599.67	102		599.67	162		599.67	156		599.67	471		599.67	90
599.88	202		599.88	178		599.88	503		599.88	94		599.88	172		599.88	154		599.88	474		599.88	114
600.09	218		600.09	206		600.09	523		600.09	96		600.09	164		600.09	156		600.09	472		600.09	96
600.3	211		600.3	198		600.3	512		600.3	105		600.3	168		600.3	153		600.3	462		600.3	99
600.51	207		600.51	173		600.51	521		600.51	106		600.51	166		600.51	155		600.51	458		600.51	95
600.72	202		600.72	191		600.72	548		600.72	99		600.72	173		600.72	152		600.72	445		600.72	99
600.93	193		600.93	192		600.93	499		600.93	103		600.93	171		600.93	140		600.93	426		600.93	97
601.14	201		601.14	181		601.14	525		601.14	96		601.14	151		601.14	140		601.14	426		601.14	97
601.35	189		601.35	179		601.35	549		601.35	101		601.35	162		601.35	153		601.35	450		601.35	99
601.56	217		601.56	178		601.56	524		601.56	106		601.56	142		601.56	136		601.56	394		601.56	99
601.77	207		601.77	191		601.77	485		601.77	106		601.77	154		601.77	145		601.77	455		601.77	101
601.98	192		601.98	203		601.98	504		601.98	93		601.98	151		601.98	145		601.98	436		601.98	106
602.19	208		602.19	167		602.19	505		602.19	97		602.19	154		602.19	154		602.19	447		602.19	97
602.4	211		602.4	190		602.4	535		602.4	107		602.4	156		602.4	154		602.4	468		602.4	99
602.61	201		602.61	183		602.61	476		602.61	100		602.61	171		602.61	162		602.61	461		602.61	99
602.819	192		602.819	170		602.819	470		602.819	92		602.819	163		602.819	145		602.819	439		602.819	99
603.029	212		603.029	184		603.029	467		603.029	91		603.029	137		603.029	137		603.029	439		603.029	102
603.239	210		603.239	190		603.239	479		603.239	108		603.239	161		603.239	134		603.239	451		603.239	92
603.449	213		603.449	178		603.449	483		603.449	102		603.449	154		603.449	150		603.449	450		603.449	105
603.659	194		603.659	175		603.659	493		603.659	101		603.659	163		603.659	149		603.659	402		603.659	106
603.869	199		603.869	177		603.869	515		603.869	111		603.869	147		603.869	145		603.869	444		603.869	93
604.079	207		604.079	172		604.079	486		604.079	100		604.079	158		604.079	143		604.079	445		604.079	112
604.289	216		604.289	171		604.289	489		604.289	96		604.289	156		604.289	146		604.289	413		604.289	102
604.499	196		604.499	200		604.499	447		604.499	109		604.499	163		604.499	149		604.499	416		604.499	95
604.709	211		604.709	170		604.709	503		604.709	101		604.709	172		604.709	146		604.709	408		604.709	108
604.919	197		604.919	160		604.919	494		604.919	93		604.919	164		604.919	142		604.919	413		604.919	107
605.129	186		605.129	192		605.129	458		605.129	98		605.129	167		605.129	162		605.129	404		605.129	101
605.339	183		605.339	161		605.339	493		605.339	87		605.339	174		605.339	148		605.339	400		605.339	107
605.549	211		605.549	162		605.549	521		605.549	113		605.549	152		605.549	159		605.549	422		605.549	99
605.759	199		605.759	182		605.759	434		605.759	98		605.759	151		605.759	145		605.759	444		605.759	98
605.969	181		605.969	157		605.969	446		605.969	104		605.969	163		605.969	140		605.969	412		605.969	105
606.179	210		606.179	152		606.179	473		606.179	104		606.179	162		606.179	148		606.179	399		606.179	94
606.389	205		606.389	172		606.389	470		606.389	95		606.389	173		606.389	155		606.389	415		606.389	101
606.599	182		606.599	166		606.599	416		606.599	91		606.599	161		606.599	136		606.599	416		606.599	100
606.808	213		606.808	171		606.808	474		606.808	100		606.808	170		606.808	145		606.808	357		606.808	109
607.018	181		607.018	182		607.018	449		607.018	111		607.018	164		607.018	141		607.018	401		607.018	105
607.228	191		607.228	181		607.228	468		607.228	90		607.228	158		607.228	142		607.228	423		607.228	89
607.438	198		607.438	180		607.438	426		607.438	106		607.438	173		607.438	149		607.438	397		607.438	105
607.648	213		607.648	179		607.648	431		607.648	92		607.648	159		607.648	131		607.648	398		607.648	101
607.858	206		607.858	172		607.858	455		607.858	97		607.858	167		607.858	149		607.858	377		607.858	108
608.068	200		608.068	174		608.068	435		608.068	114		608.068	192		608.068	139		608.068	392		608.068	104
608.278	194		608.278	166		608.278	435		608.278	93		608.278	207		608.278	141		608.278	385		608.278	100
608.488	200		608.488	172		608.488	430		608.488	99		608.488	195		608.488	138		608.488	380		608.488	90
608.698	186		608.698	167		608.698	442		608.698	98		608.698	210		608.698	141		608.698	359		608.698	95
608.907	193		608.907	146		608.907	472		608.907	97		608.907	236		608.907	141		608.907	387		608.907	96
609.117	181		609.117	175		609.117	417		609.117	100		609.117	199		609.117	153		609.117	382		609.117	101
609.327	204		609.327	158		609.327	419		609.327	94		609.327	252		609.327	148		609.327	340		609.327	100
609.537	195		609.537	165		609.537	469		609.537	98		609.537	250		609.537	137		609.537	356		609.537	101
609.747	212		609.747	162		609.747	406		609.747	103		609.747	257		609.747	141		609.747	382		609.747	101
609.957	190		609.957	173		609.957	449		609.957	101		609.957	263		609.957	148		609.957	377		609.957	100
610.167	199		610.167	175		610.167	444		610.167	101		610.167	301		610.167	135		610.167	372		610.167	104
610.377	181		610.377	164		610.377	416		610.377	97		610.377	296		610.377	134		610.377	398		610.377	94
610.587	188		610.587	205		610.587	404		610.587	103		610.587	313		610.587	152		610.587	376		610.587	104
610.796	185		610.796	146		610.796	416		610.796	98		610.796	378		610.796	147		610.796	374		610.796	102
611.006	215		611.006	179		611.006	384		611.006	98		611.006	435		611.006	141		611.006	365		611.006	100
611.216	174		611.216	155		611.216	431		611.216	99		611.216	488		611.216	154		611.216	357		611.216	100
611.426	182		611.426	169		611.426	421		611.426	102		611.426	600		611.426	144		611.426	358		611.426	103
611.636	204		611.636	182		611.636	387		611.636	90		611.636	683		611.636	156		611.636	376		611.636	96
611.846	189		611.846	165		611.846	418		611.846	94		611.846	916		611.846	146		611.846	368		611.846	96
612.056	204		612.056	181		612.056	407		612.056	103		612.056	1149		612.056	144		612.056	359		612.056	92
612.265	196		612.265	172		612.265	400		612.265	98		612.265	1411		612.265	164		612.265	350		612.265	98
612.475	205		612.475	175		612.475	409		612.475	100		612.475	1546		612.475	162		612.475	371		612.475	99
612.685	181		612.685	183		612.685	431		612.685	96		612.685	1762		612.685	165		612.685	342		612.685	106
612.895	186		612.895	183		612.895	353		612.895	102		612.895	1721		612.895	175		612.895	359		612.895	100
613.105	200		613.105	166		613.105	381		613.105	104		613.105	1748		613.105	161		613.105	332		613.105	105
613.315	186		613.315	179		613.315	387		613.315	96		613.315	1788		613.315	157		613.315	336		613.315	97
613.524	171		613.524	187		613.524	364		613.524	99		613.524	1769		613.524	160		613.524	326		613.524	100
613.734	186		613.734	189		613.734	381		613.734	106		613.734	1764		613.734	162		613.734	345		613.734	103
613.944	178		613.944	165		613.944	382		613.944	104		613.944	1701		613.944	152		613.944	347		613.944	98
614.154	169		614.154	186		614.154	371		614.154	104		614.154	1706		614.154	152		614.154	326		614.154	115
614.364	174		614.364	171		614.364	398		614.364	89		614.364	1661		614.364	163		614.364	321		614.364	110
614.573	185		614.573	201		614.573	345		614.573	103		614.573	1561		614.573	152		614.573	325		614.573	95
614.783	176		614.783	180		614.783	383		614.783	100		614.783	1542		614.783	150		614.783	344		614.783	96
614.993	178		614.993	193		614.993	395		614.993	103		614.993	1456		614.993	182		614.993	317		614.993	100
615.203	191		615.203	197		615.203	346		615.203	108		615.203	1423		615.203	137		615.203	339		615.203	96
615.413	151		615.413	218		615.413	384		615.413	101		615.413	1318		615.413	168		615.413	313		615.413	97
615.622	197		615.622	206		615.622	359		615.622	98		615.622	1321		615.622	149		615.622	337		615.622	95
615.832	184		615.832	207		615.832	370		615.832	101		615.832	1277		615.832	166		615.832	330		615.832	94
616.042	168		616.042	216		616.042	322		616.042	105		616.042	1350		616.042	153		616.042	327		616.042	98
616.252	180		616.252	261		616.252	354		616.252	106		616.252	1415		616.252	140		616.252	332		616.252	100
616.462	193		616.462	255		616.462	332		616.462	104		616.462	1403		616.462	148		616.462	320		616.462	107
616.671	183		616.671	239		616.671	367		616.671	93		616.671	1360		616.671	155		616.671	340		616.671	97
616.881	161		616.881	315		616.881	342		616.881	98		616.881	1370		616.881	134		616.881	339		616.881	97
617.091	188		617.091	315		617.091	364		617.091	107		617.091	1338		617.091	150		617.091	302		617.091	100
617.301	164		617.301	292		617.301	357		617.301	94		617.301	1341		617.301	159		617.301	291		617.301	105
617.511	178		617.511	307		617.511	372		617.511	102		617.511	1233		617.511	142		617.511	308		617.511	94
617.72	175		617.72	322		617.72	352		617.72	100		617.72	1221		617.72	144		617.72	316		617.72	100
617.93	184		617.93	321		617.93	356		617.93	106		617.93	1207		617.93	143		617.93	297		617.93	96
618.14	183		618.14	358		618.14	368		618.14	94		618.14	1177		618.14	137		618.14	292		618.14	103
618.35	155		618.35	367		618.35	328		618.35	106		618.35	1108		618.35	127		618.35	307		618.35	98
618.559	170		618.559	355		618.559	330		618.559	94		618.559	1081		618.559	156		618.559	305		618.559	107
618.769	166		618.769	386		618.769	338		618.769	101		618.769	1045		618.769	137		618.769	291		618.769	110
618.979	166		618.979	371		618.979	340		618.979	91		618.979	1021		618.979	153		618.979	310		618.979	94
619.189	178		619.189	389		619.189	334		619.189	99		619.189	895		619.189	148		619.189	300		619.189	108
619.398	153		619.398	412		619.398	301		619.398	99		619.398	896		619.398	141		619.398	270		619.398	100
619.608	181		619.608	430		619.608	316		619.608	89		619.608	860		619.608	146		619.608	306		619.608	102
619.818	162		619.818	410		619.818	327		619.818	103		619.818	796		619.818	137		619.818	282		619.818	107
620.028	184		620.028	395		620.028	325		620.028	91		620.028	773		620.028	142		620.028	304		620.028	99
620.237	170		620.237	423		620.237	340		620.237	106		620.237	767		620.237	149		620.237	284		620.237	98
620.447	169		620.447	407		620.447	309		620.447	99		620.447	764		620.447	140		620.447	290		620.447	102
620.657	166		620.657	406		620.657	336		620.657	98		620.657	734		620.657	128		620.657	284		620.657	91
620.866	171		620.866	382		620.866	291		620.866	100		620.866	782		620.866	133		620.866	269		620.866	97
621.076	166		621.076	410		621.076	314		621.076	111		621.076	814		621.076	140		621.076	260		621.076	99
621.286	168		621.286	424		621.286	302		621.286	95		621.286	771		621.286	144		621.286	293		621.286	102
621.496	171		621.496	494		621.496	268		621.496	104		621.496	858		621.496	154		621.496	283		621.496	96
621.705	159		621.705	478		621.705	313		621.705	103		621.705	852		621.705	141		621.705	293		621.705	91
621.915	161		621.915	484		621.915	317		621.915	108		621.915	902		621.915	143		621.915	292		621.915	95
622.125	151		622.125	489		622.125	301		622.125	100		622.125	879		622.125	148		622.125	268		622.125	108
622.334	142		622.334	515		622.334	316		622.334	95		622.334	809		622.334	131		622.334	286		622.334	97
622.544	165		622.544	474		622.544	326		622.544	95		622.544	791		622.544	127		622.544	263		622.544	101
622.754	176		622.754	478		622.754	315		622.754	108		622.754	721		622.754	125		622.754	258		622.754	98
622.964	153		622.964	400		622.964	327		622.964	106		622.964	691		622.964	125		622.964	283		622.964	94
623.173	146		623.173	428		623.173	287		623.173	95		623.173	627		623.173	122		623.173	267		623.173	103
623.383	166		623.383	412		623.383	288		623.383	99		623.383	549		623.383	129		623.383	251		623.383	92
623.593	155		623.593	394		623.593	273		623.593	100		623.593	499		623.593	139		623.593	284		623.593	105
623.802	168		623.802	349		623.802	301		623.802	94		623.802	462		623.802	135		623.802	267		623.802	108
624.012	149		624.012	355		624.012	280		624.012	101		624.012	435		624.012	133		624.012	270		624.012	98
624.222	147		624.222	349		624.222	292		624.222	101		624.222	406		624.222	130		624.222	260		624.222	103
624.431	145		624.431	332		624.431	256		624.431	101		624.431	349		624.431	120		624.431	279		624.431	98
624.641	154		624.641	321		624.641	291		624.641	102		624.641	317		624.641	122		624.641	249		624.641	100
624.851	145		624.851	326		624.851	284		624.851	97		624.851	314		624.851	125		624.851	254		624.851	98
625.06	141		625.06	308		625.06	269		625.06	95		625.06	306		625.06	138		625.06	274		625.06	98
625.27	147		625.27	300		625.27	294		625.27	100		625.27	278		625.27	107		625.27	267		625.27	94
625.48	149		625.48	302		625.48	264		625.48	109		625.48	243		625.48	134		625.48	267		625.48	100
625.689	174		625.689	309		625.689	281		625.689	101		625.689	242		625.689	138		625.689	263		625.689	91
625.899	138		625.899	253		625.899	272		625.899	95		625.899	236		625.899	123		625.899	270		625.899	96
626.109	143		626.109	290		626.109	292		626.109	95		626.109	223		626.109	121		626.109	232		626.109	101
626.318	153		626.318	259		626.318	285		626.318	98		626.318	233		626.318	133		626.318	263		626.318	94
626.528	146		626.528	262		626.528	263		626.528	95		626.528	225		626.528	120		626.528	251		626.528	103
626.737	128		626.737	252		626.737	269		626.737	106		626.737	210		626.737	124		626.737	234		626.737	106
626.947	151		626.947	263		626.947	250		626.947	104		626.947	219		626.947	120		626.947	258		626.947	92
627.157	148		627.157	215		627.157	281		627.157	103		627.157	193		627.157	131		627.157	240		627.157	105
627.366	145		627.366	213		627.366	269		627.366	103		627.366	208		627.366	130		627.366	234		627.366	98
627.576	158		627.576	208		627.576	266		627.576	106		627.576	200		627.576	122		627.576	253		627.576	94
627.786	137		627.786	208		627.786	277		627.786	106		627.786	194		627.786	132		627.786	236		627.786	101
627.995	143		627.995	179		627.995	256		627.995	100		627.995	178		627.995	107		627.995	240		627.995	107
628.205	127		628.205	181		628.205	266		628.205	101		628.205	189		628.205	129		628.205	240		628.205	97
628.414	144		628.414	170		628.414	258		628.414	113		628.414	189		628.414	116		628.414	242		628.414	96
628.624	148		628.624	167		628.624	270		628.624	98		628.624	193		628.624	120		628.624	262		628.624	102
628.834	128		628.834	152		628.834	240		628.834	109		628.834	173		628.834	130		628.834	249		628.834	95
629.043	146		629.043	155		629.043	264		629.043	98		629.043	174		629.043	121		629.043	243		629.043	101
629.253	144		629.253	158		629.253	270		629.253	106		629.253	174		629.253	131		629.253	235		629.253	110
629.462	150		629.462	146		629.462	256		629.462	100		629.462	170		629.462	122		629.462	243		629.462	95
629.672	150		629.672	149		629.672	244		629.672	101		629.672	175		629.672	123		629.672	260		629.672	99
629.882	139		629.882	149		629.882	251		629.882	93		629.882	179		629.882	112		629.882	241		629.882	93
630.091	145		630.091	165		630.091	280		630.091	98		630.091	174		630.091	127		630.091	232		630.091	95
630.301	149		630.301	165		630.301	257		630.301	106		630.301	171		630.301	125		630.301	231		630.301	102
630.51	144		630.51	173		630.51	266		630.51	105		630.51	159		630.51	119		630.51	252		630.51	108
630.72	128		630.72	161		630.72	265		630.72	88		630.72	175		630.72	123		630.72	240		630.72	92
630.93	149		630.93	142		630.93	262		630.93	100		630.93	176		630.93	107		630.93	233		630.93	110
631.139	146		631.139	147		631.139	254		631.139	97		631.139	146		631.139	130		631.139	234		631.139	95
631.349	138		631.349	168		631.349	241		631.349	108		631.349	140		631.349	106		631.349	236		631.349	96
631.558	139		631.558	155		631.558	270		631.558	91		631.558	157		631.558	116		631.558	243		631.558	95
631.768	153		631.768	152		631.768	261		631.768	95		631.768	162		631.768	112		631.768	245		631.768	102
631.977	140		631.977	147		631.977	243		631.977	109		631.977	162		631.977	113		631.977	212		631.977	102
632.187	140		632.187	156		632.187	253		632.187	104		632.187	152		632.187	128		632.187	242		632.187	105
632.396	141		632.396	140		632.396	233		632.396	104		632.396	137		632.396	118		632.396	232		632.396	100
632.606	129		632.606	145		632.606	241		632.606	96		632.606	144		632.606	117		632.606	240		632.606	100
632.816	150		632.816	152		632.816	267		632.816	104		632.816	132		632.816	127		632.816	253		632.816	110
633.025	144		633.025	131		633.025	240		633.025	100		633.025	132		633.025	97		633.025	228		633.025	105
633.235	135		633.235	133		633.235	254		633.235	103		633.235	125		633.235	105		633.235	232		633.235	98
633.444	151		633.444	137		633.444	252		633.444	92		633.444	140		633.444	126		633.444	207		633.444	99
633.654	141		633.654	146		633.654	260		633.654	101		633.654	151		633.654	116		633.654	214		633.654	99
633.863	126		633.863	160		633.863	252		633.863	106		633.863	133		633.863	127		633.863	231		633.863	91
634.073	129		634.073	135		634.073	245		634.073	108		634.073	115		634.073	121		634.073	237		634.073	102
634.282	134		634.282	159		634.282	228		634.282	97		634.282	134		634.282	124		634.282	220		634.282	107
634.492	138		634.492	147		634.492	235		634.492	101		634.492	132		634.492	128		634.492	212		634.492	100
634.701	130		634.701	141		634.701	229		634.701	102		634.701	146		634.701	128		634.701	213		634.701	102
634.911	124		634.911	135		634.911	235		634.911	94		634.911	112		634.911	114		634.911	224		634.911	95
635.12	144		635.12	147		635.12	234		635.12	104		635.12	127		635.12	109		635.12	231		635.12	97
635.33	132		635.33	126		635.33	231		635.33	108		635.33	126		635.33	120		635.33	243		635.33	100
635.539	130		635.539	126		635.539	244		635.539	96		635.539	120		635.539	111		635.539	219		635.539	103
635.749	134		635.749	138		635.749	242		635.749	105		635.749	126		635.749	111		635.749	231		635.749	99
635.958	142		635.958	145		635.958	216		635.958	98		635.958	130		635.958	111		635.958	235		635.958	104
636.168	133		636.168	127		636.168	255		636.168	100		636.168	138		636.168	101		636.168	240		636.168	101
636.377	129		636.377	137		636.377	250		636.377	112		636.377	142		636.377	115		636.377	232		636.377	98
636.587	139		636.587	135		636.587	236		636.587	97		636.587	131		636.587	125		636.587	237		636.587	111
636.796	149		636.796	135		636.796	251		636.796	93		636.796	121		636.796	123		636.796	216		636.796	88
637.006	124		637.006	138		637.006	225		637.006	114		637.006	120		637.006	116		637.006	226		637.006	94
637.215	120		637.215	148		637.215	263		637.215	104		637.215	117		637.215	126		637.215	214		637.215	99
637.425	132		637.425	136		637.425	249		637.425	100		637.425	136		637.425	122		637.425	250		637.425	96
637.634	137		637.634	127		637.634	209		637.634	93		637.634	124		637.634	126		637.634	234		637.634	99
637.844	138		637.844	143		637.844	263		637.844	103		637.844	138		637.844	113		637.844	247		637.844	96
638.053	131		638.053	142		638.053	249		638.053	96		638.053	136		638.053	110		638.053	214		638.053	112
638.263	128		638.263	142		638.263	230		638.263	98		638.263	116		638.263	113		638.263	225		638.263	97
638.472	114		638.472	137		638.472	221		638.472	98		638.472	122		638.472	108		638.472	245		638.472	105
638.682	131		638.682	143		638.682	249		638.682	101		638.682	139		638.682	138		638.682	220		638.682	90
638.891	129		638.891	133		638.891	260		638.891	105		638.891	125		638.891	115		638.891	221		638.891	103
639.1	135		639.1	142		639.1	237		639.1	102		639.1	122		639.1	121		639.1	227		639.1	95
639.31	120		639.31	149		639.31	269		639.31	98		639.31	117		639.31	112		639.31	228		639.31	94
639.519	124		639.519	144		639.519	240		639.519	105		639.519	110		639.519	124		639.519	230		639.519	107
639.729	118		639.729	134		639.729	248		639.729	107		639.729	130		639.729	128		639.729	231		639.729	103
639.938	127		639.938	135		639.938	245		639.938	113		639.938	127		639.938	115		639.938	225		639.938	104
640.148	136		640.148	125		640.148	226		640.148	95		640.148	114		640.148	122		640.148	205		640.148	96
640.357	119		640.357	139		640.357	245		640.357	91		640.357	135		640.357	109		640.357	228		640.357	108
640.566	129		640.566	161		640.566	229		640.566	94		640.566	137		640.566	117		640.566	238		640.566	100
640.776	121		640.776	139		640.776	264		640.776	97		640.776	120		640.776	115		640.776	213		640.776	93
640.985	135		640.985	143		640.985	240		640.985	110		640.985	125		640.985	124		640.985	251		640.985	98
641.195	143		641.195	162		641.195	245		641.195	107		641.195	115		641.195	119		641.195	235		641.195	106
641.404	130		641.404	124		641.404	229		641.404	90		641.404	119		641.404	114		641.404	229		641.404	115
641.614	113		641.614	154		641.614	261		641.614	97		641.614	120		641.614	125		641.614	211		641.614	108
641.823	144		641.823	139		641.823	245		641.823	101		641.823	127		641.823	102		641.823	204		641.823	102
642.032	124		642.032	136		642.032	257		642.032	114		642.032	131		642.032	131		642.032	218		642.032	103
642.242	139		642.242	153		642.242	257		642.242	95		642.242	121		642.242	113		642.242	221		642.242	106
642.451	124		642.451	140		642.451	235		642.451	99		642.451	119		642.451	122		642.451	238		642.451	103
642.66	122		642.66	144		642.66	242		642.66	105		642.66	129		642.66	114		642.66	231		642.66	94
642.87	127		642.87	141		642.87	233		642.87	100		642.87	126		642.87	112		642.87	232		642.87	95
643.079	122		643.079	146		643.079	240		643.079	95		643.079	120		643.079	117		643.079	231		643.079	106
643.289	131		643.289	152		643.289	237		643.289	104		643.289	117		643.289	126		643.289	242		643.289	117
643.498	125		643.498	155		643.498	241		643.498	95		643.498	113		643.498	115		643.498	214		643.498	100
643.707	123		643.707	138		643.707	258		643.707	96		643.707	126		643.707	108		643.707	222		643.707	102
643.917	129		643.917	145		643.917	255		643.917	93		643.917	114		643.917	111		643.917	204		643.917	104
644.126	124		644.126	156		644.126	233		644.126	102		644.126	122		644.126	121		644.126	229		644.126	102
644.335	113		644.335	155		644.335	232		644.335	106		644.335	127		644.335	122		644.335	207		644.335	98
644.545	128		644.545	153		644.545	246		644.545	91		644.545	115		644.545	118		644.545	224		644.545	105
644.754	129		644.754	155		644.754	256		644.754	100		644.754	111		644.754	117		644.754	232		644.754	105
644.964	117		644.964	170		644.964	244		644.964	101		644.964	125		644.964	111		644.964	205		644.964	106
645.173	116		645.173	149		645.173	243		645.173	99		645.173	122		645.173	108		645.173	206		645.173	107
645.382	124		645.382	153		645.382	265		645.382	103		645.382	120		645.382	109		645.382	219		645.382	102
645.592	123		645.592	163		645.592	229		645.592	105		645.592	121		645.592	114		645.592	230		645.592	100
645.801	128		645.801	172		645.801	244		645.801	96		645.801	127		645.801	118		645.801	265		645.801	108
646.01	131		646.01	158		646.01	244		646.01	99		646.01	131		646.01	116		646.01	220		646.01	102
646.22	124		646.22	168		646.22	231		646.22	103		646.22	133		646.22	117		646.22	212		646.22	102
646.429	126		646.429	156		646.429	245		646.429	109		646.429	133		646.429	117		646.429	209		646.429	105
646.638	117		646.638	167		646.638	260		646.638	102		646.638	119		646.638	110		646.638	252		646.638	105
646.848	112		646.848	147		646.848	249		646.848	97		646.848	118		646.848	111		646.848	233		646.848	98
647.057	126		647.057	171		647.057	257		647.057	94		647.057	130		647.057	120		647.057	229		647.057	98
647.266	126		647.266	138		647.266	229		647.266	90		647.266	128		647.266	127		647.266	202		647.266	100
647.475	129		647.475	165		647.475	244		647.475	102		647.475	118		647.475	119		647.475	234		647.475	105
647.685	124		647.685	154		647.685	237		647.685	103		647.685	158		647.685	124		647.685	210		647.685	101
647.894	122		647.894	156		647.894	241		647.894	101		647.894	135		647.894	110		647.894	217		647.894	99
648.103	118		648.103	141		648.103	225		648.103	92		648.103	159		648.103	115		648.103	234		648.103	104
648.313	126		648.313	158		648.313	258		648.313	105		648.313	158		648.313	109		648.313	227		648.313	95
648.522	128		648.522	150		648.522	271		648.522	96		648.522	169		648.522	108		648.522	215		648.522	103
648.731	115		648.731	181		648.731	241		648.731	102		648.731	165		648.731	113		648.731	222		648.731	105
648.941	125		648.941	158		648.941	253		648.941	104		648.941	166		648.941	114		648.941	219		648.941	97
649.15	122		649.15	155		649.15	260		649.15	98		649.15	181		649.15	114		649.15	209		649.15	102
649.359	124		649.359	138		649.359	296		649.359	93		649.359	149		649.359	111		649.359	220		649.359	90
649.568	118		649.568	157		649.568	263		649.568	112		649.568	159		649.568	103		649.568	239		649.568	102
649.778	126		649.778	128		649.778	247		649.778	110		649.778	134		649.778	129		649.778	228		649.778	98
649.987	119		649.987	146		649.987	249		649.987	110		649.987	156		649.987	104		649.987	221		649.987	107
650.196	127		650.196	142		650.196	216		650.196	96		650.196	144		650.196	119		650.196	213		650.196	100
650.405	137		650.405	170		650.405	246		650.405	106		650.405	129		650.405	112		650.405	232		650.405	101
650.615	118		650.615	137		650.615	293		650.615	100		650.615	132		650.615	116		650.615	208		650.615	108
650.824	118		650.824	149		650.824	251		650.824	97		650.824	132		650.824	104		650.824	241		650.824	108
651.033	121		651.033	134		651.033	297		651.033	100		651.033	126		651.033	120		651.033	239		651.033	87
651.242	124		651.242	164		651.242	267		651.242	104		651.242	144		651.242	113		651.242	221		651.242	102
651.452	127		651.452	148		651.452	244		651.452	103		651.452	133		651.452	118		651.452	236		651.452	94
651.661	130		651.661	160		651.661	237		651.661	99		651.661	137		651.661	113		651.661	200		651.661	118
651.87	118		651.87	156		651.87	250		651.87	101		651.87	146		651.87	111		651.87	224		651.87	98
652.079	115		652.079	139		652.079	249		652.079	108		652.079	150		652.079	116		652.079	245		652.079	108
652.289	116		652.289	170		652.289	248		652.289	101		652.289	148		652.289	114		652.289	250		652.289	95
652.498	118		652.498	153		652.498	289		652.498	97		652.498	170		652.498	118		652.498	240		652.498	89
652.707	119		652.707	147		652.707	235		652.707	101		652.707	150		652.707	102		652.707	218		652.707	105
652.916	128		652.916	129		652.916	235		652.916	101		652.916	142		652.916	107		652.916	223		652.916	100
653.126	121		653.126	152		653.126	253		653.126	102		653.126	157		653.126	113		653.126	212		653.126	101
653.335	123		653.335	155		653.335	242		653.335	97		653.335	143		653.335	117		653.335	207		653.335	92
653.544	127		653.544	165		653.544	253		653.544	96		653.544	154		653.544	123		653.544	219		653.544	94
653.753	111		653.753	145		653.753	241		653.753	99		653.753	145		653.753	115		653.753	226		653.753	103
653.962	110		653.962	149		653.962	262		653.962	110		653.962	133		653.962	113		653.962	250		653.962	87
654.172	123		654.172	171		654.172	252		654.172	100		654.172	139		654.172	131		654.172	217		654.172	100
654.381	124		654.381	155		654.381	253		654.381	107		654.381	129		654.381	115		654.381	205		654.381	97
654.59	137		654.59	156		654.59	252		654.59	91		654.59	141		654.59	124		654.59	207		654.59	95
654.799	116		654.799	170		654.799	254		654.799	90		654.799	116		654.799	107		654.799	218		654.799	99
655.008	122		655.008	141		655.008	249		655.008	104		655.008	140		655.008	110		655.008	223		655.008	98
655.218	133		655.218	162		655.218	262		655.218	107		655.218	124		655.218	114		655.218	211		655.218	94
655.427	135		655.427	155		655.427	252		655.427	95		655.427	111		655.427	114		655.427	208		655.427	109
655.636	110		655.636	156		655.636	255		655.636	99		655.636	146		655.636	114		655.636	229		655.636	93
655.845	127		655.845	146		655.845	269		655.845	101		655.845	129		655.845	116		655.845	228		655.845	112
656.054	119		656.054	161		656.054	244		656.054	95		656.054	129		656.054	119		656.054	201		656.054	115
656.263	110		656.263	149		656.263	258		656.263	97		656.263	124		656.263	121		656.263	225		656.263	103
656.473	127		656.473	155		656.473	246		656.473	108		656.473	118		656.473	110		656.473	243		656.473	111
656.682	129		656.682	152		656.682	304		656.682	100		656.682	132		656.682	117		656.682	220		656.682	113
656.891	119		656.891	159		656.891	255		656.891	101		656.891	120		656.891	125		656.891	234		656.891	108
657.1	120		657.1	136		657.1	243		657.1	105		657.1	128		657.1	120		657.1	210		657.1	109
657.309	111		657.309	153		657.309	278		657.309	110		657.309	110		657.309	126		657.309	224		657.309	123
657.518	132		657.518	166		657.518	254		657.518	122		657.518	125		657.518	116		657.518	196		657.518	137
657.727	120		657.727	149		657.727	265		657.727	138		657.727	120		657.727	115		657.727	211		657.727	141
657.937	119		657.937	161		657.937	242		657.937	157		657.937	121		657.937	112		657.937	226		657.937	182
658.146	133		658.146	151		658.146	255		658.146	187		658.146	115		658.146	120		658.146	224		658.146	213
658.355	131		658.355	152		658.355	260		658.355	219		658.355	128		658.355	121		658.355	210		658.355	270
658.564	110		658.564	141		658.564	260		658.564	263		658.564	117		658.564	115		658.564	218		658.564	304
658.773	115		658.773	144		658.773	249		658.773	337		658.773	106		658.773	102		658.773	222		658.773	376
658.982	134		658.982	142		658.982	245		658.982	420		658.982	112		658.982	112		658.982	231		658.982	493
659.191	119		659.191	150		659.191	269		659.191	514		659.191	116		659.191	107		659.191	230		659.191	563
659.4	129		659.4	141		659.4	214		659.4	575		659.4	121		659.4	104		659.4	210		659.4	639
659.609	122		659.609	154		659.609	257		659.609	581		659.609	122		659.609	108		659.609	216		659.609	646
659.819	118		659.819	148		659.819	254		659.819	647		659.819	106		659.819	109		659.819	223		659.819	677
660.028	117		660.028	120		660.028	234		660.028	632		660.028	107		660.028	123		660.028	207		660.028	686
660.237	119		660.237	155		660.237	263		660.237	607		660.237	117		660.237	108		660.237	226		660.237	719
660.446	117		660.446	154		660.446	260		660.446	616		660.446	112		660.446	112		660.446	212		660.446	691
660.655	123		660.655	142		660.655	240		660.655	626		660.655	110		660.655	121		660.655	214		660.655	691
660.864	131		660.864	151		660.864	230		660.864	619		660.864	124		660.864	125		660.864	222		660.864	702
661.073	114		661.073	149		661.073	271		661.073	601		661.073	124		661.073	121		661.073	219		661.073	695
661.282	126		661.282	143		661.282	281		661.282	606		661.282	111		661.282	111		661.282	221		661.282	643
661.491	128		661.491	132		661.491	249		661.491	633		661.491	113		661.491	113		661.491	201		661.491	644
661.7	114		661.7	141		661.7	241		661.7	602		661.7	110		661.7	101		661.7	215		661.7	668
661.909	120		661.909	137		661.909	258		661.909	555		661.909	126		661.909	118		661.909	198		661.909	653
662.118	130		662.118	137		662.118	257		662.118	568		662.118	119		662.118	114		662.118	215		662.118	655
662.328	120		662.328	124		662.328	243		662.328	611		662.328	104		662.328	128		662.328	206		662.328	681
662.537	116		662.537	120		662.537	238		662.537	628		662.537	116		662.537	108		662.537	204		662.537	631
662.746	105		662.746	144		662.746	250		662.746	587		662.746	106		662.746	110		662.746	203		662.746	632
662.955	108		662.955	139		662.955	277		662.955	594		662.955	108		662.955	104		662.955	213		662.955	670
663.164	111		663.164	121		663.164	244		663.164	603		663.164	112		663.164	108		663.164	208		663.164	677
663.373	119		663.373	126		663.373	247		663.373	584		663.373	103		663.373	102		663.373	200		663.373	627
663.582	119		663.582	132		663.582	268		663.582	577		663.582	108		663.582	121		663.582	199		663.582	659
663.791	129		663.791	134		663.791	237		663.791	598		663.791	112		663.791	114		663.791	202		663.791	637
664	126		664	129		664	229		664	591		664	109		664	111		664	217		664	634
664.209	114		664.209	133		664.209	226		664.209	575		664.209	114		664.209	109		664.209	225		664.209	663
664.418	117		664.418	135		664.418	235		664.418	614		664.418	114		664.418	100		664.418	198		664.418	609
664.627	116		664.627	134		664.627	273		664.627	599		664.627	115		664.627	109		664.627	195		664.627	631
664.836	121		664.836	142		664.836	224		664.836	558		664.836	114		664.836	119		664.836	200		664.836	606
665.045	118		665.045	136		665.045	252		665.045	545		665.045	120		665.045	106		665.045	193		665.045	653
665.254	133		665.254	129		665.254	239		665.254	533		665.254	111		665.254	123		665.254	212		665.254	625
665.463	113		665.463	137		665.463	233		665.463	550		665.463	109		665.463	109		665.463	190		665.463	598
665.672	110		665.672	133		665.672	208		665.672	563		665.672	108		665.672	114		665.672	220		665.672	610
665.881	118		665.881	144		665.881	237		665.881	566		665.881	119		665.881	106		665.881	188		665.881	600
666.09	122		666.09	131		666.09	216		666.09	575		666.09	102		666.09	104		666.09	194		666.09	615
666.299	117		666.299	135		666.299	243		666.299	562		666.299	106		666.299	114		666.299	198		666.299	612
666.508	120		666.508	133		666.508	241		666.508	536		666.508	111		666.508	118		666.508	174		666.508	616
666.717	133		666.717	140		666.717	234		666.717	594		666.717	113		666.717	125		666.717	206		666.717	583
666.926	115		666.926	130		666.926	214		666.926	530		666.926	114		666.926	106		666.926	207		666.926	548
667.135	123		667.135	142		667.135	246		667.135	505		667.135	104		667.135	128		667.135	193		667.135	562
667.344	118		667.344	146		667.344	235		667.344	561		667.344	117		667.344	102		667.344	198		667.344	620
667.553	117		667.553	136		667.553	226		667.553	502		667.553	105		667.553	112		667.553	193		667.553	578
667.762	122		667.762	137		667.762	219		667.762	516		667.762	108		667.762	109		667.762	213		667.762	563
667.971	129		667.971	144		667.971	218		667.971	519		667.971	106		667.971	98		667.971	187		667.971	558
668.18	125		668.18	140		668.18	224		668.18	544		668.18	107		668.18	122		668.18	179		668.18	573
668.389	110		668.389	145		668.389	232		668.389	476		668.389	108		668.389	103		668.389	197		668.389	603
668.597	124		668.597	134		668.597	207		668.597	453		668.597	104		668.597	108		668.597	189		668.597	530
668.806	110		668.806	118		668.806	244		668.806	520		668.806	114		668.806	109		668.806	164		668.806	527
669.015	110		669.015	140		669.015	241		669.015	494		669.015	108		669.015	122		669.015	181		669.015	568
669.224	120		669.224	135		669.224	222		669.224	517		669.224	121		669.224	113		669.224	217		669.224	559
669.433	112		669.433	138		669.433	238		669.433	491		669.433	110		669.433	113		669.433	171		669.433	521
669.642	116		669.642	139		669.642	224		669.642	500		669.642	116		669.642	106		669.642	191		669.642	561
669.851	120		669.851	149		669.851	219		669.851	494		669.851	126		669.851	118		669.851	194		669.851	549
670.06	123		670.06	143		670.06	217		670.06	456		670.06	107		670.06	107		670.06	189		670.06	559
670.269	111		670.269	145		670.269	240		670.269	457		670.269	108		670.269	107		670.269	165		670.269	534
670.478	108		670.478	131		670.478	232		670.478	497		670.478	115		670.478	107		670.478	199		670.478	512
670.687	107		670.687	147		670.687	239		670.687	450		670.687	112		670.687	109		670.687	177		670.687	494
670.896	119		670.896	135		670.896	195		670.896	506		670.896	102		670.896	113		670.896	178		670.896	505
671.105	118		671.105	128		671.105	195		671.105	434		671.105	100		671.105	110		671.105	188		671.105	534
671.313	118		671.313	138		671.313	209		671.313	453		671.313	114		671.313	120		671.313	176		671.313	526
671.522	118		671.522	136		671.522	226		671.522	427		671.522	118		671.522	119		671.522	172		671.522	502
671.731	111		671.731	136		671.731	193		671.731	421		671.731	115		671.731	117		671.731	192		671.731	495
671.94	117		671.94	141		671.94	214		671.94	418		671.94	112		671.94	104		671.94	171		671.94	496
672.149	111		672.149	141		672.149	210		672.149	388		672.149	114		672.149	98		672.149	179		672.149	492
672.358	110		672.358	142		672.358	221		672.358	420		672.358	110		672.358	119		672.358	171		672.358	506
672.567	115		672.567	139		672.567	222		672.567	421		672.567	111		672.567	109		672.567	168		672.567	492
672.776	117		672.776	141		672.776	218		672.776	424		672.776	108		672.776	113		672.776	158		672.776	496
672.984	107		672.984	137		672.984	210		672.984	413		672.984	118		672.984	105		672.984	173		672.984	471
673.193	117		673.193	137		673.193	206		673.193	474		673.193	114		673.193	106		673.193	193		673.193	480
673.402	111		673.402	137		673.402	203		673.402	408		673.402	126		673.402	111		673.402	193		673.402	473
673.611	112		673.611	136		673.611	228		673.611	419		673.611	105		673.611	119		673.611	187		673.611	471
673.82	112		673.82	131		673.82	189		673.82	421		673.82	104		673.82	107		673.82	161		673.82	444
674.029	126		674.029	131		674.029	210		674.029	434		674.029	106		674.029	112		674.029	199		674.029	428
674.238	111		674.238	134		674.238	208		674.238	393		674.238	114		674.238	103		674.238	167		674.238	455
674.446	122		674.446	125		674.446	204		674.446	403		674.446	116		674.446	105		674.446	172		674.446	436
674.655	105		674.655	129		674.655	210		674.655	371		674.655	117		674.655	108		674.655	169		674.655	419
674.864	109		674.864	128		674.864	184		674.864	371		674.864	112		674.864	106		674.864	173		674.864	458
675.073	126		675.073	126		675.073	188		675.073	405		675.073	111		675.073	110		675.073	166		675.073	438
675.282	112		675.282	103		675.282	161		675.282	401		675.282	118		675.282	104		675.282	163		675.282	410
675.49	107		675.49	130		675.49	197		675.49	412		675.49	113		675.49	114		675.49	177		675.49	428
675.699	108		675.699	131		675.699	208		675.699	378		675.699	118		675.699	118		675.699	170		675.699	400
675.908	112		675.908	113		675.908	197		675.908	393		675.908	119		675.908	107		675.908	179		675.908	434
676.117	115		676.117	135		676.117	171		676.117	388		676.117	114		676.117	98		676.117	166		676.117	440
676.326	116		676.326	125		676.326	197		676.326	386		676.326	122		676.326	109		676.326	174		676.326	389
676.535	111		676.535	130		676.535	190		676.535	376		676.535	124		676.535	112		676.535	181		676.535	403
676.743	118		676.743	125		676.743	183		676.743	370		676.743	129		676.743	112		676.743	148		676.743	459
676.952	106		676.952	127		676.952	199		676.952	366		676.952	114		676.952	102		676.952	173		676.952	381
677.161	117		677.161	137		677.161	207		677.161	371		677.161	106		677.161	97		677.161	172		677.161	421
677.37	108		677.37	124		677.37	184		677.37	363		677.37	113		677.37	108		677.37	176		677.37	406
677.578	116		677.578	135		677.578	196		677.578	370		677.578	120		677.578	112		677.578	153		677.578	418
677.787	112		677.787	125		677.787	200		677.787	365		677.787	113		677.787	109		677.787	186		677.787	392
677.996	117		677.996	131		677.996	192		677.996	316		677.996	101		677.996	102		677.996	169		677.996	412
678.205	122		678.205	131		678.205	187		678.205	379		678.205	109		678.205	109		678.205	186		678.205	413
678.414	117		678.414	124		678.414	173		678.414	292		678.414	102		678.414	112		678.414	147		678.414	350
678.622	125		678.622	127		678.622	168		678.622	332		678.622	113		678.622	114		678.622	148		678.622	392
678.831	119		678.831	143		678.831	183		678.831	356		678.831	112		678.831	105		678.831	153		678.831	388
679.04	102		679.04	123		679.04	178		679.04	345		679.04	105		679.04	108		679.04	144		679.04	367
679.249	116		679.249	131		679.249	170		679.249	336		679.249	117		679.249	111		679.249	155		679.249	368
679.457	117		679.457	134		679.457	179		679.457	337		679.457	121		679.457	116		679.457	171		679.457	375
679.666	113		679.666	123		679.666	169		679.666	311		679.666	127		679.666	111		679.666	149		679.666	338
679.875	114		679.875	143		679.875	195		679.875	313		679.875	122		679.875	105		679.875	146		679.875	346
680.083	120		680.083	129		680.083	193		680.083	283		680.083	124		680.083	120		680.083	160		680.083	356
680.292	108		680.292	121		680.292	179		680.292	291		680.292	125		680.292	119		680.292	162		680.292	371
680.501	103		680.501	149		680.501	145		680.501	325		680.501	133		680.501	109		680.501	152		680.501	333
680.71	112		680.71	143		680.71	175		680.71	302		680.71	119		680.71	98		680.71	167		680.71	334
680.918	113		680.918	128		680.918	162		680.918	312		680.918	117		680.918	114		680.918	167		680.918	334
681.127	113		681.127	139		681.127	180		681.127	301		681.127	129		681.127	103		681.127	145		681.127	332
681.336	99		681.336	134		681.336	170		681.336	285		681.336	141		681.336	114		681.336	156		681.336	321
681.544	107		681.544	145		681.544	172		681.544	313		681.544	136		681.544	103		681.544	150		681.544	335
681.753	118		681.753	124		681.753	161		681.753	306		681.753	143		681.753	103		681.753	141		681.753	362
681.962	114		681.962	118		681.962	160		681.962	298		681.962	130		681.962	105		681.962	177		681.962	323
682.171	107		682.171	135		682.171	167		682.171	289		682.171	117		682.171	110		682.171	150		682.171	328
682.379	120		682.379	129		682.379	173		682.379	284		682.379	143		682.379	104		682.379	153		682.379	300
682.588	99		682.588	120		682.588	178		682.588	279		682.588	133		682.588	108		682.588	156		682.588	336
682.797	97		682.797	134		682.797	157		682.797	259		682.797	141		682.797	114		682.797	150		682.797	343
683.005	110		683.005	145		683.005	161		683.005	294		683.005	140		683.005	110		683.005	156		683.005	330
683.214	102		683.214	116		683.214	172		683.214	281		683.214	135		683.214	114		683.214	153		683.214	330
683.423	116		683.423	124		683.423	168		683.423	293		683.423	131		683.423	113		683.423	154		683.423	333
683.631	106		683.631	116		683.631	162		683.631	261		683.631	133		683.631	109		683.631	147		683.631	338
683.84	121		683.84	132		683.84	182		683.84	294		683.84	154		683.84	102		683.84	158		683.84	300
684.049	109		684.049	131		684.049	156		684.049	262		684.049	149		684.049	101		684.049	149		684.049	297
684.257	109		684.257	131		684.257	172		684.257	249		684.257	155		684.257	100		684.257	149		684.257	286
684.466	117		684.466	121		684.466	152		684.466	271		684.466	149		684.466	106		684.466	138		684.466	305
684.675	108		684.675	127		684.675	171		684.675	261		684.675	147		684.675	117		684.675	156		684.675	286
684.883	98		684.883	118		684.883	162		684.883	263		684.883	166		684.883	109		684.883	157		684.883	267
685.092	119		685.092	128		685.092	164		685.092	234		685.092	170		685.092	121		685.092	155		685.092	270
685.3	107		685.3	105		685.3	182		685.3	269		685.3	169		685.3	111		685.3	143		685.3	286
685.509	105		685.509	134		685.509	166		685.509	264		685.509	182		685.509	107		685.509	154		685.509	284
685.718	96		685.718	117		685.718	146		685.718	246		685.718	164		685.718	106		685.718	160		685.718	285
685.926	115		685.926	130		685.926	142		685.926	236		685.926	204		685.926	109		685.926	137		685.926	297
686.135	104		686.135	117		686.135	140		686.135	272		686.135	170		686.135	108		686.135	148		686.135	285
686.344	100		686.344	119		686.344	168		686.344	236		686.344	166		686.344	109		686.344	138		686.344	286
686.552	111		686.552	118		686.552	155		686.552	269		686.552	197		686.552	96		686.552	167		686.552	279
686.761	110		686.761	118		686.761	146		686.761	227		686.761	205		686.761	103		686.761	160		686.761	281
686.969	111		686.969	102		686.969	147		686.969	261		686.969	205		686.969	102		686.969	147		686.969	284
687.178	104		687.178	122		687.178	154		687.178	228		687.178	206		687.178	112		687.178	139		687.178	256
687.387	111		687.387	120		687.387	160		687.387	246		687.387	216		687.387	124		687.387	134		687.387	259
687.595	100		687.595	123		687.595	145		687.595	225		687.595	221		687.595	104		687.595	138		687.595	289
687.804	116		687.804	128		687.804	168		687.804	234		687.804	222		687.804	109		687.804	147		687.804	276
688.012	115		688.012	130		688.012	164		688.012	247		688.012	220		688.012	106		688.012	139		688.012	279
688.221	110		688.221	113		688.221	133		688.221	223		688.221	213		688.221	98		688.221	147		688.221	268
688.429	118		688.429	118		688.429	144		688.429	244		688.429	209		688.429	108		688.429	150		688.429	245
688.638	91		688.638	117		688.638	141		688.638	232		688.638	224		688.638	102		688.638	141		688.638	259
688.847	116		688.847	126		688.847	159		688.847	241		688.847	258		688.847	112		688.847	143		688.847	247
689.055	122		689.055	110		689.055	164		689.055	216		689.055	238		689.055	99		689.055	134		689.055	253
689.264	106		689.264	107		689.264	155		689.264	237		689.264	261		689.264	100		689.264	156		689.264	246
689.472	112		689.472	121		689.472	139		689.472	226		689.472	245		689.472	116		689.472	143		689.472	247
689.681	115		689.681	107		689.681	159		689.681	216		689.681	288		689.681	107		689.681	139		689.681	257
689.889	118		689.889	111		689.889	152		689.889	225		689.889	250		689.889	95		689.889	129		689.889	246
690.098	112		690.098	112		690.098	142		690.098	217		690.098	264		690.098	111		690.098	140		690.098	258
690.306	110		690.306	111		690.306	155		690.306	200		690.306	289		690.306	102		690.306	140		690.306	253
690.515	107		690.515	105		690.515	149		690.515	224		690.515	273		690.515	101		690.515	141		690.515	243
690.723	116		690.723	113		690.723	148		690.723	221		690.723	267		690.723	113		690.723	146		690.723	215
690.932	110		690.932	106		690.932	171		690.932	204		690.932	263		690.932	112		690.932	149		690.932	241
691.14	96		691.14	124		691.14	157		691.14	218		691.14	246		691.14	127		691.14	138		691.14	243
691.349	102		691.349	124		691.349	156		691.349	232		691.349	286		691.349	105		691.349	138		691.349	257
691.557	111		691.557	104		691.557	161		691.557	226		691.557	265		691.557	110		691.557	131		691.557	233
691.766	110		691.766	115		691.766	149		691.766	230		691.766	265		691.766	105		691.766	139		691.766	248
691.974	108		691.974	120		691.974	146		691.974	212		691.974	271		691.974	115		691.974	139		691.974	248
692.183	115		692.183	109		692.183	137		692.183	207		692.183	274		692.183	109		692.183	137		692.183	233
692.391	116		692.391	105		692.391	137		692.391	212		692.391	276		692.391	116		692.391	141		692.391	228
692.6	107		692.6	106		692.6	147		692.6	205		692.6	279		692.6	104		692.6	137		692.6	211
692.808	105		692.808	115		692.808	150		692.808	196		692.808	298		692.808	116		692.808	137		692.808	258
693.017	103		693.017	110		693.017	153		693.017	208		693.017	282		693.017	116		693.017	126		693.017	234
693.225	111		693.225	107		693.225	144		693.225	182		693.225	287		693.225	113		693.225	139		693.225	224
693.434	107		693.434	117		693.434	131		693.434	199		693.434	271		693.434	115		693.434	151		693.434	209
693.642	99		693.642	106		693.642	155		693.642	211		693.642	293		693.642	102		693.642	150		693.642	225
693.851	109		693.851	114		693.851	137		693.851	219		693.851	274		693.851	106		693.851	134		693.851	206
694.059	117		694.059	122		694.059	143		694.059	217		694.059	275		694.059	117		694.059	136		694.059	207
694.268	106		694.268	113		694.268	139		694.268	214		694.268	296		694.268	109		694.268	145		694.268	218
694.476	111		694.476	108		694.476	127		694.476	192		694.476	282		694.476	107		694.476	143		694.476	205
694.685	113		694.685	113		694.685	133		694.685	191		694.685	272		694.685	114		694.685	118		694.685	225
694.893	103		694.893	113		694.893	133		694.893	183		694.893	241		694.893	104		694.893	129		694.893	226
695.101	104		695.101	105		695.101	131		695.101	199		695.101	282		695.101	105		695.101	132		695.101	228
695.31	114		695.31	99		695.31	141		695.31	201		695.31	270		695.31	112		695.31	128		695.31	203
695.518	107		695.518	118		695.518	154		695.518	183		695.518	302		695.518	115		695.518	130		695.518	231
695.727	109		695.727	113		695.727	136		695.727	221		695.727	276		695.727	102		695.727	125		695.727	212
695.935	102		695.935	99		695.935	150		695.935	192		695.935	290		695.935	105		695.935	137		695.935	234
696.144	106		696.144	113		696.144	145		696.144	194		696.144	291		696.144	104		696.144	137		696.144	220
696.352	101		696.352	104		696.352	143		696.352	208		696.352	330		696.352	104		696.352	144		696.352	209
696.56	122		696.56	118		696.56	132		696.56	200		696.56	318		696.56	113		696.56	141		696.56	204
696.769	115		696.769	106		696.769	152		696.769	170		696.769	346		696.769	104		696.769	127		696.769	235
696.977	105		696.977	109		696.977	128		696.977	186		696.977	335		696.977	119		696.977	145		696.977	196
697.186	114		697.186	119		697.186	141		697.186	209		697.186	337		697.186	111		697.186	138		697.186	209
697.394	115		697.394	129		697.394	139		697.394	195		697.394	355		697.394	108		697.394	124		697.394	203
697.602	100		697.602	121		697.602	137		697.602	184		697.602	365		697.602	112		697.602	129		697.602	198
697.811	117		697.811	105		697.811	138		697.811	211		697.811	365		697.811	100		697.811	135		697.811	220
698.019	109		698.019	115		698.019	118		698.019	186		698.019	373		698.019	113		698.019	130		698.019	210
698.227	111		698.227	105		698.227	146		698.227	199		698.227	377		698.227	103		698.227	133		698.227	218
698.436	105		698.436	118		698.436	153		698.436	168		698.436	349		698.436	100		698.436	134		698.436	202
698.644	104		698.644	105		698.644	125		698.644	194		698.644	412		698.644	107		698.644	130		698.644	200
698.853	107		698.853	109		698.853	128		698.853	176		698.853	386		698.853	107		698.853	125		698.853	197
699.061	99		699.061	113		699.061	134		699.061	196		699.061	376		699.061	120		699.061	126		699.061	187
699.269	110		699.269	112		699.269	139		699.269	193		699.269	367		699.269	120		699.269	133		699.269	207
699.478	107		699.478	100		699.478	129		699.478	182		699.478	359		699.478	96		699.478	133		699.478	197
699.686	113		699.686	109		699.686	130		699.686	197		699.686	354		699.686	111		699.686	127		699.686	181
699.894	109		699.894	106		699.894	132		699.894	176		699.894	381		699.894	108		699.894	124		699.894	189
700.103	113		700.103	116		700.103	130		700.103	177		700.103	340		700.103	118		700.103	142		700.103	202
700.311	101		700.311	126		700.311	133		700.311	193		700.311	368		700.311	111		700.311	132		700.311	168
700.519	115		700.519	111		700.519	140		700.519	202		700.519	364		700.519	109		700.519	123		700.519	207
700.728	111		700.728	119		700.728	133		700.728	175		700.728	353		700.728	113		700.728	139		700.728	177
700.936	114		700.936	120		700.936	136		700.936	168		700.936	339		700.936	122		700.936	135		700.936	196
701.144	109		701.144	113		701.144	137		701.144	177		701.144	313		701.144	96		701.144	134		701.144	200
701.353	104		701.353	123		701.353	148		701.353	201		701.353	346		701.353	110		701.353	140		701.353	199
701.561	101		701.561	110		701.561	115		701.561	166		701.561	314		701.561	123		701.561	141		701.561	179
701.769	111		701.769	116		701.769	123		701.769	173		701.769	311		701.769	109		701.769	136		701.769	205
701.977	109		701.977	124		701.977	121		701.977	178		701.977	264		701.977	123		701.977	136		701.977	194
702.186	97		702.186	112		702.186	139		702.186	182		702.186	227		702.186	103		702.186	124		702.186	193
702.394	98		702.394	99		702.394	125		702.394	153		702.394	230		702.394	104		702.394	138		702.394	197
702.602	116		702.602	110		702.602	144		702.602	188		702.602	215		702.602	108		702.602	111		702.602	171
702.811	103		702.811	115		702.811	146		702.811	180		702.811	201		702.811	93		702.811	130		702.811	174
703.019	105		703.019	120		703.019	126		703.019	173		703.019	194		703.019	107		703.019	131		703.019	182
703.227	104		703.227	107		703.227	131		703.227	170		703.227	209		703.227	100		703.227	128		703.227	180
703.435	116		703.435	102		703.435	116		703.435	196		703.435	205		703.435	102		703.435	132		703.435	186
703.644	107		703.644	113		703.644	125		703.644	174		703.644	192		703.644	95		703.644	140		703.644	198
703.852	120		703.852	109		703.852	125		703.852	182		703.852	187		703.852	124		703.852	118		703.852	187
704.06	96		704.06	102		704.06	125		704.06	158		704.06	181		704.06	99		704.06	126		704.06	207
704.268	121		704.268	108		704.268	114		704.268	180		704.268	181		704.268	104		704.268	129		704.268	183
704.477	118		704.477	109		704.477	144		704.477	175		704.477	164		704.477	104		704.477	138		704.477	192
704.685	98		704.685	114		704.685	145		704.685	166		704.685	159		704.685	97		704.685	127		704.685	182
704.893	108		704.893	100		704.893	116		704.893	184		704.893	147		704.893	105		704.893	121		704.893	182
705.101	94		705.101	100		705.101	127		705.101	184		705.101	145		705.101	108		705.101	123		705.101	179
705.31	103		705.31	104		705.31	133		705.31	165		705.31	146		705.31	107		705.31	123		705.31	178
705.518	101		705.518	100		705.518	136		705.518	178		705.518	148		705.518	102		705.518	116		705.518	186
705.726	110		705.726	108		705.726	119		705.726	158		705.726	144		705.726	96		705.726	123		705.726	174
705.934	109		705.934	97		705.934	140		705.934	163		705.934	140		705.934	109		705.934	120		705.934	191
706.142	104		706.142	110		706.142	130		706.142	183		706.142	151		706.142	104		706.142	110		706.142	176
706.351	98		706.351	97		706.351	132		706.351	162		706.351	146		706.351	107		706.351	117		706.351	182
706.559	108		706.559	116		706.559	133		706.559	169		706.559	133		706.559	106		706.559	116		706.559	176
706.767	103		706.767	110		706.767	121		706.767	188		706.767	134		706.767	107		706.767	133		706.767	184
706.975	114		706.975	119		706.975	125		706.975	175		706.975	140		706.975	107		706.975	119		706.975	167
707.183	109		707.183	114		707.183	127		707.183	178		707.183	144		707.183	110		707.183	115		707.183	197
707.392	104		707.392	117		707.392	127		707.392	166		707.392	137		707.392	95		707.392	119		707.392	181
707.6	115		707.6	110		707.6	136		707.6	163		707.6	134		707.6	114		707.6	128		707.6	161
707.808	109		707.808	105		707.808	117		707.808	197		707.808	144		707.808	108		707.808	128		707.808	180
708.016	104		708.016	107		708.016	135		708.016	169		708.016	128		708.016	93		708.016	116		708.016	176
708.224	104		708.224	100		708.224	111		708.224	178		708.224	121		708.224	103		708.224	123		708.224	188
708.432	103		708.432	103		708.432	140		708.432	171		708.432	134		708.432	109		708.432	128		708.432	172
708.641	101		708.641	109		708.641	134		708.641	170		708.641	124		708.641	103		708.641	119		708.641	174
708.849	107		708.849	109		708.849	132		708.849	192		708.849	132		708.849	101		708.849	118		708.849	166
709.057	109		709.057	113		709.057	131		709.057	169		709.057	110		709.057	104		709.057	126		709.057	210
709.265	108		709.265	100		709.265	124		709.265	147		709.265	117		709.265	102		709.265	135		709.265	158
709.473	106		709.473	104		709.473	116		709.473	143		709.473	120		709.473	97		709.473	127		709.473	155
709.681	97		709.681	99		709.681	122		709.681	169		709.681	102		709.681	112		709.681	107		709.681	200
709.889	113		709.889	104		709.889	117		709.889	155		709.889	116		709.889	100		709.889	115		709.889	157
710.097	99		710.097	116		710.097	123		710.097	171		710.097	104		710.097	111		710.097	130		710.097	179
710.306	99		710.306	102		710.306	119		710.306	169		710.306	109		710.306	104		710.306	127		710.306	164
710.514	111		710.514	98		710.514	121		710.514	159		710.514	108		710.514	115		710.514	117		710.514	182
710.722	101		710.722	110		710.722	121		710.722	153		710.722	116		710.722	116		710.722	131		710.722	181
710.93	108		710.93	112		710.93	121		710.93	174		710.93	121		710.93	108		710.93	119		710.93	196
711.138	105		711.138	102		711.138	126		711.138	170		711.138	104		711.138	109		711.138	118		711.138	189
711.346	119		711.346	112		711.346	110		711.346	180		711.346	107		711.346	102		711.346	115		711.346	166
711.554	108		711.554	102		711.554	119		711.554	169		711.554	116		711.554	102		711.554	120		711.554	178
711.762	113		711.762	117		711.762	125		711.762	170		711.762	106		711.762	109		711.762	119		711.762	176
711.97	103		711.97	109		711.97	133		711.97	179		711.97	115		711.97	101		711.97	115		711.97	176
712.178	105		712.178	100		712.178	129		712.178	181		712.178	114		712.178	104		712.178	120		712.178	174
712.387	101		712.387	103		712.387	133		712.387	174		712.387	104		712.387	101		712.387	129		712.387	167
712.595	109		712.595	102		712.595	109		712.595	171		712.595	100		712.595	108		712.595	118		712.595	161
712.803	93		712.803	109		712.803	126		712.803	183		712.803	115		712.803	109		712.803	128		712.803	166
713.011	105		713.011	99		713.011	117		713.011	150		713.011	113		713.011	115		713.011	119		713.011	177
713.219	101		713.219	113		713.219	136		713.219	160		713.219	104		713.219	96		713.219	126		713.219	198
713.427	109		713.427	98		713.427	118		713.427	154		713.427	118		713.427	107		713.427	121		713.427	174
713.635	107		713.635	112		713.635	122		713.635	149		713.635	102		713.635	107		713.635	108		713.635	175
713.843	122		713.843	109		713.843	111		713.843	181		713.843	115		713.843	105		713.843	132		713.843	179
714.051	97		714.051	109		714.051	122		714.051	156		714.051	101		714.051	96		714.051	118		714.051	188
714.259	122		714.259	101		714.259	120		714.259	164		714.259	103		714.259	89		714.259	126		714.259	175
714.467	98		714.467	99		714.467	128		714.467	168		714.467	112		714.467	100		714.467	133		714.467	173
714.675	104		714.675	103		714.675	123		714.675	160		714.675	109		714.675	106		714.675	132		714.675	178
714.883	105		714.883	111		714.883	127		714.883	166		714.883	116		714.883	99		714.883	112		714.883	163
715.091	97		715.091	101		715.091	118		715.091	157		715.091	104		715.091	106		715.091	108		715.091	161
715.299	100		715.299	112		715.299	117		715.299	144		715.299	108		715.299	100		715.299	133		715.299	171
715.507	106		715.507	105		715.507	111		715.507	172		715.507	118		715.507	108		715.507	120		715.507	177
715.715	104		715.715	99		715.715	123		715.715	163		715.715	111		715.715	105		715.715	123		715.715	172
715.923	104		715.923	109		715.923	120		715.923	177		715.923	99		715.923	102		715.923	123		715.923	173
716.131	101		716.131	110		716.131	118		716.131	177		716.131	112		716.131	105		716.131	115		716.131	182
716.339	104		716.339	103		716.339	124		716.339	169		716.339	93		716.339	103		716.339	127		716.339	190
716.547	105		716.547	100		716.547	123		716.547	165		716.547	115		716.547	107		716.547	116		716.547	166
716.755	103		716.755	102		716.755	122		716.755	178		716.755	102		716.755	92		716.755	119		716.755	164
716.963	106		716.963	115		716.963	128		716.963	168		716.963	116		716.963	105		716.963	125		716.963	166
717.171	106		717.171	102		717.171	125		717.171	150		717.171	99		717.171	101		717.171	114		717.171	163
717.379	116		717.379	115		717.379	130		717.379	163		717.379	111		717.379	105		717.379	116		717.379	176
717.587	112		717.587	109		717.587	114		717.587	149		717.587	105		717.587	99		717.587	109		717.587	165
717.795	99		717.795	108		717.795	119		717.795	153		717.795	106		717.795	107		717.795	127		717.795	165
718.003	101		718.003	108		718.003	121		718.003	157		718.003	108		718.003	96		718.003	110		718.003	162
718.211	103		718.211	101		718.211	118		718.211	165		718.211	108		718.211	104		718.211	121		718.211	181
718.419	110		718.419	116		718.419	121		718.419	160		718.419	100		718.419	106		718.419	128		718.419	155
718.627	113		718.627	104		718.627	117		718.627	147		718.627	100		718.627	99		718.627	119		718.627	194
718.835	100		718.835	105		718.835	127		718.835	165		718.835	107		718.835	112		718.835	127		718.835	159
719.043	94		719.043	107		719.043	116		719.043	152		719.043	101		719.043	106		719.043	117		719.043	163
719.25	91		719.25	95		719.25	121		719.25	155		719.25	107		719.25	110		719.25	123		719.25	175
719.458	110		719.458	100		719.458	111		719.458	170		719.458	111		719.458	104		719.458	111		719.458	168
719.666	90		719.666	102		719.666	126		719.666	152		719.666	107		719.666	101		719.666	114		719.666	181
719.874	103		719.874	108		719.874	121		719.874	165		719.874	101		719.874	105		719.874	121		719.874	157
720.082	92		720.082	113		720.082	134		720.082	158		720.082	95		720.082	105		720.082	125		720.082	158
720.29	117		720.29	105		720.29	136		720.29	147		720.29	98		720.29	104		720.29	112		720.29	168
720.498	90		720.498	101		720.498	121		720.498	153		720.498	102		720.498	106		720.498	124		720.498	183
720.706	102		720.706	114		720.706	123		720.706	151		720.706	97		720.706	114		720.706	126		720.706	184
720.914	103		720.914	113		720.914	118		720.914	144		720.914	108		720.914	109		720.914	107		720.914	162
721.122	99		721.122	109		721.122	123		721.122	168		721.122	111		721.122	109		721.122	120		721.122	161
721.329	100		721.329	107		721.329	126		721.329	150		721.329	109		721.329	89		721.329	130		721.329	161
721.537	111		721.537	87		721.537	118		721.537	148		721.537	91		721.537	100		721.537	130		721.537	172
721.745	110		721.745	120		721.745	109		721.745	163		721.745	100		721.745	104		721.745	108		721.745	158
721.953	104		721.953	94		721.953	117		721.953	152		721.953	99		721.953	106		721.953	119		721.953	149
722.161	109		722.161	104		722.161	117		722.161	160		722.161	97		722.161	104		722.161	121		722.161	172
722.369	100		722.369	103		722.369	120		722.369	138		722.369	108		722.369	100		722.369	123		722.369	156
722.577	99		722.577	109		722.577	107		722.577	171		722.577	111		722.577	97		722.577	109		722.577	158
722.784	107		722.784	112		722.784	122		722.784	164		722.784	108		722.784	111		722.784	120		722.784	164
722.992	107		722.992	107		722.992	113		722.992	170		722.992	102		722.992	101		722.992	105		722.992	176
723.2	103		723.2	106		723.2	118		723.2	152		723.2	115		723.2	104		723.2	111		723.2	169
723.408	111		723.408	101		723.408	115		723.408	147		723.408	97		723.408	103		723.408	124		723.408	158
723.616	106		723.616	112		723.616	124		723.616	153		723.616	96		723.616	88		723.616	116		723.616	160
723.824	98		723.824	107		723.824	115		723.824	159		723.824	105		723.824	104		723.824	125		723.824	160
724.031	111		724.031	100		724.031	114		724.031	147		724.031	99		724.031	93		724.031	117		724.031	164
724.239	109		724.239	106		724.239	135		724.239	143		724.239	105		724.239	120		724.239	112		724.239	171
724.447	102		724.447	106		724.447	113		724.447	165		724.447	106		724.447	101		724.447	123		724.447	151
724.655	107		724.655	112		724.655	121		724.655	142		724.655	97		724.655	98		724.655	107		724.655	147
724.863	105		724.863	98		724.863	123		724.863	145		724.863	101		724.863	93		724.863	125		724.863	153
725.07	99		725.07	107		725.07	112		725.07	161		725.07	97		725.07	108		725.07	114		725.07	153
725.278	95		725.278	113		725.278	114		725.278	152		725.278	99		725.278	108		725.278	129		725.278	155
725.486	99		725.486	102		725.486	129		725.486	154		725.486	109		725.486	112		725.486	116		725.486	141
725.694	105		725.694	102		725.694	103		725.694	155		725.694	93		725.694	100		725.694	120		725.694	149
725.902	105		725.902	108		725.902	124		725.902	157		725.902	115		725.902	106		725.902	115		725.902	154
726.109	105		726.109	108		726.109	142		726.109	162		726.109	103		726.109	101		726.109	117		726.109	161
726.317	95		726.317	106		726.317	117		726.317	136		726.317	104		726.317	102		726.317	118		726.317	154
726.525	97		726.525	97		726.525	120		726.525	153		726.525	97		726.525	102		726.525	122		726.525	140
726.733	106		726.733	102		726.733	127		726.733	155		726.733	108		726.733	106		726.733	112		726.733	132
726.94	101		726.94	106		726.94	112		726.94	141		726.94	104		726.94	97		726.94	112		726.94	160
727.148	101		727.148	110		727.148	119		727.148	148		727.148	91		727.148	100		727.148	114		727.148	168
727.356	102		727.356	106		727.356	119		727.356	151		727.356	110		727.356	98		727.356	139		727.356	145
727.564	99		727.564	107		727.564	110		727.564	173		727.564	103		727.564	95		727.564	117		727.564	158
727.771	99		727.771	109		727.771	123		727.771	157		727.771	106		727.771	96		727.771	118		727.771	166
727.979	104		727.979	115		727.979	122		727.979	145		727.979	102		727.979	95		727.979	107		727.979	154
728.187	110		728.187	96		728.187	122		728.187	143		728.187	102		728.187	112		728.187	103		728.187	160
728.395	104		728.395	117		728.395	101		728.395	147		728.395	100		728.395	92		728.395	112		728.395	164
728.602	110		728.602	107		728.602	118		728.602	132		728.602	105		728.602	102		728.602	112		728.602	138
728.81	105		728.81	100		728.81	122		728.81	158		728.81	101		728.81	106		728.81	118		728.81	159
729.018	100		729.018	110		729.018	111		729.018	153		729.018	107		729.018	103		729.018	114		729.018	144
729.225	100		729.225	97		729.225	128		729.225	154		729.225	96		729.225	91		729.225	120		729.225	139
729.433	110		729.433	108		729.433	114		729.433	138		729.433	110		729.433	97		729.433	114		729.433	153
729.641	112		729.641	98		729.641	117		729.641	177		729.641	111		729.641	105		729.641	118		729.641	166
729.848	105		729.848	98		729.848	110		729.848	143		729.848	105		729.848	100		729.848	111		729.848	143
730.056	106		730.056	108		730.056	104		730.056	143		730.056	94		730.056	107		730.056	103		730.056	139
730.264	97		730.264	111		730.264	121		730.264	151		730.264	97		730.264	99		730.264	113		730.264	159
730.471	100		730.471	102		730.471	120		730.471	135		730.471	101		730.471	98		730.471	119		730.471	145
730.679	99		730.679	94		730.679	104		730.679	141		730.679	102		730.679	97		730.679	109		730.679	157
730.887	103		730.887	106		730.887	118		730.887	151		730.887	101		730.887	107		730.887	117		730.887	139
731.094	105		731.094	105		731.094	123		731.094	140		731.094	111		731.094	88		731.094	100		731.094	156
731.302	104		731.302	101		731.302	117		731.302	142		731.302	90		731.302	107		731.302	104		731.302	143
731.51	113		731.51	109		731.51	118		731.51	146		731.51	99		731.51	107		731.51	114		731.51	152
731.717	112		731.717	108		731.717	110		731.717	158		731.717	96		731.717	92		731.717	123		731.717	148
731.925	108		731.925	106		731.925	120		731.925	132		731.925	93		731.925	111		731.925	107		731.925	137
732.133	98		732.133	117		732.133	122		732.133	147		732.133	100		732.133	97		732.133	116		732.133	140
732.34	109		732.34	103		732.34	115		732.34	149		732.34	105		732.34	103		732.34	114		732.34	170
732.548	102		732.548	107		732.548	130		732.548	140		732.548	103		732.548	101		732.548	115		732.548	139
732.756	111		732.756	97		732.756	116		732.756	156		732.756	99		732.756	104		732.756	113		732.756	151
732.963	102		732.963	108		732.963	124		732.963	145		732.963	105		732.963	113		732.963	109		732.963	153
733.171	99		733.171	108		733.171	120		733.171	165		733.171	92		733.171	95		733.171	107		733.171	140
733.378	109		733.378	100		733.378	120		733.378	156		733.378	104		733.378	106		733.378	111		733.378	146
733.586	113		733.586	104		733.586	120		733.586	131		733.586	103		733.586	103		733.586	110		733.586	150
733.794	101		733.794	113		733.794	117		733.794	138		733.794	106		733.794	106		733.794	117		733.794	151
734.001	102		734.001	99		734.001	102		734.001	134		734.001	95		734.001	105		734.001	120		734.001	145
734.209	101		734.209	107		734.209	131		734.209	121		734.209	93		734.209	102		734.209	104		734.209	141
734.416	105		734.416	114		734.416	120		734.416	130		734.416	100		734.416	101		734.416	105		734.416	137
734.624	110		734.624	93		734.624	107		734.624	133		734.624	98		734.624	97		734.624	122		734.624	144
734.831	101		734.831	118		734.831	119		734.831	124		734.831	103		734.831	112		734.831	109		734.831	144
735.039	97		735.039	107		735.039	108		735.039	143		735.039	104		735.039	103		735.039	105		735.039	130
735.247	109		735.247	96		735.247	119		735.247	156		735.247	96		735.247	102		735.247	98		735.247	167
735.454	100		735.454	98		735.454	115		735.454	133		735.454	99		735.454	100		735.454	110		735.454	141
735.662	105		735.662	112		735.662	111		735.662	141		735.662	90		735.662	94		735.662	123		735.662	152
735.869	112		735.869	100		735.869	110		735.869	146		735.869	100		735.869	105		735.869	117		735.869	137
736.077	93		736.077	114		736.077	115		736.077	148		736.077	108		736.077	114		736.077	120		736.077	141
736.284	105		736.284	95		736.284	106		736.284	145		736.284	104		736.284	100		736.284	116		736.284	145
736.492	99		736.492	93		736.492	117		736.492	137		736.492	102		736.492	100		736.492	111		736.492	135
736.699	105		736.699	108		736.699	110		736.699	129		736.699	103		736.699	95		736.699	124		736.699	139
736.907	99		736.907	102		736.907	110		736.907	137		736.907	94		736.907	107		736.907	125		736.907	139
737.114	112		737.114	108		737.114	112		737.114	128		737.114	108		737.114	111		737.114	115		737.114	161
737.322	103		737.322	109		737.322	123		737.322	121		737.322	106		737.322	102		737.322	107		737.322	113
737.529	119		737.529	104		737.529	114		737.529	145		737.529	101		737.529	100		737.529	116		737.529	139
737.737	106		737.737	112		737.737	121		737.737	141		737.737	104		737.737	107		737.737	117		737.737	155
737.944	93		737.944	107		737.944	111		737.944	128		737.944	103		737.944	106		737.944	102		737.944	133
738.152	103		738.152	90		738.152	102		738.152	137		738.152	95		738.152	95		738.152	116		738.152	138
738.359	99		738.359	108		738.359	111		738.359	130		738.359	98		738.359	87		738.359	122		738.359	134
738.567	103		738.567	113		738.567	128		738.567	136		738.567	108		738.567	99		738.567	113		738.567	130
738.774	96		738.774	90		738.774	111		738.774	134		738.774	102		738.774	105		738.774	116		738.774	124
738.982	117		738.982	91		738.982	116		738.982	144		738.982	97		738.982	99		738.982	120		738.982	126
739.189	104		739.189	102		739.189	106		739.189	140		739.189	99		739.189	96		739.189	103		739.189	145
739.397	98		739.397	103		739.397	116		739.397	133		739.397	108		739.397	102		739.397	100		739.397	114
739.604	111		739.604	111		739.604	111		739.604	128		739.604	102		739.604	103		739.604	107		739.604	134
739.812	107		739.812	100		739.812	113		739.812	127		739.812	99		739.812	107		739.812	99		739.812	144
740.019	94		740.019	111		740.019	109		740.019	134		740.019	102		740.019	109		740.019	108		740.019	139
740.227	101		740.227	100		740.227	130		740.227	131		740.227	102		740.227	104		740.227	119		740.227	137
740.434	110		740.434	102		740.434	117		740.434	125		740.434	100		740.434	109		740.434	105		740.434	130
740.641	102		740.641	106		740.641	112		740.641	130		740.641	107		740.641	97		740.641	112		740.641	136
740.849	98		740.849	106		740.849	109		740.849	131		740.849	106		740.849	107		740.849	93		740.849	137
741.056	105		741.056	111		741.056	114		741.056	126		741.056	111		741.056	96		741.056	119		741.056	139
741.264	102		741.264	95		741.264	105		741.264	127		741.264	103		741.264	101		741.264	107		741.264	144
741.471	105		741.471	106		741.471	113		741.471	126		741.471	111		741.471	96		741.471	102		741.471	125
741.678	98		741.678	101		741.678	106		741.678	131		741.678	100		741.678	99		741.678	116		741.678	145
741.886	101		741.886	102		741.886	111		741.886	136		741.886	103		741.886	97		741.886	121		741.886	142
742.093	89		742.093	101		742.093	106		742.093	121		742.093	98		742.093	100		742.093	106		742.093	135
742.301	92		742.301	96		742.301	113		742.301	147		742.301	107		742.301	96		742.301	105		742.301	131
742.508	113		742.508	101		742.508	117		742.508	124		742.508	110		742.508	107		742.508	109		742.508	134
742.715	109		742.715	105		742.715	108		742.715	124		742.715	106		742.715	106		742.715	107		742.715	127
742.923	110		742.923	88		742.923	105		742.923	129		742.923	109		742.923	99		742.923	107		742.923	131
743.13	108		743.13	110		743.13	100		743.13	128		743.13	108		743.13	110		743.13	106		743.13	133
743.338	84		743.338	107		743.338	100		743.338	118		743.338	110		743.338	92		743.338	114		743.338	129
743.545	99		743.545	95		743.545	121		743.545	143		743.545	106		743.545	104		743.545	108		743.545	131
743.752	104		743.752	101		743.752	111		743.752	117		743.752	114		743.752	103		743.752	119		743.752	142
743.96	94		743.96	105		743.96	97		743.96	131		743.96	110		743.96	100		743.96	108		743.96	135
744.167	99		744.167	114		744.167	118		744.167	133		744.167	104		744.167	103		744.167	107		744.167	133
744.374	98		744.374	106		744.374	105		744.374	130		744.374	107		744.374	107		744.374	117		744.374	141
744.582	107		744.582	97		744.582	111		744.582	128		744.582	107		744.582	107		744.582	93		744.582	122
744.789	99		744.789	103		744.789	100		744.789	118		744.789	97		744.789	102		744.789	107		744.789	120
744.996	92		744.996	105		744.996	117		744.996	118		744.996	112		744.996	99		744.996	120		744.996	128
745.204	99		745.204	99		745.204	101		745.204	113		745.204	110		745.204	106		745.204	114		745.204	129
745.411	103		745.411	109		745.411	109		745.411	142		745.411	110		745.411	104		745.411	107		745.411	141
745.618	108		745.618	106		745.618	106		745.618	132		745.618	98		745.618	106		745.618	109		745.618	126
745.826	96		745.826	99		745.826	107		745.826	128		745.826	110		745.826	103		745.826	108		745.826	126
746.033	105		746.033	99		746.033	123		746.033	133		746.033	103		746.033	106		746.033	117		746.033	125
746.24	102		746.24	104		746.24	107		746.24	123		746.24	104		746.24	95		746.24	99		746.24	129
746.447	107		746.447	116		746.447	104		746.447	127		746.447	110		746.447	105		746.447	101		746.447	117
746.655	102		746.655	112		746.655	113		746.655	130		746.655	109		746.655	99		746.655	117		746.655	129
746.862	86		746.862	106		746.862	116		746.862	130		746.862	109		746.862	96		746.862	107		746.862	137
747.069	102		747.069	101		747.069	106		747.069	123		747.069	108		747.069	96		747.069	108		747.069	133
747.277	99		747.277	111		747.277	111		747.277	118		747.277	102		747.277	104		747.277	108		747.277	127
747.484	100		747.484	102		747.484	103		747.484	136		747.484	107		747.484	96		747.484	94		747.484	141
747.691	101		747.691	105		747.691	112		747.691	128		747.691	113		747.691	106		747.691	109		747.691	128
747.898	108		747.898	106		747.898	109		747.898	128		747.898	105		747.898	100		747.898	101		747.898	141
748.106	101		748.106	100		748.106	110		748.106	113		748.106	91		748.106	100		748.106	112		748.106	121
748.313	96		748.313	109		748.313	110		748.313	118		748.313	98		748.313	102		748.313	101		748.313	115
748.52	100		748.52	102		748.52	114		748.52	109		748.52	118		748.52	102		748.52	120		748.52	119
748.727	102		748.727	105		748.727	109		748.727	124		748.727	98		748.727	101		748.727	116		748.727	124
748.935	100		748.935	83		748.935	106		748.935	122		748.935	104		748.935	99		748.935	116		748.935	126
749.142	104		749.142	96		749.142	111		749.142	120		749.142	104		749.142	106		749.142	102		749.142	132
749.349	105		749.349	91		749.349	103		749.349	119		749.349	102		749.349	106		749.349	112		749.349	131
749.556	99		749.556	106		749.556	103		749.556	106		749.556	95		749.556	101		749.556	106		749.556	121
749.764	102		749.764	107		749.764	100		749.764	114		749.764	104		749.764	103		749.764	110		749.764	134
749.971	98		749.971	107		749.971	111		749.971	118		749.971	105		749.971	105		749.971	102		749.971	123
750.178	96		750.178	102		750.178	116		750.178	104		750.178	98		750.178	104		750.178	113		750.178	126
750.385	100		750.385	102		750.385	115		750.385	114		750.385	115		750.385	105		750.385	106		750.385	135
750.592	101		750.592	114		750.592	114		750.592	125		750.592	104		750.592	105		750.592	101		750.592	127
750.799	105		750.799	103		750.799	118		750.799	113		750.799	99		750.799	101		750.799	110		750.799	133
751.007	101		751.007	101		751.007	115		751.007	117		751.007	105		751.007	106		751.007	103		751.007	131
751.214	102		751.214	103		751.214	112		751.214	136		751.214	110		751.214	97		751.214	106		751.214	128
751.421	96		751.421	111		751.421	109		751.421	124		751.421	100		751.421	108		751.421	102		751.421	128
751.628	107		751.628	87		751.628	116		751.628	125		751.628	100		751.628	92		751.628	108		751.628	137
751.835	103		751.835	97		751.835	110		751.835	108		751.835	103		751.835	92		751.835	107		751.835	107
752.042	100		752.042	95		752.042	112		752.042	121		752.042	103		752.042	103		752.042	107		752.042	129
752.25	104		752.25	109		752.25	104		752.25	132		752.25	116		752.25	107		752.25	102		752.25	109
752.457	97		752.457	108		752.457	118		752.457	122		752.457	103		752.457	102		752.457	110		752.457	115
752.664	112		752.664	94		752.664	114		752.664	123		752.664	110		752.664	97		752.664	101		752.664	118
752.871	100		752.871	104		752.871	110		752.871	113		752.871	111		752.871	105		752.871	112		752.871	117
753.078	107		753.078	102		753.078	113		753.078	112		753.078	107		753.078	107		753.078	108		753.078	112
753.285	96		753.285	103		753.285	101		753.285	117		753.285	106		753.285	106		753.285	99		753.285	130
753.492	87		753.492	104		753.492	117		753.492	108		753.492	107		753.492	96		753.492	103		753.492	133
753.7	103		753.7	98		753.7	104		753.7	129		753.7	108		753.7	109		753.7	108		753.7	133
753.907	89		753.907	111		753.907	102		753.907	126		753.907	106		753.907	100		753.907	103		753.907	107
754.114	82		754.114	103		754.114	110		754.114	111		754.114	107		754.114	107		754.114	106		754.114	126
754.321	104		754.321	112		754.321	110		754.321	120		754.321	103		754.321	96		754.321	117		754.321	127
754.528	102		754.528	107		754.528	108		754.528	130		754.528	110		754.528	98		754.528	108		754.528	123
754.735	112		754.735	92		754.735	92		754.735	106		754.735	110		754.735	109		754.735	109		754.735	105
754.942	98		754.942	97		754.942	117		754.942	113		754.942	108		754.942	105		754.942	106		754.942	116
755.149	97		755.149	104		755.149	115		755.149	124		755.149	104		755.149	104		755.149	88		755.149	114
755.356	108		755.356	103		755.356	110		755.356	114		755.356	110		755.356	96		755.356	118		755.356	123
755.563	105		755.563	95		755.563	94		755.563	119		755.563	110		755.563	101		755.563	112		755.563	123
755.77	104		755.77	99		755.77	100		755.77	109		755.77	101		755.77	105		755.77	111		755.77	114
755.977	115		755.977	105		755.977	104		755.977	103		755.977	107		755.977	109		755.977	107		755.977	130
756.185	97		756.185	100		756.185	101		756.185	126		756.185	99		756.185	107		756.185	114		756.185	112
756.392	105		756.392	94		756.392	118		756.392	108		756.392	114		756.392	104		756.392	114		756.392	117
756.599	84		756.599	95		756.599	107		756.599	120		756.599	103		756.599	99		756.599	110		756.599	124
756.806	98		756.806	102		756.806	115		756.806	122		756.806	107		756.806	102		756.806	101		756.806	118
757.013	100		757.013	116		757.013	100		757.013	120		757.013	109		757.013	90		757.013	103		757.013	121
757.22	105		757.22	98		757.22	104		757.22	114		757.22	106		757.22	101		757.22	112		757.22	116
757.427	104		757.427	101		757.427	110		757.427	123		757.427	99		757.427	108		757.427	115		757.427	104
757.634	92		757.634	111		757.634	109		757.634	115		757.634	96		757.634	103		757.634	111		757.634	110
757.841	97		757.841	105		757.841	104		757.841	113		757.841	106		757.841	111		757.841	106		757.841	96
758.048	92		758.048	105		758.048	115		758.048	103		758.048	100		758.048	110		758.048	102		758.048	127
758.255	102		758.255	101		758.255	90		758.255	119		758.255	102		758.255	110		758.255	103		758.255	117
758.462	102		758.462	106		758.462	106		758.462	102		758.462	96		758.462	90		758.462	109		758.462	116
758.669	107		758.669	100		758.669	117		758.669	108		758.669	112		758.669	103		758.669	94		758.669	119
758.876	106		758.876	110		758.876	113		758.876	108		758.876	102		758.876	92		758.876	104		758.876	122
759.083	100		759.083	97		759.083	103		759.083	118		759.083	96		759.083	106		759.083	99		759.083	111
759.29	106		759.29	112		759.29	107		759.29	107		759.29	102		759.29	97		759.29	103		759.29	114
759.497	102		759.497	95		759.497	104		759.497	126		759.497	102		759.497	103		759.497	102		759.497	107
759.704	95		759.704	114		759.704	106		759.704	122		759.704	111		759.704	101		759.704	94		759.704	115
759.911	97		759.911	114		759.911	96		759.911	122		759.911	103		759.911	111		759.911	116		759.911	111
760.118	94		760.118	113		760.118	110		760.118	107		760.118	108		760.118	107		760.118	98		760.118	102
760.324	100		760.324	115		760.324	105		760.324	117		760.324	109		760.324	95		760.324	106		760.324	112
760.531	104		760.531	109		760.531	118		760.531	108		760.531	105		760.531	96		760.531	102		760.531	110
760.738	110		760.738	98		760.738	108		760.738	113		760.738	101		760.738	96		760.738	105		760.738	116
760.945	103		760.945	99		760.945	104		760.945	103		760.945	103		760.945	110		760.945	106		760.945	110
761.152	96		761.152	92		761.152	105		761.152	108		761.152	91		761.152	105		761.152	100		761.152	114
761.359	103		761.359	92		761.359	109		761.359	119		761.359	109		761.359	92		761.359	106		761.359	125
761.566	107		761.566	93		761.566	99		761.566	106		761.566	107		761.566	110		761.566	112		761.566	120
761.773	101		761.773	105		761.773	93		761.773	119		761.773	97		761.773	103		761.773	113		761.773	118
761.98	90		761.98	104		761.98	98		761.98	114		761.98	108		761.98	101		761.98	105		761.98	115
762.187	108		762.187	108		762.187	107		762.187	120		762.187	104		762.187	103		762.187	103		762.187	111
762.394	92		762.394	109		762.394	97		762.394	112		762.394	104		762.394	96		762.394	107		762.394	119
762.601	106		762.601	103		762.601	99		762.601	112		762.601	114		762.601	101		762.601	93		762.601	113
762.807	94		762.807	95		762.807	118		762.807	103		762.807	104		762.807	99		762.807	99		762.807	105
763.014	100		763.014	96		763.014	104		763.014	107		763.014	104		763.014	99		763.014	104		763.014	103
763.221	102		763.221	103		763.221	102		763.221	118		763.221	97		763.221	96		763.221	103		763.221	118
763.428	110		763.428	105		763.428	111		763.428	111		763.428	101		763.428	100		763.428	106		763.428	110
763.635	98		763.635	102		763.635	113		763.635	91		763.635	99		763.635	108		763.635	102		763.635	109
763.842	103		763.842	102		763.842	93		763.842	111		763.842	109		763.842	96		763.842	106		763.842	105
764.049	104		764.049	101		764.049	100		764.049	99		764.049	108		764.049	101		764.049	106		764.049	100
764.255	106		764.255	97		764.255	105		764.255	118		764.255	105		764.255	97		764.255	97		764.255	121
764.462	103		764.462	100		764.462	108		764.462	112		764.462	105		764.462	99		764.462	110		764.462	110
764.669	99		764.669	96		764.669	100		764.669	103		764.669	106		764.669	93		764.669	95		764.669	120
764.876	92		764.876	103		764.876	97		764.876	112		764.876	101		764.876	108		764.876	99		764.876	113
765.083	101		765.083	96		765.083	111		765.083	109		765.083	106		765.083	105		765.083	110		765.083	114
765.29	98		765.29	101		765.29	94		765.29	99		765.29	90		765.29	95		765.29	99		765.29	108
765.496	102		765.496	105		765.496	110		765.496	108		765.496	98		765.496	101		765.496	102		765.496	121
765.703	101		765.703	104		765.703	97		765.703	116		765.703	97		765.703	91		765.703	96		765.703	108
765.91	104		765.91	105		765.91	109		765.91	110		765.91	102		765.91	96		765.91	101		765.91	108
766.117	106		766.117	109		766.117	100		766.117	102		766.117	97		766.117	106		766.117	98		766.117	115
766.324	106		766.324	97		766.324	110		766.324	100		766.324	100		766.324	95		766.324	104		766.324	116
766.53	99		766.53	94		766.53	99		766.53	108		766.53	106		766.53	112		766.53	103		766.53	109
766.737	110		766.737	100		766.737	108		766.737	108		766.737	98		766.737	92		766.737	107		766.737	107
766.944	90		766.944	102		766.944	108		766.944	106		766.944	107		766.944	100		766.944	102		766.944	111
767.151	101		767.151	109		767.151	109		767.151	118		767.151	98		767.151	100		767.151	100		767.151	123
767.358	105		767.358	95		767.358	110		767.358	101		767.358	106		767.358	101		767.358	107		767.358	92
767.564	103		767.564	106		767.564	104		767.564	106		767.564	101		767.564	89		767.564	103		767.564	112
767.771	98		767.771	109		767.771	105		767.771	108		767.771	102		767.771	92		767.771	104		767.771	109
767.978	109		767.978	100		767.978	105		767.978	100		767.978	106		767.978	102		767.978	101		767.978	97
768.185	100		768.185	99		768.185	113		768.185	116		768.185	108		768.185	113		768.185	103		768.185	109
768.391	100		768.391	101		768.391	102		768.391	107		768.391	104		768.391	93		768.391	106		768.391	124
768.598	100		768.598	89		768.598	96		768.598	110		768.598	97		768.598	105		768.598	106		768.598	111
768.805	94		768.805	96		768.805	110		768.805	105		768.805	90		768.805	94		768.805	106		768.805	118
769.012	96		769.012	107		769.012	105		769.012	111		769.012	101		769.012	104		769.012	102		769.012	108
769.218	104		769.218	92		769.218	104		769.218	108		769.218	101		769.218	100		769.218	98		769.218	111
769.425	97		769.425	105		769.425	99		769.425	105		769.425	100		769.425	110		769.425	104		769.425	110
769.632	99		769.632	95		769.632	111		769.632	113		769.632	105		769.632	98		769.632	101		769.632	107
769.838	101		769.838	108		769.838	110		769.838	99		769.838	105		769.838	94		769.838	102		769.838	110
770.045	107		770.045	110		770.045	103		770.045	106		770.045	105		770.045	95		770.045	105		770.045	111
770.252	103		770.252	91		770.252	110		770.252	104		770.252	92		770.252	106		770.252	110		770.252	115
770.458	93		770.458	99		770.458	108		770.458	107		770.458	94		770.458	96		770.458	103		770.458	105
770.665	95		770.665	103		770.665	92		770.665	109		770.665	106		770.665	102		770.665	107		770.665	106
770.872	101		770.872	109		770.872	97		770.872	119		770.872	103		770.872	100		770.872	106		770.872	108
771.078	107		771.078	97		771.078	96		771.078	111		771.078	105		771.078	105		771.078	116		771.078	106
771.285	96		771.285	104		771.285	106		771.285	100		771.285	100		771.285	111		771.285	97		771.285	108
771.492	103		771.492	98		771.492	103		771.492	106		771.492	107		771.492	99		771.492	109		771.492	101
771.698	99		771.698	94		771.698	100		771.698	112		771.698	112		771.698	110		771.698	99		771.698	115
771.905	97		771.905	104		771.905	104		771.905	102		771.905	99		771.905	87		771.905	106		771.905	105
772.112	105		772.112	93		772.112	111		772.112	102		772.112	108		772.112	110		772.112	99		772.112	113
772.318	107		772.318	98		772.318	104		772.318	97		772.318	98		772.318	101		772.318	108		772.318	116
772.525	90		772.525	107		772.525	116		772.525	109		772.525	99		772.525	98		772.525	99		772.525	102
772.732	110		772.732	95		772.732	95		772.732	106		772.732	105		772.732	102		772.732	100		772.732	107
772.938	107		772.938	111		772.938	107		772.938	114		772.938	96		772.938	103		772.938	104		772.938	102
773.145	104		773.145	99		773.145	107		773.145	102		773.145	93		773.145	104		773.145	109		773.145	111
773.351	94		773.351	95		773.351	102		773.351	112		773.351	110		773.351	98		773.351	98		773.351	102
773.558	90		773.558	101		773.558	107		773.558	105		773.558	101		773.558	101		773.558	108		773.558	107
773.765	102		773.765	114		773.765	98		773.765	107		773.765	110		773.765	104		773.765	102		773.765	109
773.971	94		773.971	97		773.971	104		773.971	113		773.971	100		773.971	94		773.971	113		773.971	112
774.178	96		774.178	103		774.178	104		774.178	108		774.178	102		774.178	100		774.178	106		774.178	107
774.384	90		774.384	104		774.384	104		774.384	98		774.384	104		774.384	97		774.384	97		774.384	102
774.591	105		774.591	99		774.591	99		774.591	110		774.591	104		774.591	106		774.591	95		774.591	104
774.798	110		774.798	97		774.798	108		774.798	106		774.798	101		774.798	109		774.798	108		774.798	112
775.004	96		775.004	109		775.004	100		775.004	111		775.004	105		775.004	96		775.004	101		775.004	112
775.211	101		775.211	94		775.211	109		775.211	105		775.211	102		775.211	96		775.211	95		775.211	106
775.417	100		775.417	97		775.417	114		775.417	105		775.417	96		775.417	101		775.417	110		775.417	108
775.624	99		775.624	101		775.624	98		775.624	121		775.624	100		775.624	95		775.624	105		775.624	101
775.83	102		775.83	109		775.83	92		775.83	115		775.83	102		775.83	99		775.83	98		775.83	113
776.037	101		776.037	104		776.037	96		776.037	99		776.037	104		776.037	103		776.037	96		776.037	107
776.243	97		776.243	100		776.243	107		776.243	110		776.243	99		776.243	102		776.243	93		776.243	108
776.45	100		776.45	97		776.45	93		776.45	112		776.45	104		776.45	95		776.45	107		776.45	98
776.656	110		776.656	112		776.656	104		776.656	111		776.656	101		776.656	107		776.656	109		776.656	98
776.863	102		776.863	102		776.863	110		776.863	110		776.863	108		776.863	98		776.863	98		776.863	102
777.07	100		777.07	97		777.07	102		777.07	106		777.07	105		777.07	102		777.07	106		777.07	100
777.276	93		777.276	97		777.276	107		777.276	111		777.276	106		777.276	93		777.276	94		777.276	111
777.483	99		777.483	103		777.483	99		777.483	102		777.483	99		777.483	102		777.483	94		777.483	98
777.689	102		777.689	104		777.689	101		777.689	113		777.689	101		777.689	109		777.689	95		777.689	111
777.896	96		777.896	103		777.896	96		777.896	113		777.896	103		777.896	100		777.896	98		777.896	110
778.102	104		778.102	94		778.102	98		778.102	109		778.102	102		778.102	103		778.102	101		778.102	99
778.308	93		778.308	110		778.308	101		778.308	96		778.308	97		778.308	96		778.308	98		778.308	109
778.515	108		778.515	94		778.515	109		778.515	96		778.515	98		778.515	90		778.515	101		778.515	106
778.721	110		778.721	116		778.721	99		778.721	116		778.721	96		778.721	94		778.721	107		778.721	110
778.928	106		778.928	96		778.928	112		778.928	99		778.928	103		778.928	93		778.928	103		778.928	101
779.134	100		779.134	106		779.134	104		779.134	106		779.134	97		779.134	100		779.134	102		779.134	103
779.341	103		779.341	115		779.341	105		779.341	108		779.341	112		779.341	104		779.341	104		779.341	105
779.547	102		779.547	112		779.547	103		779.547	114		779.547	99		779.547	108		779.547	102		779.547	109
779.754	93		779.754	102		779.754	99		779.754	104		779.754	113		779.754	97		779.754	112		779.754	96
779.96	111		779.96	101		779.96	105		779.96	100		779.96	99		779.96	102		779.96	98		779.96	103
780.167	108		780.167	96		780.167	109		780.167	109		780.167	98		780.167	95		780.167	101		780.167	109
780.373	104		780.373	105		780.373	104		780.373	106		780.373	99		780.373	108		780.373	103		780.373	98
780.579	100		780.579	113		780.579	110		780.579	111		780.579	102		780.579	98		780.579	110		780.579	106
780.786	95		780.786	103		780.786	103		780.786	109		780.786	100		780.786	105		780.786	90		780.786	100
780.992	107		780.992	103		780.992	102		780.992	105		780.992	102		780.992	96		780.992	103		780.992	118
781.199	102		781.199	99		781.199	91		781.199	99		781.199	94		781.199	102		781.199	92		781.199	107
781.405	108		781.405	103		781.405	106		781.405	118		781.405	106		781.405	113		781.405	102		781.405	110
781.611	96		781.611	94		781.611	105		781.611	96		781.611	91		781.611	89		781.611	108		781.611	104
781.818	104		781.818	107		781.818	95		781.818	102		781.818	102		781.818	93		781.818	101		781.818	111
782.024	108		782.024	110		782.024	109		782.024	100		782.024	104		782.024	89		782.024	103		782.024	117
782.23	96		782.23	104		782.23	98		782.23	111		782.23	95		782.23	108		782.23	105		782.23	98
782.437	101		782.437	93		782.437	99		782.437	100		782.437	109		782.437	91		782.437	106		782.437	102
782.643	96		782.643	87		782.643	112		782.643	103		782.643	110		782.643	99		782.643	99		782.643	111
782.85	99		782.85	108		782.85	101		782.85	95		782.85	99		782.85	97		782.85	92		782.85	106
783.056	102		783.056	107		783.056	100		783.056	102		783.056	96		783.056	102		783.056	104		783.056	106
783.262	98		783.262	107		783.262	105		783.262	107		783.262	111		783.262	103		783.262	98		783.262	98
783.469	91		783.469	84		783.469	99		783.469	100		783.469	100		783.469	104		783.469	104		783.469	114
783.675	103		783.675	107		783.675	95		783.675	105		783.675	99		783.675	113		783.675	101		783.675	121
783.881	111		783.881	106		783.881	104		783.881	99		783.881	99		783.881	97		783.881	96		783.881	103
784.088	99		784.088	97		784.088	100		784.088	99		784.088	111		784.088	102		784.088	91		784.088	105
784.294	99		784.294	99		784.294	109		784.294	115		784.294	111		784.294	96		784.294	110		784.294	96
784.5	105		784.5	101		784.5	102		784.5	102		784.5	101		784.5	92		784.5	104		784.5	110
784.707	91		784.707	102		784.707	109		784.707	104		784.707	107		784.707	101		784.707	101		784.707	102
784.913	106		784.913	100		784.913	110		784.913	93		784.913	94		784.913	100		784.913	106		784.913	103
785.119	108		785.119	95		785.119	101		785.119	115		785.119	109		785.119	116		785.119	102		785.119	114
785.325	105		785.325	92		785.325	96		785.325	115		785.325	96		785.325	95		785.325	96		785.325	107
785.532	90		785.532	114		785.532	98		785.532	101		785.532	96		785.532	107		785.532	103		785.532	113
785.738	101		785.738	103		785.738	104		785.738	98		785.738	99		785.738	93		785.738	97		785.738	105
785.944	96		785.944	91		785.944	101		785.944	115		785.944	93		785.944	97		785.944	101		785.944	107
786.15	101		786.15	104		786.15	102		786.15	108		786.15	107		786.15	105		786.15	99		786.15	109
786.357	107		786.357	102		786.357	92		786.357	107		786.357	103		786.357	109		786.357	106		786.357	101
786.563	95		786.563	101		786.563	104		786.563	98		786.563	103		786.563	97		786.563	115		786.563	101
786.769	105		786.769	105		786.769	106		786.769	101		786.769	107		786.769	95		786.769	101		786.769	112
786.976	96		786.976	94		786.976	103		786.976	92		786.976	95		786.976	99		786.976	102		786.976	104
787.182	97		787.182	100		787.182	98		787.182	102		787.182	103		787.182	99		787.182	104		787.182	118
787.388	100		787.388	103		787.388	98		787.388	114		787.388	104		787.388	95		787.388	103		787.388	109
787.594	95		787.594	96		787.594	112		787.594	102		787.594	95		787.594	93		787.594	106		787.594	95
787.8	84		787.8	107		787.8	97		787.8	110		787.8	96		787.8	104		787.8	102		787.8	108
788.007	103		788.007	93		788.007	110		788.007	98		788.007	106		788.007	100		788.007	111		788.007	97
788.213	104		788.213	97		788.213	95		788.213	105		788.213	98		788.213	95		788.213	100		788.213	104
788.419	96		788.419	100		788.419	98		788.419	99		788.419	110		788.419	99		788.419	103		788.419	106
788.625	100		788.625	103		788.625	101		788.625	94		788.625	101		788.625	106		788.625	106		788.625	104
788.831	110		788.831	101		788.831	100		788.831	105		788.831	99		788.831	97		788.831	102		788.831	112
789.038	93		789.038	97		789.038	102		789.038	112		789.038	107		789.038	95		789.038	97		789.038	101
789.244	100		789.244	93		789.244	92		789.244	100		789.244	105		789.244	102		789.244	95		789.244	104
789.45	110		789.45	118		789.45	102		789.45	93		789.45	94		789.45	94		789.45	110		789.45	107
789.656	93		789.656	99		789.656	97		789.656	92		789.656	103		789.656	101		789.656	105		789.656	109
789.862	89		789.862	106		789.862	102		789.862	108		789.862	102		789.862	100		789.862	88		789.862	97
790.068	99		790.068	98		790.068	96		790.068	100		790.068	97		790.068	95		790.068	102		790.068	104
790.275	106		790.275	103		790.275	112		790.275	114		790.275	102		790.275	91		790.275	99		790.275	99
790.481	110		790.481	98		790.481	100		790.481	107		790.481	104		790.481	94		790.481	105		790.481	110
790.687	98		790.687	110		790.687	102		790.687	109		790.687	97		790.687	105		790.687	96		790.687	110
790.893	95		790.893	96		790.893	106		790.893	109		790.893	99		790.893	104		790.893	98		790.893	104
791.099	107		791.099	99		791.099	99		791.099	100		791.099	92		791.099	94		791.099	107		791.099	90
791.305	94		791.305	99		791.305	109		791.305	102		791.305	94		791.305	106		791.305	106		791.305	111
791.511	91		791.511	102		791.511	119		791.511	102		791.511	99		791.511	102		791.511	100		791.511	97
791.717	99		791.717	88		791.717	105		791.717	97		791.717	101		791.717	97		791.717	118		791.717	94
791.924	105		791.924	101		791.924	97		791.924	91		791.924	100		791.924	87		791.924	87		791.924	109
792.13	103		792.13	112		792.13	108		792.13	97		792.13	105		792.13	106		792.13	115		792.13	109
792.336	110		792.336	101		792.336	101		792.336	115		792.336	102		792.336	105		792.336	98		792.336	104
792.542	98		792.542	103		792.542	101		792.542	101		792.542	96		792.542	99		792.542	97		792.542	113
792.748	95		792.748	106		792.748	103		792.748	102		792.748	99		792.748	99		792.748	118		792.748	100
792.954	106		792.954	101		792.954	103		792.954	100		792.954	103		792.954	100		792.954	103		792.954	106
793.16	103		793.16	107		793.16	112		793.16	105		793.16	95		793.16	101		793.16	104		793.16	98
793.366	97		793.366	110		793.366	101		793.366	104		793.366	109		793.366	86		793.366	97		793.366	104
793.572	94		793.572	99		793.572	111		793.572	98		793.572	97		793.572	93		793.572	97		793.572	105
793.778	108		793.778	102		793.778	102		793.778	97		793.778	104		793.778	108		793.778	102		793.778	101
793.984	96		793.984	106		793.984	90		793.984	104		793.984	100		793.984	107		793.984	100		793.984	94
794.19	100		794.19	104		794.19	105		794.19	95		794.19	97		794.19	99		794.19	97		794.19	110
794.396	107		794.396	100		794.396	104		794.396	101		794.396	107		794.396	103		794.396	103		794.396	106
794.602	92		794.602	102		794.602	104		794.602	112		794.602	104		794.602	102		794.602	101		794.602	99
794.808	97		794.808	102		794.808	112		794.808	108		794.808	110		794.808	104		794.808	111		794.808	107
795.014	100		795.014	97		795.014	103		795.014	108		795.014	107		795.014	98		795.014	97		795.014	107
795.22	109		795.22	104		795.22	111		795.22	95		795.22	102		795.22	101		795.22	102		795.22	102
795.426	95		795.426	96		795.426	96		795.426	93		795.426	95		795.426	91		795.426	100		795.426	97
795.632	100		795.632	104		795.632	100		795.632	102		795.632	99		795.632	107		795.632	100		795.632	98
795.838	99		795.838	99		795.838	98		795.838	103		795.838	108		795.838	94		795.838	100		795.838	90
796.044	107		796.044	98		796.044	107		796.044	104		796.044	104		796.044	92		796.044	106		796.044	106
796.25	104		796.25	97		796.25	100		796.25	101		796.25	106		796.25	96		796.25	108		796.25	97
796.456	93		796.456	112		796.456	111		796.456	108		796.456	101		796.456	99		796.456	102		796.456	107
796.662	104		796.662	92		796.662	101		796.662	111		796.662	89		796.662	101		796.662	108		796.662	114
796.868	109		796.868	106		796.868	98		796.868	91		796.868	101		796.868	109		796.868	97		796.868	96
797.074	90		797.074	99		797.074	86		797.074	108		797.074	120		797.074	97		797.074	110		797.074	104
797.28	100		797.28	91		797.28	104		797.28	105		797.28	110		797.28	94		797.28	104		797.28	111
797.486	99		797.486	94		797.486	118		797.486	101		797.486	100		797.486	104		797.486	103		797.486	99
797.692	97		797.692	104		797.692	108		797.692	101		797.692	108		797.692	104		797.692	112		797.692	90
797.898	92		797.898	103		797.898	105		797.898	122		797.898	99		797.898	97		797.898	97		797.898	107
798.104	109		798.104	97		798.104	96		798.104	98		798.104	106		798.104	106		798.104	101		798.104	103
798.31	107		798.31	105		798.31	89		798.31	105		798.31	109		798.31	110		798.31	97		798.31	108
798.516	106		798.516	102		798.516	97		798.516	98		798.516	108		798.516	97		798.516	95		798.516	105
798.722	105		798.722	95		798.722	102		798.722	100		798.722	98		798.722	102		798.722	116		798.722	99
798.928	99		798.928	95		798.928	98		798.928	115		798.928	102		798.928	101		798.928	99		798.928	101
799.134	98		799.134	92		799.134	95		799.134	110		799.134	101		799.134	103		799.134	102		799.134	99
799.34	101		799.34	97		799.34	100		799.34	106		799.34	99		799.34	97		799.34	96		799.34	102
799.545	99		799.545	94		799.545	96		799.545	103		799.545	114		799.545	97		799.545	101		799.545	100
799.751	103		799.751	108		799.751	91		799.751	110		799.751	109		799.751	105		799.751	99		799.751	104
799.957	94		799.957	111		799.957	99		799.957	103		799.957	113		799.957	99		799.957	114		799.957	105
800.163	118		800.163	100		800.163	103		800.163	99		800.163	109		800.163	97		800.163	113		800.163	107
800.369	104		800.369	105		800.369	105		800.369	100		800.369	114		800.369	94		800.369	100		800.369	105
800.575	100		800.575	99		800.575	105		800.575	102		800.575	117		800.575	106		800.575	107		800.575	97
800.781	101		800.781	93		800.781	100		800.781	104		800.781	106		800.781	97		800.781	102		800.781	102
800.986	107		800.986	100		800.986	111		800.986	102		800.986	104		800.986	105		800.986	115		800.986	106
801.192	106		801.192	104		801.192	94		801.192	108		801.192	121		801.192	110		801.192	99		801.192	120
801.398	105		801.398	94		801.398	100		801.398	112		801.398	108		801.398	98		801.398	99		801.398	107
801.604	99		801.604	103		801.604	110		801.604	114		801.604	111		801.604	98		801.604	113		801.604	101
801.81	105		801.81	110		801.81	99		801.81	97		801.81	114		801.81	99		801.81	100		801.81	106
802.016	97		802.016	109		802.016	97		802.016	97		802.016	110		802.016	105		802.016	93		802.016	105
802.221	96		802.221	95		802.221	102		802.221	94		802.221	104		802.221	110		802.221	98		802.221	101
802.427	101		802.427	105		802.427	100		802.427	99		802.427	121		802.427	101		802.427	94		802.427	113
802.633	91		802.633	103		802.633	100		802.633	100		802.633	112		802.633	109		802.633	97		802.633	96
802.839	109		802.839	98		802.839	99		802.839	108		802.839	120		802.839	93		802.839	105		802.839	103
803.045	101		803.045	110		803.045	105		803.045	97		803.045	116		803.045	102		803.045	98		803.045	112
803.25	88		803.25	97		803.25	93		803.25	107		803.25	113		803.25	111		803.25	103		803.25	102
803.456	102		803.456	116		803.456	106		803.456	94		803.456	132		803.456	100		803.456	91		803.456	97
803.662	98		803.662	109		803.662	102		803.662	103		803.662	114		803.662	97		803.662	98		803.662	94
803.868	110		803.868	105		803.868	106		803.868	111		803.868	112		803.868	100		803.868	104		803.868	93
804.073	93		804.073	90		804.073	101		804.073	90		804.073	136		804.073	104		804.073	93		804.073	108
804.279	96		804.279	108		804.279	106		804.279	107		804.279	115		804.279	102		804.279	93		804.279	98
804.485	103		804.485	93		804.485	108		804.485	100		804.485	109		804.485	97		804.485	110		804.485	113
804.691	101		804.691	100		804.691	100		804.691	112		804.691	114		804.691	102		804.691	102		804.691	107
804.896	99		804.896	97		804.896	114		804.896	105		804.896	120		804.896	101		804.896	105		804.896	90
805.102	114		805.102	103		805.102	102		805.102	101		805.102	123		805.102	94		805.102	98		805.102	109
805.308	99		805.308	111		805.308	108		805.308	101		805.308	107		805.308	96		805.308	109		805.308	113
805.514	104		805.514	100		805.514	93		805.514	104		805.514	122		805.514	107		805.514	104		805.514	107
805.719	104		805.719	101		805.719	102		805.719	110		805.719	100		805.719	102		805.719	108		805.719	92
805.925	104		805.925	101		805.925	104		805.925	102		805.925	115		805.925	99		805.925	94		805.925	105
806.131	100		806.131	94		806.131	96		806.131	106		806.131	112		806.131	100		806.131	98		806.131	92
806.336	105		806.336	94		806.336	100		806.336	105		806.336	107		806.336	83		806.336	101		806.336	102
806.542	103		806.542	112		806.542	93		806.542	104		806.542	111		806.542	107		806.542	96		806.542	102
806.748	106		806.748	97		806.748	104		806.748	98		806.748	108		806.748	101		806.748	95		806.748	113
806.953	95		806.953	97		806.953	99		806.953	109		806.953	120		806.953	104		806.953	99		806.953	97
807.159	97		807.159	106		807.159	101		807.159	106		807.159	112		807.159	101		807.159	99		807.159	104
807.365	98		807.365	98		807.365	104		807.365	93		807.365	115		807.365	100		807.365	101		807.365	94
807.57	89		807.57	97		807.57	96		807.57	96		807.57	108		807.57	96		807.57	108		807.57	91
807.776	101		807.776	95		807.776	97		807.776	104		807.776	111		807.776	102		807.776	106		807.776	103
807.982	103		807.982	105		807.982	97		807.982	116		807.982	106		807.982	99		807.982	104		807.982	101
808.187	111		808.187	107		808.187	79		808.187	113		808.187	110		808.187	110		808.187	95		808.187	104
808.393	101		808.393	94		808.393	110		808.393	105		808.393	102		808.393	108		808.393	103		808.393	109
808.599	89		808.599	109		808.599	94		808.599	102		808.599	91		808.599	106		808.599	102		808.599	98
808.804	103		808.804	93		808.804	109		808.804	100		808.804	98		808.804	109		808.804	93		808.804	108
809.01	108		809.01	100		809.01	105		809.01	103		809.01	111		809.01	105		809.01	104		809.01	112
809.215	96		809.215	95		809.215	115		809.215	105		809.215	91		809.215	106		809.215	100		809.215	105
809.421	104		809.421	101		809.421	102		809.421	111		809.421	115		809.421	92		809.421	104		809.421	100
809.627	93		809.627	96		809.627	96		809.627	107		809.627	92		809.627	100		809.627	99		809.627	103
809.832	100		809.832	103		809.832	93		809.832	105		809.832	106		809.832	102		809.832	94		809.832	115
810.038	99		810.038	103		810.038	104		810.038	98		810.038	111		810.038	95		810.038	100		810.038	104
810.243	102		810.243	97		810.243	105		810.243	106		810.243	110		810.243	96		810.243	106		810.243	97
810.449	102		810.449	103		810.449	105		810.449	98		810.449	114		810.449	91		810.449	91		810.449	103
810.655	103		810.655	103		810.655	104		810.655	93		810.655	96		810.655	93		810.655	100		810.655	99
810.86	106		810.86	106		810.86	99		810.86	103		810.86	107		810.86	100		810.86	100		810.86	105
811.066	95		811.066	91		811.066	100		811.066	105		811.066	103		811.066	93		811.066	101		811.066	97
811.271	99		811.271	106		811.271	98		811.271	93		811.271	106		811.271	105		811.271	106		811.271	96
811.477	95		811.477	92		811.477	103		811.477	110		811.477	102		811.477	98		811.477	97		811.477	102
811.682	101		811.682	96		811.682	99		811.682	94		811.682	102		811.682	94		811.682	91		811.682	93
811.888	103		811.888	113		811.888	92		811.888	100		811.888	107		811.888	99		811.888	104		811.888	100
812.093	99		812.093	103		812.093	105		812.093	104		812.093	110		812.093	97		812.093	104		812.093	102
812.299	103		812.299	109		812.299	97		812.299	103		812.299	97		812.299	95		812.299	105		812.299	103
812.504	84		812.504	95		812.504	99		812.504	104		812.504	109		812.504	105		812.504	100		812.504	109
812.71	107		812.71	101		812.71	108		812.71	110		812.71	102		812.71	102		812.71	108		812.71	102
812.915	103		812.915	98		812.915	112		812.915	104		812.915	111		812.915	106		812.915	99		812.915	94
813.121	109		813.121	108		813.121	104		813.121	106		813.121	100		813.121	97		813.121	95		813.121	109
813.326	99		813.326	91		813.326	99		813.326	100		813.326	104		813.326	92		813.326	97		813.326	106
813.532	98		813.532	111		813.532	97		813.532	99		813.532	106		813.532	108		813.532	105		813.532	102
813.737	88		813.737	101		813.737	103		813.737	102		813.737	103		813.737	104		813.737	91		813.737	107
813.943	97		813.943	99		813.943	105		813.943	100		813.943	99		813.943	87		813.943	104		813.943	109
814.148	97		814.148	98		814.148	104		814.148	98		814.148	92		814.148	105		814.148	99		814.148	101
814.354	94		814.354	98		814.354	104		814.354	108		814.354	111		814.354	109		814.354	107		814.354	109
814.559	99		814.559	105		814.559	92		814.559	95		814.559	100		814.559	100		814.559	101		814.559	102
814.765	110		814.765	94		814.765	109		814.765	95		814.765	110		814.765	100		814.765	103		814.765	97
814.97	102		814.97	102		814.97	103		814.97	92		814.97	101		814.97	89		814.97	106		814.97	106
815.175	103		815.175	113		815.175	89		815.175	109		815.175	109		815.175	94		815.175	106		815.175	96
815.381	94		815.381	96		815.381	97		815.381	101		815.381	99		815.381	101		815.381	101		815.381	103
815.586	101		815.586	100		815.586	94		815.586	108		815.586	92		815.586	108		815.586	105		815.586	109
815.792	101		815.792	100		815.792	96		815.792	104		815.792	102		815.792	102		815.792	101		815.792	105
815.997	87		815.997	100		815.997	107		815.997	94		815.997	97		815.997	111		815.997	110		815.997	93
816.203	95		816.203	104		816.203	93		816.203	95		816.203	109		816.203	102		816.203	99		816.203	96
816.408	103		816.408	107		816.408	92		816.408	108		816.408	95		816.408	97		816.408	98		816.408	110
816.613	97		816.613	94		816.613	108		816.613	109		816.613	96		816.613	112		816.613	103		816.613	98
816.819	104		816.819	93		816.819	95		816.819	99		816.819	112		816.819	93		816.819	101		816.819	113
817.024	94		817.024	99		817.024	107		817.024	103		817.024	106		817.024	97		817.024	100		817.024	95
817.229	105		817.229	105		817.229	98		817.229	112		817.229	108		817.229	107		817.229	103		817.229	104
817.435	98		817.435	107		817.435	100		817.435	105		817.435	111		817.435	92		817.435	109		817.435	102
817.64	100		817.64	97		817.64	108		817.64	107		817.64	101		817.64	105		817.64	105		817.64	98
817.846	94		817.846	108		817.846	112		817.846	93		817.846	112		817.846	100		817.846	104		817.846	108
818.051	109		818.051	110		818.051	106		818.051	93		818.051	108		818.051	110		818.051	91		818.051	110
818.256	106		818.256	107		818.256	104		818.256	106		818.256	104		818.256	109		818.256	100		818.256	92
818.462	102		818.462	106		818.462	93		818.462	103		818.462	100		818.462	112		818.462	103		818.462	106
818.667	96		818.667	100		818.667	98		818.667	107		818.667	97		818.667	93		818.667	99		818.667	95
818.872	107		818.872	100		818.872	98		818.872	89		818.872	101		818.872	102		818.872	103		818.872	98
