# Supplementary material for: Investigating dye performance and crosstalk in fluorescence enabled bioimaging using a model system
Source: PLoS One. 2017 Nov 27;12(11):e0188359. doi: 10.1371/journal.pone.0188359 (PMC5703511; doi:10.1371/journal.pone.0188359)
Supplement: S3 File — (ZIP) [file pone.0188359.s003.zip › Files/S6_PVA.xlsx]

## Sheet: Sheet1
S6_Eu_465_x1y10			S6_Eu_488_x10y10			S6_Eu_560_x10y10			S6_Eu_633_x1y10
Wavelengt (nm)	CCD Counts		Wavelengt (nm)	CCD Counts		Wavelengt (nm)	CCD Counts		Wavelengt (nm)	CCD Counts
539.719	93		539.719	89		539.719	91		539.719	84
539.93	96		539.93	95		539.93	90		539.93	100
540.14	107		540.14	106		540.14	101		540.14	96
540.351	97		540.351	101		540.351	104		540.351	99
540.562	95		540.562	104		540.562	98		540.562	105
540.772	97		540.772	105		540.772	95		540.772	99
540.983	102		540.983	109		540.983	98		540.983	92
541.194	95		541.194	99		541.194	101		541.194	107
541.404	101		541.404	105		541.404	101		541.404	89
541.615	98		541.615	105		541.615	107		541.615	98
541.826	105		541.826	114		541.826	102		541.826	97
542.036	102		542.036	123		542.036	115		542.036	95
542.247	114		542.247	111		542.247	96		542.247	99
542.457	121		542.457	144		542.457	97		542.457	90
542.668	126		542.668	168		542.668	112		542.668	96
542.879	143		542.879	211		542.879	103		542.879	92
543.089	157		543.089	254		543.089	98		543.089	95
543.3	179		543.3	299		543.3	99		543.3	102
543.511	198		543.511	299		543.511	100		543.511	93
543.721	196		543.721	342		543.721	100		543.721	99
543.932	180		543.932	342		543.932	101		543.932	96
544.142	200		544.142	358		544.142	95		544.142	101
544.353	217		544.353	370		544.353	98		544.353	93
544.564	224		544.564	344		544.564	94		544.564	103
544.774	228		544.774	357		544.774	108		544.774	101
544.985	195		544.985	380		544.985	94		544.985	110
545.195	191		545.195	365		545.195	105		545.195	97
545.406	201		545.406	331		545.406	97		545.406	104
545.617	203		545.617	339		545.617	107		545.617	100
545.827	203		545.827	336		545.827	99		545.827	98
546.038	209		546.038	342		546.038	109		546.038	102
546.248	200		546.248	365		546.248	97		546.248	101
546.459	225		546.459	341		546.459	106		546.459	101
546.67	189		546.67	349		546.67	107		546.67	98
546.88	219		546.88	343		546.88	86		546.88	90
547.091	211		547.091	340		547.091	95		547.091	98
547.301	196		547.301	343		547.301	108		547.301	104
547.512	203		547.512	347		547.512	90		547.512	89
547.722	220		547.722	347		547.722	101		547.722	101
547.933	203		547.933	324		547.933	94		547.933	98
548.144	200		548.144	385		548.144	107		548.144	98
548.354	217		548.354	335		548.354	111		548.354	98
548.565	188		548.565	339		548.565	98		548.565	93
548.775	207		548.775	358		548.775	98		548.775	103
548.986	185		548.986	339		548.986	105		548.986	94
549.196	217		549.196	327		549.196	98		549.196	95
549.407	185		549.407	329		549.407	95		549.407	91
549.618	207		549.618	351		549.618	93		549.618	96
549.828	214		549.828	325		549.828	108		549.828	94
550.039	191		550.039	344		550.039	100		550.039	94
550.249	193		550.249	340		550.249	90		550.249	106
550.46	202		550.46	345		550.46	107		550.46	94
550.67	208		550.67	355		550.67	97		550.67	105
550.881	209		550.881	326		550.881	107		550.881	87
551.091	192		551.091	350		551.091	98		551.091	91
551.302	212		551.302	370		551.302	85		551.302	103
551.513	201		551.513	330		551.513	97		551.513	104
551.723	222		551.723	346		551.723	99		551.723	96
551.934	186		551.934	356		551.934	108		551.934	102
552.144	187		552.144	344		552.144	96		552.144	107
552.355	200		552.355	346		552.355	106		552.355	104
552.565	200		552.565	338		552.565	103		552.565	96
552.776	180		552.776	349		552.776	111		552.776	99
552.986	186		552.986	321		552.986	103		552.986	99
553.197	214		553.197	368		553.197	99		553.197	108
553.407	209		553.407	327		553.407	94		553.407	97
553.618	206		553.618	335		553.618	97		553.618	93
553.828	214		553.828	348		553.828	96		553.828	95
554.039	220		554.039	331		554.039	100		554.039	89
554.249	199		554.249	337		554.249	102		554.249	97
554.46	199		554.46	333		554.46	88		554.46	99
554.671	190		554.671	343		554.671	99		554.671	93
554.881	216		554.881	307		554.881	102		554.881	102
555.092	204		555.092	328		555.092	100		555.092	103
555.302	197		555.302	331		555.302	100		555.302	88
555.513	206		555.513	337		555.513	101		555.513	102
555.723	197		555.723	310		555.723	104		555.723	94
555.934	199		555.934	345		555.934	98		555.934	102
556.144	189		556.144	342		556.144	95		556.144	95
556.355	190		556.355	340		556.355	94		556.355	95
556.565	197		556.565	320		556.565	96		556.565	89
556.776	212		556.776	335		556.776	108		556.776	94
556.986	202		556.986	349		556.986	99		556.986	101
557.197	205		557.197	305		557.197	95		557.197	92
557.407	186		557.407	338		557.407	99		557.407	89
557.618	195		557.618	318		557.618	96		557.618	97
557.828	196		557.828	314		557.828	99		557.828	103
558.038	194		558.038	315		558.038	108		558.038	105
558.249	185		558.249	305		558.249	97		558.249	95
558.459	217		558.459	309		558.459	104		558.459	95
558.67	177		558.67	313		558.67	105		558.67	95
558.88	203		558.88	303		558.88	96		558.88	85
559.091	197		559.091	306		559.091	101		559.091	94
559.301	197		559.301	321		559.301	95		559.301	96
559.512	185		559.512	293		559.512	100		559.512	100
559.722	205		559.722	309		559.722	106		559.722	101
559.933	175		559.933	303		559.933	99		559.933	99
560.143	179		560.143	309		560.143	112		560.143	112
560.354	178		560.354	285		560.354	99		560.354	102
560.564	190		560.564	306		560.564	99		560.564	99
560.775	212		560.775	298		560.775	101		560.775	111
560.985	182		560.985	276		560.985	93		560.985	98
561.196	181		561.196	331		561.196	97		561.196	98
561.406	188		561.406	288		561.406	92		561.406	92
561.616	185		561.616	271		561.616	107		561.616	95
561.827	192		561.827	314		561.827	104		561.827	98
562.037	198		562.037	289		562.037	107		562.037	98
562.248	177		562.248	286		562.248	98		562.248	99
562.458	185		562.458	291		562.458	106		562.458	97
562.669	208		562.669	292		562.669	101		562.669	103
562.879	192		562.879	298		562.879	99		562.879	94
563.089	184		563.089	273		563.089	103		563.089	102
563.3	180		563.3	287		563.3	86		563.3	96
563.51	210		563.51	278		563.51	107		563.51	95
563.721	183		563.721	303		563.721	106		563.721	106
563.931	183		563.931	310		563.931	104		563.931	101
564.142	200		564.142	284		564.142	101		564.142	92
564.352	188		564.352	298		564.352	97		564.352	105
564.562	163		564.562	285		564.562	95		564.562	95
564.773	186		564.773	283		564.773	112		564.773	102
564.983	171		564.983	291		564.983	108		564.983	101
565.194	184		565.194	294		565.194	90		565.194	98
565.404	187		565.404	237		565.404	92		565.404	99
565.615	174		565.615	277		565.615	104		565.615	103
565.825	185		565.825	272		565.825	99		565.825	90
566.035	189		566.035	276		566.035	106		566.035	103
566.246	184		566.246	270		566.246	107		566.246	104
566.456	175		566.456	265		566.456	108		566.456	94
566.667	191		566.667	271		566.667	101		566.667	98
566.877	153		566.877	271		566.877	100		566.877	97
567.087	171		567.087	293		567.087	91		567.087	103
567.298	166		567.298	281		567.298	101		567.298	91
567.508	178		567.508	282		567.508	98		567.508	91
567.718	194		567.718	264		567.718	102		567.718	97
567.929	173		567.929	287		567.929	100		567.929	99
568.139	183		568.139	276		568.139	107		568.139	98
568.35	162		568.35	272		568.35	97		568.35	101
568.56	183		568.56	276		568.56	94		568.56	101
568.77	181		568.77	252		568.77	95		568.77	96
568.981	175		568.981	291		568.981	105		568.981	92
569.191	188		569.191	267		569.191	88		569.191	98
569.401	172		569.401	287		569.401	101		569.401	94
569.612	168		569.612	275		569.612	101		569.612	99
569.822	174		569.822	281		569.822	94		569.822	98
570.033	171		570.033	274		570.033	105		570.033	99
570.243	182		570.243	246		570.243	95		570.243	98
570.453	177		570.453	275		570.453	93		570.453	106
570.664	164		570.664	271		570.664	95		570.664	99
570.874	189		570.874	280		570.874	105		570.874	90
571.084	193		571.084	278		571.084	100		571.084	101
571.295	189		571.295	252		571.295	95		571.295	96
571.505	194		571.505	288		571.505	115		571.505	97
571.715	180		571.715	273		571.715	100		571.715	102
571.926	176		571.926	268		571.926	96		571.926	106
572.136	177		572.136	261		572.136	100		572.136	99
572.346	172		572.346	275		572.346	100		572.346	102
572.557	158		572.557	269		572.557	106		572.557	94
572.767	172		572.767	275		572.767	81		572.767	102
572.977	159		572.977	252		572.977	98		572.977	98
573.188	152		573.188	273		573.188	94		573.188	86
573.398	176		573.398	247		573.398	97		573.398	108
573.608	162		573.608	249		573.608	101		573.608	105
573.819	170		573.819	252		573.819	95		573.819	99
574.029	172		574.029	247		574.029	91		574.029	92
574.239	162		574.239	275		574.239	102		574.239	95
574.45	169		574.45	243		574.45	98		574.45	100
574.66	165		574.66	225		574.66	96		574.66	106
574.87	172		574.87	264		574.87	93		574.87	91
575.081	163		575.081	253		575.081	111		575.081	100
575.291	163		575.291	273		575.291	99		575.291	96
575.501	164		575.501	244		575.501	100		575.501	93
575.711	175		575.711	244		575.711	100		575.711	88
575.922	166		575.922	247		575.922	100		575.922	96
576.132	173		576.132	272		576.132	102		576.132	106
576.342	155		576.342	228		576.342	106		576.342	92
576.553	150		576.553	239		576.553	107		576.553	99
576.763	160		576.763	239		576.763	104		576.763	99
576.973	168		576.973	242		576.973	98		576.973	101
577.184	141		577.184	241		577.184	94		577.184	96
577.394	157		577.394	244		577.394	103		577.394	96
577.604	154		577.604	250		577.604	105		577.604	95
577.814	143		577.814	250		577.814	100		577.814	105
578.025	159		578.025	240		578.025	107		578.025	91
578.235	150		578.235	240		578.235	95		578.235	103
578.445	161		578.445	236		578.445	109		578.445	88
578.655	162		578.655	239		578.655	97		578.655	102
578.866	177		578.866	250		578.866	100		578.866	97
579.076	168		579.076	223		579.076	99		579.076	93
579.286	170		579.286	231		579.286	94		579.286	96
579.496	159		579.496	242		579.496	102		579.496	81
579.707	178		579.707	246		579.707	100		579.707	97
579.917	162		579.917	230		579.917	108		579.917	106
580.127	153		580.127	249		580.127	91		580.127	95
580.337	158		580.337	229		580.337	97		580.337	104
580.548	147		580.548	249		580.548	103		580.548	102
580.758	168		580.758	251		580.758	95		580.758	97
580.968	164		580.968	243		580.968	107		580.968	97
581.178	152		581.178	246		581.178	99		581.178	102
581.389	162		581.389	254		581.389	109		581.389	103
581.599	140		581.599	249		581.599	103		581.599	89
581.809	157		581.809	226		581.809	105		581.809	98
582.019	161		582.019	237		582.019	94		582.019	95
582.23	152		582.23	236		582.23	100		582.23	98
582.44	148		582.44	250		582.44	102		582.44	103
582.65	158		582.65	212		582.65	95		582.65	113
582.86	160		582.86	256		582.86	95		582.86	93
583.071	145		583.071	212		583.071	101		583.071	102
583.281	158		583.281	207		583.281	98		583.281	95
583.491	156		583.491	226		583.491	110		583.491	100
583.701	160		583.701	207		583.701	107		583.701	98
583.911	146		583.911	238		583.911	94		583.911	104
584.122	154		584.122	218		584.122	97		584.122	93
584.332	143		584.332	204		584.332	93		584.332	89
584.542	144		584.542	224		584.542	97		584.542	102
584.752	147		584.752	240		584.752	94		584.752	100
584.962	147		584.962	224		584.962	101		584.962	93
585.173	161		585.173	219		585.173	105		585.173	103
585.383	167		585.383	213		585.383	88		585.383	86
585.593	154		585.593	238		585.593	104		585.593	96
585.803	153		585.803	212		585.803	91		585.803	99
586.013	156		586.013	246		586.013	90		586.013	101
586.223	144		586.223	184		586.223	104		586.223	96
586.434	161		586.434	233		586.434	97		586.434	102
586.644	150		586.644	226		586.644	100		586.644	98
586.854	139		586.854	225		586.854	106		586.854	95
587.064	145		587.064	223		587.064	92		587.064	107
587.274	154		587.274	221		587.274	99		587.274	90
587.484	154		587.484	232		587.484	99		587.484	103
587.695	167		587.695	242		587.695	105		587.695	86
587.905	146		587.905	229		587.905	102		587.905	99
588.115	146		588.115	242		588.115	105		588.115	99
588.325	145		588.325	212		588.325	91		588.325	102
588.535	173		588.535	216		588.535	96		588.535	97
588.745	154		588.745	207		588.745	96		588.745	109
588.956	143		588.956	210		588.956	89		588.956	99
589.166	148		589.166	249		589.166	111		589.166	91
589.376	148		589.376	222		589.376	106		589.376	98
589.586	166		589.586	206		589.586	94		589.586	95
589.796	147		589.796	199		589.796	99		589.796	106
590.006	149		590.006	222		590.006	104		590.006	99
590.216	141		590.216	218		590.216	101		590.216	101
590.427	149		590.427	223		590.427	99		590.427	101
590.637	147		590.637	222		590.637	96		590.637	87
590.847	154		590.847	193		590.847	97		590.847	99
591.057	142		591.057	233		591.057	98		591.057	103
591.267	147		591.267	211		591.267	100		591.267	91
591.477	148		591.477	204		591.477	90		591.477	103
591.687	150		591.687	208		591.687	101		591.687	100
591.897	159		591.897	206		591.897	104		591.897	100
592.107	164		592.107	228		592.107	93		592.107	93
592.318	161		592.318	205		592.318	100		592.318	98
592.528	139		592.528	217		592.528	111		592.528	103
592.738	163		592.738	209		592.738	102		592.738	95
592.948	157		592.948	202		592.948	106		592.948	107
593.158	144		593.158	222		593.158	90		593.158	102
593.368	134		593.368	198		593.368	99		593.368	90
593.578	144		593.578	190		593.578	94		593.578	104
593.788	144		593.788	208		593.788	93		593.788	105
593.998	159		593.998	235		593.998	102		593.998	108
594.208	144		594.208	186		594.208	102		594.208	100
594.418	151		594.418	225		594.418	103		594.418	106
594.629	142		594.629	205		594.629	99		594.629	94
594.839	144		594.839	198		594.839	95		594.839	94
595.049	139		595.049	215		595.049	101		595.049	95
595.259	142		595.259	210		595.259	98		595.259	99
595.469	156		595.469	204		595.469	106		595.469	96
595.679	141		595.679	202		595.679	102		595.679	112
595.889	141		595.889	228		595.889	98		595.889	100
596.099	141		596.099	209		596.099	104		596.099	95
596.309	147		596.309	218		596.309	105		596.309	97
596.519	152		596.519	201		596.519	95		596.519	97
596.729	154		596.729	211		596.729	101		596.729	102
596.939	150		596.939	202		596.939	94		596.939	87
597.149	145		597.149	196		597.149	104		597.149	97
597.359	133		597.359	187		597.359	112		597.359	92
597.569	158		597.569	195		597.569	99		597.569	101
597.779	145		597.779	202		597.779	117		597.779	99
597.989	140		597.989	208		597.989	105		597.989	87
598.199	139		598.199	211		598.199	106		598.199	92
598.409	153		598.409	196		598.409	97		598.409	95
598.62	127		598.62	213		598.62	101		598.62	102
598.83	134		598.83	175		598.83	103		598.83	110
599.04	142		599.04	206		599.04	94		599.04	93
599.25	150		599.25	201		599.25	98		599.25	101
599.46	145		599.46	189		599.46	100		599.46	103
599.67	128		599.67	213		599.67	100		599.67	95
599.88	144		599.88	209		599.88	98		599.88	93
600.09	130		600.09	189		600.09	105		600.09	89
600.3	128		600.3	197		600.3	101		600.3	101
600.51	136		600.51	182		600.51	99		600.51	104
600.72	128		600.72	196		600.72	103		600.72	103
600.93	156		600.93	185		600.93	106		600.93	101
601.14	158		601.14	202		601.14	98		601.14	98
601.35	128		601.35	179		601.35	99		601.35	97
601.56	145		601.56	200		601.56	105		601.56	104
601.77	154		601.77	174		601.77	102		601.77	107
601.98	148		601.98	195		601.98	103		601.98	102
602.19	132		602.19	181		602.19	96		602.19	97
602.4	134		602.4	213		602.4	107		602.4	98
602.61	131		602.61	180		602.61	105		602.61	90
602.819	134		602.819	194		602.819	97		602.819	96
603.029	122		603.029	189		603.029	107		603.029	93
603.239	140		603.239	176		603.239	94		603.239	96
603.449	148		603.449	186		603.449	105		603.449	96
603.659	138		603.659	196		603.659	104		603.659	93
603.869	144		603.869	199		603.869	95		603.869	89
604.079	130		604.079	187		604.079	103		604.079	100
604.289	142		604.289	174		604.289	99		604.289	98
604.499	114		604.499	199		604.499	99		604.499	94
604.709	143		604.709	204		604.709	109		604.709	94
604.919	132		604.919	183		604.919	99		604.919	106
605.129	125		605.129	194		605.129	102		605.129	91
605.339	118		605.339	182		605.339	100		605.339	104
605.549	133		605.549	186		605.549	101		605.549	97
605.759	123		605.759	186		605.759	105		605.759	98
605.969	120		605.969	193		605.969	94		605.969	106
606.179	129		606.179	174		606.179	100		606.179	97
606.389	145		606.389	192		606.389	98		606.389	107
606.599	134		606.599	175		606.599	102		606.599	97
606.808	136		606.808	186		606.808	108		606.808	106
607.018	138		607.018	172		607.018	106		607.018	95
607.228	141		607.228	195		607.228	105		607.228	107
607.438	142		607.438	182		607.438	97		607.438	99
607.648	141		607.648	183		607.648	102		607.648	88
607.858	124		607.858	184		607.858	111		607.858	99
608.068	141		608.068	173		608.068	104		608.068	99
608.278	135		608.278	200		608.278	96		608.278	100
608.488	126		608.488	185		608.488	97		608.488	99
608.698	130		608.698	186		608.698	98		608.698	94
608.907	133		608.907	179		608.907	95		608.907	94
609.117	130		609.117	177		609.117	102		609.117	95
609.327	131		609.327	186		609.327	98		609.327	97
609.537	129		609.537	188		609.537	100		609.537	86
609.747	137		609.747	171		609.747	96		609.747	96
609.957	131		609.957	200		609.957	95		609.957	100
610.167	133		610.167	175		610.167	94		610.167	97
610.377	139		610.377	183		610.377	97		610.377	97
610.587	142		610.587	174		610.587	107		610.587	94
610.796	131		610.796	173		610.796	91		610.796	91
611.006	130		611.006	176		611.006	122		611.006	98
611.216	142		611.216	188		611.216	90		611.216	102
611.426	145		611.426	172		611.426	104		611.426	103
611.636	120		611.636	184		611.636	97		611.636	96
611.846	124		611.846	188		611.846	101		611.846	95
612.056	130		612.056	164		612.056	99		612.056	100
612.265	147		612.265	176		612.265	105		612.265	113
612.475	148		612.475	166		612.475	102		612.475	93
612.685	132		612.685	176		612.685	95		612.685	86
612.895	136		612.895	172		612.895	102		612.895	101
613.105	147		613.105	159		613.105	106		613.105	105
613.315	144		613.315	182		613.315	104		613.315	97
613.524	144		613.524	178		613.524	105		613.524	105
613.734	136		613.734	157		613.734	102		613.734	99
613.944	124		613.944	179		613.944	101		613.944	100
614.154	141		614.154	165		614.154	109		614.154	102
614.364	133		614.364	159		614.364	98		614.364	93
614.573	141		614.573	176		614.573	101		614.573	97
614.783	126		614.783	173		614.783	95		614.783	95
614.993	132		614.993	181		614.993	108		614.993	106
615.203	125		615.203	168		615.203	105		615.203	94
615.413	114		615.413	154		615.413	98		615.413	106
615.622	130		615.622	166		615.622	102		615.622	93
615.832	128		615.832	179		615.832	93		615.832	98
616.042	126		616.042	161		616.042	107		616.042	95
616.252	136		616.252	165		616.252	100		616.252	102
616.462	142		616.462	175		616.462	98		616.462	99
616.671	146		616.671	158		616.671	101		616.671	104
616.881	132		616.881	180		616.881	96		616.881	92
617.091	134		617.091	176		617.091	101		617.091	106
617.301	125		617.301	151		617.301	100		617.301	95
617.511	135		617.511	160		617.511	103		617.511	106
617.72	145		617.72	175		617.72	98		617.72	99
617.93	127		617.93	163		617.93	104		617.93	100
618.14	145		618.14	170		618.14	103		618.14	91
618.35	113		618.35	163		618.35	85		618.35	108
618.559	132		618.559	167		618.559	94		618.559	94
618.769	128		618.769	156		618.769	99		618.769	88
618.979	126		618.979	176		618.979	102		618.979	94
619.189	129		619.189	178		619.189	96		619.189	102
619.398	117		619.398	168		619.398	99		619.398	94
619.608	138		619.608	162		619.608	108		619.608	99
619.818	124		619.818	139		619.818	97		619.818	94
620.028	117		620.028	169		620.028	99		620.028	109
620.237	133		620.237	176		620.237	97		620.237	104
620.447	116		620.447	130		620.447	103		620.447	103
620.657	121		620.657	171		620.657	98		620.657	102
620.866	137		620.866	153		620.866	106		620.866	101
621.076	132		621.076	171		621.076	106		621.076	96
621.286	129		621.286	165		621.286	105		621.286	106
621.496	128		621.496	165		621.496	102		621.496	101
621.705	124		621.705	159		621.705	103		621.705	98
621.915	127		621.915	147		621.915	108		621.915	108
622.125	123		622.125	161		622.125	106		622.125	104
622.334	130		622.334	162		622.334	84		622.334	97
622.544	129		622.544	159		622.544	94		622.544	103
622.754	129		622.754	171		622.754	102		622.754	95
622.964	123		622.964	139		622.964	103		622.964	101
623.173	127		623.173	147		623.173	100		623.173	102
623.383	127		623.383	147		623.383	102		623.383	113
623.593	123		623.593	149		623.593	102		623.593	94
623.802	133		623.802	128		623.802	106		623.802	97
624.012	134		624.012	176		624.012	97		624.012	96
624.222	137		624.222	146		624.222	86		624.222	96
624.431	127		624.431	138		624.431	102		624.431	99
624.641	115		624.641	139		624.641	106		624.641	97
624.851	129		624.851	129		624.851	99		624.851	86
625.06	110		625.06	147		625.06	109		625.06	93
625.27	104		625.27	138		625.27	105		625.27	99
625.48	120		625.48	164		625.48	100		625.48	106
625.689	122		625.689	148		625.689	102		625.689	92
625.899	123		625.899	153		625.899	108		625.899	103
626.109	111		626.109	157		626.109	104		626.109	100
626.318	128		626.318	162		626.318	103		626.318	94
626.528	130		626.528	153		626.528	90		626.528	91
626.737	125		626.737	156		626.737	103		626.737	92
626.947	125		626.947	147		626.947	110		626.947	101
627.157	132		627.157	157		627.157	100		627.157	97
627.366	124		627.366	151		627.366	99		627.366	99
627.576	128		627.576	150		627.576	102		627.576	106
627.786	126		627.786	158		627.786	98		627.786	94
627.995	112		627.995	136		627.995	114		627.995	94
628.205	118		628.205	175		628.205	94		628.205	94
628.414	118		628.414	151		628.414	93		628.414	99
628.624	116		628.624	148		628.624	103		628.624	99
628.834	118		628.834	141		628.834	112		628.834	79
629.043	125		629.043	169		629.043	95		629.043	87
629.253	118		629.253	156		629.253	95		629.253	97
629.462	129		629.462	151		629.462	100		629.462	104
629.672	122		629.672	161		629.672	102		629.672	101
629.882	124		629.882	147		629.882	104		629.882	105
630.091	115		630.091	148		630.091	97		630.091	96
630.301	119		630.301	127		630.301	95		630.301	91
630.51	108		630.51	133		630.51	105		630.51	105
630.72	131		630.72	141		630.72	101		630.72	96
630.93	120		630.93	165		630.93	95		630.93	99
631.139	108		631.139	150		631.139	103		631.139	95
631.349	120		631.349	142		631.349	102		631.349	101
631.558	116		631.558	141		631.558	104		631.558	104
631.768	110		631.768	137		631.768	106		631.768	97
631.977	111		631.977	139		631.977	106		631.977	100
632.187	132		632.187	146		632.187	99		632.187	96
632.396	116		632.396	152		632.396	89		632.396	96
632.606	118		632.606	158		632.606	112		632.606	102
632.816	125		632.816	151		632.816	104		632.816	101
633.025	123		633.025	135		633.025	98		633.025	103
633.235	109		633.235	139		633.235	101		633.235	100
633.444	130		633.444	146		633.444	103		633.444	110
633.654	118		633.654	138		633.654	110		633.654	105
633.863	123		633.863	140		633.863	101		633.863	97
634.073	115		634.073	150		634.073	106		634.073	92
634.282	109		634.282	153		634.282	101		634.282	105
634.492	113		634.492	156		634.492	98		634.492	103
634.701	119		634.701	160		634.701	105		634.701	98
634.911	118		634.911	136		634.911	98		634.911	92
635.12	136		635.12	147		635.12	99		635.12	110
635.33	124		635.33	150		635.33	110		635.33	104
635.539	120		635.539	134		635.539	101		635.539	101
635.749	107		635.749	139		635.749	92		635.749	99
635.958	105		635.958	139		635.958	103		635.958	108
636.168	110		636.168	140		636.168	104		636.168	99
636.377	120		636.377	141		636.377	92		636.377	109
636.587	108		636.587	141		636.587	97		636.587	90
636.796	105		636.796	154		636.796	112		636.796	92
637.006	106		637.006	137		637.006	99		637.006	106
637.215	118		637.215	141		637.215	109		637.215	99
637.425	114		637.425	139		637.425	100		637.425	92
637.634	112		637.634	145		637.634	93		637.634	97
637.844	121		637.844	135		637.844	106		637.844	93
638.053	127		638.053	151		638.053	115		638.053	101
638.263	111		638.263	148		638.263	106		638.263	101
638.472	121		638.472	159		638.472	98		638.472	97
638.682	122		638.682	140		638.682	109		638.682	105
638.891	108		638.891	152		638.891	99		638.891	108
639.1	107		639.1	149		639.1	103		639.1	102
639.31	118		639.31	134		639.31	101		639.31	104
639.519	111		639.519	143		639.519	112		639.519	103
639.729	106		639.729	150		639.729	102		639.729	104
639.938	125		639.938	125		639.938	113		639.938	96
640.148	117		640.148	144		640.148	107		640.148	93
640.357	122		640.357	153		640.357	107		640.357	109
640.566	108		640.566	141		640.566	114		640.566	98
640.776	129		640.776	145		640.776	115		640.776	94
640.985	113		640.985	145		640.985	102		640.985	101
641.195	120		641.195	142		641.195	103		641.195	91
641.404	106		641.404	147		641.404	131		641.404	97
641.614	109		641.614	146		641.614	110		641.614	103
641.823	121		641.823	121		641.823	108		641.823	98
642.032	119		642.032	142		642.032	109		642.032	93
642.242	107		642.242	131		642.242	111		642.242	106
642.451	123		642.451	130		642.451	117		642.451	102
642.66	112		642.66	134		642.66	96		642.66	92
642.87	118		642.87	127		642.87	104		642.87	89
643.079	125		643.079	130		643.079	98		643.079	106
643.289	114		643.289	130		643.289	109		643.289	107
643.498	113		643.498	141		643.498	102		643.498	93
643.707	109		643.707	148		643.707	105		643.707	109
643.917	132		643.917	129		643.917	99		643.917	99
644.126	117		644.126	131		644.126	112		644.126	90
644.335	104		644.335	139		644.335	99		644.335	94
644.545	116		644.545	134		644.545	112		644.545	100
644.754	115		644.754	159		644.754	108		644.754	100
644.964	123		644.964	138		644.964	105		644.964	95
645.173	114		645.173	146		645.173	106		645.173	99
645.382	106		645.382	132		645.382	119		645.382	100
645.592	110		645.592	130		645.592	110		645.592	98
645.801	116		645.801	143		645.801	123		645.801	97
646.01	122		646.01	118		646.01	101		646.01	98
646.22	109		646.22	141		646.22	115		646.22	103
646.429	115		646.429	143		646.429	106		646.429	97
646.638	110		646.638	129		646.638	120		646.638	94
646.848	112		646.848	132		646.848	98		646.848	99
647.057	117		647.057	130		647.057	107		647.057	90
647.266	121		647.266	135		647.266	108		647.266	104
647.475	116		647.475	133		647.475	118		647.475	98
647.685	112		647.685	153		647.685	102		647.685	98
647.894	109		647.894	130		647.894	104		647.894	99
648.103	127		648.103	130		648.103	123		648.103	98
648.313	115		648.313	140		648.313	106		648.313	89
648.522	112		648.522	128		648.522	107		648.522	106
648.731	117		648.731	132		648.731	112		648.731	96
648.941	118		648.941	149		648.941	102		648.941	103
649.15	122		649.15	111		649.15	116		649.15	98
649.359	105		649.359	121		649.359	106		649.359	95
649.568	115		649.568	132		649.568	112		649.568	101
649.778	102		649.778	128		649.778	108		649.778	101
649.987	109		649.987	138		649.987	113		649.987	106
650.196	121		650.196	139		650.196	109		650.196	98
650.405	106		650.405	122		650.405	112		650.405	96
650.615	109		650.615	144		650.615	113		650.615	101
650.824	105		650.824	136		650.824	111		650.824	98
651.033	108		651.033	147		651.033	112		651.033	97
651.242	122		651.242	139		651.242	111		651.242	106
651.452	110		651.452	128		651.452	111		651.452	94
651.661	109		651.661	137		651.661	115		651.661	99
651.87	109		651.87	128		651.87	113		651.87	103
652.079	112		652.079	111		652.079	117		652.079	98
652.289	111		652.289	131		652.289	108		652.289	95
652.498	115		652.498	131		652.498	111		652.498	99
652.707	102		652.707	145		652.707	116		652.707	98
652.916	110		652.916	139		652.916	106		652.916	105
653.126	108		653.126	135		653.126	109		653.126	93
653.335	110		653.335	135		653.335	102		653.335	110
653.544	116		653.544	123		653.544	108		653.544	104
653.753	113		653.753	125		653.753	121		653.753	109
653.962	100		653.962	144		653.962	114		653.962	96
654.172	117		654.172	135		654.172	102		654.172	96
654.381	116		654.381	137		654.381	127		654.381	93
654.59	105		654.59	128		654.59	112		654.59	95
654.799	109		654.799	133		654.799	102		654.799	98
655.008	114		655.008	137		655.008	100		655.008	99
655.218	109		655.218	136		655.218	97		655.218	96
655.427	111		655.427	128		655.427	115		655.427	96
655.636	104		655.636	142		655.636	116		655.636	103
655.845	104		655.845	132		655.845	110		655.845	107
656.054	129		656.054	117		656.054	117		656.054	98
656.263	103		656.263	136		656.263	114		656.263	102
656.473	124		656.473	129		656.473	105		656.473	104
656.682	110		656.682	121		656.682	116		656.682	87
656.891	104		656.891	116		656.891	108		656.891	102
657.1	110		657.1	129		657.1	101		657.1	110
657.309	110		657.309	118		657.309	113		657.309	111
657.518	99		657.518	130		657.518	107		657.518	118
657.727	116		657.727	127		657.727	97		657.727	106
657.937	106		657.937	133		657.937	109		657.937	133
658.146	101		658.146	130		658.146	106		658.146	149
658.355	119		658.355	115		658.355	107		658.355	171
658.564	112		658.564	133		658.564	119		658.564	189
658.773	108		658.773	124		658.773	114		658.773	223
658.982	106		658.982	124		658.982	110		658.982	233
659.191	102		659.191	139		659.191	100		659.191	275
659.4	116		659.4	128		659.4	117		659.4	249
659.609	112		659.609	124		659.609	121		659.609	285
659.819	104		659.819	135		659.819	115		659.819	297
660.028	92		660.028	115		660.028	114		660.028	307
660.237	108		660.237	131		660.237	98		660.237	326
660.446	113		660.446	135		660.446	105		660.446	288
660.655	112		660.655	126		660.655	114		660.655	286
660.864	99		660.864	115		660.864	114		660.864	302
661.073	102		661.073	105		661.073	106		661.073	279
661.282	113		661.282	134		661.282	103		661.282	295
661.491	112		661.491	124		661.491	98		661.491	281
661.7	109		661.7	123		661.7	118		661.7	274
661.909	115		661.909	125		661.909	113		661.909	292
662.118	106		662.118	135		662.118	125		662.118	299
662.328	104		662.328	131		662.328	111		662.328	301
662.537	110		662.537	116		662.537	108		662.537	289
662.746	104		662.746	121		662.746	112		662.746	281
662.955	122		662.955	121		662.955	117		662.955	278
663.164	102		663.164	133		663.164	112		663.164	311
663.373	112		663.373	137		663.373	118		663.373	256
663.582	111		663.582	118		663.582	118		663.582	279
663.791	99		663.791	126		663.791	122		663.791	283
664	116		664	121		664	107		664	276
664.209	98		664.209	135		664.209	112		664.209	276
664.418	112		664.418	130		664.418	116		664.418	266
664.627	110		664.627	126		664.627	103		664.627	290
664.836	116		664.836	126		664.836	112		664.836	270
665.045	112		665.045	122		665.045	114		665.045	285
665.254	103		665.254	121		665.254	107		665.254	236
665.463	101		665.463	131		665.463	108		665.463	247
665.672	112		665.672	122		665.672	97		665.672	258
665.881	110		665.881	122		665.881	105		665.881	268
666.09	110		666.09	122		666.09	129		666.09	231
666.299	117		666.299	136		666.299	101		666.299	239
666.508	105		666.508	130		666.508	111		666.508	230
666.717	112		666.717	134		666.717	105		666.717	248
666.926	104		666.926	126		666.926	107		666.926	238
667.135	110		667.135	117		667.135	100		667.135	222
667.344	115		667.344	123		667.344	111		667.344	261
667.553	112		667.553	112		667.553	125		667.553	245
667.762	112		667.762	115		667.762	109		667.762	244
667.971	107		667.971	120		667.971	103		667.971	224
668.18	104		668.18	124		668.18	102		668.18	254
668.389	109		668.389	117		668.389	119		668.389	223
668.597	117		668.597	116		668.597	116		668.597	242
668.806	117		668.806	114		668.806	117		668.806	234
669.015	99		669.015	112		669.015	101		669.015	218
669.224	117		669.224	133		669.224	108		669.224	228
669.433	101		669.433	112		669.433	101		669.433	221
669.642	112		669.642	109		669.642	105		669.642	232
669.851	110		669.851	131		669.851	100		669.851	255
670.06	100		670.06	118		670.06	121		670.06	196
670.269	106		670.269	120		670.269	113		670.269	239
670.478	115		670.478	125		670.478	108		670.478	230
670.687	111		670.687	117		670.687	114		670.687	211
670.896	101		670.896	118		670.896	105		670.896	224
671.105	110		671.105	113		671.105	108		671.105	229
671.313	124		671.313	115		671.313	115		671.313	210
671.522	107		671.522	115		671.522	104		671.522	242
671.731	106		671.731	114		671.731	110		671.731	221
671.94	110		671.94	128		671.94	102		671.94	200
672.149	110		672.149	112		672.149	120		672.149	201
672.358	112		672.358	116		672.358	110		672.358	202
672.567	102		672.567	109		672.567	115		672.567	221
672.776	114		672.776	123		672.776	89		672.776	206
672.984	91		672.984	124		672.984	111		672.984	232
673.193	102		673.193	113		673.193	112		673.193	201
673.402	102		673.402	119		673.402	104		673.402	205
673.611	97		673.611	120		673.611	100		673.611	194
673.82	96		673.82	120		673.82	109		673.82	208
674.029	102		674.029	124		674.029	117		674.029	188
674.238	109		674.238	107		674.238	104		674.238	181
674.446	101		674.446	117		674.446	106		674.446	205
674.655	101		674.655	114		674.655	92		674.655	166
674.864	103		674.864	124		674.864	111		674.864	191
675.073	100		675.073	112		675.073	98		675.073	189
675.282	126		675.282	136		675.282	108		675.282	192
675.49	103		675.49	122		675.49	106		675.49	183
675.699	100		675.699	122		675.699	110		675.699	181
675.908	106		675.908	116		675.908	105		675.908	173
676.117	100		676.117	121		676.117	117		676.117	182
676.326	107		676.326	105		676.326	106		676.326	188
676.535	107		676.535	119		676.535	110		676.535	190
676.743	112		676.743	120		676.743	110		676.743	196
676.952	101		676.952	107		676.952	105		676.952	176
677.161	105		677.161	108		677.161	108		677.161	184
677.37	116		677.37	114		677.37	114		677.37	192
677.578	113		677.578	132		677.578	106		677.578	181
677.787	99		677.787	112		677.787	105		677.787	197
677.996	104		677.996	137		677.996	117		677.996	171
678.205	111		678.205	111		678.205	105		678.205	176
678.414	97		678.414	128		678.414	114		678.414	198
678.622	108		678.622	126		678.622	93		678.622	173
678.831	103		678.831	116		678.831	105		678.831	167
679.04	111		679.04	116		679.04	103		679.04	177
679.249	114		679.249	118		679.249	106		679.249	171
679.457	102		679.457	114		679.457	109		679.457	160
679.666	101		679.666	124		679.666	106		679.666	174
679.875	110		679.875	127		679.875	105		679.875	176
680.083	100		680.083	111		680.083	93		680.083	172
680.292	104		680.292	112		680.292	101		680.292	167
680.501	113		680.501	108		680.501	110		680.501	172
680.71	104		680.71	107		680.71	116		680.71	174
680.918	116		680.918	114		680.918	104		680.918	182
681.127	98		681.127	112		681.127	114		681.127	181
681.336	111		681.336	119		681.336	103		681.336	159
681.544	108		681.544	119		681.544	102		681.544	164
681.753	109		681.753	107		681.753	97		681.753	175
681.962	104		681.962	116		681.962	92		681.962	148
682.171	111		682.171	136		682.171	96		682.171	161
682.379	105		682.379	110		682.379	103		682.379	155
682.588	109		682.588	109		682.588	102		682.588	171
682.797	112		682.797	116		682.797	103		682.797	155
683.005	115		683.005	113		683.005	99		683.005	150
683.214	106		683.214	110		683.214	98		683.214	151
683.423	116		683.423	132		683.423	102		683.423	164
683.631	107		683.631	117		683.631	112		683.631	169
683.84	110		683.84	115		683.84	110		683.84	152
684.049	102		684.049	107		684.049	95		684.049	142
684.257	117		684.257	107		684.257	109		684.257	150
684.466	99		684.466	118		684.466	105		684.466	153
684.675	104		684.675	94		684.675	101		684.675	150
684.883	113		684.883	111		684.883	98		684.883	141
685.092	106		685.092	111		685.092	98		685.092	151
685.3	96		685.3	117		685.3	100		685.3	152
685.509	100		685.509	122		685.509	107		685.509	145
685.718	109		685.718	113		685.718	102		685.718	139
685.926	97		685.926	122		685.926	110		685.926	132
686.135	104		686.135	112		686.135	106		686.135	161
686.344	111		686.344	125		686.344	95		686.344	135
686.552	115		686.552	113		686.552	107		686.552	140
686.761	112		686.761	115		686.761	104		686.761	131
686.969	109		686.969	104		686.969	98		686.969	149
687.178	106		687.178	116		687.178	99		687.178	154
687.387	111		687.387	117		687.387	122		687.387	128
687.595	107		687.595	108		687.595	102		687.595	131
687.804	90		687.804	122		687.804	102		687.804	146
688.012	113		688.012	127		688.012	112		688.012	139
688.221	107		688.221	116		688.221	105		688.221	142
688.429	109		688.429	105		688.429	99		688.429	145
688.638	104		688.638	122		688.638	102		688.638	151
688.847	107		688.847	104		688.847	92		688.847	146
689.055	99		689.055	117		689.055	106		689.055	150
689.264	109		689.264	105		689.264	100		689.264	141
689.472	106		689.472	120		689.472	96		689.472	132
689.681	92		689.681	112		689.681	104		689.681	126
689.889	109		689.889	115		689.889	108		689.889	148
690.098	99		690.098	120		690.098	101		690.098	143
690.306	109		690.306	124		690.306	104		690.306	138
690.515	105		690.515	108		690.515	98		690.515	143
690.723	114		690.723	114		690.723	110		690.723	135
690.932	118		690.932	100		690.932	96		690.932	133
691.14	112		691.14	100		691.14	103		691.14	127
691.349	113		691.349	110		691.349	111		691.349	134
691.557	113		691.557	109		691.557	106		691.557	136
691.766	110		691.766	120		691.766	110		691.766	136
691.974	110		691.974	107		691.974	103		691.974	126
692.183	111		692.183	114		692.183	82		692.183	111
692.391	106		692.391	104		692.391	115		692.391	144
692.6	98		692.6	115		692.6	102		692.6	132
692.808	105		692.808	109		692.808	107		692.808	137
693.017	107		693.017	95		693.017	110		693.017	115
693.225	113		693.225	115		693.225	91		693.225	127
693.434	103		693.434	116		693.434	115		693.434	134
693.642	98		693.642	113		693.642	92		693.642	129
693.851	102		693.851	122		693.851	107		693.851	136
694.059	105		694.059	106		694.059	107		694.059	109
694.268	108		694.268	111		694.268	110		694.268	143
694.476	104		694.476	107		694.476	97		694.476	129
694.685	101		694.685	119		694.685	96		694.685	130
694.893	109		694.893	115		694.893	105		694.893	126
695.101	113		695.101	120		695.101	106		695.101	122
695.31	113		695.31	118		695.31	102		695.31	146
695.518	98		695.518	111		695.518	106		695.518	135
695.727	105		695.727	105		695.727	99		695.727	127
695.935	105		695.935	122		695.935	105		695.935	120
696.144	95		696.144	121		696.144	98		696.144	149
696.352	94		696.352	103		696.352	98		696.352	120
696.56	106		696.56	106		696.56	98		696.56	131
696.769	95		696.769	116		696.769	100		696.769	132
696.977	103		696.977	106		696.977	105		696.977	123
697.186	107		697.186	105		697.186	102		697.186	139
697.394	108		697.394	110		697.394	93		697.394	126
697.602	114		697.602	104		697.602	99		697.602	129
697.811	101		697.811	112		697.811	95		697.811	128
698.019	106		698.019	102		698.019	100		698.019	133
698.227	104		698.227	109		698.227	102		698.227	137
698.436	116		698.436	107		698.436	103		698.436	130
698.644	101		698.644	114		698.644	97		698.644	133
698.853	111		698.853	111		698.853	100		698.853	136
699.061	98		699.061	120		699.061	99		699.061	136
699.269	98		699.269	103		699.269	99		699.269	125
699.478	102		699.478	114		699.478	106		699.478	126
699.686	112		699.686	98		699.686	102		699.686	136
699.894	111		699.894	113		699.894	103		699.894	132
700.103	110		700.103	105		700.103	105		700.103	132
700.311	96		700.311	95		700.311	106		700.311	123
700.519	108		700.519	116		700.519	106		700.519	127
700.728	101		700.728	113		700.728	102		700.728	128
700.936	103		700.936	109		700.936	107		700.936	119
701.144	104		701.144	120		701.144	109		701.144	132
701.353	100		701.353	120		701.353	111		701.353	130
701.561	113		701.561	97		701.561	89		701.561	132
701.769	104		701.769	112		701.769	93		701.769	123
701.977	104		701.977	101		701.977	106		701.977	128
702.186	115		702.186	98		702.186	90		702.186	119
702.394	104		702.394	109		702.394	104		702.394	118
702.602	113		702.602	116		702.602	104		702.602	130
702.811	95		702.811	105		702.811	107		702.811	116
703.019	113		703.019	107		703.019	98		703.019	124
703.227	111		703.227	112		703.227	101		703.227	139
703.435	98		703.435	98		703.435	104		703.435	135
703.644	108		703.644	103		703.644	112		703.644	114
703.852	102		703.852	114		703.852	98		703.852	131
704.06	117		704.06	123		704.06	97		704.06	147
704.268	96		704.268	113		704.268	103		704.268	105
704.477	97		704.477	107		704.477	95		704.477	119
704.685	104		704.685	110		704.685	112		704.685	136
704.893	108		704.893	106		704.893	105		704.893	128
705.101	101		705.101	119		705.101	103		705.101	119
705.31	102		705.31	106		705.31	112		705.31	116
705.518	100		705.518	114		705.518	103		705.518	126
705.726	100		705.726	110		705.726	105		705.726	129
705.934	102		705.934	101		705.934	110		705.934	123
706.142	115		706.142	115		706.142	97		706.142	113
706.351	95		706.351	111		706.351	97		706.351	123
706.559	111		706.559	118		706.559	94		706.559	115
706.767	100		706.767	109		706.767	107		706.767	135
706.975	105		706.975	104		706.975	97		706.975	118
707.183	102		707.183	116		707.183	100		707.183	126
707.392	96		707.392	104		707.392	110		707.392	132
707.6	111		707.6	110		707.6	93		707.6	118
707.808	97		707.808	108		707.808	103		707.808	122
708.016	109		708.016	116		708.016	109		708.016	129
708.224	103		708.224	103		708.224	93		708.224	124
708.432	96		708.432	91		708.432	103		708.432	124
708.641	102		708.641	104		708.641	101		708.641	106
708.849	101		708.849	107		708.849	97		708.849	119
709.057	113		709.057	94		709.057	90		709.057	115
709.265	113		709.265	93		709.265	94		709.265	117
709.473	100		709.473	101		709.473	103		709.473	134
709.681	101		709.681	110		709.681	101		709.681	133
709.889	114		709.889	102		709.889	105		709.889	115
710.097	96		710.097	103		710.097	98		710.097	122
710.306	105		710.306	106		710.306	108		710.306	126
710.514	101		710.514	102		710.514	103		710.514	119
710.722	106		710.722	106		710.722	102		710.722	122
710.93	101		710.93	104		710.93	108		710.93	125
711.138	99		711.138	106		711.138	106		711.138	123
711.346	100		711.346	103		711.346	99		711.346	122
711.554	109		711.554	113		711.554	103		711.554	128
711.762	101		711.762	102		711.762	102		711.762	124
711.97	102		711.97	104		711.97	97		711.97	129
712.178	108		712.178	109		712.178	99		712.178	145
712.387	99		712.387	101		712.387	105		712.387	112
712.595	100		712.595	110		712.595	94		712.595	126
712.803	105		712.803	114		712.803	102		712.803	118
713.011	100		713.011	108		713.011	95		713.011	131
713.219	109		713.219	112		713.219	99		713.219	115
713.427	105		713.427	107		713.427	104		713.427	127
713.635	104		713.635	114		713.635	99		713.635	122
713.843	105		713.843	106		713.843	97		713.843	115
714.051	100		714.051	100		714.051	105		714.051	123
714.259	98		714.259	105		714.259	106		714.259	122
714.467	109		714.467	96		714.467	97		714.467	109
714.675	107		714.675	97		714.675	98		714.675	131
714.883	94		714.883	107		714.883	106		714.883	104
715.091	112		715.091	103		715.091	104		715.091	123
715.299	94		715.299	107		715.299	105		715.299	133
715.507	111		715.507	102		715.507	98		715.507	122
715.715	100		715.715	113		715.715	100		715.715	127
715.923	104		715.923	99		715.923	100		715.923	126
716.131	98		716.131	97		716.131	96		716.131	126
716.339	106		716.339	118		716.339	112		716.339	124
716.547	97		716.547	104		716.547	99		716.547	126
716.755	103		716.755	108		716.755	99		716.755	121
716.963	107		716.963	104		716.963	113		716.963	119
717.171	100		717.171	104		717.171	98		717.171	114
717.379	95		717.379	109		717.379	110		717.379	114
717.587	104		717.587	104		717.587	105		717.587	114
717.795	100		717.795	109		717.795	110		717.795	118
718.003	99		718.003	111		718.003	105		718.003	124
718.211	111		718.211	99		718.211	103		718.211	114
718.419	106		718.419	110		718.419	115		718.419	117
718.627	103		718.627	104		718.627	96		718.627	125
718.835	100		718.835	100		718.835	112		718.835	131
719.043	96		719.043	106		719.043	97		719.043	128
719.25	106		719.25	103		719.25	95		719.25	124
719.458	105		719.458	111		719.458	106		719.458	108
719.666	104		719.666	114		719.666	86		719.666	127
719.874	97		719.874	106		719.874	100		719.874	117
720.082	107		720.082	108		720.082	101		720.082	127
720.29	104		720.29	105		720.29	106		720.29	115
720.498	89		720.498	107		720.498	106		720.498	118
720.706	105		720.706	104		720.706	101		720.706	113
720.914	100		720.914	114		720.914	104		720.914	112
721.122	93		721.122	111		721.122	98		721.122	125
721.329	110		721.329	109		721.329	109		721.329	120
721.537	98		721.537	106		721.537	107		721.537	133
721.745	95		721.745	104		721.745	103		721.745	123
721.953	110		721.953	105		721.953	100		721.953	109
722.161	91		722.161	110		722.161	101		722.161	127
722.369	109		722.369	110		722.369	106		722.369	117
722.577	110		722.577	103		722.577	92		722.577	109
722.784	96		722.784	98		722.784	99		722.784	127
722.992	97		722.992	112		722.992	95		722.992	110
723.2	107		723.2	103		723.2	98		723.2	105
723.408	99		723.408	102		723.408	96		723.408	115
723.616	103		723.616	96		723.616	89		723.616	120
723.824	99		723.824	103		723.824	94		723.824	113
724.031	104		724.031	102		724.031	104		724.031	117
724.239	102		724.239	109		724.239	106		724.239	103
724.447	105		724.447	108		724.447	111		724.447	122
724.655	110		724.655	109		724.655	86		724.655	117
724.863	112		724.863	102		724.863	104		724.863	121
725.07	99		725.07	109		725.07	108		725.07	111
725.278	101		725.278	108		725.278	96		725.278	114
725.486	103		725.486	103		725.486	95		725.486	115
725.694	99		725.694	99		725.694	99		725.694	125
725.902	105		725.902	96		725.902	111		725.902	121
726.109	102		726.109	104		726.109	107		726.109	116
726.317	108		726.317	102		726.317	98		726.317	111
726.525	110		726.525	95		726.525	101		726.525	116
726.733	100		726.733	103		726.733	93		726.733	120
726.94	99		726.94	110		726.94	114		726.94	114
727.148	107		727.148	100		727.148	103		727.148	115
727.356	107		727.356	101		727.356	101		727.356	119
727.564	104		727.564	96		727.564	92		727.564	127
727.771	100		727.771	111		727.771	116		727.771	110
727.979	103		727.979	106		727.979	102		727.979	103
728.187	99		728.187	89		728.187	101		728.187	124
728.395	102		728.395	110		728.395	105		728.395	119
728.602	97		728.602	108		728.602	92		728.602	120
728.81	86		728.81	100		728.81	101		728.81	116
729.018	101		729.018	97		729.018	110		729.018	112
729.225	100		729.225	97		729.225	101		729.225	114
729.433	102		729.433	110		729.433	97		729.433	103
729.641	107		729.641	101		729.641	100		729.641	112
729.848	104		729.848	104		729.848	106		729.848	110
730.056	112		730.056	111		730.056	103		730.056	105
730.264	105		730.264	100		730.264	99		730.264	113
730.471	91		730.471	106		730.471	94		730.471	95
730.679	108		730.679	101		730.679	101		730.679	122
730.887	96		730.887	97		730.887	101		730.887	109
731.094	102		731.094	116		731.094	104		731.094	115
731.302	98		731.302	102		731.302	98		731.302	119
731.51	106		731.51	102		731.51	105		731.51	126
731.717	93		731.717	104		731.717	98		731.717	101
731.925	93		731.925	101		731.925	106		731.925	120
732.133	105		732.133	97		732.133	100		732.133	100
732.34	104		732.34	104		732.34	99		732.34	122
732.548	105		732.548	97		732.548	100		732.548	111
732.756	106		732.756	108		732.756	103		732.756	126
732.963	96		732.963	103		732.963	97		732.963	118
733.171	102		733.171	97		733.171	105		733.171	121
733.378	89		733.378	110		733.378	97		733.378	120
733.586	102		733.586	97		733.586	98		733.586	100
733.794	103		733.794	103		733.794	97		733.794	107
734.001	102		734.001	108		734.001	98		734.001	111
734.209	105		734.209	93		734.209	99		734.209	116
734.416	108		734.416	101		734.416	99		734.416	114
734.624	105		734.624	105		734.624	100		734.624	104
734.831	107		734.831	105		734.831	110		734.831	102
735.039	92		735.039	99		735.039	107		735.039	98
735.247	100		735.247	99		735.247	103		735.247	119
735.454	109		735.454	99		735.454	101		735.454	112
735.662	94		735.662	99		735.662	107		735.662	112
735.869	111		735.869	99		735.869	96		735.869	100
736.077	103		736.077	102		736.077	106		736.077	119
736.284	105		736.284	109		736.284	100		736.284	129
736.492	98		736.492	99		736.492	104		736.492	110
736.699	112		736.699	101		736.699	98		736.699	123
736.907	110		736.907	103		736.907	110		736.907	110
737.114	104		737.114	100		737.114	107		737.114	111
737.322	94		737.322	103		737.322	91		737.322	116
737.529	110		737.529	96		737.529	108		737.529	108
737.737	97		737.737	102		737.737	99		737.737	112
737.944	108		737.944	114		737.944	106		737.944	114
738.152	106		738.152	97		738.152	103		738.152	107
738.359	98		738.359	102		738.359	101		738.359	110
738.567	93		738.567	101		738.567	102		738.567	103
738.774	101		738.774	107		738.774	101		738.774	103
738.982	102		738.982	101		738.982	97		738.982	113
739.189	100		739.189	113		739.189	98		739.189	107
739.397	105		739.397	103		739.397	105		739.397	106
739.604	102		739.604	94		739.604	107		739.604	107
739.812	113		739.812	94		739.812	97		739.812	96
740.019	111		740.019	103		740.019	106		740.019	111
740.227	109		740.227	91		740.227	108		740.227	111
740.434	99		740.434	99		740.434	100		740.434	104
740.641	104		740.641	108		740.641	98		740.641	112
740.849	88		740.849	100		740.849	86		740.849	109
741.056	103		741.056	110		741.056	104		741.056	117
741.264	102		741.264	97		741.264	99		741.264	114
741.471	98		741.471	101		741.471	108		741.471	107
741.678	105		741.678	103		741.678	101		741.678	114
741.886	107		741.886	105		741.886	96		741.886	101
742.093	99		742.093	109		742.093	99		742.093	119
742.301	107		742.301	93		742.301	97		742.301	113
742.508	110		742.508	108		742.508	95		742.508	116
742.715	92		742.715	101		742.715	105		742.715	110
742.923	107		742.923	109		742.923	95		742.923	110
743.13	105		743.13	99		743.13	108		743.13	104
743.338	99		743.338	112		743.338	102		743.338	110
743.545	94		743.545	98		743.545	101		743.545	107
743.752	103		743.752	96		743.752	100		743.752	103
743.96	100		743.96	97		743.96	101		743.96	108
744.167	98		744.167	110		744.167	100		744.167	107
744.374	97		744.374	102		744.374	103		744.374	85
744.582	95		744.582	103		744.582	97		744.582	107
744.789	99		744.789	98		744.789	108		744.789	101
744.996	100		744.996	110		744.996	98		744.996	120
745.204	99		745.204	106		745.204	96		745.204	109
745.411	106		745.411	108		745.411	88		745.411	110
745.618	95		745.618	103		745.618	102		745.618	104
745.826	102		745.826	98		745.826	107		745.826	100
746.033	97		746.033	109		746.033	98		746.033	106
746.24	107		746.24	99		746.24	105		746.24	111
746.447	99		746.447	106		746.447	99		746.447	100
746.655	96		746.655	106		746.655	94		746.655	101
746.862	106		746.862	105		746.862	104		746.862	101
747.069	99		747.069	98		747.069	108		747.069	111
747.277	102		747.277	93		747.277	101		747.277	110
747.484	101		747.484	111		747.484	99		747.484	92
747.691	101		747.691	100		747.691	104		747.691	97
747.898	101		747.898	104		747.898	108		747.898	111
748.106	90		748.106	99		748.106	110		748.106	103
748.313	101		748.313	96		748.313	99		748.313	99
748.52	97		748.52	94		748.52	97		748.52	110
748.727	109		748.727	94		748.727	101		748.727	116
748.935	107		748.935	100		748.935	111		748.935	96
749.142	101		749.142	100		749.142	101		749.142	101
749.349	104		749.349	106		749.349	104		749.349	97
749.556	97		749.556	106		749.556	95		749.556	107
749.764	92		749.764	103		749.764	87		749.764	114
749.971	100		749.971	101		749.971	94		749.971	106
750.178	102		750.178	104		750.178	104		750.178	109
750.385	105		750.385	98		750.385	107		750.385	100
750.592	91		750.592	96		750.592	105		750.592	101
750.799	102		750.799	87		750.799	103		750.799	104
751.007	97		751.007	105		751.007	94		751.007	111
751.214	93		751.214	100		751.214	101		751.214	90
751.421	108		751.421	104		751.421	97		751.421	103
751.628	98		751.628	113		751.628	105		751.628	112
751.835	109		751.835	99		751.835	112		751.835	106
752.042	94		752.042	99		752.042	109		752.042	120
752.25	98		752.25	104		752.25	94		752.25	113
752.457	99		752.457	103		752.457	93		752.457	95
752.664	106		752.664	102		752.664	105		752.664	106
752.871	97		752.871	99		752.871	95		752.871	105
753.078	92		753.078	109		753.078	110		753.078	99
753.285	109		753.285	103		753.285	93		753.285	110
753.492	111		753.492	95		753.492	97		753.492	110
753.7	103		753.7	94		753.7	99		753.7	103
753.907	109		753.907	103		753.907	103		753.907	107
754.114	92		754.114	113		754.114	105		754.114	96
754.321	107		754.321	96		754.321	100		754.321	109
754.528	109		754.528	98		754.528	99		754.528	108
754.735	102		754.735	111		754.735	104		754.735	100
754.942	101		754.942	102		754.942	93		754.942	108
755.149	99		755.149	101		755.149	95		755.149	99
755.356	104		755.356	105		755.356	95		755.356	100
755.563	108		755.563	101		755.563	92		755.563	99
755.77	103		755.77	106		755.77	101		755.77	90
755.977	103		755.977	107		755.977	108		755.977	121
756.185	103		756.185	105		756.185	92		756.185	103
756.392	95		756.392	106		756.392	97		756.392	103
756.599	99		756.599	102		756.599	99		756.599	105
756.806	92		756.806	105		756.806	97		756.806	108
757.013	97		757.013	100		757.013	107		757.013	107
757.22	106		757.22	93		757.22	88		757.22	111
757.427	100		757.427	105		757.427	104		757.427	99
757.634	107		757.634	100		757.634	97		757.634	102
757.841	102		757.841	104		757.841	96		757.841	95
758.048	98		758.048	96		758.048	101		758.048	107
758.255	101		758.255	97		758.255	95		758.255	108
758.462	105		758.462	103		758.462	101		758.462	104
758.669	100		758.669	102		758.669	87		758.669	110
758.876	88		758.876	103		758.876	102		758.876	103
759.083	106		759.083	94		759.083	99		759.083	108
759.29	108		759.29	109		759.29	91		759.29	102
759.497	100		759.497	107		759.497	94		759.497	112
759.704	101		759.704	107		759.704	95		759.704	99
759.911	94		759.911	114		759.911	93		759.911	116
760.118	100		760.118	98		760.118	101		760.118	96
760.324	96		760.324	104		760.324	92		760.324	111
760.531	94		760.531	102		760.531	104		760.531	107
760.738	101		760.738	102		760.738	101		760.738	103
760.945	99		760.945	101		760.945	91		760.945	101
761.152	103		761.152	103		761.152	106		761.152	100
761.359	94		761.359	96		761.359	106		761.359	104
761.566	115		761.566	109		761.566	104		761.566	109
761.773	104		761.773	100		761.773	90		761.773	98
761.98	101		761.98	92		761.98	104		761.98	94
762.187	103		762.187	96		762.187	96		762.187	108
762.394	92		762.394	99		762.394	95		762.394	92
762.601	102		762.601	104		762.601	100		762.601	108
762.807	99		762.807	93		762.807	91		762.807	102
763.014	105		763.014	104		763.014	100		763.014	106
763.221	112		763.221	95		763.221	99		763.221	104
763.428	110		763.428	113		763.428	103		763.428	110
763.635	93		763.635	97		763.635	95		763.635	104
763.842	104		763.842	98		763.842	105		763.842	97
764.049	104		764.049	109		764.049	99		764.049	101
764.255	112		764.255	104		764.255	100		764.255	101
764.462	109		764.462	102		764.462	101		764.462	110
764.669	99		764.669	95		764.669	100		764.669	98
764.876	97		764.876	107		764.876	96		764.876	91
765.083	108		765.083	105		765.083	98		765.083	111
765.29	100		765.29	106		765.29	91		765.29	110
765.496	106		765.496	95		765.496	103		765.496	101
765.703	107		765.703	95		765.703	100		765.703	104
765.91	98		765.91	100		765.91	98		765.91	95
766.117	101		766.117	97		766.117	101		766.117	106
766.324	95		766.324	109		766.324	108		766.324	104
766.53	106		766.53	94		766.53	97		766.53	96
766.737	101		766.737	103		766.737	110		766.737	107
766.944	99		766.944	96		766.944	90		766.944	95
767.151	110		767.151	108		767.151	96		767.151	103
767.358	101		767.358	93		767.358	102		767.358	98
767.564	96		767.564	92		767.564	114		767.564	105
767.771	95		767.771	109		767.771	116		767.771	98
767.978	97		767.978	102		767.978	94		767.978	110
768.185	99		768.185	111		768.185	93		768.185	100
768.391	95		768.391	105		768.391	102		768.391	102
768.598	106		768.598	98		768.598	105		768.598	101
768.805	102		768.805	96		768.805	93		768.805	96
769.012	98		769.012	107		769.012	95		769.012	97
769.218	100		769.218	99		769.218	104		769.218	102
769.425	108		769.425	101		769.425	98		769.425	93
769.632	105		769.632	104		769.632	109		769.632	107
769.838	96		769.838	105		769.838	89		769.838	101
770.045	113		770.045	100		770.045	94		770.045	98
770.252	101		770.252	96		770.252	102		770.252	102
770.458	101		770.458	91		770.458	103		770.458	107
770.665	96		770.665	100		770.665	93		770.665	94
770.872	93		770.872	101		770.872	93		770.872	98
771.078	109		771.078	102		771.078	103		771.078	93
771.285	101		771.285	98		771.285	97		771.285	111
771.492	105		771.492	99		771.492	102		771.492	105
771.698	108		771.698	101		771.698	103		771.698	103
771.905	105		771.905	108		771.905	98		771.905	107
772.112	101		772.112	105		772.112	100		772.112	107
772.318	103		772.318	99		772.318	96		772.318	103
772.525	106		772.525	102		772.525	94		772.525	98
772.732	93		772.732	102		772.732	100		772.732	105
772.938	99		772.938	104		772.938	101		772.938	107
773.145	110		773.145	104		773.145	93		773.145	96
773.351	107		773.351	104		773.351	108		773.351	104
773.558	104		773.558	98		773.558	99		773.558	102
773.765	97		773.765	97		773.765	98		773.765	96
773.971	109		773.971	98		773.971	99		773.971	101
774.178	100		774.178	103		774.178	98		774.178	98
774.384	103		774.384	107		774.384	104		774.384	93
774.591	103		774.591	92		774.591	104		774.591	106
774.798	93		774.798	95		774.798	98		774.798	96
775.004	102		775.004	99		775.004	103		775.004	101
775.211	98		775.211	94		775.211	97		775.211	96
775.417	106		775.417	102		775.417	94		775.417	106
775.624	97		775.624	94		775.624	91		775.624	102
775.83	104		775.83	97		775.83	98		775.83	97
776.037	112		776.037	92		776.037	103		776.037	101
776.243	104		776.243	95		776.243	91		776.243	100
776.45	98		776.45	99		776.45	97		776.45	100
776.656	97		776.656	90		776.656	98		776.656	98
776.863	105		776.863	100		776.863	107		776.863	98
777.07	95		777.07	98		777.07	96		777.07	104
777.276	101		777.276	104		777.276	91		777.276	99
777.483	94		777.483	99		777.483	100		777.483	90
777.689	106		777.689	100		777.689	99		777.689	104
777.896	101		777.896	102		777.896	105		777.896	97
778.102	100		778.102	92		778.102	96		778.102	102
778.308	109		778.308	103		778.308	91		778.308	94
778.515	104		778.515	99		778.515	103		778.515	96
778.721	95		778.721	107		778.721	100		778.721	95
778.928	99		778.928	88		778.928	97		778.928	105
779.134	105		779.134	95		779.134	100		779.134	95
779.341	93		779.341	86		779.341	102		779.341	113
779.547	95		779.547	109		779.547	114		779.547	98
779.754	96		779.754	94		779.754	107		779.754	97
779.96	105		779.96	90		779.96	94		779.96	97
780.167	102		780.167	109		780.167	101		780.167	98
780.373	94		780.373	100		780.373	97		780.373	103
780.579	113		780.579	99		780.579	98		780.579	100
780.786	98		780.786	102		780.786	102		780.786	101
780.992	100		780.992	99		780.992	103		780.992	95
781.199	98		781.199	92		781.199	103		781.199	102
781.405	107		781.405	97		781.405	102		781.405	108
781.611	107		781.611	97		781.611	105		781.611	100
781.818	104		781.818	96		781.818	95		781.818	100
782.024	101		782.024	104		782.024	98		782.024	92
782.23	99		782.23	105		782.23	100		782.23	95
782.437	103		782.437	112		782.437	91		782.437	99
782.643	96		782.643	104		782.643	95		782.643	110
782.85	96		782.85	93		782.85	102		782.85	102
783.056	105		783.056	99		783.056	99		783.056	110
783.262	104		783.262	103		783.262	92		783.262	106
783.469	103		783.469	106		783.469	101		783.469	89
783.675	103		783.675	105		783.675	97		783.675	100
783.881	106		783.881	104		783.881	105		783.881	104
784.088	93		784.088	98		784.088	106		784.088	97
784.294	100		784.294	104		784.294	91		784.294	102
784.5	104		784.5	111		784.5	109		784.5	110
784.707	90		784.707	102		784.707	103		784.707	96
784.913	100		784.913	96		784.913	101		784.913	105
785.119	103		785.119	94		785.119	93		785.119	92
785.325	105		785.325	106		785.325	89		785.325	103
785.532	100		785.532	107		785.532	106		785.532	102
785.738	102		785.738	105		785.738	98		785.738	108
785.944	103		785.944	95		785.944	88		785.944	94
786.15	100		786.15	89		786.15	103		786.15	96
786.357	99		786.357	105		786.357	87		786.357	91
786.563	103		786.563	103		786.563	104		786.563	97
786.769	104		786.769	116		786.769	99		786.769	99
786.976	103		786.976	95		786.976	102		786.976	96
787.182	87		787.182	107		787.182	98		787.182	104
787.388	106		787.388	101		787.388	105		787.388	109
787.594	106		787.594	97		787.594	115		787.594	96
787.8	97		787.8	101		787.8	99		787.8	89
788.007	99		788.007	101		788.007	97		788.007	103
788.213	96		788.213	97		788.213	98		788.213	108
788.419	113		788.419	107		788.419	95		788.419	101
788.625	96		788.625	99		788.625	112		788.625	98
788.831	101		788.831	96		788.831	97		788.831	101
789.038	98		789.038	107		789.038	88		789.038	103
789.244	107		789.244	92		789.244	97		789.244	97
789.45	97		789.45	90		789.45	102		789.45	98
789.656	107		789.656	103		789.656	95		789.656	107
789.862	99		789.862	95		789.862	96		789.862	96
790.068	100		790.068	101		790.068	105		790.068	99
790.275	97		790.275	87		790.275	102		790.275	105
790.481	90		790.481	106		790.481	112		790.481	96
790.687	101		790.687	96		790.687	100		790.687	104
790.893	98		790.893	90		790.893	96		790.893	98
791.099	105		791.099	115		791.099	114		791.099	94
791.305	99		791.305	84		791.305	92		791.305	94
791.511	104		791.511	102		791.511	98		791.511	101
791.717	101		791.717	98		791.717	101		791.717	93
791.924	103		791.924	92		791.924	91		791.924	93
792.13	101		792.13	98		792.13	105		792.13	103
792.336	92		792.336	96		792.336	110		792.336	94
792.542	102		792.542	101		792.542	103		792.542	96
792.748	101		792.748	111		792.748	94		792.748	95
792.954	95		792.954	103		792.954	101		792.954	96
793.16	97		793.16	91		793.16	101		793.16	107
793.366	99		793.366	91		793.366	100		793.366	93
793.572	107		793.572	110		793.572	104		793.572	100
793.778	95		793.778	100		793.778	94		793.778	97
793.984	95		793.984	93		793.984	94		793.984	104
794.19	98		794.19	108		794.19	94		794.19	112
794.396	101		794.396	86		794.396	105		794.396	92
794.602	101		794.602	98		794.602	91		794.602	114
794.808	98		794.808	104		794.808	101		794.808	110
795.014	102		795.014	94		795.014	97		795.014	95
795.22	99		795.22	97		795.22	101		795.22	97
795.426	105		795.426	94		795.426	100		795.426	98
795.632	92		795.632	99		795.632	100		795.632	104
795.838	94		795.838	105		795.838	99		795.838	98
796.044	110		796.044	96		796.044	108		796.044	105
796.25	102		796.25	99		796.25	98		796.25	100
796.456	97		796.456	104		796.456	90		796.456	105
796.662	97		796.662	94		796.662	103		796.662	101
796.868	102		796.868	100		796.868	95		796.868	90
797.074	95		797.074	91		797.074	99		797.074	106
797.28	102		797.28	102		797.28	111		797.28	96
797.486	99		797.486	97		797.486	92		797.486	97
797.692	101		797.692	100		797.692	95		797.692	97
797.898	103		797.898	90		797.898	89		797.898	94
798.104	107		798.104	103		798.104	107		798.104	100
798.31	100		798.31	106		798.31	103		798.31	110
798.516	96		798.516	99		798.516	99		798.516	87
798.722	97		798.722	108		798.722	106		798.722	107
798.928	103		798.928	106		798.928	102		798.928	99
799.134	94		799.134	98		799.134	98		799.134	97
799.34	102		799.34	105		799.34	105		799.34	90
799.545	102		799.545	104		799.545	97		799.545	94
799.751	100		799.751	104		799.751	100		799.751	101
799.957	99		799.957	93		799.957	101		799.957	101
800.163	106		800.163	100		800.163	101		800.163	95
800.369	103		800.369	112		800.369	103		800.369	105
800.575	101		800.575	107		800.575	97		800.575	103
800.781	95		800.781	104		800.781	100		800.781	92
800.986	103		800.986	96		800.986	100		800.986	102
801.192	96		801.192	100		801.192	100		801.192	91
801.398	100		801.398	111		801.398	90		801.398	96
801.604	100		801.604	98		801.604	107		801.604	100
801.81	98		801.81	98		801.81	101		801.81	104
802.016	101		802.016	95		802.016	101		802.016	87
802.221	92		802.221	103		802.221	101		802.221	84
802.427	97		802.427	105		802.427	99		802.427	94
802.633	95		802.633	104		802.633	96		802.633	102
802.839	101		802.839	98		802.839	95		802.839	108
803.045	98		803.045	104		803.045	95		803.045	104
803.25	100		803.25	109		803.25	98		803.25	96
803.456	98		803.456	98		803.456	93		803.456	101
803.662	111		803.662	99		803.662	100		803.662	105
803.868	99		803.868	96		803.868	100		803.868	96
804.073	96		804.073	110		804.073	104		804.073	92
804.279	99		804.279	92		804.279	104		804.279	102
804.485	107		804.485	94		804.485	91		804.485	107
804.691	98		804.691	99		804.691	97		804.691	107
804.896	101		804.896	95		804.896	95		804.896	92
805.102	98		805.102	102		805.102	98		805.102	100
805.308	89		805.308	93		805.308	100		805.308	103
805.514	97		805.514	109		805.514	100		805.514	103
805.719	100		805.719	105		805.719	96		805.719	100
805.925	107		805.925	99		805.925	98		805.925	96
806.131	112		806.131	111		806.131	96		806.131	95
806.336	99		806.336	101		806.336	105		806.336	101
806.542	104		806.542	94		806.542	104		806.542	99
806.748	86		806.748	101		806.748	99		806.748	103
806.953	97		806.953	104		806.953	98		806.953	95
807.159	107		807.159	96		807.159	98		807.159	91
807.365	98		807.365	92		807.365	105		807.365	100
807.57	100		807.57	104		807.57	92		807.57	107
807.776	95		807.776	87		807.776	103		807.776	100
807.982	115		807.982	94		807.982	97		807.982	100
808.187	95		808.187	102		808.187	97		808.187	96
808.393	97		808.393	97		808.393	97		808.393	103
808.599	90		808.599	106		808.599	98		808.599	100
808.804	100		808.804	98		808.804	85		808.804	106
809.01	98		809.01	98		809.01	93		809.01	92
809.215	109		809.215	106		809.215	99		809.215	104
809.421	100		809.421	92		809.421	101		809.421	103
809.627	97		809.627	109		809.627	96		809.627	96
809.832	99		809.832	113		809.832	103		809.832	101
810.038	108		810.038	91		810.038	95		810.038	93
810.243	103		810.243	94		810.243	111		810.243	102
810.449	99		810.449	98		810.449	97		810.449	103
810.655	101		810.655	94		810.655	99		810.655	103
810.86	97		810.86	102		810.86	107		810.86	97
811.066	99		811.066	94		811.066	105		811.066	96
811.271	104		811.271	95		811.271	91		811.271	96
811.477	98		811.477	98		811.477	108		811.477	94
811.682	98		811.682	102		811.682	107		811.682	103
811.888	92		811.888	93		811.888	94		811.888	97
812.093	89		812.093	94		812.093	92		812.093	90
812.299	108		812.299	110		812.299	101		812.299	103
812.504	104		812.504	101		812.504	102		812.504	100
812.71	94		812.71	93		812.71	102		812.71	92
812.915	103		812.915	112		812.915	100		812.915	99
813.121	107		813.121	102		813.121	95		813.121	95
813.326	100		813.326	103		813.326	95		813.326	98
813.532	103		813.532	106		813.532	101		813.532	100
813.737	106		813.737	98		813.737	106		813.737	98
813.943	93		813.943	103		813.943	94		813.943	100
814.148	101		814.148	101		814.148	108		814.148	98
814.354	99		814.354	105		814.354	106		814.354	97
814.559	102		814.559	105		814.559	92		814.559	91
814.765	104		814.765	107		814.765	104		814.765	104
814.97	108		814.97	106		814.97	104		814.97	89
815.175	87		815.175	103		815.175	102		815.175	97
815.381	106		815.381	99		815.381	95		815.381	102
815.586	95		815.586	105		815.586	104		815.586	94
815.792	97		815.792	93		815.792	99		815.792	87
815.997	101		815.997	106		815.997	101		815.997	99
816.203	108		816.203	102		816.203	92		816.203	105
816.408	103		816.408	110		816.408	101		816.408	96
816.613	103		816.613	100		816.613	101		816.613	92
816.819	100		816.819	98		816.819	103		816.819	99
817.024	94		817.024	101		817.024	95		817.024	90
817.229	99		817.229	100		817.229	104		817.229	103
817.435	110		817.435	91		817.435	105		817.435	94
817.64	103		817.64	103		817.64	105		817.64	103
817.846	100		817.846	94		817.846	103		817.846	96
818.051	91		818.051	98		818.051	105		818.051	102
818.256	97		818.256	105		818.256	95		818.256	97
818.462	98		818.462	98		818.462	105		818.462	104
818.667	98		818.667	107		818.667	87		818.667	91
818.872	101		818.872	87		818.872	97		818.872	99
