# Supplementary material for: Investigating dye performance and crosstalk in fluorescence enabled bioimaging using a model system
Source: PLoS One. 2017 Nov 27;12(11):e0188359. doi: 10.1371/journal.pone.0188359 (PMC5703511; doi:10.1371/journal.pone.0188359)
Supplement: S3 File — (ZIP) [file pone.0188359.s003.zip › Files/S6_Zeolite.xlsx]

## Sheet: Sheet1
S6_Tb_465_x7y10			S6_Tb_488_x8y10			S6_Tb_560_x3y5			S6_Tb_633_x7y1			S6_Eu_465_x7y10			S6_Eu_488_x4y10			S6_Eu_560_x2y3			S6_Eu_633_x10y3
Wavelengt (nm)	CCD Counts		Wavelengt (nm)	CCD Counts		Wavelengt (nm)	CCD Counts		Wavelengt (nm)	CCD Counts		Wavelengt (nm)	CCD Counts		Wavelengt (nm)	CCD Counts		Wavelengt (nm)	CCD Counts		Wavelengt (nm)	CCD Counts
539.719	86		539.719	82		539.719	89		539.719	91		539.719	94		539.719	98		539.719	93		539.719	91
539.93	91		539.93	100		539.93	98		539.93	107		539.93	95		539.93	96		539.93	97		539.93	92
540.14	96		540.14	107		540.14	103		540.14	91		540.14	91		540.14	100		540.14	102		540.14	101
540.351	98		540.351	99		540.351	98		540.351	108		540.351	98		540.351	111		540.351	102		540.351	108
540.562	100		540.562	95		540.562	107		540.562	100		540.562	98		540.562	111		540.562	100		540.562	96
540.772	96		540.772	97		540.772	98		540.772	92		540.772	106		540.772	111		540.772	100		540.772	96
540.983	101		540.983	90		540.983	98		540.983	100		540.983	100		540.983	109		540.983	97		540.983	95
541.194	88		541.194	108		541.194	88		541.194	96		541.194	111		541.194	116		541.194	103		541.194	87
541.404	95		541.404	96		541.404	99		541.404	95		541.404	99		541.404	123		541.404	104		541.404	101
541.615	94		541.615	108		541.615	84		541.615	96		541.615	95		541.615	138		541.615	88		541.615	100
541.826	104		541.826	121		541.826	96		541.826	99		541.826	118		541.826	154		541.826	90		541.826	102
542.036	105		542.036	153		542.036	101		542.036	99		542.036	118		542.036	207		542.036	100		542.036	106
542.247	104		542.247	182		542.247	109		542.247	94		542.247	111		542.247	292		542.247	113		542.247	106
542.457	139		542.457	241		542.457	113		542.457	105		542.457	141		542.457	458		542.457	99		542.457	102
542.668	160		542.668	358		542.668	107		542.668	105		542.668	157		542.668	788		542.668	100		542.668	108
542.879	210		542.879	476		542.879	103		542.879	95		542.879	207		542.879	1133		542.879	98		542.879	102
543.089	241		543.089	574		543.089	109		543.089	102		543.089	205		543.089	1669		543.089	99		543.089	100
543.3	295		543.3	731		543.3	97		543.3	101		543.3	284		543.3	2204		543.3	100		543.3	112
543.511	290		543.511	837		543.511	107		543.511	97		543.511	284		543.511	2451		543.511	100		543.511	96
543.721	340		543.721	933		543.721	96		543.721	99		543.721	291		543.721	2721		543.721	106		543.721	100
543.932	337		543.932	970		543.932	100		543.932	112		543.932	332		543.932	2829		543.932	100		543.932	92
544.142	342		544.142	941		544.142	99		544.142	103		544.142	308		544.142	2905		544.142	100		544.142	101
544.353	339		544.353	1041		544.353	97		544.353	100		544.353	281		544.353	2821		544.353	93		544.353	100
544.564	363		544.564	1045		544.564	99		544.564	110		544.564	319		544.564	2994		544.564	110		544.564	98
544.774	336		544.774	1002		544.774	82		544.774	102		544.774	317		544.774	2939		544.774	94		544.774	107
544.985	379		544.985	978		544.985	102		544.985	104		544.985	303		544.985	2941		544.985	105		544.985	99
545.195	359		545.195	995		545.195	101		545.195	101		545.195	333		545.195	2940		545.195	110		545.195	100
545.406	351		545.406	1000		545.406	97		545.406	98		545.406	313		545.406	2917		545.406	107		545.406	107
545.617	330		545.617	938		545.617	94		545.617	94		545.617	322		545.617	2974		545.617	96		545.617	105
545.827	356		545.827	986		545.827	88		545.827	99		545.827	343		545.827	3000		545.827	102		545.827	91
546.038	366		546.038	986		546.038	98		546.038	99		546.038	321		546.038	2971		546.038	97		546.038	91
546.248	351		546.248	979		546.248	97		546.248	98		546.248	314		546.248	2986		546.248	95		546.248	96
546.459	346		546.459	987		546.459	100		546.459	90		546.459	335		546.459	2922		546.459	96		546.459	103
546.67	353		546.67	1006		546.67	103		546.67	101		546.67	322		546.67	2977		546.67	98		546.67	101
546.88	367		546.88	1040		546.88	103		546.88	101		546.88	333		546.88	2943		546.88	97		546.88	105
547.091	361		547.091	975		547.091	94		547.091	99		547.091	344		547.091	3053		547.091	100		547.091	101
547.301	355		547.301	1024		547.301	91		547.301	103		547.301	341		547.301	2894		547.301	102		547.301	92
547.512	378		547.512	1035		547.512	106		547.512	95		547.512	325		547.512	2837		547.512	96		547.512	101
547.722	361		547.722	983		547.722	107		547.722	104		547.722	315		547.722	2911		547.722	93		547.722	107
547.933	395		547.933	1043		547.933	100		547.933	114		547.933	330		547.933	3014		547.933	100		547.933	113
548.144	375		548.144	947		548.144	104		548.144	92		548.144	315		548.144	2959		548.144	94		548.144	96
548.354	330		548.354	925		548.354	94		548.354	112		548.354	349		548.354	3014		548.354	95		548.354	97
548.565	360		548.565	915		548.565	101		548.565	99		548.565	346		548.565	2883		548.565	110		548.565	103
548.775	350		548.775	920		548.775	108		548.775	98		548.775	340		548.775	2977		548.775	98		548.775	102
548.986	379		548.986	860		548.986	86		548.986	96		548.986	324		548.986	2875		548.986	96		548.986	100
549.196	347		549.196	937		549.196	98		549.196	93		549.196	348		549.196	2833		549.196	100		549.196	100
549.407	354		549.407	916		549.407	94		549.407	91		549.407	327		549.407	2934		549.407	103		549.407	95
549.618	348		549.618	845		549.618	91		549.618	105		549.618	342		549.618	2978		549.618	104		549.618	99
549.828	359		549.828	877		549.828	106		549.828	99		549.828	306		549.828	2991		549.828	98		549.828	94
550.039	358		550.039	856		550.039	101		550.039	106		550.039	310		550.039	2851		550.039	103		550.039	107
550.249	359		550.249	830		550.249	102		550.249	91		550.249	332		550.249	2939		550.249	94		550.249	101
550.46	362		550.46	831		550.46	97		550.46	100		550.46	323		550.46	2895		550.46	97		550.46	107
550.67	352		550.67	803		550.67	107		550.67	101		550.67	312		550.67	2974		550.67	106		550.67	101
550.881	361		550.881	806		550.881	98		550.881	100		550.881	331		550.881	2886		550.881	101		550.881	106
551.091	352		551.091	798		551.091	93		551.091	105		551.091	358		551.091	2946		551.091	101		551.091	104
551.302	378		551.302	784		551.302	99		551.302	98		551.302	343		551.302	2947		551.302	97		551.302	104
551.513	348		551.513	773		551.513	99		551.513	99		551.513	318		551.513	2900		551.513	93		551.513	102
551.723	349		551.723	775		551.723	99		551.723	98		551.723	347		551.723	2896		551.723	99		551.723	86
551.934	349		551.934	742		551.934	102		551.934	110		551.934	325		551.934	2916		551.934	96		551.934	95
552.144	325		552.144	696		552.144	112		552.144	92		552.144	327		552.144	2964		552.144	94		552.144	86
552.355	366		552.355	768		552.355	102		552.355	96		552.355	327		552.355	2861		552.355	94		552.355	101
552.565	352		552.565	731		552.565	101		552.565	102		552.565	324		552.565	2934		552.565	111		552.565	99
552.776	369		552.776	676		552.776	90		552.776	101		552.776	316		552.776	2931		552.776	99		552.776	95
552.986	360		552.986	755		552.986	103		552.986	102		552.986	321		552.986	2893		552.986	100		552.986	97
553.197	371		553.197	711		553.197	99		553.197	98		553.197	309		553.197	2808		553.197	99		553.197	98
553.407	329		553.407	720		553.407	97		553.407	103		553.407	332		553.407	2889		553.407	104		553.407	104
553.618	347		553.618	735		553.618	101		553.618	105		553.618	303		553.618	2882		553.618	107		553.618	99
553.828	329		553.828	702		553.828	94		553.828	103		553.828	331		553.828	2909		553.828	91		553.828	103
554.039	351		554.039	764		554.039	97		554.039	97		554.039	335		554.039	2934		554.039	102		554.039	94
554.249	341		554.249	685		554.249	98		554.249	94		554.249	310		554.249	2747		554.249	96		554.249	97
554.46	360		554.46	688		554.46	99		554.46	101		554.46	319		554.46	2832		554.46	93		554.46	106
554.671	323		554.671	729		554.671	104		554.671	95		554.671	290		554.671	2701		554.671	92		554.671	96
554.881	359		554.881	658		554.881	105		554.881	113		554.881	308		554.881	2730		554.881	107		554.881	100
555.092	345		555.092	652		555.092	90		555.092	96		555.092	318		555.092	2776		555.092	100		555.092	113
555.302	345		555.302	659		555.302	92		555.302	107		555.302	332		555.302	2756		555.302	103		555.302	98
555.513	352		555.513	670		555.513	101		555.513	102		555.513	313		555.513	2782		555.513	104		555.513	105
555.723	371		555.723	659		555.723	89		555.723	95		555.723	319		555.723	2714		555.723	97		555.723	105
555.934	341		555.934	605		555.934	92		555.934	85		555.934	311		555.934	2697		555.934	95		555.934	99
556.144	342		556.144	659		556.144	103		556.144	101		556.144	313		556.144	2879		556.144	103		556.144	101
556.355	296		556.355	653		556.355	100		556.355	96		556.355	305		556.355	2796		556.355	104		556.355	101
556.565	318		556.565	675		556.565	108		556.565	96		556.565	319		556.565	2737		556.565	103		556.565	101
556.776	357		556.776	646		556.776	111		556.776	105		556.776	323		556.776	2668		556.776	104		556.776	99
556.986	320		556.986	639		556.986	111		556.986	96		556.986	306		556.986	2750		556.986	96		556.986	103
557.197	349		557.197	706		557.197	102		557.197	100		557.197	299		557.197	2669		557.197	94		557.197	104
557.407	377		557.407	646		557.407	90		557.407	104		557.407	309		557.407	2675		557.407	110		557.407	97
557.618	353		557.618	637		557.618	97		557.618	107		557.618	327		557.618	2741		557.618	91		557.618	104
557.828	321		557.828	683		557.828	106		557.828	103		557.828	283		557.828	2725		557.828	95		557.828	98
558.038	326		558.038	615		558.038	101		558.038	107		558.038	304		558.038	2711		558.038	113		558.038	92
558.249	297		558.249	616		558.249	97		558.249	108		558.249	297		558.249	2682		558.249	110		558.249	103
558.459	361		558.459	663		558.459	99		558.459	98		558.459	313		558.459	2801		558.459	95		558.459	96
558.67	335		558.67	619		558.67	100		558.67	97		558.67	303		558.67	2772		558.67	102		558.67	96
558.88	342		558.88	575		558.88	99		558.88	101		558.88	309		558.88	2626		558.88	87		558.88	95
559.091	341		559.091	632		559.091	91		559.091	95		559.091	310		559.091	2699		559.091	99		559.091	105
559.301	347		559.301	640		559.301	105		559.301	103		559.301	312		559.301	2656		559.301	101		559.301	96
559.512	337		559.512	622		559.512	87		559.512	98		559.512	293		559.512	2610		559.512	104		559.512	106
559.722	334		559.722	619		559.722	100		559.722	101		559.722	271		559.722	2711		559.722	103		559.722	106
559.933	308		559.933	600		559.933	104		559.933	104		559.933	304		559.933	2697		559.933	101		559.933	102
560.143	301		560.143	635		560.143	99		560.143	104		560.143	325		560.143	2502		560.143	109		560.143	98
560.354	328		560.354	609		560.354	103		560.354	97		560.354	289		560.354	2644		560.354	97		560.354	98
560.564	336		560.564	644		560.564	107		560.564	95		560.564	295		560.564	2558		560.564	100		560.564	104
560.775	308		560.775	625		560.775	98		560.775	100		560.775	298		560.775	2573		560.775	98		560.775	95
560.985	298		560.985	614		560.985	93		560.985	96		560.985	278		560.985	2483		560.985	94		560.985	95
561.196	353		561.196	604		561.196	102		561.196	95		561.196	271		561.196	2509		561.196	102		561.196	111
561.406	303		561.406	588		561.406	106		561.406	95		561.406	313		561.406	2519		561.406	98		561.406	97
561.616	335		561.616	570		561.616	106		561.616	96		561.616	293		561.616	2446		561.616	109		561.616	104
561.827	317		561.827	615		561.827	100		561.827	92		561.827	282		561.827	2442		561.827	94		561.827	102
562.037	307		562.037	612		562.037	90		562.037	103		562.037	327		562.037	2543		562.037	98		562.037	100
562.248	307		562.248	593		562.248	94		562.248	107		562.248	297		562.248	2628		562.248	99		562.248	93
562.458	321		562.458	616		562.458	107		562.458	99		562.458	284		562.458	2593		562.458	100		562.458	85
562.669	314		562.669	598		562.669	96		562.669	92		562.669	285		562.669	2617		562.669	100		562.669	99
562.879	316		562.879	629		562.879	90		562.879	99		562.879	292		562.879	2488		562.879	100		562.879	103
563.089	313		563.089	596		563.089	96		563.089	108		563.089	279		563.089	2490		563.089	96		563.089	91
563.3	319		563.3	597		563.3	102		563.3	96		563.3	303		563.3	2505		563.3	100		563.3	106
563.51	322		563.51	604		563.51	109		563.51	96		563.51	287		563.51	2525		563.51	105		563.51	99
563.721	335		563.721	589		563.721	102		563.721	103		563.721	321		563.721	2570		563.721	93		563.721	102
563.931	328		563.931	609		563.931	101		563.931	107		563.931	307		563.931	2466		563.931	102		563.931	100
564.142	344		564.142	590		564.142	99		564.142	104		564.142	286		564.142	2456		564.142	105		564.142	93
564.352	300		564.352	561		564.352	95		564.352	102		564.352	266		564.352	2415		564.352	101		564.352	98
564.562	320		564.562	600		564.562	99		564.562	92		564.562	293		564.562	2497		564.562	97		564.562	97
564.773	296		564.773	575		564.773	96		564.773	96		564.773	275		564.773	2367		564.773	103		564.773	111
564.983	323		564.983	577		564.983	99		564.983	98		564.983	272		564.983	2393		564.983	107		564.983	93
565.194	289		565.194	557		565.194	101		565.194	100		565.194	286		565.194	2367		565.194	104		565.194	106
565.404	299		565.404	555		565.404	101		565.404	115		565.404	292		565.404	2419		565.404	88		565.404	98
565.615	285		565.615	575		565.615	90		565.615	96		565.615	304		565.615	2370		565.615	101		565.615	102
565.825	299		565.825	556		565.825	99		565.825	98		565.825	253		565.825	2297		565.825	92		565.825	93
566.035	323		566.035	579		566.035	105		566.035	99		566.035	272		566.035	2347		566.035	101		566.035	101
566.246	287		566.246	562		566.246	90		566.246	94		566.246	273		566.246	2414		566.246	111		566.246	104
566.456	295		566.456	586		566.456	99		566.456	95		566.456	260		566.456	2334		566.456	91		566.456	102
566.667	283		566.667	555		566.667	102		566.667	90		566.667	283		566.667	2290		566.667	114		566.667	98
566.877	334		566.877	540		566.877	110		566.877	101		566.877	271		566.877	2372		566.877	104		566.877	102
567.087	296		567.087	562		567.087	103		567.087	97		567.087	288		567.087	2281		567.087	100		567.087	107
567.298	316		567.298	572		567.298	102		567.298	103		567.298	259		567.298	2300		567.298	97		567.298	98
567.508	270		567.508	544		567.508	104		567.508	95		567.508	277		567.508	2264		567.508	109		567.508	107
567.718	273		567.718	562		567.718	94		567.718	94		567.718	262		567.718	2214		567.718	94		567.718	100
567.929	295		567.929	503		567.929	94		567.929	92		567.929	282		567.929	2260		567.929	99		567.929	103
568.139	292		568.139	530		568.139	95		568.139	104		568.139	272		568.139	2229		568.139	99		568.139	99
568.35	294		568.35	557		568.35	106		568.35	105		568.35	264		568.35	2305		568.35	106		568.35	108
568.56	280		568.56	583		568.56	96		568.56	98		568.56	260		568.56	2299		568.56	91		568.56	102
568.77	289		568.77	541		568.77	101		568.77	102		568.77	270		568.77	2220		568.77	99		568.77	108
568.981	287		568.981	512		568.981	92		568.981	87		568.981	274		568.981	2110		568.981	105		568.981	102
569.191	286		569.191	529		569.191	101		569.191	107		569.191	263		569.191	2147		569.191	105		569.191	100
569.401	283		569.401	509		569.401	104		569.401	107		569.401	272		569.401	2211		569.401	98		569.401	102
569.612	260		569.612	557		569.612	102		569.612	94		569.612	270		569.612	2204		569.612	101		569.612	105
569.822	279		569.822	546		569.822	100		569.822	108		569.822	253		569.822	2224		569.822	102		569.822	113
570.033	289		570.033	528		570.033	93		570.033	92		570.033	271		570.033	2203		570.033	95		570.033	98
570.243	278		570.243	519		570.243	95		570.243	107		570.243	242		570.243	2223		570.243	101		570.243	96
570.453	294		570.453	574		570.453	106		570.453	92		570.453	276		570.453	2209		570.453	109		570.453	86
570.664	292		570.664	555		570.664	99		570.664	99		570.664	253		570.664	2168		570.664	98		570.664	109
570.874	319		570.874	529		570.874	99		570.874	99		570.874	270		570.874	2143		570.874	96		570.874	103
571.084	280		571.084	482		571.084	89		571.084	101		571.084	248		571.084	2141		571.084	84		571.084	99
571.295	263		571.295	530		571.295	106		571.295	97		571.295	253		571.295	2215		571.295	101		571.295	111
571.505	311		571.505	539		571.505	100		571.505	103		571.505	265		571.505	2173		571.505	102		571.505	99
571.715	288		571.715	549		571.715	96		571.715	103		571.715	282		571.715	2137		571.715	108		571.715	94
571.926	289		571.926	522		571.926	101		571.926	98		571.926	249		571.926	2215		571.926	105		571.926	107
572.136	274		572.136	500		572.136	97		572.136	94		572.136	261		572.136	2115		572.136	100		572.136	101
572.346	281		572.346	510		572.346	101		572.346	102		572.346	242		572.346	2199		572.346	97		572.346	98
572.557	271		572.557	536		572.557	95		572.557	107		572.557	231		572.557	2121		572.557	99		572.557	97
572.767	276		572.767	515		572.767	100		572.767	104		572.767	277		572.767	2047		572.767	101		572.767	98
572.977	283		572.977	499		572.977	97		572.977	98		572.977	261		572.977	2117		572.977	94		572.977	98
573.188	269		573.188	510		573.188	95		573.188	99		573.188	246		573.188	2114		573.188	96		573.188	96
573.398	271		573.398	493		573.398	102		573.398	98		573.398	239		573.398	2033		573.398	95		573.398	107
573.608	266		573.608	496		573.608	93		573.608	104		573.608	254		573.608	1986		573.608	104		573.608	100
573.819	278		573.819	502		573.819	96		573.819	100		573.819	253		573.819	1983		573.819	96		573.819	97
574.029	275		574.029	490		574.029	86		574.029	93		574.029	247		574.029	2019		574.029	96		574.029	99
574.239	258		574.239	525		574.239	105		574.239	104		574.239	269		574.239	2007		574.239	101		574.239	94
574.45	248		574.45	451		574.45	106		574.45	102		574.45	259		574.45	1959		574.45	102		574.45	95
574.66	270		574.66	524		574.66	107		574.66	98		574.66	247		574.66	2046		574.66	107		574.66	101
574.87	272		574.87	493		574.87	101		574.87	101		574.87	246		574.87	1941		574.87	100		574.87	105
575.081	256		575.081	493		575.081	107		575.081	106		575.081	252		575.081	2013		575.081	104		575.081	109
575.291	289		575.291	499		575.291	106		575.291	101		575.291	244		575.291	2013		575.291	94		575.291	94
575.501	248		575.501	523		575.501	112		575.501	94		575.501	251		575.501	2010		575.501	102		575.501	103
575.711	269		575.711	452		575.711	97		575.711	109		575.711	246		575.711	2004		575.711	99		575.711	105
575.922	257		575.922	455		575.922	98		575.922	94		575.922	234		575.922	1964		575.922	106		575.922	100
576.132	246		576.132	444		576.132	98		576.132	99		576.132	251		576.132	1991		576.132	96		576.132	99
576.342	254		576.342	507		576.342	92		576.342	101		576.342	237		576.342	1882		576.342	93		576.342	111
576.553	230		576.553	508		576.553	108		576.553	103		576.553	229		576.553	1995		576.553	89		576.553	99
576.763	243		576.763	494		576.763	97		576.763	100		576.763	236		576.763	1865		576.763	104		576.763	100
576.973	247		576.973	499		576.973	90		576.973	101		576.973	246		576.973	1958		576.973	103		576.973	105
577.184	279		577.184	458		577.184	91		577.184	92		577.184	249		577.184	2001		577.184	104		577.184	101
577.394	235		577.394	469		577.394	100		577.394	95		577.394	228		577.394	1912		577.394	98		577.394	114
577.604	276		577.604	474		577.604	104		577.604	108		577.604	227		577.604	1917		577.604	96		577.604	96
577.814	242		577.814	448		577.814	104		577.814	106		577.814	238		577.814	1910		577.814	101		577.814	91
578.025	270		578.025	491		578.025	101		578.025	108		578.025	248		578.025	1862		578.025	101		578.025	105
578.235	251		578.235	451		578.235	97		578.235	98		578.235	249		578.235	1866		578.235	97		578.235	108
578.445	234		578.445	467		578.445	95		578.445	108		578.445	280		578.445	1857		578.445	88		578.445	95
578.655	253		578.655	510		578.655	101		578.655	93		578.655	308		578.655	1845		578.655	109		578.655	98
578.866	253		578.866	444		578.866	102		578.866	108		578.866	345		578.866	1910		578.866	100		578.866	92
579.076	257		579.076	479		579.076	97		579.076	100		579.076	434		579.076	1876		579.076	98		579.076	108
579.286	246		579.286	438		579.286	98		579.286	108		579.286	355		579.286	1859		579.286	101		579.286	101
579.496	271		579.496	476		579.496	99		579.496	88		579.496	285		579.496	1790		579.496	92		579.496	99
579.707	247		579.707	488		579.707	97		579.707	99		579.707	255		579.707	1869		579.707	111		579.707	102
579.917	240		579.917	475		579.917	109		579.917	105		579.917	225		579.917	1834		579.917	115		579.917	106
580.127	256		580.127	481		580.127	105		580.127	98		580.127	229		580.127	1847		580.127	126		580.127	96
580.337	238		580.337	456		580.337	101		580.337	107		580.337	244		580.337	1780		580.337	115		580.337	104
580.548	240		580.548	519		580.548	104		580.548	95		580.548	238		580.548	1858		580.548	127		580.548	99
580.758	245		580.758	487		580.758	102		580.758	102		580.758	247		580.758	1882		580.758	117		580.758	89
580.968	234		580.968	509		580.968	113		580.968	101		580.968	258		580.968	1778		580.968	118		580.968	100
581.178	253		581.178	450		581.178	111		581.178	105		581.178	228		581.178	1798		581.178	131		581.178	88
581.389	243		581.389	474		581.389	96		581.389	94		581.389	254		581.389	1738		581.389	127		581.389	103
581.599	235		581.599	484		581.599	104		581.599	97		581.599	218		581.599	1743		581.599	125		581.599	92
581.809	265		581.809	507		581.809	107		581.809	114		581.809	229		581.809	1816		581.809	113		581.809	99
582.019	261		582.019	462		582.019	112		582.019	110		582.019	246		582.019	1855		582.019	115		582.019	99
582.23	229		582.23	505		582.23	111		582.23	92		582.23	223		582.23	1768		582.23	120		582.23	102
582.44	251		582.44	490		582.44	108		582.44	95		582.44	225		582.44	1736		582.44	117		582.44	97
582.65	246		582.65	494		582.65	112		582.65	112		582.65	217		582.65	1696		582.65	134		582.65	108
582.86	238		582.86	464		582.86	103		582.86	102		582.86	228		582.86	1704		582.86	116		582.86	106
583.071	270		583.071	507		583.071	106		583.071	105		583.071	228		583.071	1713		583.071	135		583.071	99
583.281	253		583.281	496		583.281	108		583.281	105		583.281	240		583.281	1712		583.281	138		583.281	98
583.491	244		583.491	501		583.491	110		583.491	98		583.491	223		583.491	1677		583.491	129		583.491	106
583.701	223		583.701	525		583.701	105		583.701	106		583.701	232		583.701	1761		583.701	136		583.701	96
583.911	239		583.911	516		583.911	111		583.911	100		583.911	231		583.911	1754		583.911	117		583.911	94
584.122	248		584.122	484		584.122	101		584.122	91		584.122	237		584.122	1707		584.122	121		584.122	111
584.332	216		584.332	503		584.332	110		584.332	103		584.332	224		584.332	1681		584.332	116		584.332	97
584.542	243		584.542	472		584.542	93		584.542	103		584.542	232		584.542	1672		584.542	142		584.542	93
584.752	226		584.752	482		584.752	117		584.752	105		584.752	223		584.752	1728		584.752	144		584.752	110
584.962	252		584.962	461		584.962	107		584.962	102		584.962	234		584.962	1709		584.962	127		584.962	104
585.173	227		585.173	499		585.173	109		585.173	94		585.173	222		585.173	1673		585.173	115		585.173	89
585.383	243		585.383	422		585.383	104		585.383	110		585.383	225		585.383	1686		585.383	133		585.383	100
585.593	249		585.593	434		585.593	116		585.593	102		585.593	226		585.593	1652		585.593	127		585.593	104
585.803	247		585.803	496		585.803	98		585.803	105		585.803	272		585.803	1639		585.803	124		585.803	92
586.013	233		586.013	470		586.013	107		586.013	94		586.013	230		586.013	1629		586.013	128		586.013	97
586.223	254		586.223	461		586.223	116		586.223	99		586.223	214		586.223	1657		586.223	129		586.223	89
586.434	233		586.434	509		586.434	112		586.434	105		586.434	256		586.434	1638		586.434	133		586.434	106
586.644	216		586.644	484		586.644	104		586.644	105		586.644	230		586.644	1628		586.644	130		586.644	102
586.854	236		586.854	491		586.854	108		586.854	97		586.854	205		586.854	1674		586.854	126		586.854	103
587.064	230		587.064	445		587.064	100		587.064	108		587.064	262		587.064	1627		587.064	130		587.064	108
587.274	230		587.274	513		587.274	105		587.274	109		587.274	274		587.274	1678		587.274	135		587.274	101
587.484	211		587.484	521		587.484	102		587.484	95		587.484	260		587.484	1607		587.484	123		587.484	94
587.695	236		587.695	459		587.695	110		587.695	96		587.695	295		587.695	1608		587.695	129		587.695	98
587.905	248		587.905	445		587.905	116		587.905	109		587.905	296		587.905	1601		587.905	129		587.905	100
588.115	234		588.115	499		588.115	101		588.115	104		588.115	288		588.115	1638		588.115	132		588.115	103
588.325	225		588.325	452		588.325	112		588.325	101		588.325	284		588.325	1682		588.325	126		588.325	96
588.535	242		588.535	463		588.535	107		588.535	101		588.535	273		588.535	1583		588.535	122		588.535	102
588.745	223		588.745	484		588.745	107		588.745	102		588.745	272		588.745	1648		588.745	137		588.745	91
588.956	231		588.956	492		588.956	108		588.956	93		588.956	289		588.956	1581		588.956	126		588.956	108
589.166	234		589.166	457		589.166	106		589.166	102		589.166	255		589.166	1578		589.166	137		589.166	94
589.376	244		589.376	448		589.376	112		589.376	99		589.376	243		589.376	1576		589.376	148		589.376	109
589.586	215		589.586	451		589.586	114		589.586	94		589.586	239		589.586	1623		589.586	134		589.586	97
589.796	238		589.796	457		589.796	109		589.796	91		589.796	252		589.796	1634		589.796	132		589.796	102
590.006	239		590.006	439		590.006	106		590.006	100		590.006	248		590.006	1564		590.006	138		590.006	97
590.216	226		590.216	445		590.216	107		590.216	107		590.216	272		590.216	1582		590.216	139		590.216	99
590.427	244		590.427	440		590.427	113		590.427	98		590.427	251		590.427	1522		590.427	133		590.427	97
590.637	223		590.637	454		590.637	114		590.637	101		590.637	259		590.637	1559		590.637	143		590.637	98
590.847	247		590.847	430		590.847	97		590.847	97		590.847	249		590.847	1574		590.847	135		590.847	102
591.057	237		591.057	450		591.057	108		591.057	97		591.057	255		591.057	1507		591.057	153		591.057	102
591.267	216		591.267	447		591.267	120		591.267	97		591.267	280		591.267	1495		591.267	134		591.267	96
591.477	230		591.477	435		591.477	97		591.477	92		591.477	269		591.477	1470		591.477	139		591.477	97
591.687	229		591.687	428		591.687	97		591.687	105		591.687	261		591.687	1506		591.687	155		591.687	108
591.897	254		591.897	407		591.897	114		591.897	99		591.897	273		591.897	1513		591.897	145		591.897	97
592.107	228		592.107	428		592.107	115		592.107	98		592.107	260		592.107	1509		592.107	134		592.107	99
592.318	221		592.318	404		592.318	107		592.318	94		592.318	289		592.318	1521		592.318	135		592.318	104
592.528	232		592.528	420		592.528	116		592.528	98		592.528	266		592.528	1607		592.528	148		592.528	100
592.738	216		592.738	412		592.738	98		592.738	100		592.738	259		592.738	1489		592.738	140		592.738	94
592.948	203		592.948	417		592.948	115		592.948	105		592.948	242		592.948	1545		592.948	147		592.948	107
593.158	217		593.158	424		593.158	108		593.158	98		593.158	275		593.158	1478		593.158	150		593.158	102
593.368	200		593.368	395		593.368	111		593.368	106		593.368	233		593.368	1519		593.368	148		593.368	109
593.578	233		593.578	390		593.578	103		593.578	101		593.578	258		593.578	1457		593.578	151		593.578	96
593.788	215		593.788	406		593.788	109		593.788	103		593.788	237		593.788	1468		593.788	159		593.788	100
593.998	206		593.998	398		593.998	115		593.998	94		593.998	248		593.998	1502		593.998	151		593.998	105
594.208	227		594.208	414		594.208	111		594.208	90		594.208	251		594.208	1455		594.208	133		594.208	106
594.418	221		594.418	404		594.418	104		594.418	100		594.418	274		594.418	1488		594.418	154		594.418	98
594.629	218		594.629	374		594.629	97		594.629	87		594.629	268		594.629	1464		594.629	155		594.629	92
594.839	222		594.839	376		594.839	113		594.839	109		594.839	254		594.839	1419		594.839	155		594.839	112
595.049	197		595.049	421		595.049	102		595.049	104		595.049	229		595.049	1385		595.049	154		595.049	103
595.259	230		595.259	378		595.259	101		595.259	101		595.259	259		595.259	1433		595.259	152		595.259	96
595.469	229		595.469	378		595.469	118		595.469	96		595.469	256		595.469	1420		595.469	151		595.469	101
595.679	225		595.679	404		595.679	111		595.679	104		595.679	282		595.679	1425		595.679	153		595.679	91
595.889	224		595.889	362		595.889	107		595.889	111		595.889	267		595.889	1401		595.889	168		595.889	97
596.099	205		596.099	400		596.099	103		596.099	97		596.099	252		596.099	1390		596.099	167		596.099	100
596.309	194		596.309	384		596.309	110		596.309	96		596.309	263		596.309	1350		596.309	151		596.309	97
596.519	203		596.519	386		596.519	115		596.519	91		596.519	227		596.519	1391		596.519	156		596.519	106
596.729	240		596.729	419		596.729	117		596.729	95		596.729	208		596.729	1407		596.729	137		596.729	90
596.939	219		596.939	403		596.939	104		596.939	101		596.939	224		596.939	1440		596.939	158		596.939	106
597.149	210		597.149	335		597.149	117		597.149	111		597.149	217		597.149	1370		597.149	154		597.149	101
597.359	193		597.359	397		597.359	115		597.359	94		597.359	216		597.359	1410		597.359	161		597.359	99
597.569	205		597.569	391		597.569	104		597.569	106		597.569	214		597.569	1467		597.569	136		597.569	102
597.779	221		597.779	375		597.779	115		597.779	104		597.779	223		597.779	1399		597.779	147		597.779	97
597.989	212		597.989	394		597.989	105		597.989	101		597.989	223		597.989	1400		597.989	178		597.989	97
598.199	222		598.199	364		598.199	106		598.199	94		598.199	234		598.199	1366		598.199	152		598.199	101
598.409	194		598.409	367		598.409	122		598.409	97		598.409	197		598.409	1427		598.409	146		598.409	95
598.62	218		598.62	344		598.62	104		598.62	99		598.62	220		598.62	1403		598.62	163		598.62	99
598.83	204		598.83	384		598.83	125		598.83	100		598.83	210		598.83	1382		598.83	150		598.83	88
599.04	194		599.04	370		599.04	108		599.04	105		599.04	204		599.04	1362		599.04	144		599.04	105
599.25	214		599.25	365		599.25	107		599.25	99		599.25	188		599.25	1375		599.25	166		599.25	104
599.46	203		599.46	366		599.46	113		599.46	101		599.46	216		599.46	1357		599.46	155		599.46	91
599.67	211		599.67	349		599.67	120		599.67	103		599.67	198		599.67	1295		599.67	149		599.67	104
599.88	228		599.88	353		599.88	109		599.88	99		599.88	210		599.88	1318		599.88	142		599.88	90
600.09	208		600.09	369		600.09	102		600.09	100		600.09	177		600.09	1280		600.09	149		600.09	91
600.3	203		600.3	368		600.3	120		600.3	99		600.3	218		600.3	1338		600.3	160		600.3	105
600.51	210		600.51	357		600.51	101		600.51	94		600.51	194		600.51	1351		600.51	141		600.51	102
600.72	195		600.72	368		600.72	106		600.72	108		600.72	201		600.72	1333		600.72	169		600.72	99
600.93	221		600.93	351		600.93	118		600.93	100		600.93	207		600.93	1377		600.93	159		600.93	99
601.14	205		601.14	345		601.14	116		601.14	96		601.14	203		601.14	1306		601.14	166		601.14	98
601.35	201		601.35	332		601.35	112		601.35	93		601.35	189		601.35	1302		601.35	156		601.35	92
601.56	201		601.56	368		601.56	114		601.56	97		601.56	211		601.56	1273		601.56	164		601.56	112
601.77	211		601.77	362		601.77	122		601.77	104		601.77	192		601.77	1241		601.77	163		601.77	107
601.98	216		601.98	368		601.98	108		601.98	101		601.98	199		601.98	1303		601.98	156		601.98	101
602.19	211		602.19	356		602.19	116		602.19	96		602.19	190		602.19	1302		602.19	167		602.19	99
602.4	185		602.4	354		602.4	110		602.4	97		602.4	192		602.4	1331		602.4	166		602.4	94
602.61	189		602.61	312		602.61	112		602.61	109		602.61	198		602.61	1239		602.61	172		602.61	99
602.819	210		602.819	379		602.819	109		602.819	113		602.819	201		602.819	1314		602.819	168		602.819	107
603.029	204		603.029	371		603.029	118		603.029	99		603.029	200		603.029	1284		603.029	161		603.029	92
603.239	204		603.239	339		603.239	113		603.239	96		603.239	193		603.239	1318		603.239	175		603.239	92
603.449	182		603.449	346		603.449	119		603.449	101		603.449	212		603.449	1263		603.449	167		603.449	101
603.659	194		603.659	354		603.659	105		603.659	99		603.659	191		603.659	1254		603.659	177		603.659	102
603.869	207		603.869	340		603.869	109		603.869	99		603.869	186		603.869	1281		603.869	165		603.869	106
604.079	184		604.079	356		604.079	119		604.079	101		604.079	179		604.079	1209		604.079	162		604.079	107
604.289	217		604.289	341		604.289	113		604.289	96		604.289	185		604.289	1228		604.289	179		604.289	94
604.499	196		604.499	343		604.499	103		604.499	88		604.499	193		604.499	1209		604.499	171		604.499	98
604.709	194		604.709	339		604.709	106		604.709	92		604.709	194		604.709	1191		604.709	156		604.709	95
604.919	203		604.919	350		604.919	106		604.919	103		604.919	177		604.919	1263		604.919	170		604.919	115
605.129	185		605.129	353		605.129	118		605.129	112		605.129	191		605.129	1190		605.129	162		605.129	95
605.339	188		605.339	345		605.339	107		605.339	101		605.339	205		605.339	1153		605.339	167		605.339	92
605.549	201		605.549	326		605.549	107		605.549	105		605.549	200		605.549	1213		605.549	181		605.549	97
605.759	214		605.759	327		605.759	110		605.759	103		605.759	189		605.759	1149		605.759	181		605.759	104
605.969	174		605.969	360		605.969	112		605.969	100		605.969	174		605.969	1219		605.969	152		605.969	89
606.179	206		606.179	366		606.179	123		606.179	103		606.179	188		606.179	1172		606.179	166		606.179	97
606.389	193		606.389	366		606.389	118		606.389	97		606.389	189		606.389	1240		606.389	166		606.389	94
606.599	195		606.599	346		606.599	112		606.599	101		606.599	193		606.599	1175		606.599	167		606.599	105
606.808	206		606.808	332		606.808	115		606.808	110		606.808	218		606.808	1206		606.808	184		606.808	109
607.018	174		607.018	316		607.018	118		607.018	96		607.018	189		607.018	1204		607.018	184		607.018	97
607.228	194		607.228	345		607.228	99		607.228	101		607.228	197		607.228	1179		607.228	170		607.228	94
607.438	199		607.438	323		607.438	113		607.438	105		607.438	197		607.438	1172		607.438	170		607.438	101
607.648	198		607.648	342		607.648	118		607.648	99		607.648	176		607.648	1232		607.648	170		607.648	96
607.858	195		607.858	346		607.858	117		607.858	106		607.858	195		607.858	1210		607.858	167		607.858	103
608.068	180		608.068	350		608.068	116		608.068	103		608.068	178		608.068	1171		608.068	162		608.068	95
608.278	195		608.278	325		608.278	107		608.278	104		608.278	198		608.278	1156		608.278	159		608.278	97
608.488	205		608.488	326		608.488	117		608.488	95		608.488	189		608.488	1157		608.488	181		608.488	93
608.698	199		608.698	325		608.698	114		608.698	112		608.698	197		608.698	1193		608.698	154		608.698	100
608.907	185		608.907	319		608.907	117		608.907	98		608.907	204		608.907	1139		608.907	177		608.907	94
609.117	179		609.117	339		609.117	112		609.117	99		609.117	190		609.117	1155		609.117	181		609.117	95
609.327	175		609.327	291		609.327	113		609.327	107		609.327	192		609.327	1110		609.327	166		609.327	105
609.537	182		609.537	346		609.537	112		609.537	93		609.537	207		609.537	1194		609.537	174		609.537	102
609.747	183		609.747	302		609.747	116		609.747	91		609.747	201		609.747	1146		609.747	187		609.747	102
609.957	176		609.957	332		609.957	110		609.957	94		609.957	213		609.957	1130		609.957	177		609.957	100
610.167	200		610.167	326		610.167	116		610.167	106		610.167	227		610.167	1149		610.167	175		610.167	99
610.377	176		610.377	313		610.377	112		610.377	93		610.377	236		610.377	1217		610.377	179		610.377	106
610.587	201		610.587	312		610.587	112		610.587	109		610.587	214		610.587	1136		610.587	178		610.587	102
610.796	190		610.796	349		610.796	113		610.796	102		610.796	224		610.796	1111		610.796	179		610.796	109
611.006	176		611.006	321		611.006	122		611.006	111		611.006	239		611.006	1080		611.006	171		611.006	100
611.216	184		611.216	320		611.216	122		611.216	93		611.216	280		611.216	1098		611.216	161		611.216	94
611.426	188		611.426	300		611.426	119		611.426	102		611.426	255		611.426	1112		611.426	191		611.426	104
611.636	185		611.636	308		611.636	117		611.636	106		611.636	280		611.636	1155		611.636	180		611.636	93
611.846	182		611.846	338		611.846	114		611.846	93		611.846	295		611.846	1122		611.846	187		611.846	89
612.056	193		612.056	280		612.056	111		612.056	105		612.056	362		612.056	1063		612.056	190		612.056	102
612.265	176		612.265	334		612.265	127		612.265	103		612.265	376		612.265	1052		612.265	183		612.265	98
612.475	179		612.475	322		612.475	116		612.475	109		612.475	428		612.475	1118		612.475	178		612.475	105
612.685	179		612.685	302		612.685	117		612.685	106		612.685	438		612.685	1100		612.685	186		612.685	101
612.895	181		612.895	326		612.895	125		612.895	99		612.895	485		612.895	967		612.895	192		612.895	94
613.105	176		613.105	287		613.105	122		613.105	100		613.105	438		613.105	1044		613.105	173		613.105	110
613.315	187		613.315	312		613.315	109		613.315	106		613.315	473		613.315	1075		613.315	182		613.315	100
613.524	176		613.524	294		613.524	119		613.524	101		613.524	448		613.524	1064		613.524	190		613.524	94
613.734	161		613.734	314		613.734	121		613.734	92		613.734	474		613.734	1095		613.734	192		613.734	89
613.944	181		613.944	295		613.944	122		613.944	100		613.944	455		613.944	1016		613.944	191		613.944	105
614.154	175		614.154	300		614.154	126		614.154	98		614.154	470		614.154	1088		614.154	174		614.154	114
614.364	183		614.364	322		614.364	113		614.364	93		614.364	468		614.364	1019		614.364	183		614.364	100
614.573	190		614.573	283		614.573	126		614.573	102		614.573	447		614.573	1086		614.573	180		614.573	96
614.783	183		614.783	324		614.783	123		614.783	100		614.783	427		614.783	1019		614.783	189		614.783	93
614.993	189		614.993	334		614.993	111		614.993	100		614.993	417		614.993	984		614.993	157		614.993	102
615.203	160		615.203	299		615.203	114		615.203	101		615.203	389		615.203	1032		615.203	198		615.203	108
615.413	182		615.413	289		615.413	111		615.413	101		615.413	392		615.413	1043		615.413	201		615.413	103
615.622	183		615.622	339		615.622	125		615.622	99		615.622	368		615.622	1005		615.622	201		615.622	95
615.832	182		615.832	307		615.832	104		615.832	99		615.832	373		615.832	997		615.832	186		615.832	97
616.042	191		616.042	308		616.042	118		616.042	102		616.042	359		616.042	1022		616.042	185		616.042	86
616.252	195		616.252	335		616.252	131		616.252	97		616.252	365		616.252	1002		616.252	196		616.252	101
616.462	182		616.462	330		616.462	120		616.462	111		616.462	408		616.462	1020		616.462	210		616.462	102
616.671	173		616.671	316		616.671	117		616.671	90		616.671	384		616.671	1063		616.671	162		616.671	93
616.881	165		616.881	333		616.881	108		616.881	113		616.881	386		616.881	1050		616.881	174		616.881	92
617.091	177		617.091	312		617.091	119		617.091	80		617.091	360		617.091	1001		617.091	198		617.091	107
617.301	157		617.301	317		617.301	121		617.301	106		617.301	393		617.301	1023		617.301	192		617.301	98
617.511	162		617.511	323		617.511	112		617.511	98		617.511	365		617.511	1022		617.511	206		617.511	95
617.72	175		617.72	352		617.72	128		617.72	97		617.72	358		617.72	1000		617.72	174		617.72	100
617.93	183		617.93	293		617.93	123		617.93	101		617.93	352		617.93	1019		617.93	177		617.93	106
618.14	174		618.14	331		618.14	126		618.14	98		618.14	352		618.14	992		618.14	176		618.14	98
618.35	173		618.35	326		618.35	121		618.35	107		618.35	330		618.35	1026		618.35	200		618.35	97
618.559	161		618.559	330		618.559	123		618.559	103		618.559	337		618.559	933		618.559	181		618.559	101
618.769	173		618.769	309		618.769	117		618.769	100		618.769	342		618.769	1014		618.769	191		618.769	97
618.979	162		618.979	316		618.979	133		618.979	95		618.979	325		618.979	929		618.979	175		618.979	99
619.189	159		619.189	367		619.189	125		619.189	110		619.189	346		619.189	1003		619.189	186		619.189	94
619.398	180		619.398	344		619.398	120		619.398	107		619.398	286		619.398	978		619.398	203		619.398	105
619.608	181		619.608	350		619.608	120		619.608	102		619.608	280		619.608	920		619.608	192		619.608	100
619.818	165		619.818	328		619.818	125		619.818	102		619.818	297		619.818	947		619.818	184		619.818	95
620.028	152		620.028	327		620.028	117		620.028	102		620.028	284		620.028	957		620.028	170		620.028	100
620.237	179		620.237	373		620.237	124		620.237	100		620.237	301		620.237	934		620.237	184		620.237	105
620.447	179		620.447	353		620.447	125		620.447	109		620.447	263		620.447	984		620.447	192		620.447	97
620.657	174		620.657	318		620.657	136		620.657	104		620.657	258		620.657	960		620.657	185		620.657	100
620.866	163		620.866	364		620.866	138		620.866	109		620.866	280		620.866	924		620.866	190		620.866	101
621.076	173		621.076	345		621.076	108		621.076	99		621.076	270		621.076	953		621.076	174		621.076	89
621.286	189		621.286	297		621.286	129		621.286	98		621.286	305		621.286	888		621.286	181		621.286	108
621.496	158		621.496	314		621.496	111		621.496	101		621.496	305		621.496	936		621.496	183		621.496	113
621.705	186		621.705	315		621.705	131		621.705	90		621.705	307		621.705	910		621.705	202		621.705	107
621.915	168		621.915	307		621.915	130		621.915	99		621.915	284		621.915	951		621.915	187		621.915	104
622.125	168		622.125	307		622.125	129		622.125	108		622.125	295		622.125	922		622.125	181		622.125	100
622.334	165		622.334	311		622.334	126		622.334	103		622.334	304		622.334	881		622.334	193		622.334	96
622.544	173		622.544	314		622.544	122		622.544	104		622.544	281		622.544	896		622.544	184		622.544	101
622.754	159		622.754	353		622.754	119		622.754	99		622.754	267		622.754	848		622.754	191		622.754	101
622.964	168		622.964	356		622.964	119		622.964	96		622.964	264		622.964	863		622.964	169		622.964	94
623.173	158		623.173	351		623.173	122		623.173	99		623.173	268		623.173	901		623.173	198		623.173	101
623.383	167		623.383	296		623.383	124		623.383	95		623.383	238		623.383	869		623.383	208		623.383	100
623.593	171		623.593	317		623.593	132		623.593	98		623.593	237		623.593	901		623.593	184		623.593	104
623.802	160		623.802	352		623.802	118		623.802	103		623.802	240		623.802	900		623.802	176		623.802	101
624.012	165		624.012	290		624.012	131		624.012	107		624.012	185		624.012	868		624.012	202		624.012	100
624.222	149		624.222	300		624.222	122		624.222	95		624.222	192		624.222	894		624.222	179		624.222	98
624.431	148		624.431	293		624.431	125		624.431	102		624.431	195		624.431	821		624.431	211		624.431	103
624.641	150		624.641	297		624.641	122		624.641	97		624.641	209		624.641	870		624.641	219		624.641	105
624.851	155		624.851	305		624.851	120		624.851	91		624.851	188		624.851	858		624.851	188		624.851	96
625.06	165		625.06	288		625.06	134		625.06	106		625.06	183		625.06	860		625.06	201		625.06	95
625.27	146		625.27	286		625.27	128		625.27	101		625.27	171		625.27	771		625.27	194		625.27	108
625.48	148		625.48	279		625.48	120		625.48	104		625.48	186		625.48	825		625.48	197		625.48	87
625.689	161		625.689	278		625.689	118		625.689	100		625.689	167		625.689	841		625.689	208		625.689	100
625.899	165		625.899	294		625.899	126		625.899	88		625.899	176		625.899	860		625.899	222		625.899	105
626.109	174		626.109	314		626.109	119		626.109	104		626.109	166		626.109	841		626.109	200		626.109	111
626.318	170		626.318	269		626.318	121		626.318	104		626.318	171		626.318	810		626.318	194		626.318	96
626.528	166		626.528	290		626.528	142		626.528	98		626.528	157		626.528	821		626.528	196		626.528	100
626.737	166		626.737	289		626.737	124		626.737	86		626.737	167		626.737	768		626.737	205		626.737	97
626.947	155		626.947	282		626.947	128		626.947	101		626.947	164		626.947	810		626.947	215		626.947	101
627.157	159		627.157	294		627.157	140		627.157	93		627.157	156		627.157	778		627.157	205		627.157	103
627.366	170		627.366	277		627.366	124		627.366	100		627.366	157		627.366	830		627.366	206		627.366	105
627.576	158		627.576	290		627.576	131		627.576	101		627.576	149		627.576	786		627.576	214		627.576	100
627.786	156		627.786	275		627.786	128		627.786	97		627.786	166		627.786	801		627.786	220		627.786	100
627.995	161		627.995	304		627.995	128		627.995	96		627.995	157		627.995	837		627.995	201		627.995	95
628.205	168		628.205	262		628.205	131		628.205	94		628.205	167		628.205	821		628.205	206		628.205	108
628.414	171		628.414	268		628.414	134		628.414	96		628.414	171		628.414	821		628.414	200		628.414	101
628.624	162		628.624	286		628.624	118		628.624	104		628.624	164		628.624	768		628.624	202		628.624	99
628.834	151		628.834	296		628.834	141		628.834	113		628.834	153		628.834	769		628.834	201		628.834	100
629.043	173		629.043	265		629.043	141		629.043	102		629.043	164		629.043	814		629.043	220		629.043	97
629.253	172		629.253	259		629.253	125		629.253	106		629.253	158		629.253	861		629.253	191		629.253	106
629.462	155		629.462	275		629.462	141		629.462	102		629.462	156		629.462	815		629.462	191		629.462	103
629.672	163		629.672	262		629.672	130		629.672	99		629.672	149		629.672	777		629.672	221		629.672	97
629.882	159		629.882	302		629.882	134		629.882	95		629.882	151		629.882	774		629.882	223		629.882	95
630.091	166		630.091	246		630.091	142		630.091	98		630.091	164		630.091	792		630.091	223		630.091	100
630.301	165		630.301	259		630.301	152		630.301	99		630.301	151		630.301	773		630.301	198		630.301	102
630.51	159		630.51	262		630.51	131		630.51	101		630.51	139		630.51	815		630.51	230		630.51	96
630.72	163		630.72	264		630.72	131		630.72	96		630.72	167		630.72	720		630.72	222		630.72	96
630.93	150		630.93	288		630.93	142		630.93	98		630.93	157		630.93	748		630.93	215		630.93	104
631.139	161		631.139	263		631.139	135		631.139	98		631.139	162		631.139	770		631.139	224		631.139	105
631.349	159		631.349	276		631.349	135		631.349	98		631.349	161		631.349	788		631.349	208		631.349	102
631.558	169		631.558	297		631.558	124		631.558	99		631.558	138		631.558	765		631.558	227		631.558	111
631.768	152		631.768	264		631.768	143		631.768	97		631.768	140		631.768	766		631.768	220		631.768	93
631.977	141		631.977	271		631.977	130		631.977	96		631.977	170		631.977	806		631.977	205		631.977	99
632.187	177		632.187	264		632.187	135		632.187	104		632.187	152		632.187	760		632.187	231		632.187	97
632.396	152		632.396	289		632.396	141		632.396	96		632.396	157		632.396	772		632.396	219		632.396	97
632.606	176		632.606	291		632.606	142		632.606	93		632.606	156		632.606	745		632.606	225		632.606	95
632.816	180		632.816	279		632.816	128		632.816	105		632.816	143		632.816	771		632.816	231		632.816	101
633.025	147		633.025	277		633.025	128		633.025	107		633.025	152		633.025	788		633.025	222		633.025	97
633.235	160		633.235	263		633.235	145		633.235	106		633.235	161		633.235	796		633.235	229		633.235	99
633.444	153		633.444	259		633.444	132		633.444	116		633.444	146		633.444	819		633.444	221		633.444	106
633.654	150		633.654	252		633.654	134		633.654	98		633.654	149		633.654	766		633.654	208		633.654	105
633.863	157		633.863	248		633.863	145		633.863	105		633.863	138		633.863	797		633.863	222		633.863	93
634.073	161		634.073	273		634.073	139		634.073	103		634.073	152		634.073	799		634.073	235		634.073	107
634.282	169		634.282	257		634.282	138		634.282	100		634.282	144		634.282	704		634.282	236		634.282	93
634.492	156		634.492	270		634.492	135		634.492	96		634.492	143		634.492	766		634.492	241		634.492	104
634.701	155		634.701	281		634.701	143		634.701	94		634.701	143		634.701	707		634.701	215		634.701	94
634.911	156		634.911	236		634.911	148		634.911	102		634.911	159		634.911	712		634.911	232		634.911	102
635.12	146		635.12	269		635.12	141		635.12	91		635.12	130		635.12	749		635.12	239		635.12	99
635.33	166		635.33	268		635.33	132		635.33	105		635.33	141		635.33	795		635.33	228		635.33	89
635.539	167		635.539	244		635.539	158		635.539	112		635.539	144		635.539	715		635.539	211		635.539	97
635.749	152		635.749	266		635.749	148		635.749	92		635.749	147		635.749	754		635.749	236		635.749	99
635.958	168		635.958	266		635.958	139		635.958	97		635.958	151		635.958	727		635.958	220		635.958	100
636.168	154		636.168	267		636.168	141		636.168	106		636.168	145		636.168	707		636.168	242		636.168	100
636.377	171		636.377	266		636.377	138		636.377	99		636.377	134		636.377	762		636.377	247		636.377	78
636.587	171		636.587	288		636.587	149		636.587	103		636.587	145		636.587	769		636.587	236		636.587	102
636.796	162		636.796	289		636.796	139		636.796	92		636.796	138		636.796	665		636.796	241		636.796	103
637.006	148		637.006	276		637.006	133		637.006	108		637.006	151		637.006	735		637.006	254		637.006	106
637.215	162		637.215	271		637.215	153		637.215	98		637.215	137		637.215	731		637.215	236		637.215	94
637.425	138		637.425	266		637.425	150		637.425	104		637.425	140		637.425	737		637.425	232		637.425	108
637.634	147		637.634	265		637.634	152		637.634	91		637.634	150		637.634	734		637.634	228		637.634	102
637.844	156		637.844	282		637.844	132		637.844	95		637.844	140		637.844	710		637.844	233		637.844	96
638.053	176		638.053	289		638.053	146		638.053	102		638.053	143		638.053	680		638.053	256		638.053	100
638.263	147		638.263	258		638.263	150		638.263	96		638.263	143		638.263	704		638.263	241		638.263	107
638.472	167		638.472	254		638.472	145		638.472	103		638.472	145		638.472	732		638.472	243		638.472	95
638.682	155		638.682	277		638.682	172		638.682	107		638.682	136		638.682	739		638.682	257		638.682	104
638.891	167		638.891	267		638.891	144		638.891	94		638.891	133		638.891	677		638.891	231		638.891	95
639.1	157		639.1	294		639.1	161		639.1	94		639.1	145		639.1	679		639.1	281		639.1	100
639.31	148		639.31	278		639.31	153		639.31	102		639.31	144		639.31	717		639.31	232		639.31	98
639.519	163		639.519	288		639.519	150		639.519	97		639.519	124		639.519	660		639.519	256		639.519	96
639.729	151		639.729	259		639.729	143		639.729	105		639.729	158		639.729	708		639.729	269		639.729	99
639.938	154		639.938	289		639.938	158		639.938	98		639.938	136		639.938	718		639.938	260		639.938	98
640.148	149		640.148	269		640.148	131		640.148	100		640.148	136		640.148	693		640.148	291		640.148	99
640.357	162		640.357	257		640.357	152		640.357	99		640.357	144		640.357	730		640.357	255		640.357	109
640.566	151		640.566	287		640.566	143		640.566	103		640.566	143		640.566	703		640.566	244		640.566	106
640.776	160		640.776	275		640.776	154		640.776	97		640.776	138		640.776	696		640.776	251		640.776	93
640.985	157		640.985	252		640.985	154		640.985	109		640.985	139		640.985	699		640.985	259		640.985	107
641.195	157		641.195	301		641.195	144		641.195	104		641.195	146		641.195	669		641.195	254		641.195	105
641.404	159		641.404	277		641.404	158		641.404	98		641.404	141		641.404	661		641.404	300		641.404	102
641.614	175		641.614	274		641.614	147		641.614	103		641.614	155		641.614	713		641.614	231		641.614	95
641.823	145		641.823	259		641.823	150		641.823	106		641.823	147		641.823	707		641.823	285		641.823	96
642.032	173		642.032	276		642.032	150		642.032	102		642.032	154		642.032	741		642.032	267		642.032	88
642.242	154		642.242	266		642.242	151		642.242	104		642.242	129		642.242	696		642.242	256		642.242	106
642.451	157		642.451	302		642.451	161		642.451	109		642.451	146		642.451	697		642.451	268		642.451	103
642.66	157		642.66	286		642.66	152		642.66	113		642.66	141		642.66	731		642.66	243		642.66	110
642.87	139		642.87	274		642.87	164		642.87	102		642.87	140		642.87	736		642.87	267		642.87	90
643.079	159		643.079	294		643.079	172		643.079	104		643.079	128		643.079	664		643.079	256		643.079	106
643.289	155		643.289	284		643.289	165		643.289	108		643.289	143		643.289	678		643.289	270		643.289	100
643.498	169		643.498	283		643.498	170		643.498	105		643.498	145		643.498	676		643.498	278		643.498	97
643.707	158		643.707	270		643.707	162		643.707	111		643.707	159		643.707	699		643.707	275		643.707	108
643.917	158		643.917	316		643.917	152		643.917	87		643.917	123		643.917	662		643.917	264		643.917	107
644.126	169		644.126	287		644.126	146		644.126	99		644.126	137		644.126	662		644.126	303		644.126	96
644.335	159		644.335	288		644.335	173		644.335	101		644.335	136		644.335	718		644.335	291		644.335	98
644.545	142		644.545	274		644.545	159		644.545	111		644.545	139		644.545	714		644.545	255		644.545	106
644.754	165		644.754	288		644.754	160		644.754	101		644.754	137		644.754	711		644.754	262		644.754	97
644.964	176		644.964	287		644.964	163		644.964	102		644.964	125		644.964	685		644.964	268		644.964	87
645.173	149		645.173	297		645.173	159		645.173	101		645.173	149		645.173	627		645.173	307		645.173	93
645.382	156		645.382	296		645.382	145		645.382	103		645.382	146		645.382	677		645.382	286		645.382	108
645.592	163		645.592	308		645.592	164		645.592	100		645.592	144		645.592	659		645.592	261		645.592	98
645.801	174		645.801	281		645.801	172		645.801	108		645.801	124		645.801	657		645.801	303		645.801	96
646.01	172		646.01	296		646.01	154		646.01	97		646.01	128		646.01	709		646.01	270		646.01	91
646.22	185		646.22	275		646.22	170		646.22	103		646.22	137		646.22	687		646.22	294		646.22	103
646.429	154		646.429	311		646.429	175		646.429	98		646.429	136		646.429	654		646.429	278		646.429	97
646.638	164		646.638	263		646.638	162		646.638	104		646.638	140		646.638	630		646.638	283		646.638	93
646.848	148		646.848	311		646.848	160		646.848	101		646.848	146		646.848	656		646.848	283		646.848	105
647.057	167		647.057	284		647.057	162		647.057	114		647.057	150		647.057	699		647.057	278		647.057	100
647.266	168		647.266	284		647.266	147		647.266	107		647.266	143		647.266	687		647.266	290		647.266	101
647.475	171		647.475	292		647.475	177		647.475	98		647.475	139		647.475	657		647.475	268		647.475	104
647.685	168		647.685	304		647.685	161		647.685	101		647.685	149		647.685	614		647.685	267		647.685	99
647.894	167		647.894	256		647.894	173		647.894	109		647.894	137		647.894	678		647.894	311		647.894	95
648.103	167		648.103	288		648.103	169		648.103	99		648.103	136		648.103	661		648.103	263		648.103	112
648.313	174		648.313	270		648.313	160		648.313	104		648.313	140		648.313	634		648.313	282		648.313	105
648.522	163		648.522	281		648.522	169		648.522	101		648.522	141		648.522	679		648.522	283		648.522	104
648.731	164		648.731	288		648.731	152		648.731	97		648.731	142		648.731	637		648.731	285		648.731	103
648.941	133		648.941	290		648.941	163		648.941	96		648.941	144		648.941	665		648.941	297		648.941	102
649.15	158		649.15	286		649.15	161		649.15	96		649.15	156		649.15	660		649.15	271		649.15	104
649.359	151		649.359	286		649.359	170		649.359	108		649.359	146		649.359	643		649.359	297		649.359	101
649.568	168		649.568	267		649.568	156		649.568	101		649.568	131		649.568	687		649.568	300		649.568	101
649.778	162		649.778	314		649.778	163		649.778	102		649.778	120		649.778	693		649.778	263		649.778	94
649.987	165		649.987	285		649.987	169		649.987	105		649.987	137		649.987	615		649.987	302		649.987	106
650.196	152		650.196	285		650.196	168		650.196	94		650.196	139		650.196	645		650.196	276		650.196	102
650.405	176		650.405	294		650.405	168		650.405	92		650.405	136		650.405	673		650.405	320		650.405	105
650.615	187		650.615	282		650.615	171		650.615	97		650.615	134		650.615	643		650.615	280		650.615	97
650.824	160		650.824	311		650.824	159		650.824	106		650.824	147		650.824	693		650.824	275		650.824	102
651.033	154		651.033	316		651.033	157		651.033	99		651.033	144		651.033	699		651.033	281		651.033	95
651.242	187		651.242	292		651.242	160		651.242	110		651.242	140		651.242	663		651.242	279		651.242	106
651.452	179		651.452	289		651.452	166		651.452	98		651.452	130		651.452	670		651.452	285		651.452	93
651.661	160		651.661	281		651.661	153		651.661	104		651.661	124		651.661	641		651.661	289		651.661	102
651.87	167		651.87	320		651.87	174		651.87	97		651.87	124		651.87	651		651.87	284		651.87	100
652.079	170		652.079	265		652.079	165		652.079	99		652.079	148		652.079	644		652.079	322		652.079	106
652.289	176		652.289	294		652.289	157		652.289	105		652.289	155		652.289	640		652.289	313		652.289	104
652.498	178		652.498	298		652.498	165		652.498	101		652.498	137		652.498	592		652.498	269		652.498	95
652.707	167		652.707	306		652.707	154		652.707	97		652.707	133		652.707	622		652.707	304		652.707	95
652.916	190		652.916	316		652.916	158		652.916	106		652.916	134		652.916	614		652.916	279		652.916	104
653.126	178		653.126	317		653.126	159		653.126	100		653.126	126		653.126	653		653.126	279		653.126	88
653.335	171		653.335	291		653.335	168		653.335	102		653.335	127		653.335	671		653.335	311		653.335	97
653.544	183		653.544	276		653.544	167		653.544	89		653.544	133		653.544	609		653.544	289		653.544	101
653.753	171		653.753	292		653.753	168		653.753	100		653.753	133		653.753	634		653.753	305		653.753	97
653.962	186		653.962	290		653.962	171		653.962	96		653.962	132		653.962	619		653.962	303		653.962	106
654.172	178		654.172	323		654.172	173		654.172	93		654.172	137		654.172	647		654.172	313		654.172	102
654.381	189		654.381	293		654.381	159		654.381	102		654.381	133		654.381	639		654.381	301		654.381	93
654.59	195		654.59	303		654.59	141		654.59	93		654.59	141		654.59	609		654.59	293		654.59	98
654.799	172		654.799	306		654.799	184		654.799	95		654.799	141		654.799	638		654.799	298		654.799	99
655.008	180		655.008	291		655.008	154		655.008	103		655.008	138		655.008	621		655.008	311		655.008	102
655.218	160		655.218	275		655.218	184		655.218	102		655.218	119		655.218	613		655.218	280		655.218	109
655.427	173		655.427	315		655.427	148		655.427	100		655.427	127		655.427	624		655.427	287		655.427	104
655.636	186		655.636	309		655.636	170		655.636	91		655.636	135		655.636	648		655.636	288		655.636	108
655.845	161		655.845	282		655.845	151		655.845	99		655.845	136		655.845	596		655.845	294		655.845	102
656.054	178		656.054	291		656.054	147		656.054	104		656.054	124		656.054	625		656.054	305		656.054	108
656.263	177		656.263	301		656.263	157		656.263	99		656.263	126		656.263	628		656.263	295		656.263	101
656.473	183		656.473	285		656.473	179		656.473	105		656.473	140		656.473	622		656.473	297		656.473	121
656.682	165		656.682	322		656.682	161		656.682	106		656.682	140		656.682	609		656.682	269		656.682	130
656.891	181		656.891	327		656.891	169		656.891	113		656.891	126		656.891	619		656.891	258		656.891	125
657.1	192		657.1	306		657.1	153		657.1	113		657.1	118		657.1	633		657.1	298		657.1	160
657.309	182		657.309	288		657.309	157		657.309	113		657.309	132		657.309	597		657.309	298		657.309	186
657.518	170		657.518	289		657.518	158		657.518	117		657.518	140		657.518	608		657.518	286		657.518	206
657.727	180		657.727	300		657.727	151		657.727	140		657.727	132		657.727	594		657.727	275		657.727	270
657.937	190		657.937	309		657.937	150		657.937	160		657.937	132		657.937	612		657.937	293		657.937	362
658.146	166		658.146	274		658.146	145		658.146	179		658.146	124		658.146	588		658.146	289		658.146	459
658.355	163		658.355	285		658.355	166		658.355	207		658.355	132		658.355	576		658.355	314		658.355	647
658.564	170		658.564	275		658.564	173		658.564	249		658.564	119		658.564	611		658.564	297		658.564	885
658.773	182		658.773	301		658.773	173		658.773	337		658.773	131		658.773	629		658.773	287		658.773	1089
658.982	171		658.982	290		658.982	158		658.982	357		658.982	112		658.982	608		658.982	260		658.982	1383
659.191	158		659.191	290		659.191	189		659.191	414		659.191	136		659.191	586		659.191	282		659.191	1561
659.4	180		659.4	294		659.4	155		659.4	470		659.4	132		659.4	558		659.4	280		659.4	1670
659.609	153		659.609	289		659.609	166		659.609	506		659.609	119		659.609	605		659.609	297		659.609	1836
659.819	184		659.819	294		659.819	155		659.819	537		659.819	125		659.819	606		659.819	277		659.819	1966
660.028	184		660.028	273		660.028	169		660.028	503		660.028	127		660.028	565		660.028	296		660.028	1957
660.237	161		660.237	280		660.237	153		660.237	532		660.237	135		660.237	588		660.237	283		660.237	1879
660.446	162		660.446	276		660.446	165		660.446	543		660.446	118		660.446	563		660.446	283		660.446	1901
660.655	155		660.655	275		660.655	179		660.655	504		660.655	118		660.655	566		660.655	291		660.655	1997
660.864	166		660.864	286		660.864	174		660.864	492		660.864	134		660.864	568		660.864	296		660.864	1810
661.073	170		661.073	301		661.073	178		661.073	548		661.073	125		661.073	559		661.073	301		661.073	1909
661.282	184		661.282	299		661.282	163		661.282	516		661.282	129		661.282	587		661.282	299		661.282	1849
661.491	162		661.491	288		661.491	166		661.491	514		661.491	124		661.491	569		661.491	290		661.491	1973
661.7	169		661.7	263		661.7	151		661.7	501		661.7	128		661.7	566		661.7	276		661.7	1889
661.909	156		661.909	267		661.909	164		661.909	522		661.909	124		661.909	591		661.909	282		661.909	1830
662.118	174		662.118	273		662.118	163		662.118	501		662.118	123		662.118	537		662.118	266		662.118	1854
662.328	152		662.328	255		662.328	167		662.328	495		662.328	122		662.328	572		662.328	291		662.328	1847
662.537	183		662.537	285		662.537	168		662.537	538		662.537	146		662.537	540		662.537	296		662.537	1819
662.746	163		662.746	251		662.746	158		662.746	504		662.746	130		662.746	551		662.746	287		662.746	1855
662.955	183		662.955	269		662.955	147		662.955	503		662.955	116		662.955	559		662.955	266		662.955	1880
663.164	189		663.164	250		663.164	153		663.164	478		663.164	116		663.164	545		663.164	279		663.164	1895
663.373	180		663.373	284		663.373	172		663.373	505		663.373	129		663.373	487		663.373	291		663.373	1839
663.582	165		663.582	273		663.582	149		663.582	509		663.582	131		663.582	536		663.582	278		663.582	1812
663.791	176		663.791	273		663.791	145		663.791	509		663.791	128		663.791	575		663.791	253		663.791	1770
664	180		664	274		664	182		664	462		664	116		664	527		664	285		664	1819
664.209	157		664.209	257		664.209	164		664.209	501		664.209	137		664.209	546		664.209	257		664.209	1784
664.418	175		664.418	252		664.418	150		664.418	483		664.418	130		664.418	507		664.418	266		664.418	1703
664.627	167		664.627	259		664.627	150		664.627	461		664.627	133		664.627	544		664.627	261		664.627	1711
664.836	161		664.836	242		664.836	167		664.836	458		664.836	118		664.836	524		664.836	262		664.836	1741
665.045	174		665.045	278		665.045	165		665.045	453		665.045	111		665.045	516		665.045	276		665.045	1628
665.254	168		665.254	254		665.254	152		665.254	461		665.254	125		665.254	540		665.254	264		665.254	1684
665.463	162		665.463	237		665.463	151		665.463	445		665.463	128		665.463	507		665.463	251		665.463	1730
665.672	163		665.672	262		665.672	148		665.672	454		665.672	121		665.672	503		665.672	252		665.672	1607
665.881	183		665.881	262		665.881	147		665.881	468		665.881	129		665.881	540		665.881	286		665.881	1660
666.09	173		666.09	254		666.09	147		666.09	472		666.09	115		666.09	526		666.09	259		666.09	1627
666.299	164		666.299	247		666.299	164		666.299	480		666.299	132		666.299	535		666.299	290		666.299	1629
666.508	161		666.508	256		666.508	147		666.508	451		666.508	136		666.508	505		666.508	262		666.508	1700
666.717	152		666.717	247		666.717	152		666.717	473		666.717	137		666.717	478		666.717	264		666.717	1631
666.926	142		666.926	257		666.926	151		666.926	447		666.926	117		666.926	493		666.926	254		666.926	1624
667.135	149		667.135	240		667.135	145		667.135	465		667.135	124		667.135	525		667.135	236		667.135	1664
667.344	171		667.344	239		667.344	153		667.344	459		667.344	119		667.344	480		667.344	251		667.344	1610
667.553	170		667.553	277		667.553	162		667.553	425		667.553	134		667.553	511		667.553	264		667.553	1668
667.762	161		667.762	228		667.762	135		667.762	456		667.762	130		667.762	478		667.762	263		667.762	1566
667.971	156		667.971	259		667.971	162		667.971	447		667.971	114		667.971	517		667.971	268		667.971	1555
668.18	174		668.18	253		668.18	147		668.18	423		668.18	133		668.18	489		668.18	277		668.18	1501
668.389	150		668.389	253		668.389	151		668.389	463		668.389	113		668.389	512		668.389	254		668.389	1495
668.597	162		668.597	265		668.597	163		668.597	437		668.597	129		668.597	509		668.597	268		668.597	1512
668.806	164		668.806	237		668.806	135		668.806	422		668.806	109		668.806	501		668.806	251		668.806	1554
669.015	160		669.015	233		669.015	170		669.015	393		669.015	130		669.015	469		669.015	224		669.015	1549
669.224	168		669.224	236		669.224	152		669.224	412		669.224	110		669.224	479		669.224	258		669.224	1457
669.433	155		669.433	218		669.433	160		669.433	405		669.433	116		669.433	469		669.433	219		669.433	1463
669.642	159		669.642	243		669.642	143		669.642	399		669.642	122		669.642	450		669.642	249		669.642	1467
669.851	175		669.851	245		669.851	146		669.851	399		669.851	130		669.851	473		669.851	264		669.851	1521
670.06	167		670.06	236		670.06	156		670.06	398		670.06	132		670.06	483		670.06	242		670.06	1484
670.269	186		670.269	252		670.269	145		670.269	399		670.269	129		670.269	499		670.269	244		670.269	1474
670.478	163		670.478	236		670.478	148		670.478	379		670.478	108		670.478	486		670.478	251		670.478	1351
670.687	172		670.687	234		670.687	145		670.687	422		670.687	110		670.687	449		670.687	267		670.687	1489
670.896	151		670.896	261		670.896	155		670.896	404		670.896	131		670.896	475		670.896	230		670.896	1386
671.105	154		671.105	248		671.105	148		671.105	407		671.105	125		671.105	482		671.105	254		671.105	1380
671.313	178		671.313	266		671.313	140		671.313	407		671.313	123		671.313	454		671.313	241		671.313	1298
671.522	162		671.522	217		671.522	158		671.522	372		671.522	120		671.522	440		671.522	226		671.522	1341
671.731	157		671.731	212		671.731	148		671.731	386		671.731	127		671.731	462		671.731	236		671.731	1360
671.94	152		671.94	236		671.94	126		671.94	402		671.94	119		671.94	434		671.94	227		671.94	1231
672.149	166		672.149	238		672.149	148		672.149	386		672.149	123		672.149	484		672.149	221		672.149	1314
672.358	153		672.358	266		672.358	143		672.358	394		672.358	127		672.358	455		672.358	219		672.358	1307
672.567	153		672.567	229		672.567	146		672.567	380		672.567	111		672.567	446		672.567	240		672.567	1261
672.776	166		672.776	241		672.776	135		672.776	377		672.776	105		672.776	460		672.776	233		672.776	1341
672.984	165		672.984	245		672.984	148		672.984	375		672.984	122		672.984	466		672.984	225		672.984	1336
673.193	152		673.193	240		673.193	134		673.193	372		673.193	118		673.193	465		673.193	241		673.193	1300
673.402	158		673.402	229		673.402	161		673.402	379		673.402	118		673.402	441		673.402	228		673.402	1295
673.611	155		673.611	243		673.611	164		673.611	363		673.611	104		673.611	473		673.611	245		673.611	1195
673.82	162		673.82	226		673.82	141		673.82	386		673.82	126		673.82	437		673.82	245		673.82	1183
674.029	137		674.029	239		674.029	139		674.029	379		674.029	121		674.029	446		674.029	257		674.029	1222
674.238	161		674.238	233		674.238	153		674.238	357		674.238	116		674.238	428		674.238	216		674.238	1167
674.446	148		674.446	218		674.446	134		674.446	330		674.446	114		674.446	426		674.446	212		674.446	1150
674.655	145		674.655	228		674.655	130		674.655	362		674.655	113		674.655	431		674.655	190		674.655	1194
674.864	174		674.864	243		674.864	152		674.864	350		674.864	120		674.864	414		674.864	191		674.864	1126
675.073	143		675.073	224		675.073	136		675.073	382		675.073	103		675.073	421		675.073	201		675.073	1166
675.282	152		675.282	220		675.282	148		675.282	327		675.282	119		675.282	430		675.282	235		675.282	1133
675.49	149		675.49	247		675.49	164		675.49	317		675.49	122		675.49	444		675.49	223		675.49	1128
675.699	146		675.699	209		675.699	150		675.699	351		675.699	120		675.699	437		675.699	239		675.699	1086
675.908	154		675.908	207		675.908	149		675.908	364		675.908	120		675.908	392		675.908	212		675.908	1133
676.117	143		676.117	208		676.117	155		676.117	324		676.117	106		676.117	417		676.117	208		676.117	1101
676.326	135		676.326	216		676.326	141		676.326	337		676.326	122		676.326	383		676.326	218		676.326	1110
676.535	142		676.535	219		676.535	139		676.535	333		676.535	130		676.535	382		676.535	222		676.535	1063
676.743	153		676.743	237		676.743	143		676.743	328		676.743	113		676.743	440		676.743	227		676.743	1010
676.952	157		676.952	212		676.952	138		676.952	313		676.952	124		676.952	404		676.952	198		676.952	1090
677.161	161		677.161	209		677.161	122		677.161	327		677.161	113		677.161	401		677.161	225		677.161	1076
677.37	167		677.37	218		677.37	146		677.37	281		677.37	114		677.37	406		677.37	222		677.37	1054
677.578	153		677.578	215		677.578	129		677.578	333		677.578	108		677.578	425		677.578	210		677.578	996
677.787	131		677.787	208		677.787	154		677.787	286		677.787	111		677.787	403		677.787	209		677.787	1074
677.996	178		677.996	208		677.996	127		677.996	330		677.996	122		677.996	442		677.996	203		677.996	1009
678.205	141		678.205	191		678.205	143		678.205	325		678.205	107		678.205	394		678.205	212		678.205	926
678.414	134		678.414	207		678.414	135		678.414	318		678.414	126		678.414	414		678.414	210		678.414	957
678.622	136		678.622	187		678.622	132		678.622	287		678.622	122		678.622	389		678.622	209		678.622	946
678.831	140		678.831	207		678.831	127		678.831	288		678.831	124		678.831	384		678.831	214		678.831	897
679.04	144		679.04	188		679.04	140		679.04	271		679.04	112		679.04	387		679.04	220		679.04	986
679.249	146		679.249	230		679.249	132		679.249	294		679.249	122		679.249	364		679.249	199		679.249	930
679.457	144		679.457	207		679.457	134		679.457	318		679.457	117		679.457	372		679.457	191		679.457	963
679.666	144		679.666	228		679.666	117		679.666	299		679.666	128		679.666	371		679.666	192		679.666	945
679.875	142		679.875	221		679.875	133		679.875	282		679.875	122		679.875	371		679.875	178		679.875	934
680.083	156		680.083	182		680.083	133		680.083	298		680.083	110		680.083	355		680.083	197		680.083	943
680.292	136		680.292	187		680.292	125		680.292	319		680.292	117		680.292	374		680.292	222		680.292	917
680.501	133		680.501	207		680.501	119		680.501	303		680.501	113		680.501	373		680.501	209		680.501	919
680.71	157		680.71	223		680.71	148		680.71	277		680.71	128		680.71	353		680.71	206		680.71	941
680.918	130		680.918	193		680.918	123		680.918	267		680.918	116		680.918	363		680.918	171		680.918	856
681.127	127		681.127	200		681.127	139		681.127	278		681.127	122		681.127	329		681.127	204		681.127	889
681.336	139		681.336	201		681.336	110		681.336	275		681.336	126		681.336	360		681.336	190		681.336	841
681.544	136		681.544	198		681.544	134		681.544	272		681.544	105		681.544	342		681.544	183		681.544	823
681.753	135		681.753	185		681.753	134		681.753	277		681.753	114		681.753	365		681.753	206		681.753	882
681.962	128		681.962	191		681.962	125		681.962	274		681.962	124		681.962	350		681.962	191		681.962	821
682.171	124		682.171	194		682.171	133		682.171	266		682.171	113		682.171	358		682.171	210		682.171	837
682.379	141		682.379	186		682.379	127		682.379	274		682.379	119		682.379	358		682.379	183		682.379	813
682.588	140		682.588	164		682.588	128		682.588	258		682.588	118		682.588	345		682.588	201		682.588	828
682.797	142		682.797	192		682.797	134		682.797	269		682.797	112		682.797	363		682.797	188		682.797	781
683.005	152		683.005	199		683.005	130		683.005	261		683.005	117		683.005	385		683.005	193		683.005	782
683.214	139		683.214	186		683.214	111		683.214	258		683.214	124		683.214	346		683.214	186		683.214	770
683.423	141		683.423	192		683.423	120		683.423	245		683.423	121		683.423	337		683.423	222		683.423	774
683.631	133		683.631	218		683.631	141		683.631	247		683.631	140		683.631	359		683.631	198		683.631	763
683.84	129		683.84	195		683.84	128		683.84	266		683.84	114		683.84	334		683.84	203		683.84	734
684.049	139		684.049	192		684.049	126		684.049	270		684.049	121		684.049	362		684.049	169		684.049	727
684.257	114		684.257	213		684.257	142		684.257	262		684.257	120		684.257	357		684.257	183		684.257	767
684.466	144		684.466	184		684.466	134		684.466	262		684.466	118		684.466	342		684.466	178		684.466	720
684.675	137		684.675	176		684.675	128		684.675	240		684.675	124		684.675	347		684.675	181		684.675	719
684.883	151		684.883	167		684.883	120		684.883	236		684.883	115		684.883	326		684.883	191		684.883	706
685.092	140		685.092	174		685.092	129		685.092	237		685.092	118		685.092	331		685.092	191		685.092	735
685.3	134		685.3	193		685.3	121		685.3	252		685.3	123		685.3	349		685.3	184		685.3	713
685.509	128		685.509	184		685.509	113		685.509	203		685.509	135		685.509	334		685.509	181		685.509	683
685.718	131		685.718	194		685.718	143		685.718	242		685.718	118		685.718	323		685.718	167		685.718	735
685.926	130		685.926	190		685.926	113		685.926	249		685.926	130		685.926	291		685.926	156		685.926	649
686.135	119		686.135	195		686.135	129		686.135	262		686.135	123		686.135	319		686.135	184		686.135	699
686.344	138		686.344	204		686.344	116		686.344	221		686.344	125		686.344	352		686.344	180		686.344	693
686.552	112		686.552	196		686.552	112		686.552	259		686.552	117		686.552	295		686.552	190		686.552	719
686.761	121		686.761	172		686.761	121		686.761	227		686.761	130		686.761	340		686.761	181		686.761	663
686.969	117		686.969	185		686.969	143		686.969	212		686.969	131		686.969	310		686.969	184		686.969	683
687.178	122		687.178	189		687.178	122		687.178	240		687.178	118		687.178	332		687.178	176		687.178	625
687.387	137		687.387	186		687.387	110		687.387	232		687.387	120		687.387	325		687.387	180		687.387	607
687.595	133		687.595	185		687.595	132		687.595	223		687.595	133		687.595	328		687.595	182		687.595	669
687.804	123		687.804	167		687.804	114		687.804	238		687.804	137		687.804	343		687.804	146		687.804	626
688.012	135		688.012	182		688.012	117		688.012	209		688.012	120		688.012	318		688.012	169		688.012	651
688.221	148		688.221	176		688.221	129		688.221	203		688.221	128		688.221	288		688.221	182		688.221	626
688.429	125		688.429	174		688.429	105		688.429	201		688.429	153		688.429	295		688.429	176		688.429	599
688.638	129		688.638	174		688.638	127		688.638	217		688.638	133		688.638	317		688.638	188		688.638	605
688.847	124		688.847	173		688.847	122		688.847	205		688.847	125		688.847	332		688.847	169		688.847	620
689.055	127		689.055	175		689.055	114		689.055	217		689.055	130		689.055	347		689.055	172		689.055	601
689.264	124		689.264	184		689.264	125		689.264	220		689.264	145		689.264	286		689.264	184		689.264	592
689.472	123		689.472	157		689.472	124		689.472	224		689.472	155		689.472	307		689.472	184		689.472	593
689.681	131		689.681	174		689.681	132		689.681	212		689.681	132		689.681	324		689.681	192		689.681	583
689.889	123		689.889	163		689.889	139		689.889	199		689.889	140		689.889	298		689.889	189		689.889	601
690.098	138		690.098	187		690.098	118		690.098	215		690.098	137		690.098	289		690.098	162		690.098	589
690.306	127		690.306	161		690.306	118		690.306	198		690.306	158		690.306	308		690.306	161		690.306	573
690.515	121		690.515	168		690.515	114		690.515	197		690.515	130		690.515	320		690.515	158		690.515	572
690.723	125		690.723	159		690.723	119		690.723	218		690.723	143		690.723	293		690.723	157		690.723	543
690.932	117		690.932	161		690.932	119		690.932	206		690.932	149		690.932	312		690.932	167		690.932	568
691.14	128		691.14	161		691.14	124		691.14	206		691.14	127		691.14	299		691.14	166		691.14	583
691.349	127		691.349	157		691.349	129		691.349	217		691.349	149		691.349	289		691.349	153		691.349	542
691.557	131		691.557	172		691.557	121		691.557	215		691.557	136		691.557	324		691.557	175		691.557	539
691.766	138		691.766	159		691.766	119		691.766	208		691.766	151		691.766	297		691.766	160		691.766	557
691.974	122		691.974	183		691.974	120		691.974	203		691.974	146		691.974	276		691.974	183		691.974	566
692.183	126		692.183	170		692.183	120		692.183	215		692.183	120		692.183	285		692.183	169		692.183	525
692.391	109		692.391	160		692.391	116		692.391	215		692.391	144		692.391	309		692.391	135		692.391	550
692.6	129		692.6	143		692.6	117		692.6	203		692.6	135		692.6	308		692.6	167		692.6	559
692.808	115		692.808	170		692.808	141		692.808	204		692.808	134		692.808	304		692.808	146		692.808	523
693.017	123		693.017	150		693.017	119		693.017	168		693.017	145		693.017	293		693.017	171		693.017	520
693.225	131		693.225	170		693.225	122		693.225	202		693.225	129		693.225	272		693.225	163		693.225	519
693.434	128		693.434	160		693.434	123		693.434	182		693.434	127		693.434	296		693.434	166		693.434	504
693.642	121		693.642	140		693.642	122		693.642	220		693.642	146		693.642	266		693.642	166		693.642	505
693.851	132		693.851	171		693.851	123		693.851	196		693.851	139		693.851	274		693.851	171		693.851	492
694.059	112		694.059	171		694.059	122		694.059	211		694.059	144		694.059	275		694.059	160		694.059	507
694.268	130		694.268	159		694.268	105		694.268	193		694.268	138		694.268	282		694.268	161		694.268	483
694.476	123		694.476	145		694.476	124		694.476	214		694.476	141		694.476	298		694.476	156		694.476	492
694.685	132		694.685	179		694.685	120		694.685	188		694.685	143		694.685	320		694.685	149		694.685	521
694.893	130		694.893	177		694.893	112		694.893	207		694.893	144		694.893	288		694.893	157		694.893	507
695.101	122		695.101	163		695.101	108		695.101	202		695.101	142		695.101	264		695.101	165		695.101	512
695.31	117		695.31	153		695.31	118		695.31	178		695.31	135		695.31	290		695.31	155		695.31	511
695.518	122		695.518	171		695.518	111		695.518	185		695.518	143		695.518	252		695.518	165		695.518	480
695.727	124		695.727	159		695.727	111		695.727	173		695.727	146		695.727	268		695.727	167		695.727	523
695.935	123		695.935	153		695.935	128		695.935	196		695.935	143		695.935	289		695.935	164		695.935	470
696.144	134		696.144	147		696.144	127		696.144	188		696.144	149		696.144	288		696.144	160		696.144	474
696.352	122		696.352	141		696.352	108		696.352	197		696.352	147		696.352	268		696.352	146		696.352	451
696.56	108		696.56	162		696.56	116		696.56	178		696.56	137		696.56	268		696.56	158		696.56	475
696.769	133		696.769	169		696.769	110		696.769	183		696.769	155		696.769	281		696.769	160		696.769	439
696.977	108		696.977	152		696.977	119		696.977	166		696.977	148		696.977	295		696.977	156		696.977	476
697.186	118		697.186	159		697.186	126		697.186	177		697.186	150		697.186	267		697.186	145		697.186	432
697.394	128		697.394	159		697.394	120		697.394	175		697.394	157		697.394	284		697.394	153		697.394	455
697.602	121		697.602	156		697.602	118		697.602	219		697.602	134		697.602	259		697.602	164		697.602	468
697.811	121		697.811	148		697.811	119		697.811	185		697.811	157		697.811	254		697.811	167		697.811	485
698.019	111		698.019	151		698.019	116		698.019	186		698.019	153		698.019	255		698.019	129		698.019	472
698.227	115		698.227	161		698.227	123		698.227	180		698.227	162		698.227	258		698.227	176		698.227	453
698.436	117		698.436	150		698.436	118		698.436	196		698.436	149		698.436	274		698.436	154		698.436	465
698.644	128		698.644	163		698.644	116		698.644	172		698.644	154		698.644	260		698.644	164		698.644	456
698.853	122		698.853	153		698.853	124		698.853	174		698.853	152		698.853	250		698.853	146		698.853	451
699.061	110		699.061	160		699.061	119		699.061	182		699.061	155		699.061	257		699.061	140		699.061	419
699.269	132		699.269	160		699.269	118		699.269	185		699.269	142		699.269	237		699.269	157		699.269	439
699.478	113		699.478	143		699.478	121		699.478	186		699.478	143		699.478	230		699.478	144		699.478	393
699.686	133		699.686	147		699.686	111		699.686	171		699.686	159		699.686	252		699.686	170		699.686	439
699.894	110		699.894	166		699.894	113		699.894	190		699.894	149		699.894	253		699.894	168		699.894	428
700.103	116		700.103	160		700.103	104		700.103	189		700.103	138		700.103	261		700.103	148		700.103	409
700.311	115		700.311	142		700.311	122		700.311	202		700.311	149		700.311	263		700.311	150		700.311	424
700.519	125		700.519	148		700.519	118		700.519	174		700.519	158		700.519	227		700.519	160		700.519	444
700.728	120		700.728	151		700.728	115		700.728	176		700.728	150		700.728	257		700.728	163		700.728	408
700.936	119		700.936	146		700.936	117		700.936	177		700.936	146		700.936	241		700.936	154		700.936	441
701.144	119		701.144	162		701.144	122		701.144	192		701.144	155		701.144	249		701.144	142		701.144	400
701.353	114		701.353	144		701.353	101		701.353	172		701.353	150		701.353	239		701.353	153		701.353	423
701.561	123		701.561	171		701.561	120		701.561	153		701.561	133		701.561	262		701.561	158		701.561	411
701.769	111		701.769	154		701.769	119		701.769	179		701.769	148		701.769	256		701.769	142		701.769	429
701.977	119		701.977	152		701.977	118		701.977	175		701.977	145		701.977	272		701.977	149		701.977	432
702.186	128		702.186	149		702.186	117		702.186	168		702.186	129		702.186	214		702.186	152		702.186	399
702.394	125		702.394	149		702.394	113		702.394	199		702.394	131		702.394	245		702.394	143		702.394	432
702.602	116		702.602	138		702.602	121		702.602	184		702.602	138		702.602	247		702.602	140		702.602	406
702.811	110		702.811	154		702.811	117		702.811	184		702.811	123		702.811	222		702.811	144		702.811	398
703.019	116		703.019	174		703.019	113		703.019	165		703.019	129		703.019	239		703.019	155		703.019	381
703.227	117		703.227	152		703.227	120		703.227	176		703.227	125		703.227	224		703.227	134		703.227	396
703.435	135		703.435	138		703.435	115		703.435	156		703.435	132		703.435	232		703.435	141		703.435	406
703.644	120		703.644	165		703.644	121		703.644	161		703.644	110		703.644	238		703.644	144		703.644	363
703.852	122		703.852	148		703.852	113		703.852	187		703.852	112		703.852	259		703.852	152		703.852	393
704.06	119		704.06	143		704.06	110		704.06	177		704.06	120		704.06	240		704.06	142		704.06	418
704.268	108		704.268	161		704.268	114		704.268	170		704.268	126		704.268	220		704.268	147		704.268	389
704.477	118		704.477	150		704.477	117		704.477	203		704.477	114		704.477	245		704.477	138		704.477	373
704.685	119		704.685	136		704.685	114		704.685	150		704.685	129		704.685	233		704.685	151		704.685	354
704.893	125		704.893	138		704.893	109		704.893	161		704.893	118		704.893	216		704.893	174		704.893	405
705.101	110		705.101	156		705.101	112		705.101	152		705.101	124		705.101	242		705.101	146		705.101	404
705.31	116		705.31	135		705.31	111		705.31	192		705.31	123		705.31	272		705.31	131		705.31	390
705.518	116		705.518	134		705.518	103		705.518	167		705.518	120		705.518	214		705.518	149		705.518	388
705.726	113		705.726	148		705.726	111		705.726	176		705.726	117		705.726	222		705.726	138		705.726	380
705.934	117		705.934	165		705.934	122		705.934	161		705.934	111		705.934	203		705.934	142		705.934	382
706.142	119		706.142	137		706.142	115		706.142	166		706.142	109		706.142	234		706.142	147		706.142	365
706.351	112		706.351	143		706.351	120		706.351	171		706.351	121		706.351	231		706.351	128		706.351	427
706.559	120		706.559	145		706.559	110		706.559	165		706.559	103		706.559	255		706.559	151		706.559	405
706.767	107		706.767	151		706.767	113		706.767	154		706.767	114		706.767	239		706.767	134		706.767	408
706.975	129		706.975	141		706.975	115		706.975	167		706.975	109		706.975	239		706.975	156		706.975	403
707.183	110		707.183	139		707.183	113		707.183	178		707.183	112		707.183	225		707.183	145		707.183	393
707.392	118		707.392	143		707.392	113		707.392	181		707.392	111		707.392	201		707.392	138		707.392	374
707.6	120		707.6	138		707.6	113		707.6	164		707.6	102		707.6	233		707.6	138		707.6	345
707.808	121		707.808	128		707.808	117		707.808	165		707.808	114		707.808	227		707.808	148		707.808	385
708.016	132		708.016	139		708.016	106		708.016	158		708.016	111		708.016	201		708.016	147		708.016	393
708.224	111		708.224	141		708.224	126		708.224	172		708.224	110		708.224	242		708.224	138		708.224	387
708.432	111		708.432	142		708.432	101		708.432	193		708.432	108		708.432	232		708.432	150		708.432	400
708.641	114		708.641	138		708.641	111		708.641	157		708.641	102		708.641	247		708.641	145		708.641	357
708.849	111		708.849	132		708.849	111		708.849	163		708.849	107		708.849	226		708.849	137		708.849	354
709.057	109		709.057	145		709.057	117		709.057	156		709.057	99		709.057	210		709.057	127		709.057	357
709.265	104		709.265	129		709.265	96		709.265	157		709.265	106		709.265	219		709.265	145		709.265	375
709.473	113		709.473	136		709.473	113		709.473	158		709.473	106		709.473	223		709.473	146		709.473	381
709.681	99		709.681	140		709.681	110		709.681	164		709.681	105		709.681	218		709.681	138		709.681	378
709.889	121		709.889	132		709.889	120		709.889	162		709.889	113		709.889	222		709.889	144		709.889	327
710.097	124		710.097	137		710.097	108		710.097	180		710.097	109		710.097	194		710.097	147		710.097	405
710.306	108		710.306	149		710.306	122		710.306	151		710.306	104		710.306	224		710.306	137		710.306	373
710.514	118		710.514	142		710.514	119		710.514	168		710.514	106		710.514	213		710.514	139		710.514	356
710.722	117		710.722	141		710.722	119		710.722	153		710.722	113		710.722	220		710.722	148		710.722	368
710.93	112		710.93	132		710.93	110		710.93	167		710.93	103		710.93	198		710.93	144		710.93	365
711.138	114		711.138	137		711.138	116		711.138	160		711.138	108		711.138	200		711.138	145		711.138	359
711.346	109		711.346	144		711.346	107		711.346	174		711.346	111		711.346	207		711.346	137		711.346	357
711.554	115		711.554	144		711.554	133		711.554	152		711.554	112		711.554	214		711.554	158		711.554	372
711.762	113		711.762	136		711.762	99		711.762	171		711.762	116		711.762	202		711.762	118		711.762	359
711.97	123		711.97	134		711.97	113		711.97	174		711.97	101		711.97	203		711.97	167		711.97	408
712.178	121		712.178	141		712.178	95		712.178	144		712.178	106		712.178	200		712.178	132		712.178	340
712.387	106		712.387	139		712.387	111		712.387	171		712.387	92		712.387	215		712.387	135		712.387	344
712.595	113		712.595	139		712.595	110		712.595	161		712.595	116		712.595	204		712.595	145		712.595	350
712.803	115		712.803	130		712.803	125		712.803	156		712.803	115		712.803	214		712.803	130		712.803	376
713.011	111		713.011	138		713.011	117		713.011	150		713.011	117		713.011	187		713.011	132		713.011	358
713.219	114		713.219	136		713.219	124		713.219	165		713.219	93		713.219	214		713.219	114		713.219	368
713.427	116		713.427	140		713.427	105		713.427	177		713.427	106		713.427	189		713.427	137		713.427	348
713.635	111		713.635	144		713.635	103		713.635	160		713.635	108		713.635	207		713.635	151		713.635	360
713.843	118		713.843	149		713.843	114		713.843	162		713.843	105		713.843	200		713.843	127		713.843	347
714.051	120		714.051	150		714.051	109		714.051	155		714.051	109		714.051	211		714.051	138		714.051	373
714.259	125		714.259	141		714.259	120		714.259	162		714.259	106		714.259	207		714.259	142		714.259	332
714.467	121		714.467	133		714.467	111		714.467	169		714.467	104		714.467	206		714.467	141		714.467	359
714.675	116		714.675	139		714.675	105		714.675	170		714.675	103		714.675	195		714.675	137		714.675	336
714.883	113		714.883	140		714.883	121		714.883	159		714.883	104		714.883	207		714.883	141		714.883	356
715.091	110		715.091	138		715.091	122		715.091	153		715.091	103		715.091	202		715.091	145		715.091	336
715.299	115		715.299	139		715.299	109		715.299	164		715.299	108		715.299	208		715.299	133		715.299	337
715.507	128		715.507	130		715.507	106		715.507	167		715.507	113		715.507	186		715.507	150		715.507	356
715.715	114		715.715	142		715.715	105		715.715	160		715.715	107		715.715	217		715.715	120		715.715	346
715.923	113		715.923	132		715.923	109		715.923	152		715.923	105		715.923	208		715.923	123		715.923	334
716.131	121		716.131	130		716.131	111		716.131	164		716.131	109		716.131	199		716.131	127		716.131	328
716.339	100		716.339	137		716.339	120		716.339	157		716.339	109		716.339	191		716.339	130		716.339	362
716.547	119		716.547	139		716.547	122		716.547	148		716.547	103		716.547	206		716.547	143		716.547	358
716.755	116		716.755	126		716.755	110		716.755	169		716.755	107		716.755	201		716.755	137		716.755	369
716.963	106		716.963	137		716.963	110		716.963	179		716.963	105		716.963	215		716.963	129		716.963	343
717.171	102		717.171	131		717.171	121		717.171	157		717.171	93		717.171	230		717.171	144		717.171	344
717.379	109		717.379	130		717.379	108		717.379	156		717.379	111		717.379	203		717.379	147		717.379	327
717.587	117		717.587	127		717.587	122		717.587	143		717.587	91		717.587	207		717.587	136		717.587	353
717.795	114		717.795	141		717.795	122		717.795	171		717.795	104		717.795	186		717.795	123		717.795	340
718.003	122		718.003	150		718.003	99		718.003	171		718.003	107		718.003	178		718.003	125		718.003	358
718.211	110		718.211	131		718.211	110		718.211	144		718.211	105		718.211	196		718.211	138		718.211	345
718.419	119		718.419	139		718.419	119		718.419	163		718.419	105		718.419	198		718.419	130		718.419	341
718.627	111		718.627	129		718.627	114		718.627	150		718.627	101		718.627	206		718.627	126		718.627	342
718.835	110		718.835	126		718.835	105		718.835	160		718.835	108		718.835	172		718.835	129		718.835	315
719.043	100		719.043	136		719.043	115		719.043	151		719.043	98		719.043	196		719.043	141		719.043	341
719.25	107		719.25	146		719.25	103		719.25	165		719.25	119		719.25	193		719.25	124		719.25	348
719.458	115		719.458	121		719.458	112		719.458	148		719.458	101		719.458	202		719.458	116		719.458	336
719.666	113		719.666	128		719.666	102		719.666	156		719.666	97		719.666	174		719.666	126		719.666	354
719.874	107		719.874	139		719.874	106		719.874	144		719.874	116		719.874	207		719.874	121		719.874	336
720.082	112		720.082	134		720.082	116		720.082	145		720.082	107		720.082	180		720.082	145		720.082	327
720.29	112		720.29	122		720.29	103		720.29	140		720.29	101		720.29	198		720.29	135		720.29	326
720.498	111		720.498	132		720.498	106		720.498	147		720.498	102		720.498	185		720.498	136		720.498	342
720.706	117		720.706	124		720.706	108		720.706	148		720.706	107		720.706	199		720.706	123		720.706	320
720.914	112		720.914	127		720.914	109		720.914	149		720.914	109		720.914	192		720.914	142		720.914	357
721.122	107		721.122	133		721.122	115		721.122	154		721.122	95		721.122	189		721.122	137		721.122	341
721.329	111		721.329	142		721.329	115		721.329	156		721.329	109		721.329	203		721.329	142		721.329	318
721.537	114		721.537	145		721.537	118		721.537	166		721.537	114		721.537	179		721.537	119		721.537	350
721.745	115		721.745	128		721.745	113		721.745	152		721.745	113		721.745	185		721.745	119		721.745	324
721.953	115		721.953	129		721.953	108		721.953	162		721.953	106		721.953	188		721.953	121		721.953	286
722.161	110		722.161	126		722.161	109		722.161	131		722.161	112		722.161	192		722.161	120		722.161	302
722.369	93		722.369	125		722.369	115		722.369	146		722.369	113		722.369	192		722.369	122		722.369	296
722.577	116		722.577	134		722.577	114		722.577	138		722.577	98		722.577	188		722.577	129		722.577	308
722.784	112		722.784	124		722.784	112		722.784	144		722.784	108		722.784	173		722.784	123		722.784	314
722.992	117		722.992	134		722.992	115		722.992	158		722.992	110		722.992	206		722.992	127		722.992	303
723.2	102		723.2	122		723.2	106		723.2	142		723.2	99		723.2	204		723.2	130		723.2	293
723.408	109		723.408	118		723.408	120		723.408	149		723.408	97		723.408	174		723.408	118		723.408	312
723.616	110		723.616	133		723.616	98		723.616	158		723.616	109		723.616	177		723.616	134		723.616	329
723.824	116		723.824	138		723.824	111		723.824	168		723.824	112		723.824	199		723.824	139		723.824	326
724.031	107		724.031	132		724.031	118		724.031	158		724.031	100		724.031	173		724.031	119		724.031	288
724.239	105		724.239	123		724.239	99		724.239	143		724.239	95		724.239	192		724.239	127		724.239	313
724.447	113		724.447	144		724.447	111		724.447	157		724.447	106		724.447	202		724.447	140		724.447	319
724.655	107		724.655	119		724.655	109		724.655	157		724.655	102		724.655	181		724.655	146		724.655	335
724.863	103		724.863	136		724.863	102		724.863	145		724.863	104		724.863	187		724.863	122		724.863	316
725.07	130		725.07	117		725.07	98		725.07	126		725.07	115		725.07	182		725.07	137		725.07	325
725.278	124		725.278	131		725.278	109		725.278	151		725.278	108		725.278	173		725.278	129		725.278	306
725.486	124		725.486	124		725.486	102		725.486	150		725.486	119		725.486	175		725.486	130		725.486	335
725.694	109		725.694	129		725.694	111		725.694	142		725.694	98		725.694	171		725.694	125		725.694	299
725.902	101		725.902	128		725.902	113		725.902	131		725.902	97		725.902	184		725.902	128		725.902	280
726.109	109		726.109	136		726.109	108		726.109	136		726.109	108		726.109	188		726.109	134		726.109	296
726.317	110		726.317	137		726.317	113		726.317	173		726.317	120		726.317	169		726.317	122		726.317	285
726.525	113		726.525	130		726.525	110		726.525	147		726.525	94		726.525	190		726.525	128		726.525	294
726.733	112		726.733	119		726.733	106		726.733	144		726.733	105		726.733	146		726.733	126		726.733	274
726.94	108		726.94	118		726.94	106		726.94	143		726.94	109		726.94	169		726.94	134		726.94	283
727.148	119		727.148	120		727.148	109		727.148	147		727.148	108		727.148	170		727.148	147		727.148	290
727.356	112		727.356	117		727.356	103		727.356	140		727.356	100		727.356	168		727.356	124		727.356	280
727.564	113		727.564	132		727.564	110		727.564	134		727.564	99		727.564	175		727.564	129		727.564	316
727.771	109		727.771	131		727.771	118		727.771	138		727.771	88		727.771	181		727.771	119		727.771	275
727.979	110		727.979	127		727.979	103		727.979	152		727.979	106		727.979	160		727.979	136		727.979	322
728.187	117		728.187	130		728.187	106		728.187	137		728.187	112		728.187	159		728.187	116		728.187	306
728.395	97		728.395	130		728.395	96		728.395	154		728.395	108		728.395	175		728.395	130		728.395	272
728.602	116		728.602	140		728.602	117		728.602	137		728.602	100		728.602	178		728.602	118		728.602	286
728.81	108		728.81	127		728.81	113		728.81	159		728.81	93		728.81	174		728.81	122		728.81	281
729.018	109		729.018	120		729.018	113		729.018	163		729.018	109		729.018	168		729.018	134		729.018	304
729.225	112		729.225	122		729.225	112		729.225	135		729.225	102		729.225	175		729.225	126		729.225	273
729.433	107		729.433	128		729.433	102		729.433	149		729.433	97		729.433	177		729.433	129		729.433	282
729.641	113		729.641	131		729.641	113		729.641	151		729.641	105		729.641	188		729.641	131		729.641	265
729.848	110		729.848	125		729.848	106		729.848	133		729.848	100		729.848	168		729.848	129		729.848	273
730.056	107		730.056	140		730.056	123		730.056	148		730.056	112		730.056	166		730.056	128		730.056	271
730.264	116		730.264	130		730.264	115		730.264	140		730.264	103		730.264	152		730.264	115		730.264	262
730.471	109		730.471	123		730.471	104		730.471	137		730.471	97		730.471	190		730.471	128		730.471	263
730.679	105		730.679	125		730.679	92		730.679	132		730.679	98		730.679	185		730.679	128		730.679	267
730.887	123		730.887	130		730.887	98		730.887	143		730.887	101		730.887	166		730.887	134		730.887	279
731.094	112		731.094	121		731.094	116		731.094	146		731.094	95		731.094	176		731.094	135		731.094	270
731.302	109		731.302	117		731.302	102		731.302	152		731.302	116		731.302	188		731.302	117		731.302	262
731.51	107		731.51	124		731.51	104		731.51	132		731.51	103		731.51	177		731.51	122		731.51	267
731.717	105		731.717	127		731.717	107		731.717	148		731.717	104		731.717	150		731.717	124		731.717	274
731.925	96		731.925	113		731.925	107		731.925	138		731.925	98		731.925	163		731.925	120		731.925	256
732.133	113		732.133	123		732.133	109		732.133	135		732.133	103		732.133	177		732.133	121		732.133	272
732.34	105		732.34	110		732.34	119		732.34	148		732.34	103		732.34	151		732.34	118		732.34	282
732.548	104		732.548	129		732.548	107		732.548	126		732.548	116		732.548	150		732.548	113		732.548	258
732.756	112		732.756	124		732.756	93		732.756	151		732.756	109		732.756	177		732.756	127		732.756	260
732.963	115		732.963	114		732.963	103		732.963	121		732.963	109		732.963	152		732.963	127		732.963	279
733.171	101		733.171	119		733.171	101		733.171	138		733.171	92		733.171	161		733.171	120		733.171	268
733.378	111		733.378	117		733.378	113		733.378	154		733.378	102		733.378	173		733.378	134		733.378	269
733.586	101		733.586	130		733.586	102		733.586	143		733.586	106		733.586	163		733.586	124		733.586	242
733.794	107		733.794	127		733.794	102		733.794	122		733.794	101		733.794	149		733.794	127		733.794	254
734.001	114		734.001	109		734.001	120		734.001	140		734.001	104		734.001	151		734.001	120		734.001	242
734.209	109		734.209	118		734.209	98		734.209	146		734.209	99		734.209	161		734.209	121		734.209	239
734.416	107		734.416	113		734.416	111		734.416	137		734.416	104		734.416	151		734.416	120		734.416	270
734.624	115		734.624	122		734.624	106		734.624	135		734.624	94		734.624	170		734.624	121		734.624	255
734.831	105		734.831	116		734.831	118		734.831	136		734.831	110		734.831	180		734.831	111		734.831	277
735.039	114		735.039	127		735.039	111		735.039	136		735.039	98		735.039	162		735.039	125		735.039	226
735.247	104		735.247	127		735.247	97		735.247	146		735.247	93		735.247	154		735.247	117		735.247	261
735.454	107		735.454	126		735.454	107		735.454	143		735.454	120		735.454	154		735.454	117		735.454	231
735.662	108		735.662	122		735.662	100		735.662	149		735.662	102		735.662	159		735.662	131		735.662	228
735.869	102		735.869	124		735.869	109		735.869	120		735.869	106		735.869	147		735.869	118		735.869	246
736.077	120		736.077	124		736.077	110		736.077	132		736.077	112		736.077	160		736.077	118		736.077	245
736.284	90		736.284	110		736.284	100		736.284	136		736.284	92		736.284	167		736.284	114		736.284	236
736.492	113		736.492	118		736.492	109		736.492	141		736.492	115		736.492	149		736.492	107		736.492	246
736.699	101		736.699	130		736.699	105		736.699	124		736.699	106		736.699	170		736.699	124		736.699	281
736.907	107		736.907	113		736.907	116		736.907	140		736.907	113		736.907	144		736.907	127		736.907	227
737.114	107		737.114	125		737.114	108		737.114	118		737.114	93		737.114	165		737.114	119		737.114	262
737.322	106		737.322	129		737.322	101		737.322	136		737.322	97		737.322	159		737.322	114		737.322	241
737.529	109		737.529	118		737.529	106		737.529	129		737.529	105		737.529	141		737.529	127		737.529	228
737.737	104		737.737	115		737.737	100		737.737	125		737.737	110		737.737	156		737.737	115		737.737	266
737.944	107		737.944	118		737.944	99		737.944	130		737.944	97		737.944	150		737.944	101		737.944	234
738.152	96		738.152	111		738.152	100		738.152	130		738.152	107		738.152	170		738.152	116		738.152	235
738.359	125		738.359	112		738.359	103		738.359	118		738.359	117		738.359	155		738.359	122		738.359	235
738.567	105		738.567	121		738.567	107		738.567	140		738.567	100		738.567	161		738.567	118		738.567	236
738.774	98		738.774	115		738.774	103		738.774	135		738.774	97		738.774	170		738.774	110		738.774	240
738.982	105		738.982	127		738.982	108		738.982	127		738.982	112		738.982	166		738.982	125		738.982	235
739.189	104		739.189	119		739.189	102		739.189	134		739.189	103		739.189	139		739.189	129		739.189	223
739.397	116		739.397	107		739.397	104		739.397	139		739.397	99		739.397	170		739.397	123		739.397	235
739.604	119		739.604	113		739.604	116		739.604	126		739.604	103		739.604	155		739.604	120		739.604	225
739.812	105		739.812	101		739.812	104		739.812	136		739.812	96		739.812	161		739.812	110		739.812	234
740.019	114		740.019	126		740.019	114		740.019	128		740.019	105		740.019	150		740.019	113		740.019	206
740.227	111		740.227	130		740.227	117		740.227	126		740.227	103		740.227	145		740.227	118		740.227	209
740.434	97		740.434	109		740.434	99		740.434	124		740.434	113		740.434	145		740.434	119		740.434	212
740.641	110		740.641	116		740.641	91		740.641	137		740.641	102		740.641	151		740.641	128		740.641	195
740.849	106		740.849	116		740.849	110		740.849	131		740.849	99		740.849	138		740.849	120		740.849	234
741.056	112		741.056	120		741.056	102		741.056	131		741.056	96		741.056	156		741.056	111		741.056	238
741.264	110		741.264	110		741.264	114		741.264	130		741.264	101		741.264	151		741.264	120		741.264	205
741.471	97		741.471	106		741.471	115		741.471	109		741.471	110		741.471	145		741.471	116		741.471	231
741.678	114		741.678	119		741.678	106		741.678	136		741.678	113		741.678	145		741.678	119		741.678	218
741.886	124		741.886	122		741.886	104		741.886	122		741.886	104		741.886	150		741.886	122		741.886	202
742.093	113		742.093	107		742.093	103		742.093	124		742.093	112		742.093	173		742.093	123		742.093	232
742.301	112		742.301	116		742.301	117		742.301	133		742.301	111		742.301	128		742.301	118		742.301	236
742.508	120		742.508	113		742.508	105		742.508	146		742.508	98		742.508	138		742.508	115		742.508	225
742.715	108		742.715	108		742.715	107		742.715	132		742.715	111		742.715	152		742.715	126		742.715	225
742.923	107		742.923	114		742.923	101		742.923	116		742.923	100		742.923	162		742.923	116		742.923	226
743.13	99		743.13	118		743.13	97		743.13	126		743.13	101		743.13	150		743.13	126		743.13	206
743.338	115		743.338	111		743.338	106		743.338	141		743.338	101		743.338	158		743.338	114		743.338	229
743.545	110		743.545	111		743.545	106		743.545	117		743.545	96		743.545	148		743.545	116		743.545	209
743.752	107		743.752	111		743.752	106		743.752	118		743.752	110		743.752	142		743.752	111		743.752	207
743.96	97		743.96	102		743.96	106		743.96	118		743.96	103		743.96	153		743.96	130		743.96	198
744.167	105		744.167	117		744.167	99		744.167	128		744.167	106		744.167	141		744.167	112		744.167	203
744.374	98		744.374	105		744.374	108		744.374	115		744.374	94		744.374	126		744.374	116		744.374	180
744.582	121		744.582	112		744.582	102		744.582	120		744.582	107		744.582	152		744.582	120		744.582	215
744.789	107		744.789	113		744.789	99		744.789	117		744.789	102		744.789	147		744.789	100		744.789	219
744.996	104		744.996	121		744.996	105		744.996	129		744.996	102		744.996	141		744.996	129		744.996	234
745.204	97		745.204	127		745.204	115		745.204	136		745.204	101		745.204	179		745.204	117		745.204	180
745.411	107		745.411	117		745.411	113		745.411	134		745.411	111		745.411	146		745.411	105		745.411	196
745.618	101		745.618	110		745.618	97		745.618	107		745.618	103		745.618	146		745.618	110		745.618	183
745.826	111		745.826	104		745.826	99		745.826	135		745.826	94		745.826	142		745.826	103		745.826	208
746.033	107		746.033	112		746.033	105		746.033	116		746.033	101		746.033	146		746.033	123		746.033	206
746.24	105		746.24	124		746.24	107		746.24	132		746.24	115		746.24	140		746.24	118		746.24	213
746.447	109		746.447	125		746.447	105		746.447	112		746.447	95		746.447	156		746.447	115		746.447	201
746.655	115		746.655	102		746.655	104		746.655	129		746.655	107		746.655	137		746.655	105		746.655	171
746.862	108		746.862	112		746.862	110		746.862	127		746.862	105		746.862	143		746.862	121		746.862	216
747.069	107		747.069	127		747.069	103		747.069	130		747.069	114		747.069	146		747.069	110		747.069	217
747.277	109		747.277	110		747.277	100		747.277	115		747.277	103		747.277	136		747.277	107		747.277	196
747.484	106		747.484	129		747.484	100		747.484	126		747.484	104		747.484	143		747.484	119		747.484	173
747.691	113		747.691	112		747.691	113		747.691	119		747.691	104		747.691	149		747.691	107		747.691	198
747.898	96		747.898	117		747.898	100		747.898	119		747.898	95		747.898	150		747.898	111		747.898	204
748.106	103		748.106	112		748.106	101		748.106	124		748.106	110		748.106	140		748.106	115		748.106	188
748.313	104		748.313	123		748.313	101		748.313	121		748.313	95		748.313	142		748.313	122		748.313	193
748.52	109		748.52	111		748.52	108		748.52	130		748.52	97		748.52	133		748.52	122		748.52	179
748.727	98		748.727	110		748.727	113		748.727	108		748.727	104		748.727	159		748.727	117		748.727	203
748.935	99		748.935	110		748.935	111		748.935	120		748.935	103		748.935	150		748.935	125		748.935	171
749.142	101		749.142	114		749.142	103		749.142	121		749.142	110		749.142	137		749.142	116		749.142	206
749.349	101		749.349	104		749.349	109		749.349	132		749.349	104		749.349	141		749.349	105		749.349	188
749.556	107		749.556	113		749.556	104		749.556	118		749.556	94		749.556	140		749.556	112		749.556	190
749.764	99		749.764	116		749.764	98		749.764	105		749.764	108		749.764	139		749.764	120		749.764	198
749.971	108		749.971	123		749.971	105		749.971	117		749.971	104		749.971	132		749.971	113		749.971	170
750.178	109		750.178	117		750.178	105		750.178	103		750.178	103		750.178	136		750.178	116		750.178	181
750.385	118		750.385	118		750.385	99		750.385	119		750.385	97		750.385	137		750.385	106		750.385	170
750.592	103		750.592	114		750.592	102		750.592	122		750.592	100		750.592	135		750.592	113		750.592	189
750.799	109		750.799	99		750.799	112		750.799	126		750.799	117		750.799	127		750.799	107		750.799	195
751.007	96		751.007	107		751.007	106		751.007	130		751.007	101		751.007	140		751.007	111		751.007	181
751.214	110		751.214	104		751.214	107		751.214	102		751.214	101		751.214	139		751.214	107		751.214	185
751.421	103		751.421	120		751.421	113		751.421	115		751.421	91		751.421	138		751.421	105		751.421	182
751.628	110		751.628	106		751.628	89		751.628	109		751.628	105		751.628	121		751.628	105		751.628	169
751.835	104		751.835	124		751.835	106		751.835	115		751.835	99		751.835	137		751.835	111		751.835	165
752.042	112		752.042	112		752.042	102		752.042	122		752.042	117		752.042	138		752.042	94		752.042	205
752.25	110		752.25	104		752.25	103		752.25	111		752.25	96		752.25	125		752.25	109		752.25	155
752.457	107		752.457	104		752.457	95		752.457	126		752.457	107		752.457	141		752.457	106		752.457	160
752.664	96		752.664	112		752.664	102		752.664	109		752.664	98		752.664	131		752.664	105		752.664	195
752.871	99		752.871	106		752.871	105		752.871	117		752.871	108		752.871	147		752.871	113		752.871	171
753.078	92		753.078	114		753.078	112		753.078	119		753.078	104		753.078	137		753.078	106		753.078	183
753.285	113		753.285	114		753.285	109		753.285	118		753.285	98		753.285	142		753.285	105		753.285	178
753.492	101		753.492	105		753.492	79		753.492	122		753.492	109		753.492	140		753.492	116		753.492	178
753.7	111		753.7	107		753.7	116		753.7	108		753.7	113		753.7	137		753.7	108		753.7	179
753.907	97		753.907	124		753.907	101		753.907	111		753.907	113		753.907	136		753.907	111		753.907	156
754.114	109		754.114	107		754.114	104		754.114	122		754.114	104		754.114	145		754.114	114		754.114	176
754.321	96		754.321	101		754.321	100		754.321	128		754.321	97		754.321	128		754.321	107		754.321	178
754.528	101		754.528	105		754.528	112		754.528	119		754.528	105		754.528	141		754.528	103		754.528	149
754.735	105		754.735	123		754.735	107		754.735	119		754.735	110		754.735	140		754.735	119		754.735	195
754.942	102		754.942	115		754.942	111		754.942	114		754.942	109		754.942	140		754.942	109		754.942	141
755.149	98		755.149	105		755.149	108		755.149	105		755.149	102		755.149	135		755.149	107		755.149	184
755.356	102		755.356	118		755.356	92		755.356	114		755.356	106		755.356	128		755.356	109		755.356	177
755.563	100		755.563	126		755.563	108		755.563	116		755.563	102		755.563	133		755.563	105		755.563	172
755.77	106		755.77	111		755.77	91		755.77	120		755.77	96		755.77	135		755.77	111		755.77	167
755.977	98		755.977	111		755.977	100		755.977	111		755.977	99		755.977	136		755.977	118		755.977	150
756.185	105		756.185	123		756.185	99		756.185	127		756.185	100		756.185	129		756.185	127		756.185	177
756.392	108		756.392	118		756.392	106		756.392	116		756.392	105		756.392	117		756.392	105		756.392	144
756.599	116		756.599	100		756.599	99		756.599	121		756.599	91		756.599	125		756.599	115		756.599	165
756.806	102		756.806	122		756.806	98		756.806	135		756.806	103		756.806	150		756.806	115		756.806	151
757.013	104		757.013	109		757.013	90		757.013	102		757.013	107		757.013	133		757.013	106		757.013	159
757.22	112		757.22	100		757.22	112		757.22	120		757.22	100		757.22	121		757.22	111		757.22	152
757.427	96		757.427	96		757.427	108		757.427	107		757.427	102		757.427	131		757.427	111		757.427	173
757.634	97		757.634	120		757.634	107		757.634	105		757.634	93		757.634	127		757.634	108		757.634	146
757.841	108		757.841	99		757.841	92		757.841	113		757.841	98		757.841	122		757.841	107		757.841	146
758.048	108		758.048	117		758.048	104		758.048	112		758.048	116		758.048	139		758.048	116		758.048	151
758.255	102		758.255	119		758.255	97		758.255	113		758.255	102		758.255	127		758.255	106		758.255	154
758.462	106		758.462	113		758.462	104		758.462	112		758.462	99		758.462	136		758.462	113		758.462	166
758.669	101		758.669	104		758.669	107		758.669	121		758.669	105		758.669	119		758.669	123		758.669	147
758.876	97		758.876	114		758.876	103		758.876	126		758.876	101		758.876	126		758.876	107		758.876	153
759.083	108		759.083	111		759.083	100		759.083	120		759.083	98		759.083	132		759.083	113		759.083	144
759.29	113		759.29	107		759.29	110		759.29	106		759.29	102		759.29	122		759.29	115		759.29	167
759.497	108		759.497	103		759.497	95		759.497	103		759.497	102		759.497	128		759.497	101		759.497	159
759.704	108		759.704	120		759.704	110		759.704	121		759.704	104		759.704	125		759.704	111		759.704	164
759.911	93		759.911	118		759.911	111		759.911	115		759.911	113		759.911	139		759.911	107		759.911	150
760.118	99		760.118	102		760.118	100		760.118	106		760.118	97		760.118	138		760.118	120		760.118	147
760.324	103		760.324	110		760.324	107		760.324	111		760.324	100		760.324	135		760.324	117		760.324	162
760.531	105		760.531	119		760.531	98		760.531	115		760.531	107		760.531	115		760.531	111		760.531	145
760.738	108		760.738	116		760.738	97		760.738	104		760.738	109		760.738	116		760.738	107		760.738	147
760.945	100		760.945	97		760.945	104		760.945	106		760.945	97		760.945	131		760.945	102		760.945	160
761.152	113		761.152	119		761.152	90		761.152	108		761.152	114		761.152	135		761.152	104		761.152	139
761.359	101		761.359	111		761.359	99		761.359	109		761.359	100		761.359	143		761.359	102		761.359	153
761.566	99		761.566	125		761.566	102		761.566	110		761.566	98		761.566	121		761.566	105		761.566	155
761.773	105		761.773	114		761.773	96		761.773	124		761.773	103		761.773	132		761.773	124		761.773	145
761.98	103		761.98	113		761.98	110		761.98	116		761.98	100		761.98	134		761.98	108		761.98	164
762.187	104		762.187	114		762.187	103		762.187	117		762.187	105		762.187	109		762.187	116		762.187	145
762.394	102		762.394	110		762.394	106		762.394	116		762.394	112		762.394	131		762.394	118		762.394	140
762.601	101		762.601	115		762.601	99		762.601	106		762.601	106		762.601	116		762.601	116		762.601	143
762.807	99		762.807	107		762.807	101		762.807	103		762.807	103		762.807	121		762.807	108		762.807	151
763.014	99		763.014	107		763.014	102		763.014	116		763.014	94		763.014	124		763.014	106		763.014	163
763.221	101		763.221	119		763.221	104		763.221	108		763.221	103		763.221	136		763.221	113		763.221	135
763.428	102		763.428	118		763.428	104		763.428	111		763.428	105		763.428	122		763.428	106		763.428	147
763.635	116		763.635	104		763.635	93		763.635	111		763.635	99		763.635	137		763.635	99		763.635	142
763.842	107		763.842	113		763.842	103		763.842	118		763.842	96		763.842	124		763.842	109		763.842	156
764.049	113		764.049	99		764.049	110		764.049	105		764.049	97		764.049	133		764.049	102		764.049	141
764.255	94		764.255	107		764.255	99		764.255	119		764.255	107		764.255	128		764.255	105		764.255	127
764.462	100		764.462	108		764.462	110		764.462	109		764.462	96		764.462	111		764.462	107		764.462	134
764.669	94		764.669	106		764.669	113		764.669	104		764.669	89		764.669	128		764.669	107		764.669	139
764.876	102		764.876	112		764.876	100		764.876	110		764.876	104		764.876	116		764.876	99		764.876	141
765.083	110		765.083	98		765.083	103		765.083	111		765.083	110		765.083	117		765.083	116		765.083	133
765.29	85		765.29	109		765.29	90		765.29	117		765.29	92		765.29	145		765.29	109		765.29	136
765.496	105		765.496	107		765.496	114		765.496	108		765.496	108		765.496	115		765.496	106		765.496	144
765.703	94		765.703	104		765.703	102		765.703	107		765.703	102		765.703	125		765.703	112		765.703	144
765.91	111		765.91	111		765.91	101		765.91	108		765.91	101		765.91	113		765.91	110		765.91	141
766.117	102		766.117	103		766.117	99		766.117	94		766.117	104		766.117	126		766.117	111		766.117	151
766.324	91		766.324	109		766.324	104		766.324	118		766.324	99		766.324	125		766.324	109		766.324	139
766.53	104		766.53	107		766.53	99		766.53	113		766.53	97		766.53	109		766.53	116		766.53	138
766.737	104		766.737	108		766.737	105		766.737	109		766.737	93		766.737	127		766.737	108		766.737	130
766.944	108		766.944	105		766.944	102		766.944	140		766.944	109		766.944	125		766.944	112		766.944	135
767.151	89		767.151	114		767.151	111		767.151	100		767.151	100		767.151	125		767.151	101		767.151	126
767.358	100		767.358	100		767.358	102		767.358	108		767.358	96		767.358	121		767.358	109		767.358	111
767.564	98		767.564	108		767.564	110		767.564	125		767.564	108		767.564	124		767.564	105		767.564	139
767.771	103		767.771	101		767.771	106		767.771	106		767.771	98		767.771	113		767.771	101		767.771	151
767.978	110		767.978	116		767.978	96		767.978	105		767.978	100		767.978	124		767.978	105		767.978	128
768.185	100		768.185	108		768.185	107		768.185	120		768.185	94		768.185	125		768.185	111		768.185	133
768.391	100		768.391	102		768.391	103		768.391	105		768.391	97		768.391	111		768.391	106		768.391	138
768.598	104		768.598	108		768.598	86		768.598	113		768.598	91		768.598	121		768.598	101		768.598	140
768.805	109		768.805	114		768.805	102		768.805	106		768.805	105		768.805	103		768.805	111		768.805	135
769.012	105		769.012	99		769.012	109		769.012	101		769.012	101		769.012	141		769.012	104		769.012	143
769.218	106		769.218	112		769.218	104		769.218	112		769.218	108		769.218	131		769.218	107		769.218	148
769.425	102		769.425	110		769.425	100		769.425	107		769.425	105		769.425	116		769.425	104		769.425	139
769.632	99		769.632	119		769.632	102		769.632	102		769.632	107		769.632	124		769.632	101		769.632	133
769.838	106		769.838	99		769.838	88		769.838	101		769.838	95		769.838	116		769.838	101		769.838	124
770.045	101		770.045	101		770.045	95		770.045	107		770.045	108		770.045	120		770.045	93		770.045	135
770.252	97		770.252	105		770.252	100		770.252	115		770.252	99		770.252	116		770.252	99		770.252	131
770.458	100		770.458	117		770.458	111		770.458	103		770.458	96		770.458	123		770.458	100		770.458	110
770.665	105		770.665	110		770.665	101		770.665	104		770.665	107		770.665	125		770.665	105		770.665	148
770.872	109		770.872	99		770.872	109		770.872	101		770.872	106		770.872	124		770.872	103		770.872	129
771.078	116		771.078	101		771.078	102		771.078	111		771.078	104		771.078	115		771.078	107		771.078	132
771.285	107		771.285	107		771.285	105		771.285	108		771.285	101		771.285	118		771.285	105		771.285	125
771.492	103		771.492	102		771.492	98		771.492	105		771.492	87		771.492	128		771.492	96		771.492	125
771.698	102		771.698	107		771.698	102		771.698	111		771.698	103		771.698	127		771.698	116		771.698	138
771.905	106		771.905	100		771.905	97		771.905	99		771.905	102		771.905	112		771.905	97		771.905	128
772.112	96		772.112	107		772.112	107		772.112	102		772.112	100		772.112	111		772.112	102		772.112	137
772.318	99		772.318	100		772.318	102		772.318	115		772.318	99		772.318	120		772.318	100		772.318	141
772.525	105		772.525	109		772.525	94		772.525	117		772.525	109		772.525	114		772.525	109		772.525	124
772.732	99		772.732	105		772.732	101		772.732	112		772.732	96		772.732	119		772.732	105		772.732	140
772.938	107		772.938	108		772.938	102		772.938	110		772.938	94		772.938	108		772.938	103		772.938	127
773.145	99		773.145	100		773.145	96		773.145	103		773.145	99		773.145	125		773.145	117		773.145	128
773.351	102		773.351	103		773.351	106		773.351	110		773.351	109		773.351	119		773.351	109		773.351	121
773.558	101		773.558	109		773.558	101		773.558	105		773.558	102		773.558	115		773.558	96		773.558	137
773.765	101		773.765	108		773.765	88		773.765	109		773.765	100		773.765	127		773.765	97		773.765	128
773.971	97		773.971	108		773.971	91		773.971	101		773.971	105		773.971	123		773.971	102		773.971	118
774.178	101		774.178	100		774.178	100		774.178	119		774.178	110		774.178	125		774.178	90		774.178	132
774.384	103		774.384	111		774.384	101		774.384	111		774.384	96		774.384	120		774.384	108		774.384	129
774.591	104		774.591	108		774.591	108		774.591	99		774.591	98		774.591	117		774.591	98		774.591	139
774.798	105		774.798	111		774.798	103		774.798	115		774.798	84		774.798	113		774.798	102		774.798	131
775.004	94		775.004	109		775.004	102		775.004	106		775.004	104		775.004	113		775.004	109		775.004	133
775.211	107		775.211	105		775.211	96		775.211	106		775.211	103		775.211	133		775.211	99		775.211	123
775.417	108		775.417	110		775.417	104		775.417	107		775.417	105		775.417	118		775.417	113		775.417	129
775.624	105		775.624	108		775.624	109		775.624	112		775.624	97		775.624	111		775.624	113		775.624	126
775.83	100		775.83	95		775.83	97		775.83	105		775.83	92		775.83	121		775.83	102		775.83	127
776.037	100		776.037	111		776.037	101		776.037	108		776.037	102		776.037	125		776.037	112		776.037	122
776.243	103		776.243	119		776.243	101		776.243	99		776.243	101		776.243	112		776.243	97		776.243	119
776.45	103		776.45	100		776.45	98		776.45	104		776.45	99		776.45	125		776.45	101		776.45	114
776.656	107		776.656	108		776.656	99		776.656	108		776.656	89		776.656	119		776.656	109		776.656	122
776.863	110		776.863	110		776.863	105		776.863	113		776.863	102		776.863	109		776.863	113		776.863	119
777.07	103		777.07	110		777.07	100		777.07	109		777.07	108		777.07	112		777.07	110		777.07	129
777.276	94		777.276	110		777.276	101		777.276	112		777.276	105		777.276	108		777.276	101		777.276	135
777.483	98		777.483	102		777.483	96		777.483	117		777.483	94		777.483	119		777.483	106		777.483	132
777.689	107		777.689	109		777.689	95		777.689	107		777.689	100		777.689	111		777.689	106		777.689	122
777.896	95		777.896	101		777.896	100		777.896	116		777.896	105		777.896	126		777.896	110		777.896	133
778.102	97		778.102	106		778.102	96		778.102	100		778.102	103		778.102	122		778.102	102		778.102	119
778.308	111		778.308	111		778.308	99		778.308	94		778.308	96		778.308	121		778.308	104		778.308	118
778.515	109		778.515	103		778.515	105		778.515	116		778.515	95		778.515	119		778.515	112		778.515	135
778.721	106		778.721	116		778.721	104		778.721	89		778.721	100		778.721	109		778.721	104		778.721	108
778.928	92		778.928	105		778.928	106		778.928	99		778.928	96		778.928	106		778.928	114		778.928	117
779.134	94		779.134	101		779.134	102		779.134	97		779.134	91		779.134	112		779.134	114		779.134	131
779.341	104		779.341	103		779.341	97		779.341	106		779.341	95		779.341	103		779.341	99		779.341	129
779.547	110		779.547	98		779.547	96		779.547	106		779.547	108		779.547	117		779.547	108		779.547	119
779.754	105		779.754	110		779.754	110		779.754	90		779.754	95		779.754	131		779.754	98		779.754	117
779.96	103		779.96	106		779.96	103		779.96	99		779.96	109		779.96	111		779.96	111		779.96	134
780.167	103		780.167	104		780.167	107		780.167	107		780.167	97		780.167	110		780.167	103		780.167	117
780.373	106		780.373	117		780.373	106		780.373	97		780.373	108		780.373	113		780.373	106		780.373	133
780.579	110		780.579	94		780.579	82		780.579	108		780.579	99		780.579	124		780.579	101		780.579	129
780.786	101		780.786	98		780.786	102		780.786	101		780.786	92		780.786	106		780.786	100		780.786	98
780.992	95		780.992	101		780.992	89		780.992	107		780.992	98		780.992	117		780.992	100		780.992	118
781.199	116		781.199	99		781.199	98		781.199	109		781.199	107		781.199	119		781.199	107		781.199	122
781.405	100		781.405	105		781.405	102		781.405	103		781.405	99		781.405	110		781.405	114		781.405	129
781.611	93		781.611	109		781.611	94		781.611	105		781.611	97		781.611	115		781.611	97		781.611	118
781.818	101		781.818	103		781.818	103		781.818	109		781.818	105		781.818	106		781.818	100		781.818	120
782.024	98		782.024	109		782.024	115		782.024	101		782.024	100		782.024	109		782.024	100		782.024	142
782.23	97		782.23	109		782.23	109		782.23	108		782.23	93		782.23	111		782.23	103		782.23	115
782.437	104		782.437	112		782.437	96		782.437	104		782.437	93		782.437	120		782.437	102		782.437	119
782.643	104		782.643	110		782.643	100		782.643	123		782.643	90		782.643	121		782.643	108		782.643	125
782.85	98		782.85	104		782.85	99		782.85	106		782.85	96		782.85	122		782.85	100		782.85	117
783.056	97		783.056	122		783.056	88		783.056	101		783.056	98		783.056	114		783.056	111		783.056	119
783.262	95		783.262	108		783.262	109		783.262	119		783.262	99		783.262	110		783.262	98		783.262	117
783.469	94		783.469	102		783.469	101		783.469	104		783.469	99		783.469	115		783.469	107		783.469	122
783.675	110		783.675	110		783.675	100		783.675	102		783.675	107		783.675	115		783.675	106		783.675	117
783.881	99		783.881	111		783.881	98		783.881	108		783.881	94		783.881	113		783.881	106		783.881	123
784.088	107		784.088	101		784.088	97		784.088	104		784.088	98		784.088	102		784.088	110		784.088	129
784.294	107		784.294	98		784.294	105		784.294	106		784.294	112		784.294	112		784.294	106		784.294	120
784.5	101		784.5	109		784.5	103		784.5	100		784.5	108		784.5	108		784.5	105		784.5	119
784.707	101		784.707	95		784.707	99		784.707	105		784.707	94		784.707	109		784.707	101		784.707	110
784.913	99		784.913	117		784.913	95		784.913	99		784.913	98		784.913	112		784.913	104		784.913	117
785.119	96		785.119	109		785.119	99		785.119	105		785.119	98		785.119	118		785.119	104		785.119	113
785.325	99		785.325	112		785.325	92		785.325	111		785.325	99		785.325	107		785.325	102		785.325	120
785.532	107		785.532	100		785.532	106		785.532	113		785.532	99		785.532	118		785.532	111		785.532	114
785.738	106		785.738	106		785.738	102		785.738	104		785.738	105		785.738	100		785.738	93		785.738	127
785.944	100		785.944	108		785.944	108		785.944	106		785.944	106		785.944	116		785.944	115		785.944	107
786.15	94		786.15	107		786.15	100		786.15	99		786.15	101		786.15	112		786.15	101		786.15	120
786.357	90		786.357	103		786.357	99		786.357	104		786.357	102		786.357	105		786.357	106		786.357	111
786.563	103		786.563	98		786.563	102		786.563	103		786.563	99		786.563	118		786.563	99		786.563	112
786.769	104		786.769	113		786.769	89		786.769	107		786.769	99		786.769	105		786.769	101		786.769	121
786.976	97		786.976	106		786.976	96		786.976	97		786.976	99		786.976	114		786.976	102		786.976	115
787.182	104		787.182	102		787.182	100		787.182	108		787.182	102		787.182	111		787.182	99		787.182	114
787.388	98		787.388	111		787.388	103		787.388	109		787.388	104		787.388	110		787.388	99		787.388	125
787.594	98		787.594	104		787.594	96		787.594	113		787.594	101		787.594	118		787.594	114		787.594	127
787.8	103		787.8	106		787.8	104		787.8	108		787.8	104		787.8	111		787.8	100		787.8	109
788.007	97		788.007	102		788.007	101		788.007	108		788.007	96		788.007	113		788.007	113		788.007	112
788.213	103		788.213	105		788.213	98		788.213	105		788.213	90		788.213	117		788.213	105		788.213	110
788.419	102		788.419	105		788.419	100		788.419	104		788.419	98		788.419	122		788.419	104		788.419	114
788.625	95		788.625	102		788.625	90		788.625	110		788.625	96		788.625	116		788.625	107		788.625	118
788.831	104		788.831	100		788.831	100		788.831	101		788.831	107		788.831	106		788.831	97		788.831	114
789.038	100		789.038	94		789.038	100		789.038	101		789.038	101		789.038	117		789.038	106		789.038	125
789.244	112		789.244	102		789.244	98		789.244	102		789.244	98		789.244	103		789.244	97		789.244	128
789.45	107		789.45	106		789.45	103		789.45	107		789.45	100		789.45	102		789.45	105		789.45	111
789.656	91		789.656	103		789.656	106		789.656	99		789.656	103		789.656	114		789.656	95		789.656	118
789.862	103		789.862	105		789.862	96		789.862	108		789.862	99		789.862	103		789.862	107		789.862	122
790.068	99		790.068	113		790.068	94		790.068	107		790.068	104		790.068	127		790.068	95		790.068	122
790.275	101		790.275	94		790.275	101		790.275	108		790.275	107		790.275	108		790.275	96		790.275	113
790.481	104		790.481	112		790.481	97		790.481	101		790.481	93		790.481	109		790.481	104		790.481	109
790.687	109		790.687	102		790.687	104		790.687	101		790.687	103		790.687	109		790.687	110		790.687	112
790.893	104		790.893	105		790.893	104		790.893	109		790.893	100		790.893	113		790.893	95		790.893	106
791.099	100		791.099	110		791.099	102		791.099	97		791.099	103		791.099	117		791.099	110		791.099	113
791.305	98		791.305	99		791.305	98		791.305	90		791.305	90		791.305	127		791.305	110		791.305	129
791.511	103		791.511	94		791.511	105		791.511	102		791.511	102		791.511	104		791.511	94		791.511	117
791.717	105		791.717	103		791.717	102		791.717	108		791.717	96		791.717	112		791.717	104		791.717	116
791.924	95		791.924	108		791.924	95		791.924	104		791.924	100		791.924	120		791.924	106		791.924	117
792.13	101		792.13	108		792.13	95		792.13	106		792.13	99		792.13	92		792.13	110		792.13	124
792.336	101		792.336	105		792.336	98		792.336	100		792.336	102		792.336	116		792.336	97		792.336	129
792.542	100		792.542	91		792.542	105		792.542	107		792.542	105		792.542	108		792.542	108		792.542	116
792.748	99		792.748	109		792.748	96		792.748	104		792.748	98		792.748	110		792.748	106		792.748	118
792.954	101		792.954	107		792.954	101		792.954	101		792.954	92		792.954	113		792.954	110		792.954	129
793.16	92		793.16	94		793.16	103		793.16	103		793.16	97		793.16	112		793.16	104		793.16	123
793.366	105		793.366	103		793.366	97		793.366	107		793.366	107		793.366	107		793.366	110		793.366	118
793.572	106		793.572	111		793.572	99		793.572	114		793.572	98		793.572	110		793.572	106		793.572	120
793.778	103		793.778	105		793.778	93		793.778	107		793.778	91		793.778	110		793.778	105		793.778	113
793.984	105		793.984	101		793.984	92		793.984	102		793.984	105		793.984	113		793.984	104		793.984	115
794.19	98		794.19	107		794.19	104		794.19	90		794.19	106		794.19	107		794.19	100		794.19	116
794.396	100		794.396	102		794.396	98		794.396	115		794.396	104		794.396	113		794.396	112		794.396	102
794.602	103		794.602	108		794.602	106		794.602	96		794.602	103		794.602	106		794.602	102		794.602	117
794.808	107		794.808	103		794.808	105		794.808	94		794.808	97		794.808	105		794.808	100		794.808	110
795.014	106		795.014	103		795.014	94		795.014	97		795.014	97		795.014	115		795.014	108		795.014	111
795.22	111		795.22	90		795.22	94		795.22	111		795.22	102		795.22	107		795.22	99		795.22	115
795.426	95		795.426	110		795.426	98		795.426	101		795.426	109		795.426	107		795.426	107		795.426	123
795.632	95		795.632	108		795.632	111		795.632	96		795.632	98		795.632	113		795.632	108		795.632	111
795.838	107		795.838	94		795.838	94		795.838	100		795.838	107		795.838	104		795.838	94		795.838	121
796.044	108		796.044	103		796.044	104		796.044	103		796.044	101		796.044	107		796.044	93		796.044	119
796.25	102		796.25	90		796.25	101		796.25	107		796.25	98		796.25	115		796.25	101		796.25	115
796.456	95		796.456	108		796.456	92		796.456	105		796.456	100		796.456	113		796.456	101		796.456	116
796.662	95		796.662	92		796.662	102		796.662	107		796.662	105		796.662	109		796.662	100		796.662	118
796.868	110		796.868	103		796.868	106		796.868	106		796.868	94		796.868	93		796.868	96		796.868	111
797.074	98		797.074	106		797.074	100		797.074	106		797.074	108		797.074	108		797.074	113		797.074	103
797.28	104		797.28	96		797.28	101		797.28	107		797.28	101		797.28	116		797.28	95		797.28	110
797.486	102		797.486	107		797.486	109		797.486	107		797.486	93		797.486	109		797.486	101		797.486	119
797.692	99		797.692	97		797.692	92		797.692	103		797.692	105		797.692	105		797.692	104		797.692	119
797.898	105		797.898	95		797.898	113		797.898	112		797.898	101		797.898	127		797.898	105		797.898	114
798.104	102		798.104	106		798.104	103		798.104	112		798.104	98		798.104	109		798.104	105		798.104	129
798.31	95		798.31	106		798.31	97		798.31	95		798.31	101		798.31	114		798.31	93		798.31	110
798.516	100		798.516	113		798.516	98		798.516	106		798.516	103		798.516	110		798.516	104		798.516	108
798.722	98		798.722	98		798.722	113		798.722	100		798.722	96		798.722	109		798.722	107		798.722	114
798.928	101		798.928	100		798.928	103		798.928	102		798.928	105		798.928	117		798.928	98		798.928	111
799.134	102		799.134	95		799.134	96		799.134	101		799.134	102		799.134	103		799.134	105		799.134	110
799.34	95		799.34	96		799.34	100		799.34	96		799.34	102		799.34	116		799.34	104		799.34	119
799.545	97		799.545	106		799.545	104		799.545	110		799.545	103		799.545	118		799.545	100		799.545	116
799.751	105		799.751	109		799.751	114		799.751	102		799.751	96		799.751	100		799.751	106		799.751	114
799.957	97		799.957	102		799.957	102		799.957	97		799.957	105		799.957	108		799.957	99		799.957	109
800.163	89		800.163	98		800.163	105		800.163	96		800.163	108		800.163	108		800.163	100		800.163	110
800.369	103		800.369	110		800.369	105		800.369	98		800.369	101		800.369	107		800.369	99		800.369	102
800.575	100		800.575	90		800.575	98		800.575	110		800.575	101		800.575	106		800.575	111		800.575	96
800.781	96		800.781	104		800.781	101		800.781	95		800.781	106		800.781	100		800.781	101		800.781	114
800.986	93		800.986	105		800.986	109		800.986	92		800.986	89		800.986	111		800.986	94		800.986	115
801.192	97		801.192	106		801.192	100		801.192	111		801.192	100		801.192	109		801.192	101		801.192	116
801.398	96		801.398	99		801.398	102		801.398	100		801.398	109		801.398	116		801.398	102		801.398	120
801.604	98		801.604	108		801.604	96		801.604	109		801.604	100		801.604	114		801.604	102		801.604	116
801.81	104		801.81	99		801.81	89		801.81	102		801.81	112		801.81	117		801.81	100		801.81	105
802.016	100		802.016	105		802.016	104		802.016	97		802.016	95		802.016	111		802.016	100		802.016	103
802.221	100		802.221	88		802.221	102		802.221	98		802.221	97		802.221	108		802.221	109		802.221	109
802.427	94		802.427	103		802.427	90		802.427	109		802.427	99		802.427	107		802.427	95		802.427	113
802.633	104		802.633	100		802.633	92		802.633	100		802.633	106		802.633	115		802.633	107		802.633	121
802.839	92		802.839	98		802.839	107		802.839	100		802.839	107		802.839	97		802.839	96		802.839	115
803.045	106		803.045	104		803.045	93		803.045	104		803.045	106		803.045	116		803.045	95		803.045	109
803.25	104		803.25	106		803.25	115		803.25	103		803.25	97		803.25	114		803.25	95		803.25	117
803.456	96		803.456	109		803.456	100		803.456	104		803.456	94		803.456	117		803.456	103		803.456	111
803.662	100		803.662	100		803.662	99		803.662	99		803.662	100		803.662	107		803.662	105		803.662	109
803.868	103		803.868	97		803.868	96		803.868	99		803.868	109		803.868	105		803.868	97		803.868	115
804.073	115		804.073	103		804.073	92		804.073	116		804.073	98		804.073	109		804.073	109		804.073	109
804.279	97		804.279	101		804.279	101		804.279	98		804.279	116		804.279	98		804.279	94		804.279	116
804.485	116		804.485	98		804.485	104		804.485	104		804.485	92		804.485	97		804.485	100		804.485	113
804.691	104		804.691	109		804.691	101		804.691	100		804.691	88		804.691	118		804.691	96		804.691	110
804.896	110		804.896	106		804.896	107		804.896	112		804.896	99		804.896	108		804.896	92		804.896	108
805.102	104		805.102	99		805.102	102		805.102	104		805.102	105		805.102	110		805.102	102		805.102	113
805.308	95		805.308	99		805.308	99		805.308	101		805.308	110		805.308	109		805.308	96		805.308	111
805.514	106		805.514	104		805.514	101		805.514	112		805.514	104		805.514	105		805.514	105		805.514	104
805.719	101		805.719	103		805.719	108		805.719	111		805.719	107		805.719	101		805.719	90		805.719	123
805.925	99		805.925	82		805.925	100		805.925	103		805.925	108		805.925	104		805.925	107		805.925	116
806.131	110		806.131	109		806.131	100		806.131	98		806.131	99		806.131	102		806.131	97		806.131	107
806.336	96		806.336	101		806.336	98		806.336	110		806.336	99		806.336	98		806.336	99		806.336	111
806.542	92		806.542	100		806.542	105		806.542	105		806.542	97		806.542	101		806.542	104		806.542	114
806.748	98		806.748	104		806.748	105		806.748	101		806.748	97		806.748	113		806.748	108		806.748	113
806.953	101		806.953	104		806.953	93		806.953	98		806.953	107		806.953	113		806.953	100		806.953	114
807.159	101		807.159	106		807.159	96		807.159	95		807.159	99		807.159	117		807.159	91		807.159	105
807.365	90		807.365	102		807.365	103		807.365	107		807.365	111		807.365	103		807.365	105		807.365	117
807.57	103		807.57	111		807.57	105		807.57	102		807.57	98		807.57	100		807.57	102		807.57	100
807.776	101		807.776	98		807.776	106		807.776	107		807.776	103		807.776	103		807.776	99		807.776	110
807.982	90		807.982	108		807.982	93		807.982	106		807.982	101		807.982	106		807.982	102		807.982	106
808.187	103		808.187	105		808.187	102		808.187	106		808.187	106		808.187	96		808.187	110		808.187	104
808.393	89		808.393	105		808.393	96		808.393	104		808.393	91		808.393	105		808.393	105		808.393	112
808.599	98		808.599	106		808.599	97		808.599	95		808.599	98		808.599	106		808.599	101		808.599	107
808.804	110		808.804	98		808.804	95		808.804	97		808.804	112		808.804	115		808.804	98		808.804	107
809.01	106		809.01	95		809.01	100		809.01	106		809.01	107		809.01	102		809.01	105		809.01	103
809.215	99		809.215	101		809.215	102		809.215	109		809.215	89		809.215	109		809.215	96		809.215	109
809.421	96		809.421	96		809.421	96		809.421	97		809.421	101		809.421	105		809.421	101		809.421	108
809.627	104		809.627	103		809.627	97		809.627	101		809.627	102		809.627	97		809.627	103		809.627	102
809.832	94		809.832	106		809.832	96		809.832	102		809.832	96		809.832	102		809.832	107		809.832	117
810.038	104		810.038	106		810.038	92		810.038	108		810.038	113		810.038	97		810.038	97		810.038	103
810.243	104		810.243	100		810.243	107		810.243	102		810.243	104		810.243	117		810.243	102		810.243	118
810.449	97		810.449	98		810.449	87		810.449	103		810.449	107		810.449	106		810.449	101		810.449	107
810.655	101		810.655	104		810.655	108		810.655	99		810.655	97		810.655	101		810.655	107		810.655	100
810.86	97		810.86	112		810.86	100		810.86	100		810.86	97		810.86	114		810.86	104		810.86	109
811.066	96		811.066	98		811.066	96		811.066	108		811.066	102		811.066	103		811.066	97		811.066	107
811.271	105		811.271	98		811.271	104		811.271	104		811.271	110		811.271	105		811.271	104		811.271	120
811.477	90		811.477	105		811.477	110		811.477	101		811.477	101		811.477	108		811.477	110		811.477	109
811.682	93		811.682	96		811.682	100		811.682	95		811.682	107		811.682	108		811.682	100		811.682	119
811.888	109		811.888	105		811.888	94		811.888	103		811.888	95		811.888	108		811.888	99		811.888	120
812.093	98		812.093	95		812.093	106		812.093	87		812.093	96		812.093	109		812.093	113		812.093	104
812.299	96		812.299	95		812.299	102		812.299	114		812.299	105		812.299	100		812.299	109		812.299	110
812.504	105		812.504	104		812.504	106		812.504	93		812.504	107		812.504	113		812.504	100		812.504	113
812.71	101		812.71	99		812.71	104		812.71	107		812.71	105		812.71	112		812.71	92		812.71	101
812.915	96		812.915	104		812.915	105		812.915	100		812.915	99		812.915	107		812.915	99		812.915	108
813.121	98		813.121	103		813.121	95		813.121	102		813.121	104		813.121	99		813.121	102		813.121	100
813.326	106		813.326	102		813.326	103		813.326	108		813.326	96		813.326	102		813.326	104		813.326	114
813.532	101		813.532	104		813.532	105		813.532	102		813.532	103		813.532	98		813.532	106		813.532	109
813.737	102		813.737	100		813.737	102		813.737	95		813.737	96		813.737	108		813.737	104		813.737	112
813.943	93		813.943	103		813.943	99		813.943	103		813.943	112		813.943	109		813.943	99		813.943	124
814.148	103		814.148	99		814.148	97		814.148	106		814.148	92		814.148	108		814.148	98		814.148	103
814.354	100		814.354	103		814.354	100		814.354	87		814.354	97		814.354	110		814.354	103		814.354	100
814.559	101		814.559	94		814.559	103		814.559	115		814.559	103		814.559	107		814.559	108		814.559	105
814.765	100		814.765	93		814.765	91		814.765	81		814.765	111		814.765	110		814.765	103		814.765	95
814.97	98		814.97	99		814.97	110		814.97	115		814.97	96		814.97	93		814.97	105		814.97	118
815.175	95		815.175	102		815.175	97		815.175	106		815.175	99		815.175	101		815.175	104		815.175	109
815.381	106		815.381	96		815.381	108		815.381	97		815.381	104		815.381	108		815.381	108		815.381	115
815.586	97		815.586	98		815.586	91		815.586	95		815.586	97		815.586	109		815.586	99		815.586	104
815.792	95		815.792	93		815.792	110		815.792	101		815.792	104		815.792	106		815.792	91		815.792	104
815.997	113		815.997	105		815.997	100		815.997	105		815.997	102		815.997	101		815.997	103		815.997	109
816.203	99		816.203	94		816.203	101		816.203	95		816.203	102		816.203	98		816.203	104		816.203	107
816.408	112		816.408	103		816.408	99		816.408	93		816.408	102		816.408	117		816.408	99		816.408	116
816.613	97		816.613	113		816.613	92		816.613	108		816.613	103		816.613	104		816.613	99		816.613	108
816.819	101		816.819	105		816.819	96		816.819	101		816.819	102		816.819	113		816.819	103		816.819	110
817.024	108		817.024	107		817.024	102		817.024	96		817.024	102		817.024	105		817.024	104		817.024	106
817.229	99		817.229	104		817.229	97		817.229	91		817.229	88		817.229	101		817.229	102		817.229	115
817.435	89		817.435	106		817.435	103		817.435	111		817.435	98		817.435	99		817.435	102		817.435	100
817.64	101		817.64	107		817.64	95		817.64	105		817.64	107		817.64	104		817.64	105		817.64	118
817.846	91		817.846	103		817.846	103		817.846	111		817.846	93		817.846	99		817.846	107		817.846	111
818.051	105		818.051	100		818.051	101		818.051	102		818.051	98		818.051	107		818.051	106		818.051	113
818.256	98		818.256	109		818.256	104		818.256	103		818.256	96		818.256	105		818.256	100		818.256	100
818.462	99		818.462	101		818.462	99		818.462	103		818.462	107		818.462	113		818.462	108		818.462	108
818.667	98		818.667	91		818.667	94		818.667	98		818.667	95		818.667	109		818.667	100		818.667	111
818.872	95		818.872	101		818.872	111		818.872	89		818.872	111		818.872	105		818.872	99		818.872	97
