# Supplementary material for: Investigating dye performance and crosstalk in fluorescence enabled bioimaging using a model system
Source: PLoS One. 2017 Nov 27;12(11):e0188359. doi: 10.1371/journal.pone.0188359 (PMC5703511; doi:10.1371/journal.pone.0188359)
Supplement: S3 File — (ZIP) [file pone.0188359.s003.zip › Files/S7_PVA.xlsx]

## Sheet: Sheet1
S7_Tb_465_x1y1			S7_Tb_488_x10y1			S7_Eu_560_x1y10			S7_Eu_633_x1y10
Wavelengt (nm)	CCD Counts		Wavelengt (nm)	CCD Counts		Wavelengt (nm)	CCD Counts		Wavelengt (nm)	CCD Counts
539.719	95		539.719	85		539.719	93		539.719	88
539.93	95		539.93	97		539.93	100		539.93	100
540.14	102		540.14	109		540.14	88		540.14	93
540.351	107		540.351	103		540.351	97		540.351	95
540.562	101		540.562	98		540.562	102		540.562	107
540.772	108		540.772	105		540.772	99		540.772	111
540.983	94		540.983	112		540.983	102		540.983	98
541.194	99		541.194	105		541.194	92		541.194	97
541.404	102		541.404	114		541.404	96		541.404	94
541.615	102		541.615	106		541.615	105		541.615	102
541.826	93		541.826	112		541.826	89		541.826	104
542.036	107		542.036	128		542.036	98		542.036	102
542.247	117		542.247	134		542.247	104		542.247	101
542.457	146		542.457	173		542.457	102		542.457	96
542.668	188		542.668	254		542.668	101		542.668	103
542.879	198		542.879	299		542.879	101		542.879	91
543.089	275		543.089	394		543.089	109		543.089	90
543.3	287		543.3	483		543.3	98		543.3	106
543.511	352		543.511	499		543.511	101		543.511	91
543.721	374		543.721	581		543.721	105		543.721	97
543.932	361		543.932	562		543.932	98		543.932	101
544.142	341		544.142	546		544.142	94		544.142	94
544.353	367		544.353	574		544.353	86		544.353	101
544.564	354		544.564	576		544.564	107		544.564	103
544.774	384		544.774	561		544.774	102		544.774	97
544.985	371		544.985	577		544.985	92		544.985	109
545.195	369		545.195	624		545.195	96		545.195	97
545.406	368		545.406	564		545.406	96		545.406	102
545.617	369		545.617	568		545.617	108		545.617	98
545.827	387		545.827	541		545.827	99		545.827	100
546.038	370		546.038	544		546.038	96		546.038	108
546.248	370		546.248	541		546.248	106		546.248	94
546.459	379		546.459	540		546.459	99		546.459	94
546.67	374		546.67	511		546.67	86		546.67	100
546.88	362		546.88	565		546.88	108		546.88	98
547.091	348		547.091	559		547.091	102		547.091	97
547.301	404		547.301	592		547.301	96		547.301	107
547.512	373		547.512	550		547.512	104		547.512	109
547.722	369		547.722	569		547.722	95		547.722	96
547.933	373		547.933	585		547.933	109		547.933	92
548.144	349		548.144	541		548.144	103		548.144	93
548.354	361		548.354	604		548.354	101		548.354	93
548.565	375		548.565	555		548.565	90		548.565	108
548.775	341		548.775	610		548.775	96		548.775	94
548.986	360		548.986	540		548.986	104		548.986	105
549.196	358		549.196	563		549.196	114		549.196	96
549.407	366		549.407	563		549.407	93		549.407	104
549.618	366		549.618	563		549.618	91		549.618	101
549.828	364		549.828	564		549.828	100		549.828	105
550.039	345		550.039	568		550.039	102		550.039	98
550.249	342		550.249	540		550.249	105		550.249	93
550.46	345		550.46	518		550.46	105		550.46	99
550.67	384		550.67	556		550.67	102		550.67	97
550.881	374		550.881	530		550.881	91		550.881	100
551.091	362		551.091	561		551.091	97		551.091	92
551.302	365		551.302	527		551.302	98		551.302	98
551.513	359		551.513	523		551.513	98		551.513	99
551.723	340		551.723	528		551.723	100		551.723	105
551.934	341		551.934	559		551.934	98		551.934	97
552.144	333		552.144	518		552.144	104		552.144	98
552.355	370		552.355	557		552.355	95		552.355	103
552.565	358		552.565	533		552.565	101		552.565	94
552.776	350		552.776	501		552.776	93		552.776	96
552.986	347		552.986	513		552.986	103		552.986	94
553.197	361		553.197	539		553.197	95		553.197	97
553.407	362		553.407	522		553.407	90		553.407	103
553.618	345		553.618	521		553.618	98		553.618	91
553.828	341		553.828	533		553.828	100		553.828	88
554.039	344		554.039	534		554.039	98		554.039	94
554.249	322		554.249	552		554.249	105		554.249	101
554.46	345		554.46	513		554.46	96		554.46	110
554.671	348		554.671	517		554.671	102		554.671	100
554.881	351		554.881	547		554.881	99		554.881	100
555.092	393		555.092	543		555.092	103		555.092	95
555.302	328		555.302	531		555.302	99		555.302	96
555.513	342		555.513	507		555.513	113		555.513	106
555.723	330		555.723	518		555.723	93		555.723	99
555.934	353		555.934	529		555.934	99		555.934	96
556.144	317		556.144	534		556.144	102		556.144	100
556.355	360		556.355	517		556.355	92		556.355	101
556.565	353		556.565	550		556.565	91		556.565	100
556.776	343		556.776	510		556.776	97		556.776	93
556.986	330		556.986	514		556.986	103		556.986	95
557.197	363		557.197	514		557.197	96		557.197	107
557.407	350		557.407	452		557.407	89		557.407	98
557.618	351		557.618	475		557.618	102		557.618	106
557.828	341		557.828	466		557.828	108		557.828	94
558.038	346		558.038	476		558.038	99		558.038	100
558.249	346		558.249	476		558.249	100		558.249	99
558.459	343		558.459	511		558.459	96		558.459	97
558.67	311		558.67	501		558.67	98		558.67	101
558.88	316		558.88	512		558.88	92		558.88	100
559.091	343		559.091	490		559.091	96		559.091	102
559.301	326		559.301	493		559.301	117		559.301	94
559.512	313		559.512	490		559.512	102		559.512	105
559.722	347		559.722	494		559.722	98		559.722	103
559.933	339		559.933	495		559.933	95		559.933	103
560.143	310		560.143	507		560.143	96		560.143	96
560.354	299		560.354	490		560.354	97		560.354	105
560.564	356		560.564	495		560.564	102		560.564	103
560.775	329		560.775	453		560.775	98		560.775	97
560.985	310		560.985	495		560.985	103		560.985	100
561.196	301		561.196	446		561.196	99		561.196	95
561.406	318		561.406	456		561.406	97		561.406	98
561.616	316		561.616	472		561.616	95		561.616	95
561.827	343		561.827	447		561.827	103		561.827	96
562.037	300		562.037	461		562.037	100		562.037	102
562.248	302		562.248	489		562.248	100		562.248	96
562.458	344		562.458	479		562.458	100		562.458	98
562.669	318		562.669	485		562.669	99		562.669	97
562.879	337		562.879	471		562.879	97		562.879	101
563.089	300		563.089	449		563.089	106		563.089	92
563.3	330		563.3	442		563.3	98		563.3	105
563.51	355		563.51	477		563.51	94		563.51	94
563.721	305		563.721	452		563.721	99		563.721	96
563.931	276		563.931	492		563.931	89		563.931	105
564.142	330		564.142	465		564.142	111		564.142	102
564.352	329		564.352	452		564.352	106		564.352	98
564.562	308		564.562	479		564.562	97		564.562	94
564.773	291		564.773	454		564.773	98		564.773	90
564.983	291		564.983	441		564.983	105		564.983	99
565.194	292		565.194	422		565.194	99		565.194	103
565.404	296		565.404	430		565.404	105		565.404	103
565.615	310		565.615	422		565.615	97		565.615	86
565.825	295		565.825	439		565.825	100		565.825	91
566.035	300		566.035	407		566.035	102		566.035	95
566.246	296		566.246	453		566.246	95		566.246	94
566.456	309		566.456	429		566.456	105		566.456	100
566.667	281		566.667	413		566.667	98		566.667	99
566.877	307		566.877	443		566.877	100		566.877	92
567.087	314		567.087	413		567.087	100		567.087	107
567.298	285		567.298	439		567.298	98		567.298	91
567.508	292		567.508	396		567.508	87		567.508	94
567.718	278		567.718	413		567.718	97		567.718	91
567.929	301		567.929	416		567.929	86		567.929	100
568.139	298		568.139	428		568.139	94		568.139	101
568.35	314		568.35	404		568.35	98		568.35	97
568.56	311		568.56	435		568.56	105		568.56	101
568.77	276		568.77	410		568.77	99		568.77	80
568.981	272		568.981	444		568.981	95		568.981	91
569.191	315		569.191	443		569.191	107		569.191	94
569.401	271		569.401	400		569.401	91		569.401	90
569.612	264		569.612	380		569.612	101		569.612	98
569.822	282		569.822	413		569.822	94		569.822	109
570.033	300		570.033	444		570.033	93		570.033	100
570.243	280		570.243	409		570.243	103		570.243	96
570.453	282		570.453	391		570.453	97		570.453	97
570.664	276		570.664	405		570.664	96		570.664	98
570.874	299		570.874	399		570.874	95		570.874	98
571.084	308		571.084	410		571.084	101		571.084	98
571.295	282		571.295	361		571.295	100		571.295	101
571.505	269		571.505	378		571.505	98		571.505	102
571.715	272		571.715	407		571.715	93		571.715	103
571.926	273		571.926	395		571.926	93		571.926	94
572.136	306		572.136	390		572.136	101		572.136	103
572.346	293		572.346	394		572.346	103		572.346	94
572.557	269		572.557	399		572.557	92		572.557	91
572.767	290		572.767	448		572.767	102		572.767	88
572.977	306		572.977	390		572.977	101		572.977	95
573.188	267		573.188	390		573.188	101		573.188	94
573.398	285		573.398	387		573.398	93		573.398	107
573.608	250		573.608	374		573.608	107		573.608	98
573.819	278		573.819	384		573.819	97		573.819	95
574.029	272		574.029	391		574.029	93		574.029	99
574.239	272		574.239	404		574.239	99		574.239	103
574.45	294		574.45	393		574.45	106		574.45	98
574.66	254		574.66	395		574.66	99		574.66	100
574.87	275		574.87	385		574.87	99		574.87	89
575.081	232		575.081	403		575.081	100		575.081	107
575.291	282		575.291	367		575.291	100		575.291	102
575.501	275		575.501	389		575.501	88		575.501	90
575.711	269		575.711	365		575.711	105		575.711	102
575.922	255		575.922	381		575.922	103		575.922	101
576.132	247		576.132	405		576.132	87		576.132	93
576.342	254		576.342	367		576.342	98		576.342	101
576.553	263		576.553	402		576.553	98		576.553	92
576.763	288		576.763	375		576.763	98		576.763	93
576.973	241		576.973	366		576.973	100		576.973	103
577.184	239		577.184	348		577.184	104		577.184	96
577.394	265		577.394	371		577.394	97		577.394	92
577.604	259		577.604	352		577.604	103		577.604	110
577.814	255		577.814	356		577.814	102		577.814	106
578.025	283		578.025	371		578.025	91		578.025	97
578.235	284		578.235	373		578.235	109		578.235	99
578.445	266		578.445	342		578.445	94		578.445	107
578.655	292		578.655	360		578.655	105		578.655	92
578.866	232		578.866	397		578.866	100		578.866	102
579.076	276		579.076	349		579.076	108		579.076	104
579.286	271		579.286	338		579.286	125		579.286	101
579.496	280		579.496	377		579.496	129		579.496	94
579.707	242		579.707	373		579.707	123		579.707	100
579.917	263		579.917	376		579.917	160		579.917	101
580.127	252		580.127	374		580.127	175		580.127	106
580.337	246		580.337	379		580.337	188		580.337	85
580.548	241		580.548	368		580.548	173		580.548	109
580.758	249		580.758	331		580.758	167		580.758	99
580.968	269		580.968	367		580.968	181		580.968	97
581.178	270		581.178	347		581.178	183		581.178	96
581.389	245		581.389	374		581.389	186		581.389	96
581.599	265		581.599	370		581.599	201		581.599	100
581.809	246		581.809	321		581.809	191		581.809	98
582.019	261		582.019	344		582.019	174		582.019	90
582.23	252		582.23	362		582.23	192		582.23	102
582.44	257		582.44	313		582.44	190		582.44	99
582.65	256		582.65	355		582.65	203		582.65	96
582.86	256		582.86	349		582.86	192		582.86	90
583.071	253		583.071	352		583.071	197		583.071	102
583.281	262		583.281	378		583.281	208		583.281	97
583.491	234		583.491	355		583.491	191		583.491	96
583.701	248		583.701	351		583.701	199		583.701	91
583.911	239		583.911	344		583.911	215		583.911	95
584.122	234		584.122	330		584.122	225		584.122	98
584.332	225		584.332	342		584.332	193		584.332	92
584.542	242		584.542	357		584.542	196		584.542	101
584.752	246		584.752	314		584.752	203		584.752	95
584.962	239		584.962	342		584.962	211		584.962	99
585.173	232		585.173	336		585.173	194		585.173	100
585.383	248		585.383	333		585.383	191		585.383	95
585.593	263		585.593	341		585.593	225		585.593	84
585.803	241		585.803	346		585.803	221		585.803	90
586.013	248		586.013	332		586.013	210		586.013	102
586.223	236		586.223	327		586.223	187		586.223	96
586.434	285		586.434	345		586.434	205		586.434	105
586.644	271		586.644	330		586.644	206		586.644	104
586.854	244		586.854	364		586.854	199		586.854	92
587.064	253		587.064	329		587.064	199		587.064	100
587.274	250		587.274	318		587.274	216		587.274	103
587.484	260		587.484	348		587.484	211		587.484	97
587.695	255		587.695	354		587.695	224		587.695	95
587.905	241		587.905	319		587.905	215		587.905	104
588.115	220		588.115	330		588.115	197		588.115	107
588.325	233		588.325	319		588.325	212		588.325	95
588.535	242		588.535	327		588.535	220		588.535	96
588.745	223		588.745	343		588.745	205		588.745	108
588.956	230		588.956	344		588.956	198		588.956	100
589.166	240		589.166	325		589.166	216		589.166	105
589.376	228		589.376	317		589.376	211		589.376	107
589.586	260		589.586	331		589.586	197		589.586	101
589.796	258		589.796	333		589.796	224		589.796	98
590.006	223		590.006	316		590.006	245		590.006	101
590.216	231		590.216	341		590.216	221		590.216	106
590.427	247		590.427	328		590.427	207		590.427	106
590.637	251		590.637	336		590.637	206		590.637	92
590.847	213		590.847	313		590.847	214		590.847	108
591.057	238		591.057	331		591.057	241		591.057	93
591.267	235		591.267	336		591.267	223		591.267	98
591.477	230		591.477	324		591.477	211		591.477	104
591.687	247		591.687	331		591.687	215		591.687	101
591.897	212		591.897	324		591.897	197		591.897	103
592.107	241		592.107	319		592.107	204		592.107	99
592.318	201		592.318	323		592.318	216		592.318	100
592.528	239		592.528	336		592.528	233		592.528	107
592.738	208		592.738	311		592.738	204		592.738	94
592.948	234		592.948	315		592.948	212		592.948	106
593.158	221		593.158	321		593.158	239		593.158	101
593.368	233		593.368	323		593.368	223		593.368	92
593.578	235		593.578	315		593.578	201		593.578	109
593.788	226		593.788	310		593.788	230		593.788	94
593.998	248		593.998	310		593.998	230		593.998	98
594.208	239		594.208	320		594.208	208		594.208	91
594.418	217		594.418	304		594.418	207		594.418	104
594.629	247		594.629	337		594.629	226		594.629	88
594.839	233		594.839	277		594.839	225		594.839	105
595.049	235		595.049	331		595.049	217		595.049	94
595.259	221		595.259	319		595.259	215		595.259	109
595.469	216		595.469	326		595.469	232		595.469	103
595.679	207		595.679	329		595.679	199		595.679	96
595.889	226		595.889	309		595.889	228		595.889	99
596.099	225		596.099	299		596.099	205		596.099	96
596.309	220		596.309	281		596.309	221		596.309	102
596.519	254		596.519	321		596.519	204		596.519	100
596.729	207		596.729	321		596.729	223		596.729	102
596.939	227		596.939	301		596.939	187		596.939	94
597.149	222		597.149	293		597.149	232		597.149	92
597.359	235		597.359	307		597.359	205		597.359	105
597.569	245		597.569	308		597.569	193		597.569	93
597.779	223		597.779	294		597.779	213		597.779	93
597.989	204		597.989	308		597.989	185		597.989	99
598.199	195		598.199	271		598.199	209		598.199	102
598.409	215		598.409	310		598.409	218		598.409	105
598.62	203		598.62	316		598.62	216		598.62	94
598.83	213		598.83	293		598.83	226		598.83	103
599.04	210		599.04	258		599.04	210		599.04	96
599.25	217		599.25	292		599.25	193		599.25	98
599.46	219		599.46	297		599.46	233		599.46	96
599.67	210		599.67	285		599.67	212		599.67	95
599.88	213		599.88	326		599.88	207		599.88	104
600.09	217		600.09	309		600.09	214		600.09	103
600.3	232		600.3	310		600.3	203		600.3	101
600.51	214		600.51	297		600.51	215		600.51	105
600.72	208		600.72	278		600.72	192		600.72	88
600.93	213		600.93	257		600.93	239		600.93	97
601.14	227		601.14	308		601.14	225		601.14	99
601.35	207		601.35	254		601.35	219		601.35	92
601.56	219		601.56	306		601.56	225		601.56	93
601.77	207		601.77	287		601.77	190		601.77	97
601.98	193		601.98	300		601.98	213		601.98	112
602.19	223		602.19	290		602.19	206		602.19	95
602.4	206		602.4	278		602.4	215		602.4	100
602.61	224		602.61	291		602.61	207		602.61	101
602.819	187		602.819	314		602.819	215		602.819	101
603.029	207		603.029	286		603.029	211		603.029	96
603.239	176		603.239	264		603.239	214		603.239	93
603.449	205		603.449	281		603.449	215		603.449	101
603.659	214		603.659	272		603.659	202		603.659	95
603.869	199		603.869	288		603.869	198		603.869	94
604.079	233		604.079	250		604.079	193		604.079	94
604.289	205		604.289	272		604.289	185		604.289	92
604.499	194		604.499	274		604.499	209		604.499	101
604.709	220		604.709	252		604.709	193		604.709	102
604.919	224		604.919	288		604.919	205		604.919	98
605.129	223		605.129	287		605.129	201		605.129	90
605.339	194		605.339	249		605.339	210		605.339	112
605.549	216		605.549	293		605.549	184		605.549	97
605.759	166		605.759	268		605.759	199		605.759	97
605.969	190		605.969	287		605.969	175		605.969	98
606.179	204		606.179	257		606.179	196		606.179	96
606.389	205		606.389	262		606.389	197		606.389	97
606.599	202		606.599	240		606.599	209		606.599	100
606.808	221		606.808	267		606.808	189		606.808	94
607.018	203		607.018	256		607.018	210		607.018	99
607.228	195		607.228	258		607.228	216		607.228	96
607.438	192		607.438	280		607.438	208		607.438	93
607.648	202		607.648	255		607.648	190		607.648	105
607.858	209		607.858	278		607.858	173		607.858	103
608.068	190		608.068	270		608.068	174		608.068	94
608.278	200		608.278	246		608.278	209		608.278	103
608.488	193		608.488	249		608.488	181		608.488	93
608.698	206		608.698	277		608.698	180		608.698	102
608.907	198		608.907	255		608.907	198		608.907	94
609.117	204		609.117	243		609.117	187		609.117	99
609.327	168		609.327	242		609.327	194		609.327	116
609.537	200		609.537	269		609.537	199		609.537	98
609.747	173		609.747	253		609.747	187		609.747	96
609.957	223		609.957	247		609.957	172		609.957	92
610.167	176		610.167	242		610.167	205		610.167	91
610.377	190		610.377	266		610.377	193		610.377	98
610.587	178		610.587	279		610.587	193		610.587	97
610.796	218		610.796	256		610.796	185		610.796	89
611.006	185		611.006	226		611.006	184		611.006	106
611.216	192		611.216	275		611.216	179		611.216	97
611.426	189		611.426	267		611.426	159		611.426	99
611.636	205		611.636	252		611.636	182		611.636	84
611.846	192		611.846	241		611.846	160		611.846	100
612.056	190		612.056	235		612.056	186		612.056	96
612.265	191		612.265	256		612.265	182		612.265	111
612.475	187		612.475	221		612.475	167		612.475	105
612.685	202		612.685	258		612.685	183		612.685	105
612.895	175		612.895	248		612.895	171		612.895	97
613.105	188		613.105	250		613.105	168		613.105	91
613.315	182		613.315	257		613.315	179		613.315	100
613.524	176		613.524	223		613.524	174		613.524	92
613.734	192		613.734	237		613.734	177		613.734	102
613.944	185		613.944	240		613.944	192		613.944	106
614.154	175		614.154	239		614.154	167		614.154	101
614.364	185		614.364	236		614.364	161		614.364	94
614.573	187		614.573	237		614.573	185		614.573	96
614.783	173		614.783	224		614.783	174		614.783	101
614.993	186		614.993	224		614.993	158		614.993	100
615.203	187		615.203	216		615.203	170		615.203	95
615.413	192		615.413	212		615.413	149		615.413	107
615.622	165		615.622	211		615.622	176		615.622	96
615.832	181		615.832	226		615.832	166		615.832	102
616.042	178		616.042	234		616.042	173		616.042	101
616.252	182		616.252	226		616.252	158		616.252	96
616.462	156		616.462	232		616.462	178		616.462	97
616.671	190		616.671	209		616.671	165		616.671	93
616.881	189		616.881	240		616.881	162		616.881	93
617.091	188		617.091	246		617.091	170		617.091	110
617.301	168		617.301	239		617.301	158		617.301	104
617.511	175		617.511	221		617.511	164		617.511	95
617.72	173		617.72	221		617.72	166		617.72	97
617.93	174		617.93	223		617.93	173		617.93	97
618.14	172		618.14	213		618.14	168		618.14	98
618.35	190		618.35	231		618.35	164		618.35	93
618.559	181		618.559	215		618.559	173		618.559	97
618.769	187		618.769	229		618.769	146		618.769	103
618.979	172		618.979	211		618.979	172		618.979	99
619.189	182		619.189	214		619.189	170		619.189	101
619.398	173		619.398	227		619.398	167		619.398	89
619.608	195		619.608	244		619.608	152		619.608	98
619.818	183		619.818	181		619.818	149		619.818	96
620.028	180		620.028	230		620.028	162		620.028	103
620.237	200		620.237	198		620.237	155		620.237	92
620.447	160		620.447	223		620.447	158		620.447	106
620.657	179		620.657	240		620.657	154		620.657	87
620.866	181		620.866	216		620.866	157		620.866	99
621.076	164		621.076	209		621.076	153		621.076	95
621.286	162		621.286	185		621.286	139		621.286	99
621.496	167		621.496	201		621.496	160		621.496	108
621.705	185		621.705	211		621.705	140		621.705	99
621.915	158		621.915	219		621.915	153		621.915	96
622.125	169		622.125	206		622.125	156		622.125	98
622.334	165		622.334	229		622.334	158		622.334	104
622.544	178		622.544	209		622.544	160		622.544	102
622.754	172		622.754	227		622.754	152		622.754	93
622.964	164		622.964	209		622.964	164		622.964	101
623.173	157		623.173	199		623.173	137		623.173	101
623.383	165		623.383	208		623.383	150		623.383	99
623.593	167		623.593	208		623.593	161		623.593	105
623.802	167		623.802	190		623.802	139		623.802	109
624.012	176		624.012	196		624.012	136		624.012	96
624.222	163		624.222	190		624.222	156		624.222	107
624.431	188		624.431	223		624.431	129		624.431	92
624.641	151		624.641	199		624.641	150		624.641	99
624.851	157		624.851	207		624.851	141		624.851	92
625.06	179		625.06	190		625.06	145		625.06	104
625.27	162		625.27	203		625.27	157		625.27	97
625.48	163		625.48	199		625.48	133		625.48	96
625.689	162		625.689	221		625.689	144		625.689	103
625.899	185		625.899	198		625.899	151		625.899	96
626.109	151		626.109	203		626.109	170		626.109	106
626.318	170		626.318	188		626.318	154		626.318	93
626.528	153		626.528	222		626.528	136		626.528	93
626.737	175		626.737	200		626.737	143		626.737	93
626.947	163		626.947	200		626.947	134		626.947	98
627.157	166		627.157	197		627.157	131		627.157	97
627.366	154		627.366	178		627.366	151		627.366	90
627.576	158		627.576	201		627.576	136		627.576	97
627.786	159		627.786	216		627.786	149		627.786	97
627.995	160		627.995	205		627.995	141		627.995	98
628.205	151		628.205	217		628.205	166		628.205	95
628.414	167		628.414	184		628.414	139		628.414	94
628.624	168		628.624	196		628.624	123		628.624	99
628.834	153		628.834	196		628.834	146		628.834	101
629.043	163		629.043	198		629.043	142		629.043	111
629.253	163		629.253	194		629.253	128		629.253	101
629.462	151		629.462	190		629.462	124		629.462	105
629.672	147		629.672	178		629.672	144		629.672	102
629.882	162		629.882	185		629.882	128		629.882	104
630.091	160		630.091	201		630.091	126		630.091	100
630.301	156		630.301	189		630.301	146		630.301	99
630.51	153		630.51	216		630.51	146		630.51	99
630.72	147		630.72	188		630.72	140		630.72	91
630.93	157		630.93	203		630.93	125		630.93	92
631.139	159		631.139	177		631.139	127		631.139	94
631.349	142		631.349	187		631.349	149		631.349	109
631.558	144		631.558	193		631.558	125		631.558	99
631.768	162		631.768	197		631.768	134		631.768	103
631.977	169		631.977	173		631.977	110		631.977	98
632.187	150		632.187	176		632.187	144		632.187	96
632.396	166		632.396	171		632.396	137		632.396	99
632.606	147		632.606	193		632.606	148		632.606	99
632.816	148		632.816	198		632.816	128		632.816	98
633.025	153		633.025	194		633.025	137		633.025	91
633.235	161		633.235	199		633.235	129		633.235	96
633.444	156		633.444	190		633.444	138		633.444	96
633.654	145		633.654	194		633.654	127		633.654	91
633.863	157		633.863	184		633.863	133		633.863	90
634.073	149		634.073	171		634.073	123		634.073	107
634.282	170		634.282	192		634.282	127		634.282	95
634.492	143		634.492	168		634.492	138		634.492	107
634.701	154		634.701	194		634.701	134		634.701	106
634.911	161		634.911	183		634.911	151		634.911	103
635.12	158		635.12	172		635.12	138		635.12	100
635.33	139		635.33	163		635.33	142		635.33	97
635.539	163		635.539	198		635.539	144		635.539	106
635.749	165		635.749	184		635.749	119		635.749	100
635.958	152		635.958	155		635.958	138		635.958	104
636.168	147		636.168	179		636.168	139		636.168	103
636.377	145		636.377	182		636.377	137		636.377	106
636.587	156		636.587	182		636.587	134		636.587	98
636.796	150		636.796	166		636.796	131		636.796	101
637.006	148		637.006	181		637.006	123		637.006	97
637.215	149		637.215	192		637.215	139		637.215	105
637.425	147		637.425	164		637.425	152		637.425	96
637.634	159		637.634	162		637.634	118		637.634	103
637.844	136		637.844	167		637.844	120		637.844	104
638.053	147		638.053	172		638.053	160		638.053	95
638.263	142		638.263	172		638.263	136		638.263	99
638.472	124		638.472	173		638.472	148		638.472	102
638.682	146		638.682	170		638.682	123		638.682	95
638.891	150		638.891	154		638.891	143		638.891	100
639.1	153		639.1	172		639.1	120		639.1	102
639.31	138		639.31	168		639.31	139		639.31	102
639.519	135		639.519	176		639.519	140		639.519	102
639.729	150		639.729	171		639.729	137		639.729	84
639.938	136		639.938	181		639.938	127		639.938	104
640.148	148		640.148	166		640.148	124		640.148	101
640.357	134		640.357	177		640.357	130		640.357	97
640.566	139		640.566	167		640.566	152		640.566	109
640.776	162		640.776	163		640.776	119		640.776	93
640.985	125		640.985	157		640.985	131		640.985	96
641.195	137		641.195	179		641.195	136		641.195	99
641.404	149		641.404	170		641.404	137		641.404	102
641.614	155		641.614	169		641.614	140		641.614	108
641.823	152		641.823	176		641.823	123		641.823	93
642.032	165		642.032	178		642.032	131		642.032	112
642.242	135		642.242	159		642.242	128		642.242	104
642.451	129		642.451	180		642.451	130		642.451	97
642.66	123		642.66	161		642.66	118		642.66	101
642.87	149		642.87	169		642.87	124		642.87	107
643.079	149		643.079	177		643.079	148		643.079	98
643.289	150		643.289	177		643.289	153		643.289	94
643.498	154		643.498	169		643.498	136		643.498	102
643.707	133		643.707	178		643.707	137		643.707	97
643.917	142		643.917	168		643.917	125		643.917	100
644.126	140		644.126	170		644.126	133		644.126	90
644.335	133		644.335	165		644.335	131		644.335	102
644.545	145		644.545	168		644.545	126		644.545	99
644.754	135		644.754	158		644.754	141		644.754	100
644.964	143		644.964	170		644.964	131		644.964	102
645.173	143		645.173	160		645.173	134		645.173	92
645.382	131		645.382	162		645.382	142		645.382	104
645.592	137		645.592	170		645.592	131		645.592	105
645.801	151		645.801	160		645.801	130		645.801	104
646.01	137		646.01	185		646.01	129		646.01	106
646.22	133		646.22	170		646.22	149		646.22	93
646.429	139		646.429	159		646.429	127		646.429	89
646.638	148		646.638	165		646.638	134		646.638	93
646.848	134		646.848	151		646.848	130		646.848	96
647.057	144		647.057	156		647.057	131		647.057	106
647.266	124		647.266	163		647.266	126		647.266	98
647.475	142		647.475	167		647.475	137		647.475	95
647.685	137		647.685	171		647.685	141		647.685	103
647.894	149		647.894	160		647.894	128		647.894	93
648.103	145		648.103	159		648.103	124		648.103	96
648.313	130		648.313	168		648.313	134		648.313	98
648.522	133		648.522	176		648.522	120		648.522	105
648.731	136		648.731	174		648.731	142		648.731	92
648.941	143		648.941	155		648.941	123		648.941	97
649.15	144		649.15	159		649.15	129		649.15	94
649.359	132		649.359	160		649.359	125		649.359	93
649.568	141		649.568	167		649.568	126		649.568	99
649.778	133		649.778	130		649.778	119		649.778	94
649.987	128		649.987	170		649.987	133		649.987	90
650.196	124		650.196	168		650.196	138		650.196	97
650.405	149		650.405	141		650.405	116		650.405	105
650.615	130		650.615	177		650.615	147		650.615	94
650.824	140		650.824	153		650.824	141		650.824	106
651.033	144		651.033	174		651.033	124		651.033	98
651.242	119		651.242	172		651.242	135		651.242	99
651.452	131		651.452	169		651.452	125		651.452	92
651.661	140		651.661	183		651.661	117		651.661	96
651.87	143		651.87	169		651.87	114		651.87	96
652.079	141		652.079	166		652.079	134		652.079	107
652.289	137		652.289	163		652.289	146		652.289	93
652.498	136		652.498	151		652.498	129		652.498	108
652.707	135		652.707	156		652.707	129		652.707	95
652.916	140		652.916	152		652.916	139		652.916	96
653.126	130		653.126	142		653.126	124		653.126	103
653.335	135		653.335	157		653.335	133		653.335	97
653.544	140		653.544	161		653.544	119		653.544	99
653.753	146		653.753	148		653.753	118		653.753	100
653.962	157		653.962	153		653.962	122		653.962	99
654.172	139		654.172	143		654.172	116		654.172	104
654.381	121		654.381	155		654.381	116		654.381	99
654.59	140		654.59	164		654.59	133		654.59	100
654.799	136		654.799	145		654.799	127		654.799	101
655.008	117		655.008	156		655.008	132		655.008	97
655.218	127		655.218	148		655.218	126		655.218	98
655.427	157		655.427	140		655.427	112		655.427	94
655.636	139		655.636	154		655.636	115		655.636	106
655.845	126		655.845	141		655.845	114		655.845	94
656.054	136		656.054	150		656.054	119		656.054	93
656.263	141		656.263	160		656.263	131		656.263	99
656.473	140		656.473	168		656.473	125		656.473	102
656.682	140		656.682	167		656.682	131		656.682	99
656.891	129		656.891	153		656.891	135		656.891	101
657.1	133		657.1	144		657.1	138		657.1	99
657.309	132		657.309	149		657.309	135		657.309	97
657.518	145		657.518	192		657.518	129		657.518	113
657.727	132		657.727	130		657.727	122		657.727	108
657.937	141		657.937	158		657.937	127		657.937	118
658.146	134		658.146	155		658.146	126		658.146	116
658.355	128		658.355	155		658.355	122		658.355	127
658.564	146		658.564	160		658.564	121		658.564	125
658.773	142		658.773	155		658.773	137		658.773	141
658.982	137		658.982	142		658.982	107		658.982	139
659.191	120		659.191	139		659.191	124		659.191	163
659.4	124		659.4	152		659.4	117		659.4	173
659.609	130		659.609	149		659.609	125		659.609	167
659.819	125		659.819	135		659.819	113		659.819	190
660.028	129		660.028	155		660.028	134		660.028	189
660.237	138		660.237	168		660.237	128		660.237	189
660.446	135		660.446	148		660.446	130		660.446	181
660.655	136		660.655	151		660.655	124		660.655	169
660.864	142		660.864	147		660.864	115		660.864	167
661.073	127		661.073	140		661.073	120		661.073	190
661.282	141		661.282	134		661.282	129		661.282	187
661.491	130		661.491	136		661.491	121		661.491	162
661.7	132		661.7	143		661.7	124		661.7	151
661.909	143		661.909	138		661.909	131		661.909	174
662.118	133		662.118	126		662.118	120		662.118	165
662.328	140		662.328	135		662.328	121		662.328	160
662.537	120		662.537	150		662.537	120		662.537	162
662.746	125		662.746	155		662.746	134		662.746	195
662.955	138		662.955	152		662.955	141		662.955	182
663.164	126		663.164	157		663.164	115		663.164	176
663.373	128		663.373	131		663.373	123		663.373	168
663.582	124		663.582	150		663.582	124		663.582	174
663.791	131		663.791	151		663.791	135		663.791	174
664	127		664	142		664	119		664	160
664.209	139		664.209	155		664.209	129		664.209	175
664.418	120		664.418	155		664.418	123		664.418	163
664.627	133		664.627	146		664.627	116		664.627	164
664.836	117		664.836	152		664.836	122		664.836	148
665.045	120		665.045	152		665.045	114		665.045	151
665.254	127		665.254	152		665.254	116		665.254	165
665.463	132		665.463	135		665.463	129		665.463	151
665.672	124		665.672	141		665.672	123		665.672	154
665.881	129		665.881	144		665.881	120		665.881	154
666.09	115		666.09	134		666.09	109		666.09	174
666.299	119		666.299	118		666.299	117		666.299	166
666.508	124		666.508	125		666.508	119		666.508	157
666.717	132		666.717	139		666.717	125		666.717	154
666.926	120		666.926	148		666.926	111		666.926	163
667.135	133		667.135	145		667.135	119		667.135	155
667.344	137		667.344	122		667.344	128		667.344	157
667.553	129		667.553	132		667.553	122		667.553	160
667.762	127		667.762	139		667.762	132		667.762	186
667.971	133		667.971	144		667.971	118		667.971	159
668.18	126		668.18	141		668.18	125		668.18	156
668.389	130		668.389	129		668.389	110		668.389	168
668.597	133		668.597	149		668.597	116		668.597	153
668.806	114		668.806	119		668.806	122		668.806	149
669.015	137		669.015	150		669.015	110		669.015	148
669.224	120		669.224	140		669.224	138		669.224	136
669.433	138		669.433	130		669.433	124		669.433	133
669.642	133		669.642	135		669.642	119		669.642	126
669.851	109		669.851	144		669.851	118		669.851	138
670.06	115		670.06	131		670.06	127		670.06	161
670.269	119		670.269	149		670.269	118		670.269	160
670.478	114		670.478	139		670.478	111		670.478	163
670.687	129		670.687	138		670.687	103		670.687	140
670.896	109		670.896	136		670.896	125		670.896	138
671.105	117		671.105	140		671.105	115		671.105	134
671.313	117		671.313	145		671.313	107		671.313	149
671.522	129		671.522	136		671.522	117		671.522	140
671.731	130		671.731	134		671.731	110		671.731	160
671.94	116		671.94	133		671.94	118		671.94	130
672.149	131		672.149	137		672.149	129		672.149	169
672.358	137		672.358	136		672.358	123		672.358	155
672.567	137		672.567	133		672.567	116		672.567	157
672.776	121		672.776	138		672.776	111		672.776	138
672.984	111		672.984	125		672.984	115		672.984	145
673.193	121		673.193	136		673.193	106		673.193	148
673.402	125		673.402	140		673.402	122		673.402	150
673.611	125		673.611	135		673.611	115		673.611	151
673.82	114		673.82	124		673.82	111		673.82	146
674.029	139		674.029	136		674.029	111		674.029	139
674.238	126		674.238	124		674.238	103		674.238	133
674.446	127		674.446	125		674.446	115		674.446	126
674.655	119		674.655	139		674.655	111		674.655	131
674.864	117		674.864	141		674.864	119		674.864	158
675.073	119		675.073	135		675.073	119		675.073	125
675.282	111		675.282	117		675.282	105		675.282	136
675.49	131		675.49	138		675.49	104		675.49	138
675.699	112		675.699	110		675.699	115		675.699	139
675.908	117		675.908	138		675.908	123		675.908	128
676.117	134		676.117	145		676.117	115		676.117	139
676.326	114		676.326	129		676.326	116		676.326	151
676.535	123		676.535	124		676.535	103		676.535	134
676.743	115		676.743	138		676.743	113		676.743	133
676.952	119		676.952	135		676.952	112		676.952	137
677.161	122		677.161	140		677.161	111		677.161	138
677.37	120		677.37	130		677.37	111		677.37	139
677.578	119		677.578	127		677.578	113		677.578	129
677.787	124		677.787	127		677.787	111		677.787	143
677.996	120		677.996	125		677.996	118		677.996	137
678.205	118		678.205	136		678.205	104		678.205	131
678.414	129		678.414	124		678.414	123		678.414	125
678.622	129		678.622	115		678.622	112		678.622	134
678.831	124		678.831	114		678.831	105		678.831	132
679.04	116		679.04	125		679.04	116		679.04	112
679.249	95		679.249	131		679.249	112		679.249	137
679.457	134		679.457	127		679.457	114		679.457	127
679.666	107		679.666	130		679.666	107		679.666	129
679.875	118		679.875	124		679.875	118		679.875	123
680.083	122		680.083	124		680.083	116		680.083	124
680.292	112		680.292	137		680.292	108		680.292	136
680.501	131		680.501	121		680.501	110		680.501	137
680.71	110		680.71	140		680.71	102		680.71	116
680.918	119		680.918	131		680.918	125		680.918	127
681.127	120		681.127	119		681.127	119		681.127	128
681.336	115		681.336	127		681.336	113		681.336	133
681.544	107		681.544	125		681.544	116		681.544	128
681.753	122		681.753	121		681.753	102		681.753	132
681.962	109		681.962	131		681.962	113		681.962	132
682.171	124		682.171	141		682.171	107		682.171	124
682.379	120		682.379	122		682.379	107		682.379	142
682.588	112		682.588	134		682.588	108		682.588	116
682.797	114		682.797	123		682.797	122		682.797	128
683.005	124		683.005	128		683.005	104		683.005	138
683.214	124		683.214	133		683.214	111		683.214	123
683.423	132		683.423	130		683.423	102		683.423	136
683.631	116		683.631	124		683.631	99		683.631	118
683.84	126		683.84	120		683.84	119		683.84	128
684.049	120		684.049	136		684.049	104		684.049	118
684.257	112		684.257	119		684.257	96		684.257	111
684.466	112		684.466	134		684.466	109		684.466	131
684.675	116		684.675	119		684.675	114		684.675	143
684.883	106		684.883	125		684.883	118		684.883	118
685.092	111		685.092	117		685.092	105		685.092	125
685.3	119		685.3	121		685.3	105		685.3	131
685.509	110		685.509	123		685.509	106		685.509	127
685.718	117		685.718	124		685.718	123		685.718	129
685.926	120		685.926	124		685.926	98		685.926	125
686.135	105		686.135	120		686.135	119		686.135	132
686.344	119		686.344	131		686.344	119		686.344	116
686.552	112		686.552	144		686.552	103		686.552	118
686.761	110		686.761	118		686.761	108		686.761	118
686.969	104		686.969	119		686.969	117		686.969	126
687.178	110		687.178	117		687.178	99		687.178	115
687.387	103		687.387	128		687.387	119		687.387	120
687.595	124		687.595	119		687.595	111		687.595	118
687.804	118		687.804	130		687.804	103		687.804	117
688.012	111		688.012	127		688.012	101		688.012	124
688.221	115		688.221	120		688.221	111		688.221	126
688.429	109		688.429	121		688.429	99		688.429	106
688.638	109		688.638	114		688.638	106		688.638	134
688.847	100		688.847	109		688.847	122		688.847	119
689.055	116		689.055	108		689.055	103		689.055	133
689.264	118		689.264	128		689.264	104		689.264	113
689.472	114		689.472	126		689.472	107		689.472	118
689.681	121		689.681	115		689.681	114		689.681	117
689.889	118		689.889	107		689.889	108		689.889	125
690.098	114		690.098	115		690.098	105		690.098	115
690.306	119		690.306	121		690.306	110		690.306	124
690.515	113		690.515	124		690.515	108		690.515	114
690.723	120		690.723	115		690.723	104		690.723	113
690.932	110		690.932	122		690.932	112		690.932	101
691.14	111		691.14	109		691.14	113		691.14	119
691.349	115		691.349	117		691.349	107		691.349	124
691.557	112		691.557	126		691.557	97		691.557	111
691.766	122		691.766	114		691.766	106		691.766	127
691.974	124		691.974	117		691.974	107		691.974	105
692.183	110		692.183	120		692.183	109		692.183	112
692.391	114		692.391	123		692.391	94		692.391	115
692.6	111		692.6	124		692.6	103		692.6	122
692.808	111		692.808	112		692.808	97		692.808	116
693.017	115		693.017	110		693.017	115		693.017	118
693.225	114		693.225	118		693.225	112		693.225	101
693.434	116		693.434	115		693.434	94		693.434	123
693.642	107		693.642	110		693.642	106		693.642	122
693.851	113		693.851	113		693.851	114		693.851	111
694.059	125		694.059	117		694.059	99		694.059	123
694.268	107		694.268	102		694.268	118		694.268	121
694.476	115		694.476	126		694.476	101		694.476	112
694.685	127		694.685	107		694.685	102		694.685	111
694.893	120		694.893	117		694.893	107		694.893	116
695.101	107		695.101	114		695.101	111		695.101	110
695.31	108		695.31	116		695.31	111		695.31	119
695.518	110		695.518	113		695.518	106		695.518	107
695.727	114		695.727	122		695.727	111		695.727	109
695.935	117		695.935	119		695.935	112		695.935	106
696.144	118		696.144	101		696.144	102		696.144	110
696.352	113		696.352	109		696.352	104		696.352	108
696.56	123		696.56	123		696.56	104		696.56	115
696.769	117		696.769	125		696.769	100		696.769	112
696.977	118		696.977	118		696.977	111		696.977	115
697.186	112		697.186	130		697.186	97		697.186	110
697.394	108		697.394	114		697.394	92		697.394	113
697.602	104		697.602	126		697.602	120		697.602	109
697.811	115		697.811	118		697.811	111		697.811	118
698.019	107		698.019	107		698.019	110		698.019	112
698.227	117		698.227	109		698.227	98		698.227	117
698.436	118		698.436	117		698.436	105		698.436	113
698.644	120		698.644	114		698.644	109		698.644	112
698.853	104		698.853	110		698.853	112		698.853	114
699.061	117		699.061	118		699.061	111		699.061	106
699.269	123		699.269	109		699.269	101		699.269	118
699.478	114		699.478	104		699.478	100		699.478	102
699.686	102		699.686	118		699.686	107		699.686	112
699.894	110		699.894	128		699.894	113		699.894	110
700.103	111		700.103	119		700.103	110		700.103	118
700.311	114		700.311	108		700.311	112		700.311	118
700.519	112		700.519	119		700.519	90		700.519	115
700.728	105		700.728	121		700.728	100		700.728	113
700.936	112		700.936	121		700.936	101		700.936	114
701.144	127		701.144	126		701.144	116		701.144	108
701.353	103		701.353	130		701.353	109		701.353	114
701.561	111		701.561	129		701.561	108		701.561	115
701.769	112		701.769	121		701.769	111		701.769	115
701.977	109		701.977	117		701.977	99		701.977	119
702.186	116		702.186	103		702.186	106		702.186	108
702.394	106		702.394	115		702.394	108		702.394	110
702.602	117		702.602	111		702.602	104		702.602	108
702.811	117		702.811	114		702.811	106		702.811	104
703.019	108		703.019	118		703.019	110		703.019	104
703.227	116		703.227	107		703.227	102		703.227	90
703.435	101		703.435	112		703.435	108		703.435	118
703.644	112		703.644	99		703.644	107		703.644	106
703.852	117		703.852	119		703.852	112		703.852	113
704.06	118		704.06	104		704.06	113		704.06	120
704.268	117		704.268	95		704.268	94		704.268	123
704.477	108		704.477	106		704.477	97		704.477	125
704.685	113		704.685	121		704.685	103		704.685	105
704.893	111		704.893	111		704.893	105		704.893	110
705.101	101		705.101	106		705.101	100		705.101	105
705.31	99		705.31	111		705.31	106		705.31	108
705.518	104		705.518	113		705.518	106		705.518	115
705.726	112		705.726	132		705.726	95		705.726	112
705.934	104		705.934	120		705.934	104		705.934	111
706.142	112		706.142	108		706.142	104		706.142	110
706.351	106		706.351	113		706.351	100		706.351	111
706.559	116		706.559	124		706.559	101		706.559	115
706.767	103		706.767	116		706.767	99		706.767	104
706.975	119		706.975	112		706.975	100		706.975	104
707.183	115		707.183	110		707.183	99		707.183	116
707.392	104		707.392	105		707.392	103		707.392	106
707.6	97		707.6	111		707.6	103		707.6	110
707.808	113		707.808	113		707.808	99		707.808	113
708.016	115		708.016	111		708.016	100		708.016	117
708.224	105		708.224	103		708.224	97		708.224	105
708.432	109		708.432	111		708.432	102		708.432	110
708.641	108		708.641	119		708.641	111		708.641	119
708.849	113		708.849	106		708.849	95		708.849	101
709.057	115		709.057	113		709.057	107		709.057	105
709.265	105		709.265	110		709.265	91		709.265	110
709.473	113		709.473	100		709.473	115		709.473	112
709.681	105		709.681	119		709.681	102		709.681	107
709.889	101		709.889	102		709.889	115		709.889	112
710.097	100		710.097	117		710.097	104		710.097	102
710.306	104		710.306	121		710.306	106		710.306	117
710.514	110		710.514	100		710.514	102		710.514	106
710.722	116		710.722	105		710.722	106		710.722	98
710.93	111		710.93	117		710.93	102		710.93	129
711.138	107		711.138	115		711.138	110		711.138	107
711.346	110		711.346	114		711.346	101		711.346	107
711.554	103		711.554	105		711.554	121		711.554	117
711.762	126		711.762	116		711.762	105		711.762	107
711.97	113		711.97	113		711.97	99		711.97	110
712.178	110		712.178	121		712.178	97		712.178	100
712.387	97		712.387	123		712.387	100		712.387	112
712.595	101		712.595	113		712.595	104		712.595	101
712.803	116		712.803	114		712.803	102		712.803	107
713.011	108		713.011	104		713.011	100		713.011	112
713.219	109		713.219	122		713.219	103		713.219	108
713.427	101		713.427	111		713.427	102		713.427	98
713.635	103		713.635	110		713.635	104		713.635	104
713.843	103		713.843	113		713.843	101		713.843	113
714.051	112		714.051	104		714.051	104		714.051	103
714.259	110		714.259	99		714.259	107		714.259	113
714.467	105		714.467	119		714.467	108		714.467	107
714.675	105		714.675	113		714.675	103		714.675	97
714.883	117		714.883	121		714.883	106		714.883	100
715.091	106		715.091	101		715.091	103		715.091	121
715.299	105		715.299	107		715.299	105		715.299	106
715.507	112		715.507	114		715.507	99		715.507	99
715.715	109		715.715	104		715.715	109		715.715	100
715.923	116		715.923	112		715.923	102		715.923	107
716.131	101		716.131	106		716.131	106		716.131	107
716.339	104		716.339	129		716.339	109		716.339	109
716.547	115		716.547	122		716.547	97		716.547	102
716.755	114		716.755	100		716.755	102		716.755	120
716.963	99		716.963	112		716.963	107		716.963	110
717.171	110		717.171	112		717.171	104		717.171	113
717.379	113		717.379	118		717.379	99		717.379	105
717.587	112		717.587	113		717.587	100		717.587	110
717.795	104		717.795	104		717.795	102		717.795	108
718.003	107		718.003	116		718.003	107		718.003	116
718.211	107		718.211	101		718.211	105		718.211	104
718.419	111		718.419	115		718.419	99		718.419	101
718.627	109		718.627	119		718.627	109		718.627	108
718.835	113		718.835	109		718.835	106		718.835	116
719.043	126		719.043	102		719.043	99		719.043	107
719.25	111		719.25	115		719.25	103		719.25	117
719.458	105		719.458	109		719.458	107		719.458	106
719.666	111		719.666	105		719.666	107		719.666	105
719.874	111		719.874	121		719.874	96		719.874	106
720.082	96		720.082	108		720.082	106		720.082	123
720.29	113		720.29	108		720.29	105		720.29	109
720.498	109		720.498	95		720.498	113		720.498	100
720.706	105		720.706	110		720.706	95		720.706	113
720.914	108		720.914	103		720.914	92		720.914	99
721.122	108		721.122	112		721.122	102		721.122	106
721.329	115		721.329	104		721.329	109		721.329	111
721.537	114		721.537	108		721.537	111		721.537	101
721.745	111		721.745	113		721.745	104		721.745	117
721.953	110		721.953	114		721.953	113		721.953	109
722.161	111		722.161	115		722.161	99		722.161	118
722.369	96		722.369	106		722.369	99		722.369	117
722.577	97		722.577	110		722.577	100		722.577	101
722.784	116		722.784	112		722.784	112		722.784	115
722.992	118		722.992	103		722.992	99		722.992	102
723.2	100		723.2	110		723.2	90		723.2	107
723.408	105		723.408	106		723.408	106		723.408	113
723.616	105		723.616	106		723.616	105		723.616	107
723.824	104		723.824	111		723.824	102		723.824	118
724.031	105		724.031	110		724.031	104		724.031	101
724.239	98		724.239	101		724.239	98		724.239	89
724.447	103		724.447	105		724.447	97		724.447	106
724.655	109		724.655	114		724.655	101		724.655	117
724.863	101		724.863	103		724.863	108		724.863	106
725.07	111		725.07	109		725.07	109		725.07	93
725.278	109		725.278	107		725.278	98		725.278	113
725.486	111		725.486	100		725.486	97		725.486	107
725.694	101		725.694	109		725.694	107		725.694	105
725.902	101		725.902	103		725.902	102		725.902	111
726.109	99		726.109	113		726.109	107		726.109	118
726.317	110		726.317	117		726.317	92		726.317	100
726.525	96		726.525	112		726.525	108		726.525	109
726.733	102		726.733	110		726.733	96		726.733	101
726.94	113		726.94	109		726.94	101		726.94	111
727.148	113		727.148	107		727.148	107		727.148	104
727.356	109		727.356	108		727.356	101		727.356	119
727.564	104		727.564	110		727.564	101		727.564	106
727.771	99		727.771	102		727.771	104		727.771	102
727.979	112		727.979	105		727.979	110		727.979	106
728.187	112		728.187	112		728.187	97		728.187	109
728.395	110		728.395	103		728.395	103		728.395	110
728.602	101		728.602	115		728.602	104		728.602	100
728.81	114		728.81	107		728.81	106		728.81	97
729.018	113		729.018	107		729.018	102		729.018	105
729.225	115		729.225	112		729.225	102		729.225	113
729.433	99		729.433	107		729.433	90		729.433	103
729.641	114		729.641	108		729.641	93		729.641	113
729.848	99		729.848	105		729.848	101		729.848	95
730.056	110		730.056	113		730.056	101		730.056	120
730.264	111		730.264	116		730.264	111		730.264	108
730.471	103		730.471	109		730.471	101		730.471	109
730.679	104		730.679	117		730.679	100		730.679	97
730.887	102		730.887	106		730.887	92		730.887	103
731.094	111		731.094	104		731.094	108		731.094	93
731.302	103		731.302	103		731.302	106		731.302	107
731.51	111		731.51	118		731.51	100		731.51	106
731.717	95		731.717	107		731.717	100		731.717	103
731.925	98		731.925	113		731.925	100		731.925	107
732.133	108		732.133	102		732.133	102		732.133	103
732.34	98		732.34	101		732.34	102		732.34	98
732.548	110		732.548	117		732.548	94		732.548	101
732.756	91		732.756	109		732.756	95		732.756	104
732.963	116		732.963	108		732.963	97		732.963	98
733.171	109		733.171	107		733.171	110		733.171	99
733.378	107		733.378	100		733.378	101		733.378	107
733.586	96		733.586	121		733.586	101		733.586	94
733.794	96		733.794	116		733.794	101		733.794	105
734.001	97		734.001	110		734.001	98		734.001	114
734.209	118		734.209	111		734.209	103		734.209	102
734.416	110		734.416	99		734.416	91		734.416	106
734.624	105		734.624	90		734.624	101		734.624	104
734.831	104		734.831	97		734.831	97		734.831	106
735.039	111		735.039	110		735.039	107		735.039	108
735.247	120		735.247	106		735.247	94		735.247	107
735.454	105		735.454	101		735.454	101		735.454	106
735.662	103		735.662	103		735.662	102		735.662	121
735.869	106		735.869	111		735.869	113		735.869	101
736.077	91		736.077	106		736.077	111		736.077	102
736.284	102		736.284	101		736.284	102		736.284	101
736.492	105		736.492	105		736.492	100		736.492	101
736.699	108		736.699	107		736.699	106		736.699	101
736.907	102		736.907	110		736.907	107		736.907	116
737.114	101		737.114	101		737.114	106		737.114	106
737.322	110		737.322	109		737.322	102		737.322	102
737.529	107		737.529	111		737.529	99		737.529	91
737.737	96		737.737	96		737.737	94		737.737	114
737.944	107		737.944	107		737.944	100		737.944	109
738.152	105		738.152	108		738.152	108		738.152	107
738.359	96		738.359	106		738.359	97		738.359	111
738.567	107		738.567	113		738.567	96		738.567	104
738.774	106		738.774	107		738.774	101		738.774	93
738.982	100		738.982	100		738.982	103		738.982	98
739.189	101		739.189	96		739.189	106		739.189	105
739.397	101		739.397	113		739.397	104		739.397	97
739.604	112		739.604	117		739.604	101		739.604	109
739.812	97		739.812	112		739.812	112		739.812	105
740.019	108		740.019	104		740.019	98		740.019	95
740.227	104		740.227	97		740.227	90		740.227	101
740.434	102		740.434	101		740.434	101		740.434	102
740.641	109		740.641	100		740.641	104		740.641	105
740.849	107		740.849	115		740.849	106		740.849	96
741.056	96		741.056	107		741.056	92		741.056	107
741.264	103		741.264	115		741.264	104		741.264	97
741.471	110		741.471	118		741.471	102		741.471	102
741.678	108		741.678	102		741.678	105		741.678	95
741.886	111		741.886	113		741.886	101		741.886	115
742.093	98		742.093	110		742.093	102		742.093	99
742.301	100		742.301	109		742.301	99		742.301	108
742.508	107		742.508	104		742.508	91		742.508	101
742.715	105		742.715	101		742.715	108		742.715	100
742.923	110		742.923	103		742.923	108		742.923	101
743.13	96		743.13	106		743.13	89		743.13	107
743.338	100		743.338	100		743.338	100		743.338	97
743.545	105		743.545	105		743.545	113		743.545	100
743.752	113		743.752	103		743.752	104		743.752	105
743.96	96		743.96	102		743.96	99		743.96	105
744.167	105		744.167	107		744.167	103		744.167	95
744.374	103		744.374	97		744.374	101		744.374	96
744.582	107		744.582	113		744.582	104		744.582	100
744.789	105		744.789	102		744.789	94		744.789	112
744.996	89		744.996	106		744.996	106		744.996	103
745.204	98		745.204	99		745.204	101		745.204	109
745.411	97		745.411	101		745.411	102		745.411	109
745.618	106		745.618	110		745.618	98		745.618	96
745.826	96		745.826	119		745.826	112		745.826	100
746.033	105		746.033	104		746.033	91		746.033	95
746.24	110		746.24	111		746.24	100		746.24	108
746.447	102		746.447	113		746.447	95		746.447	102
746.655	102		746.655	112		746.655	103		746.655	94
746.862	108		746.862	109		746.862	97		746.862	99
747.069	96		747.069	108		747.069	99		747.069	105
747.277	95		747.277	99		747.277	103		747.277	106
747.484	97		747.484	106		747.484	99		747.484	106
747.691	114		747.691	105		747.691	104		747.691	103
747.898	99		747.898	103		747.898	108		747.898	111
748.106	93		748.106	110		748.106	97		748.106	90
748.313	89		748.313	99		748.313	101		748.313	102
748.52	107		748.52	103		748.52	98		748.52	111
748.727	101		748.727	103		748.727	102		748.727	94
748.935	96		748.935	99		748.935	98		748.935	92
749.142	112		749.142	117		749.142	108		749.142	107
749.349	106		749.349	111		749.349	94		749.349	89
749.556	98		749.556	114		749.556	93		749.556	102
749.764	102		749.764	115		749.764	106		749.764	100
749.971	104		749.971	105		749.971	95		749.971	110
750.178	96		750.178	107		750.178	93		750.178	97
750.385	110		750.385	96		750.385	89		750.385	94
750.592	116		750.592	110		750.592	108		750.592	99
750.799	90		750.799	107		750.799	105		750.799	102
751.007	106		751.007	104		751.007	104		751.007	96
751.214	93		751.214	93		751.214	104		751.214	105
751.421	105		751.421	100		751.421	103		751.421	102
751.628	100		751.628	105		751.628	98		751.628	99
751.835	103		751.835	109		751.835	100		751.835	96
752.042	116		752.042	103		752.042	100		752.042	98
752.25	106		752.25	108		752.25	106		752.25	103
752.457	96		752.457	95		752.457	94		752.457	100
752.664	105		752.664	107		752.664	104		752.664	91
752.871	101		752.871	102		752.871	103		752.871	106
753.078	112		753.078	115		753.078	98		753.078	110
753.285	93		753.285	111		753.285	100		753.285	99
753.492	108		753.492	102		753.492	106		753.492	103
753.7	107		753.7	106		753.7	96		753.7	104
753.907	103		753.907	106		753.907	103		753.907	100
754.114	110		754.114	105		754.114	107		754.114	108
754.321	98		754.321	103		754.321	105		754.321	99
754.528	107		754.528	109		754.528	97		754.528	98
754.735	114		754.735	106		754.735	98		754.735	91
754.942	102		754.942	100		754.942	105		754.942	98
755.149	96		755.149	107		755.149	107		755.149	99
755.356	109		755.356	103		755.356	100		755.356	102
755.563	100		755.563	113		755.563	100		755.563	96
755.77	96		755.77	97		755.77	103		755.77	98
755.977	94		755.977	98		755.977	93		755.977	103
756.185	89		756.185	111		756.185	109		756.185	106
756.392	103		756.392	108		756.392	106		756.392	104
756.599	102		756.599	97		756.599	92		756.599	110
756.806	94		756.806	102		756.806	101		756.806	100
757.013	110		757.013	109		757.013	97		757.013	109
757.22	103		757.22	108		757.22	95		757.22	99
757.427	105		757.427	95		757.427	101		757.427	107
757.634	103		757.634	103		757.634	97		757.634	108
757.841	105		757.841	103		757.841	95		757.841	105
758.048	113		758.048	101		758.048	97		758.048	90
758.255	91		758.255	107		758.255	91		758.255	115
758.462	104		758.462	112		758.462	111		758.462	106
758.669	108		758.669	109		758.669	100		758.669	95
758.876	102		758.876	101		758.876	101		758.876	104
759.083	106		759.083	94		759.083	94		759.083	102
759.29	94		759.29	100		759.29	99		759.29	95
759.497	110		759.497	97		759.497	104		759.497	107
759.704	98		759.704	102		759.704	97		759.704	100
759.911	106		759.911	109		759.911	102		759.911	99
760.118	106		760.118	92		760.118	89		760.118	98
760.324	108		760.324	116		760.324	110		760.324	95
760.531	98		760.531	106		760.531	96		760.531	101
760.738	100		760.738	97		760.738	92		760.738	99
760.945	109		760.945	114		760.945	114		760.945	104
761.152	93		761.152	115		761.152	101		761.152	95
761.359	104		761.359	110		761.359	96		761.359	109
761.566	106		761.566	97		761.566	95		761.566	113
761.773	106		761.773	104		761.773	94		761.773	100
761.98	109		761.98	102		761.98	102		761.98	100
762.187	105		762.187	109		762.187	106		762.187	110
762.394	110		762.394	106		762.394	92		762.394	108
762.601	96		762.601	106		762.601	93		762.601	102
762.807	103		762.807	95		762.807	112		762.807	109
763.014	96		763.014	95		763.014	93		763.014	107
763.221	107		763.221	92		763.221	106		763.221	103
763.428	94		763.428	116		763.428	88		763.428	94
763.635	116		763.635	99		763.635	97		763.635	95
763.842	97		763.842	100		763.842	97		763.842	103
764.049	102		764.049	96		764.049	107		764.049	103
764.255	102		764.255	90		764.255	99		764.255	93
764.462	103		764.462	108		764.462	91		764.462	97
764.669	109		764.669	101		764.669	97		764.669	99
764.876	109		764.876	97		764.876	103		764.876	100
765.083	110		765.083	95		765.083	91		765.083	95
765.29	106		765.29	112		765.29	100		765.29	100
765.496	104		765.496	97		765.496	106		765.496	102
765.703	106		765.703	104		765.703	93		765.703	85
765.91	110		765.91	107		765.91	103		765.91	108
766.117	110		766.117	110		766.117	102		766.117	92
766.324	99		766.324	96		766.324	101		766.324	98
766.53	106		766.53	105		766.53	95		766.53	102
766.737	102		766.737	104		766.737	99		766.737	101
766.944	100		766.944	102		766.944	105		766.944	108
767.151	95		767.151	99		767.151	97		767.151	106
767.358	105		767.358	102		767.358	100		767.358	98
767.564	111		767.564	100		767.564	99		767.564	88
767.771	96		767.771	102		767.771	114		767.771	111
767.978	104		767.978	109		767.978	98		767.978	103
768.185	111		768.185	98		768.185	109		768.185	105
768.391	98		768.391	112		768.391	102		768.391	104
768.598	108		768.598	106		768.598	103		768.598	102
768.805	100		768.805	89		768.805	103		768.805	108
769.012	107		769.012	120		769.012	92		769.012	100
769.218	106		769.218	93		769.218	107		769.218	96
769.425	103		769.425	97		769.425	93		769.425	96
769.632	101		769.632	106		769.632	93		769.632	94
769.838	96		769.838	97		769.838	102		769.838	102
770.045	98		770.045	100		770.045	100		770.045	92
770.252	103		770.252	101		770.252	101		770.252	95
770.458	105		770.458	116		770.458	102		770.458	103
770.665	104		770.665	101		770.665	90		770.665	98
770.872	109		770.872	110		770.872	93		770.872	96
771.078	92		771.078	103		771.078	110		771.078	94
771.285	96		771.285	105		771.285	94		771.285	92
771.492	100		771.492	103		771.492	103		771.492	96
771.698	96		771.698	91		771.698	95		771.698	93
771.905	99		771.905	96		771.905	100		771.905	89
772.112	104		772.112	106		772.112	95		772.112	104
772.318	99		772.318	105		772.318	102		772.318	105
772.525	109		772.525	104		772.525	108		772.525	100
772.732	103		772.732	96		772.732	96		772.732	101
772.938	99		772.938	102		772.938	105		772.938	97
773.145	97		773.145	111		773.145	98		773.145	92
773.351	108		773.351	100		773.351	94		773.351	99
773.558	99		773.558	96		773.558	101		773.558	100
773.765	99		773.765	113		773.765	97		773.765	101
773.971	108		773.971	107		773.971	103		773.971	93
774.178	105		774.178	114		774.178	107		774.178	99
774.384	95		774.384	109		774.384	104		774.384	87
774.591	104		774.591	98		774.591	100		774.591	114
774.798	111		774.798	103		774.798	102		774.798	98
775.004	86		775.004	98		775.004	91		775.004	104
775.211	97		775.211	109		775.211	104		775.211	109
775.417	106		775.417	98		775.417	97		775.417	99
775.624	106		775.624	98		775.624	99		775.624	98
775.83	107		775.83	87		775.83	91		775.83	105
776.037	112		776.037	94		776.037	98		776.037	91
776.243	107		776.243	100		776.243	104		776.243	103
776.45	98		776.45	99		776.45	110		776.45	99
776.656	112		776.656	104		776.656	101		776.656	107
776.863	98		776.863	103		776.863	95		776.863	97
777.07	115		777.07	104		777.07	95		777.07	106
777.276	94		777.276	95		777.276	100		777.276	98
777.483	95		777.483	103		777.483	93		777.483	99
777.689	102		777.689	97		777.689	98		777.689	96
777.896	96		777.896	99		777.896	96		777.896	101
778.102	99		778.102	99		778.102	104		778.102	100
778.308	98		778.308	87		778.308	98		778.308	118
778.515	91		778.515	117		778.515	97		778.515	95
778.721	88		778.721	100		778.721	102		778.721	81
778.928	107		778.928	96		778.928	96		778.928	100
779.134	101		779.134	114		779.134	94		779.134	98
779.341	101		779.341	94		779.341	90		779.341	95
779.547	94		779.547	114		779.547	90		779.547	100
779.754	103		779.754	96		779.754	86		779.754	97
779.96	107		779.96	103		779.96	110		779.96	96
780.167	114		780.167	114		780.167	99		780.167	111
780.373	96		780.373	100		780.373	94		780.373	96
780.579	94		780.579	107		780.579	102		780.579	90
780.786	100		780.786	107		780.786	96		780.786	100
780.992	96		780.992	103		780.992	102		780.992	93
781.199	98		781.199	93		781.199	100		781.199	110
781.405	102		781.405	93		781.405	91		781.405	96
781.611	113		781.611	110		781.611	92		781.611	95
781.818	101		781.818	102		781.818	102		781.818	100
782.024	98		782.024	95		782.024	99		782.024	110
782.23	91		782.23	102		782.23	95		782.23	99
782.437	112		782.437	102		782.437	96		782.437	95
782.643	105		782.643	103		782.643	97		782.643	96
782.85	107		782.85	97		782.85	101		782.85	101
783.056	108		783.056	98		783.056	103		783.056	102
783.262	97		783.262	91		783.262	93		783.262	99
783.469	103		783.469	107		783.469	84		783.469	102
783.675	100		783.675	112		783.675	97		783.675	103
783.881	101		783.881	103		783.881	92		783.881	94
784.088	108		784.088	89		784.088	92		784.088	94
784.294	101		784.294	107		784.294	95		784.294	92
784.5	103		784.5	103		784.5	103		784.5	122
784.707	99		784.707	108		784.707	93		784.707	101
784.913	93		784.913	102		784.913	97		784.913	102
785.119	108		785.119	98		785.119	97		785.119	95
785.325	103		785.325	100		785.325	99		785.325	103
785.532	110		785.532	94		785.532	94		785.532	108
785.738	91		785.738	112		785.738	97		785.738	96
785.944	96		785.944	96		785.944	95		785.944	96
786.15	106		786.15	101		786.15	94		786.15	99
786.357	97		786.357	90		786.357	107		786.357	99
786.563	98		786.563	111		786.563	105		786.563	99
786.769	107		786.769	113		786.769	107		786.769	99
786.976	89		786.976	102		786.976	94		786.976	97
787.182	102		787.182	104		787.182	94		787.182	90
787.388	106		787.388	97		787.388	97		787.388	109
787.594	100		787.594	95		787.594	91		787.594	103
787.8	90		787.8	104		787.8	96		787.8	106
788.007	104		788.007	97		788.007	100		788.007	91
788.213	110		788.213	93		788.213	104		788.213	106
788.419	98		788.419	101		788.419	99		788.419	95
788.625	96		788.625	108		788.625	98		788.625	94
788.831	98		788.831	103		788.831	100		788.831	97
789.038	100		789.038	94		789.038	101		789.038	101
789.244	93		789.244	95		789.244	103		789.244	96
789.45	96		789.45	105		789.45	98		789.45	103
789.656	113		789.656	101		789.656	95		789.656	96
789.862	96		789.862	104		789.862	96		789.862	103
790.068	99		790.068	93		790.068	96		790.068	93
790.275	102		790.275	101		790.275	103		790.275	104
790.481	97		790.481	96		790.481	110		790.481	103
790.687	104		790.687	101		790.687	101		790.687	97
790.893	100		790.893	113		790.893	97		790.893	100
791.099	100		791.099	98		791.099	93		791.099	100
791.305	103		791.305	98		791.305	98		791.305	97
791.511	100		791.511	109		791.511	101		791.511	105
791.717	106		791.717	93		791.717	95		791.717	93
791.924	103		791.924	100		791.924	106		791.924	100
792.13	97		792.13	105		792.13	103		792.13	103
792.336	106		792.336	106		792.336	101		792.336	101
792.542	96		792.542	101		792.542	104		792.542	98
792.748	110		792.748	104		792.748	101		792.748	88
792.954	95		792.954	93		792.954	92		792.954	92
793.16	99		793.16	113		793.16	104		793.16	100
793.366	105		793.366	105		793.366	97		793.366	92
793.572	100		793.572	104		793.572	92		793.572	99
793.778	100		793.778	104		793.778	106		793.778	94
793.984	101		793.984	106		793.984	98		793.984	95
794.19	100		794.19	94		794.19	91		794.19	91
794.396	106		794.396	101		794.396	108		794.396	98
794.602	92		794.602	108		794.602	103		794.602	100
794.808	107		794.808	99		794.808	97		794.808	98
795.014	107		795.014	87		795.014	88		795.014	96
795.22	112		795.22	105		795.22	106		795.22	103
795.426	100		795.426	114		795.426	102		795.426	102
795.632	93		795.632	100		795.632	88		795.632	102
795.838	93		795.838	104		795.838	105		795.838	93
796.044	95		796.044	99		796.044	91		796.044	96
796.25	103		796.25	96		796.25	96		796.25	110
796.456	98		796.456	104		796.456	95		796.456	105
796.662	100		796.662	101		796.662	86		796.662	102
796.868	103		796.868	98		796.868	94		796.868	95
797.074	102		797.074	102		797.074	103		797.074	90
797.28	92		797.28	91		797.28	86		797.28	101
797.486	88		797.486	96		797.486	99		797.486	99
797.692	110		797.692	106		797.692	103		797.692	100
797.898	92		797.898	94		797.898	97		797.898	96
798.104	101		798.104	95		798.104	97		798.104	102
798.31	99		798.31	103		798.31	99		798.31	88
798.516	107		798.516	113		798.516	97		798.516	103
798.722	99		798.722	110		798.722	104		798.722	99
798.928	102		798.928	107		798.928	97		798.928	92
799.134	97		799.134	103		799.134	97		799.134	105
799.34	97		799.34	102		799.34	93		799.34	103
799.545	103		799.545	102		799.545	106		799.545	106
799.751	111		799.751	108		799.751	96		799.751	93
799.957	105		799.957	108		799.957	100		799.957	95
800.163	104		800.163	96		800.163	101		800.163	102
800.369	100		800.369	89		800.369	94		800.369	91
800.575	105		800.575	106		800.575	90		800.575	103
800.781	93		800.781	94		800.781	103		800.781	95
800.986	100		800.986	98		800.986	100		800.986	104
801.192	98		801.192	106		801.192	97		801.192	98
801.398	100		801.398	101		801.398	93		801.398	92
801.604	106		801.604	103		801.604	104		801.604	100
801.81	93		801.81	99		801.81	97		801.81	101
802.016	99		802.016	108		802.016	100		802.016	102
802.221	108		802.221	107		802.221	104		802.221	91
802.427	99		802.427	100		802.427	98		802.427	96
802.633	96		802.633	100		802.633	95		802.633	98
802.839	99		802.839	105		802.839	103		802.839	96
803.045	101		803.045	107		803.045	107		803.045	108
803.25	93		803.25	100		803.25	91		803.25	101
803.456	103		803.456	98		803.456	106		803.456	104
803.662	103		803.662	99		803.662	86		803.662	104
803.868	92		803.868	101		803.868	100		803.868	107
804.073	99		804.073	106		804.073	103		804.073	97
804.279	99		804.279	108		804.279	98		804.279	108
804.485	100		804.485	103		804.485	112		804.485	96
804.691	104		804.691	96		804.691	102		804.691	95
804.896	99		804.896	109		804.896	91		804.896	101
805.102	101		805.102	102		805.102	94		805.102	92
805.308	94		805.308	107		805.308	105		805.308	99
805.514	105		805.514	99		805.514	93		805.514	81
805.719	99		805.719	111		805.719	96		805.719	103
805.925	110		805.925	92		805.925	100		805.925	101
806.131	108		806.131	105		806.131	101		806.131	96
806.336	104		806.336	99		806.336	91		806.336	102
806.542	104		806.542	104		806.542	96		806.542	98
806.748	106		806.748	97		806.748	97		806.748	100
806.953	97		806.953	110		806.953	100		806.953	104
807.159	105		807.159	101		807.159	97		807.159	90
807.365	102		807.365	94		807.365	97		807.365	101
807.57	101		807.57	101		807.57	97		807.57	97
807.776	105		807.776	106		807.776	99		807.776	101
807.982	99		807.982	98		807.982	100		807.982	108
808.187	98		808.187	90		808.187	100		808.187	99
808.393	92		808.393	97		808.393	93		808.393	86
808.599	106		808.599	99		808.599	99		808.599	95
808.804	98		808.804	104		808.804	89		808.804	99
809.01	102		809.01	102		809.01	93		809.01	84
809.215	105		809.215	96		809.215	102		809.215	101
809.421	95		809.421	95		809.421	97		809.421	96
809.627	101		809.627	92		809.627	109		809.627	101
809.832	99		809.832	95		809.832	99		809.832	93
810.038	106		810.038	104		810.038	110		810.038	99
810.243	102		810.243	100		810.243	95		810.243	105
810.449	106		810.449	103		810.449	101		810.449	96
810.655	100		810.655	108		810.655	106		810.655	103
810.86	95		810.86	104		810.86	106		810.86	100
811.066	101		811.066	102		811.066	94		811.066	99
811.271	100		811.271	101		811.271	97		811.271	107
811.477	108		811.477	105		811.477	101		811.477	107
811.682	98		811.682	101		811.682	97		811.682	96
811.888	94		811.888	93		811.888	106		811.888	91
812.093	95		812.093	110		812.093	97		812.093	106
812.299	111		812.299	103		812.299	97		812.299	101
812.504	95		812.504	106		812.504	96		812.504	101
812.71	112		812.71	104		812.71	103		812.71	94
812.915	96		812.915	97		812.915	100		812.915	105
813.121	104		813.121	116		813.121	96		813.121	98
813.326	103		813.326	91		813.326	99		813.326	97
813.532	101		813.532	96		813.532	97		813.532	100
813.737	104		813.737	106		813.737	99		813.737	100
813.943	106		813.943	100		813.943	102		813.943	97
814.148	83		814.148	97		814.148	97		814.148	94
814.354	98		814.354	98		814.354	92		814.354	102
814.559	105		814.559	109		814.559	99		814.559	105
814.765	90		814.765	98		814.765	100		814.765	107
814.97	103		814.97	104		814.97	97		814.97	102
815.175	95		815.175	104		815.175	99		815.175	94
815.381	106		815.381	102		815.381	100		815.381	99
815.586	99		815.586	103		815.586	101		815.586	98
815.792	102		815.792	108		815.792	94		815.792	104
815.997	94		815.997	94		815.997	97		815.997	101
816.203	103		816.203	100		816.203	99		816.203	102
816.408	101		816.408	106		816.408	100		816.408	93
816.613	117		816.613	104		816.613	104		816.613	109
816.819	100		816.819	104		816.819	109		816.819	104
817.024	111		817.024	101		817.024	103		817.024	107
817.229	100		817.229	104		817.229	99		817.229	110
817.435	111		817.435	88		817.435	93		817.435	88
817.64	102		817.64	99		817.64	88		817.64	100
817.846	94		817.846	111		817.846	90		817.846	90
818.051	101		818.051	101		818.051	96		818.051	97
818.256	98		818.256	108		818.256	100		818.256	108
818.462	95		818.462	104		818.462	98		818.462	96
818.667	85		818.667	95		818.667	97		818.667	101
818.872	113		818.872	97		818.872	93		818.872	93
