# Supplementary material for: Investigating dye performance and crosstalk in fluorescence enabled bioimaging using a model system
Source: PLoS One. 2017 Nov 27;12(11):e0188359. doi: 10.1371/journal.pone.0188359 (PMC5703511; doi:10.1371/journal.pone.0188359)
Supplement: S3 File — (ZIP) [file pone.0188359.s003.zip › Files/S7_Zeolite.xlsx]

## Sheet: Sheet1
S7_Tb_465_x10y7			S7_Tb_488_x10y7			S7_Tb_560_x1y2			S7_Tb_633_x8y4			S7_Eu_465_x8y10			S7_Eu_488_x4y10			S7_Eu_560_x1y6			S7_Eu_633_x10y10
Wavelengt (nm)	CCD Counts		Wavelengt (nm)	CCD Counts		Wavelengt (nm)	CCD Counts		Wavelengt (nm)	CCD Counts		Wavelengt (nm)	CCD Counts		Wavelengt (nm)	CCD Counts		Wavelengt (nm)	CCD Counts		Wavelengt (nm)	CCD Counts
539.719	95		539.719	88		539.719	96		539.719	94		539.719	95		539.719	95		539.719	94		539.719	95
539.93	112		539.93	113		539.93	110		539.93	92		539.93	106		539.93	93		539.93	99		539.93	93
540.14	110		540.14	110		540.14	93		540.14	111		540.14	107		540.14	104		540.14	99		540.14	101
540.351	108		540.351	123		540.351	108		540.351	99		540.351	99		540.351	109		540.351	86		540.351	104
540.562	104		540.562	107		540.562	105		540.562	114		540.562	102		540.562	103		540.562	91		540.562	94
540.772	98		540.772	118		540.772	106		540.772	98		540.772	101		540.772	108		540.772	102		540.772	92
540.983	121		540.983	102		540.983	93		540.983	102		540.983	104		540.983	100		540.983	104		540.983	112
541.194	116		541.194	107		541.194	96		541.194	96		541.194	112		541.194	97		541.194	105		541.194	91
541.404	116		541.404	113		541.404	90		541.404	104		541.404	102		541.404	99		541.404	93		541.404	93
541.615	137		541.615	142		541.615	97		541.615	96		541.615	118		541.615	94		541.615	96		541.615	86
541.826	163		541.826	185		541.826	102		541.826	105		541.826	128		541.826	105		541.826	98		541.826	98
542.036	242		542.036	272		542.036	98		542.036	97		542.036	144		542.036	135		542.036	93		542.036	103
542.247	351		542.247	412		542.247	99		542.247	96		542.247	172		542.247	150		542.247	96		542.247	104
542.457	549		542.457	721		542.457	93		542.457	101		542.457	232		542.457	187		542.457	96		542.457	103
542.668	806		542.668	1011		542.668	98		542.668	109		542.668	368		542.668	263		542.668	87		542.668	97
542.879	1226		542.879	1397		542.879	93		542.879	94		542.879	459		542.879	367		542.879	112		542.879	95
543.089	1679		543.089	1922		543.089	106		543.089	91		543.089	640		543.089	436		543.089	103		543.089	100
543.3	2048		543.3	2407		543.3	102		543.3	106		543.3	732		543.3	531		543.3	94		543.3	93
543.511	2292		543.511	2633		543.511	104		543.511	105		543.511	830		543.511	600		543.511	92		543.511	92
543.721	2544		543.721	2706		543.721	92		543.721	108		543.721	887		543.721	661		543.721	105		543.721	99
543.932	2622		543.932	2836		543.932	111		543.932	95		543.932	907		543.932	662		543.932	91		543.932	96
544.142	2656		544.142	2871		544.142	110		544.142	92		544.142	939		544.142	654		544.142	96		544.142	101
544.353	2645		544.353	2856		544.353	99		544.353	103		544.353	988		544.353	693		544.353	100		544.353	96
544.564	2615		544.564	2981		544.564	99		544.564	101		544.564	944		544.564	709		544.564	99		544.564	100
544.774	2653		544.774	2880		544.774	111		544.774	97		544.774	950		544.774	711		544.774	101		544.774	101
544.985	2702		544.985	2909		544.985	106		544.985	99		544.985	946		544.985	681		544.985	100		544.985	98
545.195	2666		545.195	2909		545.195	114		545.195	100		545.195	949		545.195	653		545.195	105		545.195	96
545.406	2795		545.406	2913		545.406	91		545.406	98		545.406	935		545.406	680		545.406	100		545.406	104
545.617	2684		545.617	2932		545.617	100		545.617	98		545.617	951		545.617	676		545.617	114		545.617	95
545.827	2661		545.827	2894		545.827	103		545.827	101		545.827	935		545.827	683		545.827	99		545.827	102
546.038	2715		546.038	2740		546.038	96		546.038	109		546.038	949		546.038	639		546.038	98		546.038	102
546.248	2724		546.248	2894		546.248	105		546.248	100		546.248	982		546.248	693		546.248	106		546.248	94
546.459	2685		546.459	2882		546.459	102		546.459	99		546.459	912		546.459	662		546.459	98		546.459	107
546.67	2590		546.67	2816		546.67	99		546.67	97		546.67	901		546.67	653		546.67	101		546.67	99
546.88	2713		546.88	2821		546.88	102		546.88	107		546.88	935		546.88	690		546.88	100		546.88	96
547.091	2741		547.091	2973		547.091	111		547.091	97		547.091	928		547.091	667		547.091	106		547.091	95
547.301	2664		547.301	2952		547.301	97		547.301	101		547.301	908		547.301	719		547.301	90		547.301	100
547.512	2672		547.512	2862		547.512	108		547.512	98		547.512	967		547.512	739		547.512	86		547.512	94
547.722	2588		547.722	2839		547.722	110		547.722	109		547.722	925		547.722	670		547.722	95		547.722	102
547.933	2669		547.933	2849		547.933	92		547.933	101		547.933	920		547.933	635		547.933	91		547.933	103
548.144	2663		548.144	2697		548.144	104		548.144	111		548.144	953		548.144	647		548.144	98		548.144	99
548.354	2672		548.354	2712		548.354	96		548.354	92		548.354	937		548.354	666		548.354	103		548.354	98
548.565	2710		548.565	2623		548.565	92		548.565	108		548.565	975		548.565	683		548.565	102		548.565	99
548.775	2734		548.775	2634		548.775	96		548.775	106		548.775	908		548.775	680		548.775	96		548.775	101
548.986	2626		548.986	2451		548.986	97		548.986	97		548.986	921		548.986	717		548.986	92		548.986	102
549.196	2582		549.196	2436		549.196	101		549.196	110		549.196	890		549.196	675		549.196	94		549.196	111
549.407	2594		549.407	2449		549.407	119		549.407	98		549.407	985		549.407	694		549.407	103		549.407	92
549.618	2695		549.618	2400		549.618	96		549.618	100		549.618	937		549.618	686		549.618	95		549.618	106
549.828	2740		549.828	2308		549.828	103		549.828	94		549.828	967		549.828	670		549.828	87		549.828	104
550.039	2541		550.039	2310		550.039	90		550.039	103		550.039	927		550.039	676		550.039	94		550.039	97
550.249	2647		550.249	2141		550.249	107		550.249	107		550.249	947		550.249	658		550.249	109		550.249	95
550.46	2538		550.46	2166		550.46	96		550.46	102		550.46	920		550.46	674		550.46	102		550.46	91
550.67	2664		550.67	2129		550.67	107		550.67	105		550.67	925		550.67	665		550.67	92		550.67	104
550.881	2725		550.881	2104		550.881	109		550.881	102		550.881	964		550.881	649		550.881	99		550.881	95
551.091	2605		551.091	2114		551.091	100		551.091	105		551.091	909		551.091	682		551.091	100		551.091	99
551.302	2605		551.302	1989		551.302	107		551.302	102		551.302	869		551.302	721		551.302	106		551.302	107
551.513	2698		551.513	2002		551.513	105		551.513	109		551.513	961		551.513	661		551.513	99		551.513	103
551.723	2679		551.723	2063		551.723	91		551.723	110		551.723	906		551.723	677		551.723	102		551.723	96
551.934	2664		551.934	2064		551.934	95		551.934	95		551.934	879		551.934	656		551.934	100		551.934	92
552.144	2601		552.144	1909		552.144	104		552.144	98		552.144	878		552.144	657		552.144	96		552.144	82
552.355	2586		552.355	1925		552.355	100		552.355	102		552.355	942		552.355	689		552.355	90		552.355	95
552.565	2505		552.565	1933		552.565	106		552.565	91		552.565	917		552.565	662		552.565	91		552.565	92
552.776	2605		552.776	1754		552.776	90		552.776	94		552.776	973		552.776	650		552.776	103		552.776	98
552.986	2614		552.986	1843		552.986	109		552.986	98		552.986	938		552.986	681		552.986	92		552.986	102
553.197	2513		553.197	1771		553.197	105		553.197	98		553.197	876		553.197	697		553.197	102		553.197	100
553.407	2548		553.407	1788		553.407	105		553.407	100		553.407	928		553.407	708		553.407	100		553.407	98
553.618	2631		553.618	1794		553.618	102		553.618	96		553.618	865		553.618	711		553.618	94		553.618	98
553.828	2494		553.828	1724		553.828	102		553.828	97		553.828	889		553.828	643		553.828	91		553.828	108
554.039	2567		554.039	1736		554.039	105		554.039	102		554.039	877		554.039	701		554.039	104		554.039	92
554.249	2535		554.249	1689		554.249	98		554.249	98		554.249	933		554.249	630		554.249	97		554.249	99
554.46	2531		554.46	1625		554.46	92		554.46	97		554.46	923		554.46	651		554.46	113		554.46	106
554.671	2549		554.671	1670		554.671	101		554.671	101		554.671	934		554.671	650		554.671	107		554.671	96
554.881	2494		554.881	1699		554.881	113		554.881	105		554.881	936		554.881	679		554.881	98		554.881	92
555.092	2461		555.092	1575		555.092	95		555.092	100		555.092	907		555.092	619		555.092	104		555.092	96
555.302	2501		555.302	1633		555.302	114		555.302	92		555.302	872		555.302	648		555.302	99		555.302	104
555.513	2582		555.513	1617		555.513	101		555.513	102		555.513	899		555.513	628		555.513	100		555.513	111
555.723	2496		555.723	1626		555.723	108		555.723	89		555.723	889		555.723	692		555.723	87		555.723	95
555.934	2504		555.934	1471		555.934	104		555.934	99		555.934	878		555.934	631		555.934	89		555.934	98
556.144	2484		556.144	1561		556.144	93		556.144	105		556.144	914		556.144	630		556.144	103		556.144	93
556.355	2488		556.355	1530		556.355	101		556.355	96		556.355	897		556.355	665		556.355	105		556.355	100
556.565	2492		556.565	1539		556.565	108		556.565	98		556.565	913		556.565	612		556.565	100		556.565	100
556.776	2463		556.776	1506		556.776	108		556.776	106		556.776	857		556.776	652		556.776	94		556.776	91
556.986	2424		556.986	1552		556.986	94		556.986	100		556.986	941		556.986	668		556.986	93		556.986	97
557.197	2505		557.197	1494		557.197	99		557.197	98		557.197	856		557.197	672		557.197	101		557.197	105
557.407	2441		557.407	1527		557.407	101		557.407	100		557.407	900		557.407	636		557.407	98		557.407	97
557.618	2520		557.618	1580		557.618	99		557.618	102		557.618	874		557.618	602		557.618	99		557.618	95
557.828	2497		557.828	1584		557.828	103		557.828	99		557.828	907		557.828	637		557.828	100		557.828	98
558.038	2476		558.038	1384		558.038	98		558.038	102		558.038	882		558.038	635		558.038	104		558.038	97
558.249	2467		558.249	1436		558.249	96		558.249	96		558.249	877		558.249	640		558.249	99		558.249	91
558.459	2447		558.459	1484		558.459	100		558.459	102		558.459	875		558.459	616		558.459	100		558.459	98
558.67	2448		558.67	1488		558.67	106		558.67	115		558.67	853		558.67	591		558.67	97		558.67	104
558.88	2497		558.88	1513		558.88	103		558.88	93		558.88	859		558.88	615		558.88	104		558.88	98
559.091	2369		559.091	1459		559.091	104		559.091	100		559.091	910		559.091	623		559.091	95		559.091	115
559.301	2444		559.301	1423		559.301	84		559.301	110		559.301	839		559.301	611		559.301	99		559.301	96
559.512	2411		559.512	1488		559.512	109		559.512	94		559.512	812		559.512	620		559.512	102		559.512	98
559.722	2539		559.722	1473		559.722	98		559.722	111		559.722	853		559.722	607		559.722	98		559.722	100
559.933	2410		559.933	1448		559.933	102		559.933	94		559.933	858		559.933	675		559.933	92		559.933	109
560.143	2395		560.143	1465		560.143	95		560.143	96		560.143	811		560.143	622		560.143	95		560.143	97
560.354	2359		560.354	1447		560.354	92		560.354	97		560.354	838		560.354	636		560.354	103		560.354	102
560.564	2398		560.564	1405		560.564	99		560.564	108		560.564	837		560.564	632		560.564	96		560.564	93
560.775	2277		560.775	1379		560.775	97		560.775	98		560.775	841		560.775	643		560.775	106		560.775	99
560.985	2317		560.985	1420		560.985	95		560.985	104		560.985	800		560.985	549		560.985	97		560.985	99
561.196	2412		561.196	1417		561.196	102		561.196	93		561.196	858		561.196	564		561.196	95		561.196	100
561.406	2364		561.406	1462		561.406	110		561.406	106		561.406	825		561.406	621		561.406	95		561.406	97
561.616	2399		561.616	1360		561.616	87		561.616	103		561.616	809		561.616	596		561.616	101		561.616	103
561.827	2272		561.827	1382		561.827	109		561.827	97		561.827	846		561.827	584		561.827	102		561.827	89
562.037	2272		562.037	1402		562.037	94		562.037	103		562.037	815		562.037	601		562.037	90		562.037	97
562.248	2313		562.248	1476		562.248	105		562.248	98		562.248	852		562.248	621		562.248	97		562.248	107
562.458	2371		562.458	1404		562.458	95		562.458	103		562.458	852		562.458	615		562.458	91		562.458	80
562.669	2246		562.669	1424		562.669	95		562.669	108		562.669	801		562.669	609		562.669	103		562.669	104
562.879	2227		562.879	1342		562.879	114		562.879	102		562.879	774		562.879	575		562.879	96		562.879	100
563.089	2296		563.089	1460		563.089	100		563.089	98		563.089	773		563.089	608		563.089	102		563.089	95
563.3	2344		563.3	1351		563.3	106		563.3	108		563.3	798		563.3	591		563.3	103		563.3	100
563.51	2328		563.51	1398		563.51	100		563.51	104		563.51	717		563.51	555		563.51	107		563.51	99
563.721	2250		563.721	1404		563.721	94		563.721	101		563.721	837		563.721	601		563.721	88		563.721	100
563.931	2222		563.931	1414		563.931	94		563.931	88		563.931	803		563.931	563		563.931	97		563.931	97
564.142	2168		564.142	1351		564.142	107		564.142	101		564.142	814		564.142	565		564.142	99		564.142	101
564.352	2299		564.352	1324		564.352	97		564.352	99		564.352	791		564.352	562		564.352	87		564.352	105
564.562	2241		564.562	1376		564.562	97		564.562	108		564.562	773		564.562	531		564.562	99		564.562	90
564.773	2302		564.773	1394		564.773	103		564.773	92		564.773	744		564.773	591		564.773	91		564.773	99
564.983	2203		564.983	1305		564.983	89		564.983	104		564.983	772		564.983	576		564.983	96		564.983	90
565.194	2225		565.194	1345		565.194	107		565.194	107		565.194	809		565.194	541		565.194	99		565.194	100
565.404	2192		565.404	1318		565.404	112		565.404	103		565.404	736		565.404	584		565.404	96		565.404	91
565.615	2189		565.615	1302		565.615	112		565.615	114		565.615	811		565.615	552		565.615	107		565.615	115
565.825	2113		565.825	1305		565.825	113		565.825	100		565.825	753		565.825	577		565.825	106		565.825	96
566.035	2162		566.035	1326		566.035	99		566.035	107		566.035	815		566.035	578		566.035	89		566.035	100
566.246	2177		566.246	1294		566.246	95		566.246	100		566.246	751		566.246	562		566.246	92		566.246	90
566.456	2180		566.456	1268		566.456	108		566.456	105		566.456	754		566.456	564		566.456	100		566.456	99
566.667	2127		566.667	1268		566.667	99		566.667	93		566.667	788		566.667	547		566.667	99		566.667	89
566.877	2080		566.877	1299		566.877	101		566.877	91		566.877	745		566.877	530		566.877	85		566.877	104
567.087	2137		567.087	1335		567.087	88		567.087	105		567.087	738		567.087	556		567.087	93		567.087	83
567.298	2094		567.298	1275		567.298	105		567.298	88		567.298	696		567.298	547		567.298	96		567.298	91
567.508	2094		567.508	1277		567.508	102		567.508	98		567.508	789		567.508	531		567.508	100		567.508	96
567.718	2127		567.718	1261		567.718	103		567.718	105		567.718	703		567.718	511		567.718	102		567.718	88
567.929	2121		567.929	1270		567.929	89		567.929	97		567.929	775		567.929	547		567.929	94		567.929	90
568.139	2081		568.139	1250		568.139	103		568.139	99		568.139	741		568.139	551		568.139	97		568.139	104
568.35	2131		568.35	1235		568.35	97		568.35	102		568.35	722		568.35	588		568.35	109		568.35	102
568.56	2096		568.56	1202		568.56	100		568.56	112		568.56	727		568.56	547		568.56	98		568.56	107
568.77	2101		568.77	1226		568.77	101		568.77	110		568.77	744		568.77	547		568.77	106		568.77	90
568.981	2099		568.981	1217		568.981	105		568.981	96		568.981	691		568.981	533		568.981	86		568.981	107
569.191	2062		569.191	1197		569.191	97		569.191	101		569.191	710		569.191	523		569.191	108		569.191	101
569.401	2045		569.401	1184		569.401	102		569.401	96		569.401	731		569.401	538		569.401	101		569.401	109
569.612	1987		569.612	1162		569.612	101		569.612	104		569.612	736		569.612	524		569.612	97		569.612	100
569.822	2049		569.822	1196		569.822	91		569.822	102		569.822	710		569.822	532		569.822	93		569.822	86
570.033	1978		570.033	1194		570.033	100		570.033	97		570.033	744		570.033	546		570.033	91		570.033	97
570.243	2000		570.243	1253		570.243	101		570.243	108		570.243	720		570.243	567		570.243	106		570.243	98
570.453	1999		570.453	1240		570.453	105		570.453	99		570.453	781		570.453	561		570.453	103		570.453	94
570.664	2028		570.664	1183		570.664	116		570.664	102		570.664	726		570.664	556		570.664	104		570.664	104
570.874	1969		570.874	1251		570.874	95		570.874	92		570.874	717		570.874	541		570.874	104		570.874	102
571.084	2046		571.084	1178		571.084	106		571.084	90		571.084	732		571.084	519		571.084	100		571.084	87
571.295	1978		571.295	1185		571.295	109		571.295	105		571.295	696		571.295	535		571.295	99		571.295	99
571.505	1913		571.505	1221		571.505	100		571.505	91		571.505	700		571.505	534		571.505	98		571.505	91
571.715	2005		571.715	1207		571.715	97		571.715	111		571.715	732		571.715	537		571.715	85		571.715	96
571.926	1937		571.926	1165		571.926	102		571.926	100		571.926	707		571.926	532		571.926	95		571.926	92
572.136	1917		572.136	1233		572.136	98		572.136	106		572.136	698		572.136	498		572.136	108		572.136	99
572.346	1890		572.346	1214		572.346	101		572.346	93		572.346	654		572.346	500		572.346	106		572.346	93
572.557	2019		572.557	1140		572.557	102		572.557	99		572.557	688		572.557	506		572.557	89		572.557	98
572.767	1997		572.767	1177		572.767	92		572.767	101		572.767	688		572.767	534		572.767	97		572.767	105
572.977	1941		572.977	1133		572.977	100		572.977	97		572.977	682		572.977	515		572.977	101		572.977	105
573.188	1844		573.188	1128		573.188	106		573.188	93		573.188	715		573.188	500		573.188	91		573.188	97
573.398	1896		573.398	1162		573.398	97		573.398	113		573.398	676		573.398	500		573.398	99		573.398	95
573.608	1867		573.608	1115		573.608	103		573.608	96		573.608	699		573.608	487		573.608	95		573.608	106
573.819	1886		573.819	1126		573.819	106		573.819	112		573.819	723		573.819	521		573.819	90		573.819	101
574.029	1939		574.029	1176		574.029	100		574.029	93		574.029	722		574.029	491		574.029	93		574.029	97
574.239	1838		574.239	1083		574.239	96		574.239	94		574.239	618		574.239	513		574.239	102		574.239	95
574.45	1848		574.45	1174		574.45	104		574.45	105		574.45	637		574.45	486		574.45	100		574.45	103
574.66	1881		574.66	1130		574.66	100		574.66	101		574.66	636		574.66	514		574.66	103		574.66	95
574.87	1907		574.87	1148		574.87	109		574.87	106		574.87	694		574.87	542		574.87	92		574.87	84
575.081	1934		575.081	1146		575.081	103		575.081	100		575.081	669		575.081	518		575.081	97		575.081	102
575.291	1822		575.291	1082		575.291	119		575.291	103		575.291	640		575.291	516		575.291	94		575.291	92
575.501	1866		575.501	1151		575.501	104		575.501	96		575.501	655		575.501	521		575.501	100		575.501	97
575.711	1810		575.711	1088		575.711	106		575.711	104		575.711	649		575.711	504		575.711	105		575.711	98
575.922	1874		575.922	1111		575.922	101		575.922	97		575.922	652		575.922	480		575.922	96		575.922	95
576.132	1823		576.132	1112		576.132	104		576.132	111		576.132	651		576.132	532		576.132	96		576.132	105
576.342	1895		576.342	1120		576.342	108		576.342	91		576.342	664		576.342	491		576.342	101		576.342	98
576.553	1789		576.553	1085		576.553	105		576.553	86		576.553	669		576.553	502		576.553	97		576.553	91
576.763	1799		576.763	1109		576.763	112		576.763	102		576.763	631		576.763	479		576.763	101		576.763	97
576.973	1786		576.973	1074		576.973	104		576.973	101		576.973	613		576.973	512		576.973	97		576.973	100
577.184	1760		577.184	1119		577.184	114		577.184	102		577.184	621		577.184	537		577.184	100		577.184	96
577.394	1742		577.394	1118		577.394	110		577.394	100		577.394	652		577.394	549		577.394	95		577.394	97
577.604	1747		577.604	1134		577.604	94		577.604	114		577.604	660		577.604	466		577.604	102		577.604	102
577.814	1770		577.814	1118		577.814	101		577.814	105		577.814	680		577.814	506		577.814	94		577.814	96
578.025	1795		578.025	1094		578.025	112		578.025	102		578.025	665		578.025	518		578.025	105		578.025	99
578.235	1761		578.235	1086		578.235	119		578.235	97		578.235	643		578.235	479		578.235	94		578.235	100
578.445	1788		578.445	1141		578.445	118		578.445	111		578.445	704		578.445	497		578.445	101		578.445	97
578.655	1661		578.655	1116		578.655	107		578.655	92		578.655	748		578.655	514		578.655	115		578.655	95
578.866	1728		578.866	1132		578.866	137		578.866	101		578.866	779		578.866	526		578.866	107		578.866	96
579.076	1708		579.076	1132		579.076	174		579.076	104		579.076	812		579.076	479		579.076	117		579.076	101
579.286	1762		579.286	1085		579.286	233		579.286	91		579.286	700		579.286	483		579.286	132		579.286	98
579.496	1767		579.496	1195		579.496	465		579.496	106		579.496	692		579.496	495		579.496	142		579.496	102
579.707	1721		579.707	1143		579.707	775		579.707	92		579.707	616		579.707	500		579.707	167		579.707	105
579.917	1611		579.917	1146		579.917	1185		579.917	95		579.917	642		579.917	503		579.917	178		579.917	95
580.127	1734		580.127	1180		580.127	1715		580.127	92		580.127	635		580.127	522		580.127	184		580.127	95
580.337	1722		580.337	1169		580.337	2046		580.337	107		580.337	585		580.337	486		580.337	178		580.337	92
580.548	1718		580.548	1153		580.548	2284		580.548	101		580.548	597		580.548	473		580.548	208		580.548	101
580.758	1676		580.758	1147		580.758	2400		580.758	100		580.758	602		580.758	459		580.758	198		580.758	91
580.968	1736		580.968	1097		580.968	2460		580.968	108		580.968	579		580.968	459		580.968	207		580.968	98
581.178	1678		581.178	1135		581.178	2369		581.178	99		581.178	619		581.178	500		581.178	195		581.178	99
581.389	1664		581.389	1238		581.389	2521		581.389	90		581.389	609		581.389	476		581.389	225		581.389	107
581.599	1623		581.599	1224		581.599	2527		581.599	98		581.599	615		581.599	490		581.599	210		581.599	99
581.809	1617		581.809	1186		581.809	2557		581.809	107		581.809	606		581.809	466		581.809	222		581.809	90
582.019	1702		582.019	1259		582.019	2597		582.019	101		582.019	629		582.019	475		582.019	237		582.019	94
582.23	1689		582.23	1206		582.23	2657		582.23	94		582.23	599		582.23	486		582.23	211		582.23	93
582.44	1704		582.44	1192		582.44	2648		582.44	106		582.44	643		582.44	477		582.44	212		582.44	101
582.65	1669		582.65	1262		582.65	2625		582.65	95		582.65	643		582.65	515		582.65	237		582.65	98
582.86	1611		582.86	1198		582.86	2719		582.86	93		582.86	562		582.86	478		582.86	207		582.86	106
583.071	1673		583.071	1207		583.071	2653		583.071	106		583.071	640		583.071	466		583.071	199		583.071	102
583.281	1668		583.281	1244		583.281	2644		583.281	106		583.281	641		583.281	480		583.281	204		583.281	93
583.491	1632		583.491	1185		583.491	2694		583.491	109		583.491	635		583.491	444		583.491	228		583.491	90
583.701	1584		583.701	1217		583.701	2649		583.701	91		583.701	598		583.701	464		583.701	229		583.701	87
583.911	1577		583.911	1258		583.911	2669		583.911	101		583.911	629		583.911	513		583.911	230		583.911	98
584.122	1650		584.122	1279		584.122	2708		584.122	94		584.122	561		584.122	444		584.122	213		584.122	99
584.332	1597		584.332	1205		584.332	2766		584.332	101		584.332	597		584.332	525		584.332	210		584.332	94
584.542	1568		584.542	1149		584.542	2786		584.542	114		584.542	625		584.542	495		584.542	222		584.542	97
584.752	1595		584.752	1248		584.752	2773		584.752	99		584.752	563		584.752	471		584.752	217		584.752	93
584.962	1579		584.962	1222		584.962	2796		584.962	106		584.962	622		584.962	463		584.962	219		584.962	101
585.173	1608		585.173	1218		585.173	2939		585.173	106		585.173	572		585.173	466		585.173	238		585.173	94
585.383	1674		585.383	1182		585.383	2863		585.383	106		585.383	565		585.383	443		585.383	251		585.383	97
585.593	1642		585.593	1181		585.593	3069		585.593	95		585.593	598		585.593	476		585.593	242		585.593	89
585.803	1563		585.803	1164		585.803	2881		585.803	87		585.803	587		585.803	481		585.803	218		585.803	94
586.013	1584		586.013	1250		586.013	2903		586.013	101		586.013	579		586.013	453		586.013	226		586.013	98
586.223	1602		586.223	1222		586.223	2930		586.223	91		586.223	645		586.223	462		586.223	249		586.223	101
586.434	1509		586.434	1064		586.434	2918		586.434	94		586.434	613		586.434	453		586.434	220		586.434	95
586.644	1549		586.644	1217		586.644	3010		586.644	96		586.644	593		586.644	497		586.644	241		586.644	99
586.854	1556		586.854	1170		586.854	3014		586.854	102		586.854	586		586.854	458		586.854	242		586.854	100
587.064	1579		587.064	1231		587.064	2964		587.064	101		587.064	614		587.064	461		587.064	231		587.064	108
587.274	1578		587.274	1189		587.274	2918		587.274	95		587.274	681		587.274	515		587.274	235		587.274	101
587.484	1636		587.484	1126		587.484	2930		587.484	108		587.484	626		587.484	450		587.484	243		587.484	95
587.695	1507		587.695	1122		587.695	2961		587.695	101		587.695	675		587.695	476		587.695	229		587.695	88
587.905	1524		587.905	1139		587.905	2902		587.905	107		587.905	671		587.905	509		587.905	224		587.905	99
588.115	1495		588.115	1129		588.115	2931		588.115	104		588.115	673		588.115	478		588.115	249		588.115	100
588.325	1487		588.325	1158		588.325	2960		588.325	100		588.325	679		588.325	467		588.325	248		588.325	100
588.535	1507		588.535	1168		588.535	3099		588.535	106		588.535	600		588.535	498		588.535	234		588.535	99
588.745	1518		588.745	1105		588.745	2997		588.745	109		588.745	697		588.745	456		588.745	222		588.745	95
588.956	1465		588.956	1128		588.956	3061		588.956	88		588.956	592		588.956	452		588.956	253		588.956	89
589.166	1525		589.166	1161		589.166	3036		589.166	105		589.166	681		589.166	469		589.166	251		589.166	100
589.376	1529		589.376	1134		589.376	3096		589.376	95		589.376	633		589.376	490		589.376	246		589.376	94
589.586	1470		589.586	1133		589.586	3190		589.586	95		589.586	597		589.586	473		589.586	250		589.586	99
589.796	1500		589.796	1128		589.796	3153		589.796	105		589.796	656		589.796	457		589.796	254		589.796	86
590.006	1440		590.006	1138		590.006	3097		590.006	114		590.006	592		590.006	487		590.006	252		590.006	102
590.216	1479		590.216	1042		590.216	3207		590.216	107		590.216	639		590.216	494		590.216	257		590.216	97
590.427	1453		590.427	1062		590.427	3171		590.427	94		590.427	615		590.427	468		590.427	237		590.427	100
590.637	1474		590.637	1041		590.637	3220		590.637	102		590.637	577		590.637	445		590.637	259		590.637	100
590.847	1445		590.847	1022		590.847	3263		590.847	90		590.847	595		590.847	453		590.847	233		590.847	98
591.057	1483		591.057	1062		591.057	3225		591.057	116		591.057	649		591.057	432		591.057	239		591.057	101
591.267	1411		591.267	1049		591.267	3191		591.267	99		591.267	621		591.267	449		591.267	279		591.267	98
591.477	1433		591.477	1044		591.477	3240		591.477	105		591.477	623		591.477	452		591.477	262		591.477	97
591.687	1448		591.687	1064		591.687	3190		591.687	103		591.687	622		591.687	475		591.687	249		591.687	91
591.897	1442		591.897	1035		591.897	3275		591.897	101		591.897	628		591.897	446		591.897	240		591.897	93
592.107	1461		592.107	1000		592.107	3157		592.107	103		592.107	616		592.107	448		592.107	267		592.107	84
592.318	1412		592.318	1000		592.318	3167		592.318	103		592.318	581		592.318	445		592.318	248		592.318	104
592.528	1460		592.528	980		592.528	3064		592.528	104		592.528	609		592.528	453		592.528	243		592.528	98
592.738	1413		592.738	1004		592.738	3236		592.738	101		592.738	593		592.738	449		592.738	285		592.738	97
592.948	1345		592.948	948		592.948	3173		592.948	99		592.948	581		592.948	464		592.948	253		592.948	100
593.158	1342		593.158	931		593.158	3136		593.158	103		593.158	575		593.158	482		593.158	287		593.158	104
593.368	1392		593.368	953		593.368	3254		593.368	105		593.368	548		593.368	426		593.368	251		593.368	101
593.578	1471		593.578	946		593.578	3224		593.578	115		593.578	563		593.578	464		593.578	275		593.578	102
593.788	1341		593.788	924		593.788	3181		593.788	97		593.788	580		593.788	407		593.788	254		593.788	94
593.998	1375		593.998	938		593.998	3217		593.998	111		593.998	586		593.998	444		593.998	248		593.998	88
594.208	1353		594.208	891		594.208	3178		594.208	104		594.208	567		594.208	487		594.208	250		594.208	91
594.418	1420		594.418	883		594.418	3164		594.418	97		594.418	568		594.418	437		594.418	250		594.418	99
594.629	1383		594.629	924		594.629	3234		594.629	102		594.629	577		594.629	457		594.629	272		594.629	101
594.839	1387		594.839	875		594.839	3273		594.839	107		594.839	591		594.839	459		594.839	266		594.839	104
595.049	1362		595.049	877		595.049	3251		595.049	116		595.049	610		595.049	415		595.049	280		595.049	100
595.259	1380		595.259	935		595.259	3126		595.259	100		595.259	586		595.259	442		595.259	273		595.259	102
595.469	1261		595.469	904		595.469	3204		595.469	100		595.469	610		595.469	433		595.469	246		595.469	100
595.679	1347		595.679	942		595.679	3201		595.679	105		595.679	588		595.679	462		595.679	301		595.679	90
595.889	1340		595.889	866		595.889	3323		595.889	99		595.889	581		595.889	391		595.889	253		595.889	107
596.099	1368		596.099	891		596.099	3176		596.099	102		596.099	533		596.099	447		596.099	258		596.099	101
596.309	1293		596.309	928		596.309	3217		596.309	97		596.309	565		596.309	460		596.309	267		596.309	101
596.519	1323		596.519	883		596.519	3258		596.519	95		596.519	582		596.519	427		596.519	253		596.519	91
596.729	1295		596.729	817		596.729	3212		596.729	114		596.729	570		596.729	402		596.729	256		596.729	89
596.939	1296		596.939	891		596.939	3279		596.939	102		596.939	558		596.939	422		596.939	249		596.939	92
597.149	1264		597.149	832		597.149	3144		597.149	104		597.149	591		597.149	417		597.149	254		597.149	95
597.359	1321		597.359	847		597.359	3100		597.359	104		597.359	540		597.359	431		597.359	270		597.359	100
597.569	1315		597.569	828		597.569	3245		597.569	105		597.569	543		597.569	431		597.569	270		597.569	96
597.779	1289		597.779	825		597.779	3215		597.779	96		597.779	546		597.779	430		597.779	242		597.779	104
597.989	1305		597.989	877		597.989	3234		597.989	96		597.989	551		597.989	410		597.989	275		597.989	95
598.199	1281		598.199	798		598.199	3222		598.199	95		598.199	542		598.199	394		598.199	264		598.199	91
598.409	1309		598.409	865		598.409	3082		598.409	87		598.409	489		598.409	428		598.409	267		598.409	106
598.62	1318		598.62	798		598.62	3147		598.62	96		598.62	541		598.62	448		598.62	246		598.62	99
598.83	1291		598.83	863		598.83	3019		598.83	108		598.83	508		598.83	406		598.83	274		598.83	102
599.04	1253		599.04	800		599.04	3116		599.04	99		599.04	519		599.04	464		599.04	274		599.04	106
599.25	1241		599.25	862		599.25	3218		599.25	98		599.25	504		599.25	443		599.25	314		599.25	101
599.46	1321		599.46	808		599.46	3170		599.46	96		599.46	509		599.46	411		599.46	258		599.46	101
599.67	1251		599.67	806		599.67	3254		599.67	110		599.67	547		599.67	429		599.67	262		599.67	105
599.88	1220		599.88	766		599.88	3209		599.88	104		599.88	495		599.88	401		599.88	270		599.88	90
600.09	1229		600.09	811		600.09	3161		600.09	92		600.09	472		600.09	416		600.09	254		600.09	99
600.3	1251		600.3	798		600.3	3087		600.3	99		600.3	505		600.3	448		600.3	258		600.3	92
600.51	1253		600.51	766		600.51	3090		600.51	105		600.51	530		600.51	419		600.51	254		600.51	100
600.72	1280		600.72	828		600.72	3105		600.72	100		600.72	512		600.72	438		600.72	253		600.72	111
600.93	1187		600.93	777		600.93	3036		600.93	98		600.93	480		600.93	402		600.93	250		600.93	104
601.14	1224		601.14	852		601.14	3094		601.14	93		601.14	481		601.14	396		601.14	252		601.14	93
601.35	1219		601.35	779		601.35	3076		601.35	112		601.35	508		601.35	409		601.35	249		601.35	85
601.56	1211		601.56	803		601.56	3087		601.56	102		601.56	480		601.56	400		601.56	275		601.56	98
601.77	1211		601.77	770		601.77	2999		601.77	99		601.77	489		601.77	408		601.77	250		601.77	103
601.98	1250		601.98	789		601.98	3114		601.98	104		601.98	508		601.98	423		601.98	244		601.98	100
602.19	1205		602.19	781		602.19	3159		602.19	104		602.19	501		602.19	381		602.19	271		602.19	100
602.4	1198		602.4	774		602.4	3026		602.4	99		602.4	503		602.4	382		602.4	242		602.4	97
602.61	1135		602.61	746		602.61	3131		602.61	100		602.61	473		602.61	410		602.61	271		602.61	99
602.819	1209		602.819	750		602.819	3051		602.819	90		602.819	497		602.819	369		602.819	278		602.819	109
603.029	1180		603.029	747		603.029	3076		603.029	105		603.029	456		603.029	399		603.029	258		603.029	98
603.239	1200		603.239	747		603.239	3018		603.239	93		603.239	473		603.239	395		603.239	278		603.239	100
603.449	1169		603.449	770		603.449	3077		603.449	94		603.449	486		603.449	386		603.449	263		603.449	97
603.659	1175		603.659	713		603.659	2898		603.659	98		603.659	483		603.659	409		603.659	251		603.659	92
603.869	1207		603.869	702		603.869	2992		603.869	100		603.869	454		603.869	391		603.869	270		603.869	101
604.079	1155		604.079	728		604.079	2934		604.079	99		604.079	478		604.079	402		604.079	262		604.079	96
604.289	1207		604.289	748		604.289	2969		604.289	100		604.289	433		604.289	385		604.289	249		604.289	103
604.499	1144		604.499	746		604.499	2999		604.499	102		604.499	470		604.499	375		604.499	250		604.499	91
604.709	1206		604.709	746		604.709	2962		604.709	99		604.709	444		604.709	377		604.709	253		604.709	103
604.919	1183		604.919	710		604.919	2983		604.919	97		604.919	423		604.919	414		604.919	266		604.919	94
605.129	1152		605.129	755		605.129	3000		605.129	108		605.129	450		605.129	390		605.129	245		605.129	101
605.339	1138		605.339	731		605.339	2936		605.339	105		605.339	467		605.339	396		605.339	274		605.339	93
605.549	1119		605.549	744		605.549	2905		605.549	97		605.549	468		605.549	404		605.549	238		605.549	105
605.759	1117		605.759	749		605.759	2799		605.759	108		605.759	501		605.759	386		605.759	255		605.759	99
605.969	1165		605.969	694		605.969	2760		605.969	91		605.969	454		605.969	367		605.969	255		605.969	102
606.179	1130		606.179	724		606.179	2750		606.179	106		606.179	456		606.179	391		606.179	249		606.179	101
606.389	1109		606.389	751		606.389	2845		606.389	106		606.389	422		606.389	357		606.389	232		606.389	93
606.599	1138		606.599	750		606.599	2808		606.599	107		606.599	448		606.599	357		606.599	236		606.599	92
606.808	1118		606.808	700		606.808	2778		606.808	102		606.808	447		606.808	363		606.808	240		606.808	103
607.018	1174		607.018	742		607.018	2777		607.018	92		607.018	437		607.018	372		607.018	226		607.018	91
607.228	1090		607.228	702		607.228	2765		607.228	93		607.228	448		607.228	365		607.228	237		607.228	94
607.438	1074		607.438	734		607.438	2842		607.438	96		607.438	447		607.438	396		607.438	242		607.438	101
607.648	1138		607.648	718		607.648	2781		607.648	106		607.648	441		607.648	391		607.648	267		607.648	104
607.858	1130		607.858	708		607.858	2745		607.858	104		607.858	467		607.858	393		607.858	245		607.858	97
608.068	1144		608.068	661		608.068	2747		608.068	98		608.068	431		608.068	358		608.068	235		608.068	100
608.278	1089		608.278	745		608.278	2708		608.278	106		608.278	441		608.278	379		608.278	233		608.278	103
608.488	1075		608.488	706		608.488	2701		608.488	99		608.488	422		608.488	393		608.488	261		608.488	100
608.698	1101		608.698	681		608.698	2708		608.698	94		608.698	451		608.698	348		608.698	248		608.698	95
608.907	1097		608.907	742		608.907	2698		608.907	97		608.907	457		608.907	359		608.907	238		608.907	92
609.117	1078		609.117	687		609.117	2654		609.117	105		609.117	477		609.117	403		609.117	246		609.117	100
609.327	1080		609.327	682		609.327	2647		609.327	103		609.327	470		609.327	346		609.327	232		609.327	95
609.537	1132		609.537	672		609.537	2700		609.537	96		609.537	467		609.537	329		609.537	229		609.537	103
609.747	1046		609.747	681		609.747	2666		609.747	98		609.747	470		609.747	329		609.747	265		609.747	100
609.957	1045		609.957	675		609.957	2631		609.957	101		609.957	477		609.957	346		609.957	242		609.957	96
610.167	1036		610.167	676		610.167	2710		610.167	105		610.167	484		610.167	376		610.167	242		610.167	88
610.377	1021		610.377	669		610.377	2716		610.377	102		610.377	487		610.377	366		610.377	240		610.377	98
610.587	1029		610.587	680		610.587	2533		610.587	102		610.587	516		610.587	351		610.587	230		610.587	101
610.796	1012		610.796	695		610.796	2629		610.796	107		610.796	537		610.796	364		610.796	251		610.796	87
611.006	1014		611.006	685		611.006	2565		611.006	103		611.006	526		611.006	345		611.006	235		611.006	100
611.216	1058		611.216	673		611.216	2588		611.216	97		611.216	582		611.216	361		611.216	230		611.216	99
611.426	1047		611.426	655		611.426	2540		611.426	108		611.426	526		611.426	329		611.426	237		611.426	97
611.636	1068		611.636	688		611.636	2691		611.636	106		611.636	590		611.636	336		611.636	251		611.636	92
611.846	1033		611.846	645		611.846	2570		611.846	88		611.846	652		611.846	350		611.846	231		611.846	102
612.056	1037		612.056	699		612.056	2524		612.056	100		612.056	671		612.056	365		612.056	256		612.056	100
612.265	1019		612.265	691		612.265	2555		612.265	100		612.265	726		612.265	368		612.265	224		612.265	120
612.475	993		612.475	656		612.475	2504		612.475	94		612.475	761		612.475	353		612.475	235		612.475	95
612.685	957		612.685	644		612.685	2593		612.685	87		612.685	716		612.685	365		612.685	239		612.685	93
612.895	934		612.895	661		612.895	2563		612.895	103		612.895	770		612.895	353		612.895	227		612.895	96
613.105	1036		613.105	647		613.105	2454		613.105	104		613.105	696		613.105	365		613.105	205		613.105	92
613.315	1054		613.315	617		613.315	2360		613.315	99		613.315	750		613.315	367		613.315	214		613.315	98
613.524	1021		613.524	641		613.524	2472		613.524	106		613.524	743		613.524	339		613.524	211		613.524	92
613.734	947		613.734	719		613.734	2475		613.734	94		613.734	742		613.734	367		613.734	223		613.734	101
613.944	987		613.944	672		613.944	2470		613.944	99		613.944	736		613.944	339		613.944	231		613.944	103
614.154	948		614.154	643		614.154	2379		614.154	111		614.154	730		614.154	347		614.154	229		614.154	103
614.364	977		614.364	661		614.364	2439		614.364	98		614.364	704		614.364	318		614.364	195		614.364	98
614.573	990		614.573	653		614.573	2431		614.573	101		614.573	693		614.573	336		614.573	208		614.573	101
614.783	999		614.783	669		614.783	2381		614.783	109		614.783	639		614.783	315		614.783	229		614.783	98
614.993	965		614.993	601		614.993	2398		614.993	106		614.993	673		614.993	356		614.993	229		614.993	101
615.203	956		615.203	663		615.203	2383		615.203	104		615.203	634		615.203	327		615.203	217		615.203	108
615.413	945		615.413	619		615.413	2444		615.413	104		615.413	649		615.413	350		615.413	228		615.413	99
615.622	906		615.622	646		615.622	2330		615.622	104		615.622	707		615.622	335		615.622	184		615.622	98
615.832	967		615.832	638		615.832	2359		615.832	97		615.832	660		615.832	321		615.832	224		615.832	95
616.042	930		616.042	655		616.042	2294		616.042	104		616.042	628		616.042	364		616.042	209		616.042	96
616.252	907		616.252	668		616.252	2346		616.252	105		616.252	662		616.252	348		616.252	213		616.252	105
616.462	934		616.462	666		616.462	2353		616.462	98		616.462	654		616.462	292		616.462	213		616.462	96
616.671	997		616.671	708		616.671	2327		616.671	91		616.671	678		616.671	316		616.671	213		616.671	105
616.881	928		616.881	703		616.881	2239		616.881	107		616.881	700		616.881	300		616.881	211		616.881	105
617.091	917		617.091	673		617.091	2273		617.091	101		617.091	682		617.091	337		617.091	201		617.091	88
617.301	914		617.301	662		617.301	2336		617.301	101		617.301	643		617.301	367		617.301	218		617.301	95
617.511	910		617.511	727		617.511	2282		617.511	97		617.511	642		617.511	317		617.511	210		617.511	97
617.72	972		617.72	729		617.72	2197		617.72	107		617.72	574		617.72	330		617.72	208		617.72	99
617.93	863		617.93	711		617.93	2227		617.93	94		617.93	623		617.93	337		617.93	194		617.93	100
618.14	963		618.14	739		618.14	2316		618.14	112		618.14	580		618.14	298		618.14	212		618.14	101
618.35	894		618.35	742		618.35	2186		618.35	100		618.35	604		618.35	320		618.35	217		618.35	105
618.559	922		618.559	758		618.559	2223		618.559	98		618.559	581		618.559	321		618.559	223		618.559	110
618.769	886		618.769	732		618.769	2234		618.769	96		618.769	583		618.769	335		618.769	192		618.769	90
618.979	902		618.979	733		618.979	2184		618.979	104		618.979	573		618.979	309		618.979	210		618.979	114
619.189	900		619.189	716		619.189	2153		619.189	103		619.189	542		619.189	302		619.189	202		619.189	97
619.398	867		619.398	740		619.398	2086		619.398	95		619.398	545		619.398	289		619.398	217		619.398	100
619.608	886		619.608	736		619.608	2174		619.608	99		619.608	525		619.608	311		619.608	207		619.608	110
619.818	902		619.818	677		619.818	2185		619.818	99		619.818	536		619.818	290		619.818	185		619.818	97
620.028	832		620.028	725		620.028	2050		620.028	97		620.028	489		620.028	301		620.028	186		620.028	97
620.237	852		620.237	717		620.237	2132		620.237	96		620.237	483		620.237	315		620.237	220		620.237	97
620.447	848		620.447	735		620.447	2096		620.447	94		620.447	502		620.447	299		620.447	181		620.447	106
620.657	825		620.657	718		620.657	2137		620.657	107		620.657	522		620.657	317		620.657	209		620.657	100
620.866	838		620.866	756		620.866	1983		620.866	96		620.866	522		620.866	268		620.866	194		620.866	97
621.076	864		621.076	758		621.076	1960		621.076	97		621.076	529		621.076	323		621.076	200		621.076	89
621.286	797		621.286	767		621.286	2081		621.286	110		621.286	518		621.286	298		621.286	207		621.286	103
621.496	869		621.496	757		621.496	2035		621.496	103		621.496	477		621.496	294		621.496	171		621.496	100
621.705	842		621.705	766		621.705	2059		621.705	96		621.705	518		621.705	310		621.705	194		621.705	106
621.915	808		621.915	782		621.915	2120		621.915	94		621.915	529		621.915	338		621.915	213		621.915	103
622.125	818		622.125	799		622.125	2023		622.125	103		622.125	525		622.125	303		622.125	196		622.125	96
622.334	830		622.334	742		622.334	1976		622.334	106		622.334	517		622.334	311		622.334	183		622.334	88
622.544	856		622.544	763		622.544	2025		622.544	99		622.544	468		622.544	298		622.544	191		622.544	100
622.754	821		622.754	707		622.754	2004		622.754	103		622.754	474		622.754	295		622.754	205		622.754	94
622.964	822		622.964	728		622.964	2023		622.964	105		622.964	498		622.964	299		622.964	166		622.964	102
623.173	786		623.173	646		623.173	1965		623.173	103		623.173	478		623.173	276		623.173	193		623.173	110
623.383	825		623.383	695		623.383	2101		623.383	104		623.383	451		623.383	297		623.383	188		623.383	91
623.593	828		623.593	656		623.593	2023		623.593	97		623.593	411		623.593	284		623.593	185		623.593	105
623.802	837		623.802	640		623.802	2038		623.802	89		623.802	432		623.802	283		623.802	182		623.802	98
624.012	817		624.012	646		624.012	1998		624.012	89		624.012	395		624.012	298		624.012	184		624.012	100
624.222	757		624.222	677		624.222	1943		624.222	103		624.222	397		624.222	296		624.222	172		624.222	100
624.431	770		624.431	630		624.431	1919		624.431	101		624.431	378		624.431	267		624.431	195		624.431	90
624.641	779		624.641	580		624.641	1943		624.641	108		624.641	403		624.641	256		624.641	192		624.641	102
624.851	766		624.851	667		624.851	1961		624.851	108		624.851	399		624.851	271		624.851	178		624.851	98
625.06	780		625.06	638		625.06	1985		625.06	100		625.06	381		625.06	262		625.06	181		625.06	101
625.27	753		625.27	611		625.27	1778		625.27	108		625.27	374		625.27	280		625.27	175		625.27	99
625.48	815		625.48	636		625.48	1885		625.48	108		625.48	372		625.48	273		625.48	161		625.48	94
625.689	774		625.689	611		625.689	2006		625.689	90		625.689	366		625.689	275		625.689	180		625.689	92
625.899	707		625.899	565		625.899	1892		625.899	113		625.899	372		625.899	286		625.899	194		625.899	103
626.109	786		626.109	532		626.109	1940		626.109	105		626.109	365		626.109	285		626.109	183		626.109	92
626.318	769		626.318	559		626.318	1908		626.318	110		626.318	343		626.318	275		626.318	169		626.318	96
626.528	761		626.528	572		626.528	1939		626.528	99		626.528	341		626.528	275		626.528	171		626.528	98
626.737	764		626.737	574		626.737	1873		626.737	111		626.737	341		626.737	283		626.737	182		626.737	102
626.947	758		626.947	522		626.947	1879		626.947	93		626.947	364		626.947	256		626.947	190		626.947	107
627.157	727		627.157	516		627.157	1871		627.157	100		627.157	334		627.157	279		627.157	178		627.157	99
627.366	799		627.366	546		627.366	1828		627.366	92		627.366	338		627.366	252		627.366	169		627.366	101
627.576	731		627.576	518		627.576	1894		627.576	106		627.576	375		627.576	288		627.576	161		627.576	101
627.786	688		627.786	546		627.786	1994		627.786	91		627.786	331		627.786	246		627.786	163		627.786	98
627.995	749		627.995	522		627.995	1829		627.995	105		627.995	352		627.995	285		627.995	172		627.995	103
628.205	767		628.205	533		628.205	1896		628.205	101		628.205	343		628.205	255		628.205	180		628.205	97
628.414	744		628.414	514		628.414	1894		628.414	102		628.414	361		628.414	253		628.414	165		628.414	101
628.624	753		628.624	514		628.624	1831		628.624	99		628.624	338		628.624	247		628.624	172		628.624	94
628.834	709		628.834	506		628.834	1817		628.834	100		628.834	332		628.834	291		628.834	158		628.834	98
629.043	728		629.043	493		629.043	1788		629.043	106		629.043	337		629.043	243		629.043	177		629.043	103
629.253	698		629.253	503		629.253	1787		629.253	96		629.253	345		629.253	276		629.253	170		629.253	90
629.462	727		629.462	467		629.462	1829		629.462	96		629.462	334		629.462	247		629.462	190		629.462	104
629.672	662		629.672	489		629.672	1822		629.672	98		629.672	335		629.672	237		629.672	167		629.672	89
629.882	696		629.882	469		629.882	1809		629.882	101		629.882	321		629.882	248		629.882	177		629.882	105
630.091	735		630.091	514		630.091	1716		630.091	102		630.091	310		630.091	267		630.091	190		630.091	100
630.301	685		630.301	514		630.301	1774		630.301	113		630.301	322		630.301	254		630.301	174		630.301	93
630.51	702		630.51	469		630.51	1832		630.51	96		630.51	329		630.51	254		630.51	183		630.51	99
630.72	722		630.72	483		630.72	1771		630.72	102		630.72	349		630.72	269		630.72	167		630.72	102
630.93	708		630.93	507		630.93	1763		630.93	103		630.93	343		630.93	263		630.93	168		630.93	83
631.139	701		631.139	480		631.139	1804		631.139	96		631.139	341		631.139	246		631.139	168		631.139	109
631.349	725		631.349	476		631.349	1724		631.349	106		631.349	315		631.349	253		631.349	168		631.349	93
631.558	675		631.558	442		631.558	1791		631.558	104		631.558	317		631.558	255		631.558	176		631.558	103
631.768	692		631.768	476		631.768	1837		631.768	102		631.768	320		631.768	258		631.768	180		631.768	103
631.977	696		631.977	500		631.977	1714		631.977	103		631.977	331		631.977	251		631.977	154		631.977	101
632.187	700		632.187	461		632.187	1702		632.187	100		632.187	306		632.187	249		632.187	183		632.187	97
632.396	639		632.396	471		632.396	1732		632.396	95		632.396	289		632.396	237		632.396	182		632.396	97
632.606	684		632.606	456		632.606	1696		632.606	100		632.606	359		632.606	235		632.606	162		632.606	101
632.816	675		632.816	413		632.816	1737		632.816	108		632.816	326		632.816	256		632.816	167		632.816	90
633.025	691		633.025	465		633.025	1770		633.025	103		633.025	317		633.025	259		633.025	163		633.025	102
633.235	650		633.235	449		633.235	1766		633.235	98		633.235	331		633.235	247		633.235	159		633.235	99
633.444	651		633.444	479		633.444	1733		633.444	92		633.444	325		633.444	276		633.444	184		633.444	102
633.654	687		633.654	479		633.654	1808		633.654	100		633.654	333		633.654	232		633.654	168		633.654	112
633.863	592		633.863	471		633.863	1737		633.863	103		633.863	343		633.863	260		633.863	185		633.863	107
634.073	671		634.073	459		634.073	1688		634.073	96		634.073	326		634.073	251		634.073	166		634.073	100
634.282	624		634.282	464		634.282	1737		634.282	103		634.282	309		634.282	241		634.282	167		634.282	86
634.492	684		634.492	439		634.492	1695		634.492	107		634.492	268		634.492	243		634.492	174		634.492	101
634.701	612		634.701	394		634.701	1658		634.701	99		634.701	327		634.701	235		634.701	155		634.701	94
634.911	629		634.911	431		634.911	1737		634.911	94		634.911	338		634.911	247		634.911	165		634.911	100
635.12	661		635.12	463		635.12	1687		635.12	91		635.12	312		635.12	256		635.12	148		635.12	97
635.33	602		635.33	430		635.33	1716		635.33	103		635.33	276		635.33	234		635.33	168		635.33	102
635.539	639		635.539	443		635.539	1693		635.539	101		635.539	290		635.539	276		635.539	183		635.539	92
635.749	637		635.749	434		635.749	1704		635.749	103		635.749	290		635.749	227		635.749	175		635.749	103
635.958	604		635.958	442		635.958	1782		635.958	106		635.958	321		635.958	233		635.958	156		635.958	89
636.168	630		636.168	457		636.168	1735		636.168	105		636.168	313		636.168	246		636.168	156		636.168	93
636.377	618		636.377	430		636.377	1764		636.377	95		636.377	321		636.377	230		636.377	148		636.377	97
636.587	607		636.587	432		636.587	1733		636.587	99		636.587	332		636.587	238		636.587	167		636.587	103
636.796	595		636.796	385		636.796	1715		636.796	99		636.796	334		636.796	234		636.796	169		636.796	106
637.006	595		637.006	436		637.006	1738		637.006	99		637.006	296		637.006	235		637.006	167		637.006	96
637.215	627		637.215	441		637.215	1705		637.215	99		637.215	330		637.215	220		637.215	142		637.215	99
637.425	651		637.425	427		637.425	1690		637.425	99		637.425	338		637.425	223		637.425	158		637.425	97
637.634	610		637.634	421		637.634	1775		637.634	99		637.634	312		637.634	254		637.634	183		637.634	97
637.844	584		637.844	430		637.844	1800		637.844	98		637.844	323		637.844	229		637.844	164		637.844	101
638.053	570		638.053	415		638.053	1690		638.053	103		638.053	336		638.053	243		638.053	166		638.053	101
638.263	612		638.263	416		638.263	1806		638.263	101		638.263	321		638.263	242		638.263	151		638.263	100
638.472	631		638.472	415		638.472	1708		638.472	103		638.472	334		638.472	232		638.472	180		638.472	95
638.682	602		638.682	410		638.682	1747		638.682	97		638.682	302		638.682	237		638.682	175		638.682	100
638.891	577		638.891	419		638.891	1690		638.891	94		638.891	308		638.891	227		638.891	156		638.891	102
639.1	630		639.1	421		639.1	1728		639.1	98		639.1	313		639.1	261		639.1	171		639.1	103
639.31	617		639.31	397		639.31	1672		639.31	98		639.31	340		639.31	233		639.31	174		639.31	93
639.519	595		639.519	412		639.519	1717		639.519	103		639.519	296		639.519	212		639.519	170		639.519	100
639.729	585		639.729	402		639.729	1666		639.729	103		639.729	327		639.729	225		639.729	165		639.729	111
639.938	563		639.938	383		639.938	1666		639.938	102		639.938	310		639.938	230		639.938	160		639.938	86
640.148	574		640.148	411		640.148	1740		640.148	111		640.148	322		640.148	210		640.148	159		640.148	99
640.357	576		640.357	403		640.357	1659		640.357	102		640.357	337		640.357	233		640.357	152		640.357	93
640.566	602		640.566	419		640.566	1624		640.566	94		640.566	326		640.566	231		640.566	160		640.566	106
640.776	595		640.776	399		640.776	1688		640.776	112		640.776	320		640.776	230		640.776	164		640.776	96
640.985	559		640.985	395		640.985	1808		640.985	104		640.985	295		640.985	234		640.985	174		640.985	96
641.195	582		641.195	433		641.195	1744		641.195	98		641.195	301		641.195	240		641.195	171		641.195	93
641.404	566		641.404	377		641.404	1698		641.404	105		641.404	320		641.404	210		641.404	166		641.404	103
641.614	585		641.614	409		641.614	1700		641.614	97		641.614	308		641.614	223		641.614	158		641.614	103
641.823	511		641.823	422		641.823	1773		641.823	105		641.823	329		641.823	217		641.823	169		641.823	94
642.032	542		642.032	403		642.032	1650		642.032	99		642.032	357		642.032	243		642.032	159		642.032	101
642.242	610		642.242	416		642.242	1648		642.242	99		642.242	325		642.242	245		642.242	148		642.242	98
642.451	530		642.451	421		642.451	1622		642.451	118		642.451	328		642.451	228		642.451	171		642.451	97
642.66	513		642.66	410		642.66	1686		642.66	112		642.66	300		642.66	228		642.66	162		642.66	102
642.87	594		642.87	405		642.87	1664		642.87	98		642.87	329		642.87	228		642.87	167		642.87	104
643.079	541		643.079	416		643.079	1668		643.079	114		643.079	355		643.079	235		643.079	171		643.079	105
643.289	559		643.289	432		643.289	1626		643.289	88		643.289	316		643.289	234		643.289	140		643.289	89
643.498	567		643.498	405		643.498	1676		643.498	100		643.498	335		643.498	237		643.498	157		643.498	102
643.707	561		643.707	365		643.707	1651		643.707	91		643.707	305		643.707	221		643.707	160		643.707	99
643.917	544		643.917	424		643.917	1713		643.917	91		643.917	313		643.917	240		643.917	155		643.917	93
644.126	543		644.126	413		644.126	1676		644.126	103		644.126	328		644.126	230		644.126	168		644.126	106
644.335	523		644.335	399		644.335	1693		644.335	107		644.335	304		644.335	233		644.335	153		644.335	102
644.545	511		644.545	395		644.545	1610		644.545	96		644.545	317		644.545	199		644.545	180		644.545	101
644.754	569		644.754	395		644.754	1634		644.754	104		644.754	332		644.754	211		644.754	152		644.754	105
644.964	524		644.964	405		644.964	1691		644.964	97		644.964	325		644.964	246		644.964	168		644.964	100
645.173	551		645.173	382		645.173	1645		645.173	100		645.173	295		645.173	228		645.173	160		645.173	104
645.382	533		645.382	382		645.382	1679		645.382	116		645.382	312		645.382	230		645.382	148		645.382	106
645.592	535		645.592	383		645.592	1567		645.592	94		645.592	339		645.592	221		645.592	156		645.592	94
645.801	524		645.801	422		645.801	1693		645.801	93		645.801	311		645.801	216		645.801	165		645.801	99
646.01	554		646.01	375		646.01	1674		646.01	102		646.01	312		646.01	228		646.01	159		646.01	98
646.22	575		646.22	397		646.22	1593		646.22	114		646.22	338		646.22	233		646.22	161		646.22	101
646.429	478		646.429	377		646.429	1635		646.429	95		646.429	322		646.429	233		646.429	158		646.429	89
646.638	552		646.638	374		646.638	1625		646.638	107		646.638	288		646.638	228		646.638	178		646.638	107
646.848	569		646.848	365		646.848	1602		646.848	101		646.848	305		646.848	223		646.848	164		646.848	114
647.057	531		647.057	391		647.057	1605		647.057	95		647.057	324		647.057	209		647.057	183		647.057	93
647.266	515		647.266	356		647.266	1715		647.266	95		647.266	345		647.266	217		647.266	165		647.266	103
647.475	492		647.475	343		647.475	1684		647.475	100		647.475	306		647.475	206		647.475	172		647.475	101
647.685	472		647.685	365		647.685	1704		647.685	99		647.685	327		647.685	218		647.685	147		647.685	98
647.894	505		647.894	352		647.894	1559		647.894	92		647.894	333		647.894	215		647.894	167		647.894	93
648.103	478		648.103	382		648.103	1667		648.103	104		648.103	324		648.103	206		648.103	152		648.103	106
648.313	522		648.313	353		648.313	1593		648.313	100		648.313	325		648.313	237		648.313	161		648.313	101
648.522	494		648.522	350		648.522	1627		648.522	102		648.522	337		648.522	217		648.522	176		648.522	103
648.731	485		648.731	343		648.731	1618		648.731	93		648.731	292		648.731	209		648.731	168		648.731	105
648.941	499		648.941	360		648.941	1681		648.941	117		648.941	313		648.941	228		648.941	162		648.941	95
649.15	516		649.15	390		649.15	1664		649.15	111		649.15	314		649.15	231		649.15	168		649.15	105
649.359	453		649.359	369		649.359	1686		649.359	105		649.359	320		649.359	200		649.359	171		649.359	93
649.568	504		649.568	390		649.568	1610		649.568	100		649.568	309		649.568	235		649.568	163		649.568	106
649.778	468		649.778	399		649.778	1589		649.778	105		649.778	315		649.778	213		649.778	154		649.778	99
649.987	476		649.987	358		649.987	1586		649.987	89		649.987	304		649.987	215		649.987	153		649.987	89
650.196	500		650.196	360		650.196	1609		650.196	113		650.196	329		650.196	193		650.196	152		650.196	101
650.405	503		650.405	353		650.405	1576		650.405	105		650.405	317		650.405	217		650.405	157		650.405	92
650.615	479		650.615	349		650.615	1566		650.615	99		650.615	327		650.615	216		650.615	153		650.615	95
650.824	505		650.824	363		650.824	1601		650.824	105		650.824	314		650.824	198		650.824	178		650.824	102
651.033	488		651.033	349		651.033	1625		651.033	101		651.033	329		651.033	208		651.033	160		651.033	103
651.242	492		651.242	366		651.242	1574		651.242	105		651.242	290		651.242	205		651.242	172		651.242	100
651.452	479		651.452	363		651.452	1604		651.452	109		651.452	353		651.452	219		651.452	177		651.452	97
651.661	492		651.661	372		651.661	1618		651.661	98		651.661	321		651.661	208		651.661	151		651.661	93
651.87	459		651.87	343		651.87	1677		651.87	100		651.87	323		651.87	194		651.87	157		651.87	108
652.079	474		652.079	347		652.079	1608		652.079	110		652.079	317		652.079	228		652.079	179		652.079	95
652.289	521		652.289	329		652.289	1629		652.289	100		652.289	298		652.289	210		652.289	174		652.289	97
652.498	469		652.498	334		652.498	1622		652.498	104		652.498	288		652.498	203		652.498	171		652.498	102
652.707	434		652.707	354		652.707	1582		652.707	105		652.707	337		652.707	231		652.707	162		652.707	90
652.916	508		652.916	339		652.916	1627		652.916	100		652.916	294		652.916	211		652.916	177		652.916	104
653.126	492		653.126	327		653.126	1557		653.126	100		653.126	318		653.126	215		653.126	178		653.126	95
653.335	464		653.335	363		653.335	1591		653.335	93		653.335	334		653.335	216		653.335	168		653.335	106
653.544	463		653.544	372		653.544	1553		653.544	105		653.544	313		653.544	233		653.544	145		653.544	100
653.753	480		653.753	317		653.753	1667		653.753	100		653.753	347		653.753	216		653.753	166		653.753	104
653.962	442		653.962	364		653.962	1600		653.962	100		653.962	285		653.962	203		653.962	160		653.962	92
654.172	461		654.172	357		654.172	1584		654.172	106		654.172	307		654.172	197		654.172	164		654.172	101
654.381	424		654.381	364		654.381	1662		654.381	94		654.381	307		654.381	192		654.381	168		654.381	97
654.59	520		654.59	321		654.59	1581		654.59	86		654.59	312		654.59	207		654.59	157		654.59	105
654.799	452		654.799	341		654.799	1669		654.799	109		654.799	306		654.799	196		654.799	156		654.799	106
655.008	495		655.008	334		655.008	1684		655.008	109		655.008	310		655.008	205		655.008	174		655.008	97
655.218	441		655.218	360		655.218	1613		655.218	84		655.218	322		655.218	196		655.218	164		655.218	95
655.427	479		655.427	352		655.427	1569		655.427	105		655.427	321		655.427	222		655.427	154		655.427	105
655.636	410		655.636	355		655.636	1546		655.636	104		655.636	288		655.636	212		655.636	173		655.636	102
655.845	482		655.845	368		655.845	1503		655.845	107		655.845	316		655.845	192		655.845	159		655.845	98
656.054	427		656.054	322		656.054	1560		656.054	118		656.054	295		656.054	194		656.054	184		656.054	105
656.263	434		656.263	317		656.263	1502		656.263	102		656.263	343		656.263	236		656.263	166		656.263	89
656.473	465		656.473	334		656.473	1476		656.473	135		656.473	304		656.473	208		656.473	159		656.473	104
656.682	425		656.682	352		656.682	1550		656.682	110		656.682	304		656.682	227		656.682	162		656.682	117
656.891	452		656.891	326		656.891	1526		656.891	132		656.891	326		656.891	199		656.891	162		656.891	101
657.1	430		657.1	350		657.1	1506		657.1	167		657.1	304		657.1	207		657.1	148		657.1	107
657.309	466		657.309	372		657.309	1572		657.309	174		657.309	296		657.309	192		657.309	168		657.309	100
657.518	455		657.518	326		657.518	1584		657.518	240		657.518	293		657.518	208		657.518	183		657.518	125
657.727	463		657.727	352		657.727	1516		657.727	258		657.727	302		657.727	196		657.727	148		657.727	125
657.937	437		657.937	355		657.937	1558		657.937	362		657.937	300		657.937	212		657.937	167		657.937	140
658.146	433		658.146	345		658.146	1571		658.146	471		658.146	316		658.146	200		658.146	158		658.146	157
658.355	438		658.355	343		658.355	1513		658.355	651		658.355	308		658.355	218		658.355	161		658.355	211
658.564	441		658.564	312		658.564	1582		658.564	908		658.564	320		658.564	221		658.564	172		658.564	216
658.773	436		658.773	302		658.773	1483		658.773	1154		658.773	308		658.773	202		658.773	156		658.773	256
658.982	434		658.982	336		658.982	1509		658.982	1474		658.982	289		658.982	187		658.982	173		658.982	332
659.191	449		659.191	334		659.191	1545		659.191	1847		659.191	288		659.191	192		659.191	172		659.191	331
659.4	474		659.4	301		659.4	1527		659.4	2074		659.4	301		659.4	193		659.4	150		659.4	348
659.609	384		659.609	299		659.609	1472		659.609	2230		659.609	296		659.609	199		659.609	159		659.609	371
659.819	431		659.819	340		659.819	1394		659.819	2440		659.819	320		659.819	194		659.819	169		659.819	369
660.028	429		660.028	311		660.028	1524		660.028	2525		660.028	285		660.028	186		660.028	158		660.028	364
660.237	403		660.237	326		660.237	1507		660.237	2533		660.237	296		660.237	222		660.237	147		660.237	387
660.446	445		660.446	301		660.446	1554		660.446	2357		660.446	277		660.446	185		660.446	172		660.446	352
660.655	420		660.655	316		660.655	1407		660.655	2509		660.655	285		660.655	204		660.655	161		660.655	366
660.864	394		660.864	298		660.864	1483		660.864	2435		660.864	316		660.864	193		660.864	159		660.864	366
661.073	425		661.073	320		661.073	1424		661.073	2484		661.073	259		661.073	179		661.073	155		661.073	357
661.282	420		661.282	306		661.282	1419		661.282	2408		661.282	301		661.282	218		661.282	170		661.282	331
661.491	380		661.491	297		661.491	1453		661.491	2345		661.491	254		661.491	186		661.491	154		661.491	373
661.7	401		661.7	304		661.7	1461		661.7	2399		661.7	315		661.7	208		661.7	162		661.7	354
661.909	365		661.909	285		661.909	1429		661.909	2340		661.909	287		661.909	214		661.909	148		661.909	373
662.118	409		662.118	312		662.118	1384		662.118	2306		662.118	273		662.118	201		662.118	160		662.118	374
662.328	401		662.328	302		662.328	1422		662.328	2311		662.328	278		662.328	184		662.328	146		662.328	376
662.537	406		662.537	297		662.537	1413		662.537	2295		662.537	271		662.537	194		662.537	170		662.537	385
662.746	399		662.746	295		662.746	1395		662.746	2318		662.746	287		662.746	216		662.746	149		662.746	377
662.955	420		662.955	288		662.955	1424		662.955	2419		662.955	290		662.955	188		662.955	159		662.955	375
663.164	411		663.164	320		663.164	1388		663.164	2392		663.164	276		663.164	193		663.164	157		663.164	328
663.373	383		663.373	297		663.373	1379		663.373	2331		663.373	272		663.373	180		663.373	146		663.373	353
663.582	405		663.582	290		663.582	1390		663.582	2323		663.582	255		663.582	180		663.582	162		663.582	363
663.791	413		663.791	319		663.791	1331		663.791	2443		663.791	276		663.791	190		663.791	143		663.791	363
664	409		664	318		664	1390		664	2269		664	241		664	185		664	153		664	348
664.209	398		664.209	293		664.209	1328		664.209	2321		664.209	276		664.209	182		664.209	149		664.209	368
664.418	382		664.418	297		664.418	1322		664.418	2267		664.418	266		664.418	188		664.418	143		664.418	333
664.627	381		664.627	292		664.627	1308		664.627	2232		664.627	269		664.627	213		664.627	148		664.627	362
664.836	359		664.836	302		664.836	1344		664.836	2251		664.836	279		664.836	188		664.836	142		664.836	359
665.045	360		665.045	294		665.045	1360		665.045	2194		665.045	246		665.045	173		665.045	163		665.045	352
665.254	390		665.254	286		665.254	1308		665.254	2192		665.254	257		665.254	183		665.254	149		665.254	324
665.463	369		665.463	297		665.463	1341		665.463	2097		665.463	269		665.463	180		665.463	147		665.463	331
665.672	372		665.672	296		665.672	1268		665.672	2116		665.672	277		665.672	191		665.672	159		665.672	351
665.881	371		665.881	270		665.881	1237		665.881	2141		665.881	269		665.881	197		665.881	150		665.881	324
666.09	353		666.09	285		666.09	1273		666.09	2073		666.09	273		666.09	191		666.09	158		666.09	307
666.299	385		666.299	313		666.299	1292		666.299	2124		666.299	266		666.299	208		666.299	155		666.299	315
666.508	413		666.508	288		666.508	1273		666.508	2138		666.508	264		666.508	183		666.508	139		666.508	321
666.717	407		666.717	270		666.717	1282		666.717	2052		666.717	283		666.717	168		666.717	150		666.717	332
666.926	355		666.926	297		666.926	1162		666.926	2096		666.926	268		666.926	205		666.926	162		666.926	307
667.135	388		667.135	285		667.135	1295		667.135	2092		667.135	267		667.135	172		667.135	159		667.135	342
667.344	361		667.344	286		667.344	1164		667.344	2078		667.344	261		667.344	197		667.344	160		667.344	330
667.553	389		667.553	321		667.553	1298		667.553	2070		667.553	236		667.553	186		667.553	147		667.553	317
667.762	375		667.762	291		667.762	1161		667.762	2058		667.762	260		667.762	180		667.762	127		667.762	305
667.971	398		667.971	317		667.971	1205		667.971	1970		667.971	255		667.971	182		667.971	152		667.971	300
668.18	383		668.18	294		668.18	1185		668.18	1993		668.18	282		668.18	201		668.18	152		668.18	303
668.389	360		668.389	278		668.389	1146		668.389	1991		668.389	251		668.389	182		668.389	152		668.389	282
668.597	388		668.597	277		668.597	1170		668.597	1947		668.597	274		668.597	205		668.597	151		668.597	309
668.806	353		668.806	263		668.806	1270		668.806	1973		668.806	237		668.806	171		668.806	152		668.806	300
669.015	362		669.015	290		669.015	1133		669.015	1944		669.015	268		669.015	192		669.015	156		669.015	289
669.224	380		669.224	285		669.224	1197		669.224	1903		669.224	237		669.224	186		669.224	157		669.224	284
669.433	334		669.433	298		669.433	1182		669.433	1852		669.433	237		669.433	185		669.433	150		669.433	308
669.642	333		669.642	324		669.642	1200		669.642	1915		669.642	262		669.642	159		669.642	140		669.642	295
669.851	387		669.851	293		669.851	1178		669.851	1848		669.851	246		669.851	166		669.851	144		669.851	294
670.06	363		670.06	303		670.06	1142		670.06	1845		670.06	272		670.06	179		670.06	142		670.06	266
670.269	354		670.269	272		670.269	1187		670.269	1858		670.269	257		670.269	171		670.269	156		670.269	297
670.478	386		670.478	294		670.478	1099		670.478	1843		670.478	237		670.478	185		670.478	148		670.478	284
670.687	321		670.687	270		670.687	1158		670.687	1923		670.687	234		670.687	177		670.687	149		670.687	309
670.896	361		670.896	265		670.896	1135		670.896	1794		670.896	270		670.896	162		670.896	146		670.896	275
671.105	336		671.105	277		671.105	1058		671.105	1762		671.105	255		671.105	178		671.105	151		671.105	285
671.313	331		671.313	258		671.313	1123		671.313	1768		671.313	237		671.313	176		671.313	140		671.313	260
671.522	313		671.522	287		671.522	1131		671.522	1792		671.522	233		671.522	166		671.522	128		671.522	280
671.731	344		671.731	285		671.731	1073		671.731	1716		671.731	242		671.731	193		671.731	154		671.731	256
671.94	340		671.94	279		671.94	1101		671.94	1660		671.94	229		671.94	167		671.94	154		671.94	268
672.149	340		672.149	255		672.149	1146		672.149	1699		672.149	228		672.149	170		672.149	120		672.149	273
672.358	344		672.358	273		672.358	1109		672.358	1718		672.358	249		672.358	177		672.358	146		672.358	273
672.567	366		672.567	258		672.567	1100		672.567	1595		672.567	225		672.567	167		672.567	146		672.567	289
672.776	333		672.776	267		672.776	1068		672.776	1665		672.776	234		672.776	175		672.776	139		672.776	261
672.984	363		672.984	293		672.984	1049		672.984	1703		672.984	235		672.984	154		672.984	161		672.984	295
673.193	377		673.193	238		673.193	1032		673.193	1672		673.193	262		673.193	171		673.193	155		673.193	268
673.402	324		673.402	287		673.402	1069		673.402	1616		673.402	250		673.402	181		673.402	141		673.402	238
673.611	343		673.611	268		673.611	1122		673.611	1613		673.611	236		673.611	167		673.611	143		673.611	254
673.82	319		673.82	249		673.82	1021		673.82	1592		673.82	230		673.82	168		673.82	130		673.82	257
674.029	314		674.029	258		674.029	1070		674.029	1633		674.029	238		674.029	166		674.029	138		674.029	249
674.238	341		674.238	271		674.238	1021		674.238	1575		674.238	242		674.238	168		674.238	128		674.238	248
674.446	335		674.446	270		674.446	1017		674.446	1541		674.446	241		674.446	178		674.446	132		674.446	248
674.655	345		674.655	276		674.655	1057		674.655	1532		674.655	248		674.655	176		674.655	128		674.655	233
674.864	314		674.864	259		674.864	991		674.864	1508		674.864	216		674.864	146		674.864	142		674.864	245
675.073	331		675.073	249		675.073	943		675.073	1480		675.073	244		675.073	141		675.073	143		675.073	241
675.282	325		675.282	245		675.282	991		675.282	1408		675.282	230		675.282	164		675.282	131		675.282	224
675.49	317		675.49	240		675.49	1020		675.49	1553		675.49	210		675.49	167		675.49	128		675.49	233
675.699	345		675.699	261		675.699	972		675.699	1501		675.699	229		675.699	176		675.699	133		675.699	206
675.908	330		675.908	264		675.908	977		675.908	1435		675.908	231		675.908	158		675.908	139		675.908	228
676.117	335		676.117	249		676.117	996		676.117	1473		676.117	235		676.117	166		676.117	132		676.117	228
676.326	335		676.326	270		676.326	1006		676.326	1442		676.326	231		676.326	187		676.326	134		676.326	221
676.535	291		676.535	272		676.535	940		676.535	1390		676.535	224		676.535	167		676.535	126		676.535	238
676.743	312		676.743	243		676.743	965		676.743	1407		676.743	238		676.743	172		676.743	141		676.743	220
676.952	351		676.952	242		676.952	978		676.952	1428		676.952	212		676.952	164		676.952	140		676.952	216
677.161	296		677.161	250		677.161	897		677.161	1369		677.161	209		677.161	161		677.161	132		677.161	234
677.37	308		677.37	259		677.37	990		677.37	1383		677.37	213		677.37	164		677.37	131		677.37	204
677.578	324		677.578	219		677.578	900		677.578	1278		677.578	217		677.578	143		677.578	126		677.578	236
677.787	341		677.787	288		677.787	883		677.787	1285		677.787	188		677.787	165		677.787	130		677.787	205
677.996	326		677.996	257		677.996	839		677.996	1307		677.996	187		677.996	167		677.996	138		677.996	227
678.205	309		678.205	233		678.205	898		678.205	1294		678.205	196		678.205	157		678.205	134		678.205	225
678.414	308		678.414	266		678.414	841		678.414	1263		678.414	194		678.414	161		678.414	137		678.414	208
678.622	289		678.622	251		678.622	837		678.622	1201		678.622	217		678.622	156		678.622	122		678.622	206
678.831	287		678.831	237		678.831	857		678.831	1217		678.831	222		678.831	151		678.831	138		678.831	209
679.04	291		679.04	246		679.04	853		679.04	1244		679.04	219		679.04	160		679.04	139		679.04	212
679.249	277		679.249	256		679.249	848		679.249	1222		679.249	229		679.249	166		679.249	138		679.249	215
679.457	324		679.457	280		679.457	844		679.457	1185		679.457	214		679.457	146		679.457	137		679.457	204
679.666	297		679.666	220		679.666	822		679.666	1300		679.666	183		679.666	165		679.666	142		679.666	210
679.875	286		679.875	242		679.875	823		679.875	1174		679.875	214		679.875	167		679.875	125		679.875	198
680.083	292		680.083	265		680.083	815		680.083	1207		680.083	205		680.083	173		680.083	113		680.083	223
680.292	306		680.292	260		680.292	809		680.292	1197		680.292	219		680.292	160		680.292	139		680.292	218
680.501	335		680.501	276		680.501	823		680.501	1177		680.501	209		680.501	145		680.501	136		680.501	185
680.71	317		680.71	253		680.71	877		680.71	1155		680.71	200		680.71	149		680.71	117		680.71	193
680.918	278		680.918	263		680.918	828		680.918	1109		680.918	198		680.918	143		680.918	122		680.918	197
681.127	289		681.127	242		681.127	795		681.127	1076		681.127	204		681.127	145		681.127	147		681.127	193
681.336	309		681.336	240		681.336	763		681.336	1122		681.336	184		681.336	166		681.336	138		681.336	221
681.544	285		681.544	238		681.544	794		681.544	1105		681.544	186		681.544	139		681.544	137		681.544	209
681.753	312		681.753	246		681.753	777		681.753	1077		681.753	199		681.753	150		681.753	124		681.753	195
681.962	295		681.962	248		681.962	790		681.962	1055		681.962	211		681.962	163		681.962	133		681.962	196
682.171	303		682.171	248		682.171	773		682.171	1090		682.171	186		682.171	158		682.171	125		682.171	190
682.379	271		682.379	244		682.379	779		682.379	1000		682.379	206		682.379	131		682.379	120		682.379	194
682.588	289		682.588	259		682.588	792		682.588	1027		682.588	210		682.588	160		682.588	124		682.588	199
682.797	303		682.797	244		682.797	793		682.797	999		682.797	194		682.797	155		682.797	123		682.797	196
683.005	260		683.005	228		683.005	760		683.005	1038		683.005	210		683.005	155		683.005	120		683.005	211
683.214	305		683.214	235		683.214	780		683.214	1089		683.214	200		683.214	155		683.214	126		683.214	171
683.423	293		683.423	224		683.423	783		683.423	998		683.423	192		683.423	155		683.423	124		683.423	189
683.631	293		683.631	203		683.631	757		683.631	1089		683.631	218		683.631	152		683.631	125		683.631	195
683.84	282		683.84	269		683.84	689		683.84	993		683.84	207		683.84	148		683.84	130		683.84	189
684.049	301		684.049	245		684.049	740		684.049	1000		684.049	197		684.049	139		684.049	143		684.049	197
684.257	279		684.257	218		684.257	723		684.257	1006		684.257	178		684.257	156		684.257	132		684.257	175
684.466	270		684.466	220		684.466	716		684.466	968		684.466	183		684.466	151		684.466	126		684.466	179
684.675	279		684.675	236		684.675	724		684.675	971		684.675	211		684.675	151		684.675	125		684.675	180
684.883	293		684.883	230		684.883	657		684.883	943		684.883	178		684.883	145		684.883	130		684.883	179
685.092	255		685.092	221		685.092	722		685.092	942		685.092	211		685.092	157		685.092	110		685.092	190
685.3	317		685.3	236		685.3	693		685.3	900		685.3	211		685.3	165		685.3	125		685.3	185
685.509	307		685.509	235		685.509	726		685.509	972		685.509	189		685.509	138		685.509	112		685.509	196
685.718	299		685.718	223		685.718	719		685.718	911		685.718	211		685.718	157		685.718	135		685.718	169
685.926	297		685.926	237		685.926	714		685.926	963		685.926	239		685.926	157		685.926	115		685.926	178
686.135	300		686.135	213		686.135	674		686.135	907		686.135	183		686.135	143		686.135	115		686.135	183
686.344	278		686.344	249		686.344	661		686.344	909		686.344	212		686.344	138		686.344	114		686.344	181
686.552	292		686.552	229		686.552	698		686.552	897		686.552	214		686.552	140		686.552	135		686.552	152
686.761	280		686.761	229		686.761	685		686.761	888		686.761	189		686.761	156		686.761	118		686.761	178
686.969	273		686.969	220		686.969	681		686.969	898		686.969	217		686.969	140		686.969	118		686.969	176
687.178	272		687.178	199		687.178	681		687.178	888		687.178	211		687.178	145		687.178	124		687.178	182
687.387	265		687.387	218		687.387	669		687.387	872		687.387	210		687.387	150		687.387	117		687.387	184
687.595	245		687.595	222		687.595	671		687.595	829		687.595	205		687.595	151		687.595	118		687.595	160
687.804	246		687.804	201		687.804	650		687.804	836		687.804	220		687.804	152		687.804	122		687.804	180
688.012	256		688.012	234		688.012	653		688.012	827		688.012	231		688.012	144		688.012	123		688.012	147
688.221	260		688.221	197		688.221	648		688.221	815		688.221	219		688.221	153		688.221	130		688.221	157
688.429	249		688.429	214		688.429	656		688.429	809		688.429	210		688.429	151		688.429	116		688.429	155
688.638	241		688.638	194		688.638	652		688.638	810		688.638	204		688.638	134		688.638	125		688.638	161
688.847	236		688.847	223		688.847	645		688.847	827		688.847	206		688.847	146		688.847	129		688.847	151
689.055	231		689.055	210		689.055	611		689.055	768		689.055	209		689.055	133		689.055	100		689.055	160
689.264	263		689.264	208		689.264	620		689.264	789		689.264	210		689.264	148		689.264	120		689.264	144
689.472	237		689.472	210		689.472	637		689.472	772		689.472	232		689.472	137		689.472	127		689.472	160
689.681	249		689.681	222		689.681	624		689.681	758		689.681	222		689.681	144		689.681	121		689.681	168
689.889	266		689.889	215		689.889	670		689.889	818		689.889	215		689.889	164		689.889	111		689.889	165
690.098	282		690.098	218		690.098	637		690.098	816		690.098	200		690.098	149		690.098	137		690.098	167
690.306	262		690.306	198		690.306	616		690.306	749		690.306	222		690.306	134		690.306	119		690.306	176
690.515	235		690.515	206		690.515	610		690.515	729		690.515	234		690.515	141		690.515	123		690.515	161
690.723	226		690.723	199		690.723	635		690.723	778		690.723	207		690.723	147		690.723	120		690.723	163
690.932	257		690.932	203		690.932	587		690.932	742		690.932	231		690.932	146		690.932	105		690.932	144
691.14	264		691.14	218		691.14	611		691.14	682		691.14	196		691.14	141		691.14	111		691.14	160
691.349	260		691.349	201		691.349	606		691.349	739		691.349	232		691.349	148		691.349	108		691.349	151
691.557	254		691.557	223		691.557	627		691.557	732		691.557	222		691.557	152		691.557	122		691.557	160
691.766	268		691.766	217		691.766	624		691.766	759		691.766	215		691.766	127		691.766	122		691.766	158
691.974	284		691.974	217		691.974	598		691.974	784		691.974	184		691.974	156		691.974	124		691.974	166
692.183	231		692.183	207		692.183	591		692.183	735		692.183	196		692.183	143		692.183	120		692.183	163
692.391	244		692.391	241		692.391	551		692.391	715		692.391	226		692.391	150		692.391	124		692.391	162
692.6	268		692.6	211		692.6	591		692.6	726		692.6	216		692.6	143		692.6	116		692.6	178
692.808	280		692.808	219		692.808	599		692.808	694		692.808	203		692.808	143		692.808	120		692.808	157
693.017	233		693.017	191		693.017	552		693.017	692		693.017	234		693.017	133		693.017	119		693.017	148
693.225	237		693.225	205		693.225	573		693.225	708		693.225	205		693.225	169		693.225	129		693.225	166
693.434	235		693.434	195		693.434	545		693.434	658		693.434	190		693.434	144		693.434	112		693.434	148
693.642	228		693.642	194		693.642	576		693.642	633		693.642	220		693.642	142		693.642	113		693.642	153
693.851	234		693.851	214		693.851	566		693.851	649		693.851	204		693.851	139		693.851	123		693.851	146
694.059	225		694.059	184		694.059	535		694.059	654		694.059	212		694.059	138		694.059	100		694.059	151
694.268	241		694.268	195		694.268	526		694.268	665		694.268	218		694.268	147		694.268	119		694.268	125
694.476	238		694.476	193		694.476	560		694.476	666		694.476	227		694.476	142		694.476	124		694.476	145
694.685	232		694.685	215		694.685	523		694.685	690		694.685	206		694.685	140		694.685	109		694.685	147
694.893	266		694.893	218		694.893	563		694.893	673		694.893	198		694.893	143		694.893	121		694.893	145
695.101	257		695.101	189		695.101	553		695.101	642		695.101	208		695.101	138		695.101	118		695.101	138
695.31	238		695.31	197		695.31	541		695.31	661		695.31	200		695.31	134		695.31	130		695.31	148
695.518	242		695.518	208		695.518	510		695.518	618		695.518	212		695.518	138		695.518	123		695.518	155
695.727	222		695.727	228		695.727	514		695.727	628		695.727	203		695.727	145		695.727	116		695.727	149
695.935	232		695.935	202		695.935	514		695.935	632		695.935	208		695.935	135		695.935	127		695.935	149
696.144	227		696.144	193		696.144	518		696.144	641		696.144	187		696.144	144		696.144	108		696.144	154
696.352	256		696.352	206		696.352	517		696.352	641		696.352	210		696.352	142		696.352	117		696.352	127
696.56	222		696.56	177		696.56	520		696.56	610		696.56	202		696.56	134		696.56	116		696.56	154
696.769	252		696.769	200		696.769	508		696.769	569		696.769	216		696.769	142		696.769	130		696.769	142
696.977	231		696.977	193		696.977	474		696.977	581		696.977	207		696.977	124		696.977	119		696.977	147
697.186	246		697.186	179		697.186	535		697.186	610		697.186	213		697.186	142		697.186	103		697.186	142
697.394	216		697.394	188		697.394	501		697.394	614		697.394	224		697.394	143		697.394	105		697.394	150
697.602	237		697.602	179		697.602	492		697.602	579		697.602	229		697.602	128		697.602	120		697.602	161
697.811	230		697.811	199		697.811	500		697.811	643		697.811	216		697.811	135		697.811	114		697.811	159
698.019	258		698.019	200		698.019	461		698.019	575		698.019	214		698.019	150		698.019	107		698.019	145
698.227	254		698.227	192		698.227	537		698.227	583		698.227	221		698.227	142		698.227	110		698.227	154
698.436	250		698.436	191		698.436	494		698.436	595		698.436	202		698.436	136		698.436	114		698.436	142
698.644	220		698.644	194		698.644	478		698.644	570		698.644	251		698.644	133		698.644	116		698.644	144
698.853	241		698.853	184		698.853	420		698.853	536		698.853	219		698.853	131		698.853	112		698.853	137
699.061	226		699.061	211		699.061	477		699.061	587		699.061	219		699.061	127		699.061	116		699.061	131
699.269	213		699.269	195		699.269	465		699.269	598		699.269	226		699.269	130		699.269	104		699.269	139
699.478	214		699.478	180		699.478	489		699.478	511		699.478	237		699.478	132		699.478	119		699.478	147
699.686	233		699.686	176		699.686	485		699.686	572		699.686	229		699.686	137		699.686	118		699.686	129
699.894	216		699.894	203		699.894	466		699.894	553		699.894	228		699.894	136		699.894	108		699.894	146
700.103	210		700.103	192		700.103	460		700.103	567		700.103	241		700.103	128		700.103	112		700.103	125
700.311	215		700.311	202		700.311	477		700.311	561		700.311	205		700.311	137		700.311	109		700.311	144
700.519	213		700.519	179		700.519	475		700.519	562		700.519	201		700.519	153		700.519	102		700.519	149
700.728	212		700.728	167		700.728	462		700.728	525		700.728	230		700.728	119		700.728	116		700.728	126
700.936	236		700.936	192		700.936	463		700.936	552		700.936	211		700.936	141		700.936	118		700.936	144
701.144	226		701.144	180		701.144	474		701.144	577		701.144	236		701.144	150		701.144	111		701.144	149
701.353	238		701.353	200		701.353	447		701.353	571		701.353	213		701.353	125		701.353	113		701.353	123
701.561	229		701.561	184		701.561	452		701.561	522		701.561	206		701.561	144		701.561	107		701.561	124
701.769	232		701.769	198		701.769	460		701.769	514		701.769	190		701.769	136		701.769	112		701.769	136
701.977	204		701.977	188		701.977	448		701.977	486		701.977	193		701.977	129		701.977	118		701.977	150
702.186	202		702.186	156		702.186	453		702.186	526		702.186	200		702.186	131		702.186	132		702.186	129
702.394	214		702.394	173		702.394	445		702.394	563		702.394	182		702.394	124		702.394	122		702.394	154
702.602	235		702.602	182		702.602	435		702.602	511		702.602	199		702.602	125		702.602	106		702.602	146
702.811	200		702.811	191		702.811	432		702.811	494		702.811	209		702.811	127		702.811	118		702.811	133
703.019	213		703.019	187		703.019	417		703.019	500		703.019	175		703.019	134		703.019	120		703.019	144
703.227	217		703.227	204		703.227	449		703.227	505		703.227	196		703.227	140		703.227	112		703.227	138
703.435	219		703.435	178		703.435	422		703.435	543		703.435	164		703.435	133		703.435	114		703.435	142
703.644	210		703.644	199		703.644	410		703.644	528		703.644	178		703.644	119		703.644	110		703.644	151
703.852	200		703.852	187		703.852	423		703.852	535		703.852	171		703.852	127		703.852	117		703.852	139
704.06	221		704.06	185		704.06	444		704.06	515		704.06	176		704.06	134		704.06	118		704.06	156
704.268	240		704.268	173		704.268	440		704.268	515		704.268	150		704.268	134		704.268	114		704.268	132
704.477	192		704.477	178		704.477	390		704.477	493		704.477	166		704.477	122		704.477	99		704.477	151
704.685	213		704.685	190		704.685	444		704.685	506		704.685	183		704.685	129		704.685	107		704.685	135
704.893	199		704.893	171		704.893	456		704.893	525		704.893	152		704.893	127		704.893	110		704.893	155
705.101	205		705.101	182		705.101	391		705.101	508		705.101	157		705.101	130		705.101	123		705.101	130
705.31	215		705.31	177		705.31	410		705.31	486		705.31	160		705.31	130		705.31	108		705.31	147
705.518	205		705.518	185		705.518	369		705.518	515		705.518	156		705.518	137		705.518	103		705.518	129
705.726	220		705.726	175		705.726	387		705.726	489		705.726	151		705.726	131		705.726	121		705.726	145
705.934	196		705.934	197		705.934	426		705.934	474		705.934	165		705.934	129		705.934	122		705.934	128
706.142	211		706.142	154		706.142	399		706.142	473		706.142	146		706.142	119		706.142	118		706.142	135
706.351	214		706.351	195		706.351	407		706.351	485		706.351	159		706.351	127		706.351	122		706.351	121
706.559	222		706.559	165		706.559	448		706.559	454		706.559	160		706.559	131		706.559	104		706.559	143
706.767	230		706.767	194		706.767	410		706.767	483		706.767	164		706.767	117		706.767	107		706.767	129
706.975	227		706.975	200		706.975	361		706.975	479		706.975	157		706.975	127		706.975	108		706.975	130
707.183	205		707.183	189		707.183	363		707.183	494		707.183	151		707.183	124		707.183	110		707.183	141
707.392	211		707.392	183		707.392	390		707.392	482		707.392	152		707.392	137		707.392	120		707.392	143
707.6	231		707.6	166		707.6	399		707.6	517		707.6	153		707.6	136		707.6	110		707.6	141
707.808	210		707.808	186		707.808	374		707.808	507		707.808	160		707.808	123		707.808	120		707.808	146
708.016	203		708.016	174		708.016	408		708.016	507		708.016	136		708.016	127		708.016	108		708.016	142
708.224	200		708.224	209		708.224	443		708.224	478		708.224	145		708.224	131		708.224	112		708.224	131
708.432	204		708.432	165		708.432	404		708.432	495		708.432	133		708.432	137		708.432	115		708.432	141
708.641	199		708.641	174		708.641	363		708.641	493		708.641	149		708.641	118		708.641	103		708.641	135
708.849	236		708.849	171		708.849	382		708.849	470		708.849	130		708.849	117		708.849	111		708.849	132
709.057	224		709.057	180		709.057	396		709.057	454		709.057	144		709.057	121		709.057	111		709.057	131
709.265	194		709.265	175		709.265	393		709.265	489		709.265	156		709.265	127		709.265	115		709.265	130
709.473	200		709.473	197		709.473	371		709.473	474		709.473	148		709.473	130		709.473	107		709.473	141
709.681	196		709.681	185		709.681	357		709.681	461		709.681	136		709.681	117		709.681	108		709.681	136
709.889	213		709.889	172		709.889	397		709.889	513		709.889	134		709.889	119		709.889	100		709.889	127
710.097	194		710.097	164		710.097	354		710.097	435		710.097	144		710.097	141		710.097	120		710.097	136
710.306	209		710.306	181		710.306	396		710.306	464		710.306	134		710.306	114		710.306	114		710.306	142
710.514	211		710.514	179		710.514	388		710.514	466		710.514	140		710.514	132		710.514	123		710.514	129
710.722	208		710.722	182		710.722	374		710.722	483		710.722	145		710.722	130		710.722	108		710.722	130
710.93	198		710.93	183		710.93	390		710.93	492		710.93	145		710.93	128		710.93	107		710.93	130
711.138	200		711.138	175		711.138	413		711.138	463		711.138	146		711.138	126		711.138	116		711.138	141
711.346	177		711.346	162		711.346	398		711.346	432		711.346	145		711.346	123		711.346	108		711.346	136
711.554	195		711.554	184		711.554	372		711.554	497		711.554	131		711.554	127		711.554	106		711.554	141
711.762	206		711.762	181		711.762	391		711.762	453		711.762	143		711.762	121		711.762	98		711.762	146
711.97	188		711.97	188		711.97	379		711.97	452		711.97	142		711.97	121		711.97	116		711.97	141
712.178	214		712.178	166		712.178	362		712.178	462		712.178	140		712.178	135		712.178	114		712.178	147
712.387	199		712.387	181		712.387	397		712.387	457		712.387	143		712.387	124		712.387	98		712.387	132
712.595	191		712.595	149		712.595	370		712.595	488		712.595	148		712.595	121		712.595	110		712.595	137
712.803	207		712.803	158		712.803	396		712.803	457		712.803	156		712.803	120		712.803	108		712.803	131
713.011	185		713.011	157		713.011	407		713.011	474		713.011	151		713.011	117		713.011	115		713.011	133
713.219	192		713.219	182		713.219	360		713.219	460		713.219	133		713.219	117		713.219	104		713.219	130
713.427	193		713.427	160		713.427	351		713.427	452		713.427	138		713.427	124		713.427	99		713.427	142
713.635	214		713.635	170		713.635	369		713.635	453		713.635	135		713.635	132		713.635	111		713.635	123
713.843	174		713.843	181		713.843	344		713.843	422		713.843	129		713.843	118		713.843	114		713.843	124
714.051	189		714.051	158		714.051	340		714.051	443		714.051	146		714.051	120		714.051	105		714.051	139
714.259	201		714.259	179		714.259	369		714.259	436		714.259	122		714.259	113		714.259	106		714.259	135
714.467	197		714.467	178		714.467	332		714.467	464		714.467	128		714.467	120		714.467	105		714.467	123
714.675	171		714.675	164		714.675	373		714.675	435		714.675	144		714.675	139		714.675	96		714.675	134
714.883	203		714.883	189		714.883	361		714.883	447		714.883	121		714.883	118		714.883	103		714.883	118
715.091	196		715.091	158		715.091	366		715.091	458		715.091	136		715.091	121		715.091	111		715.091	133
715.299	194		715.299	182		715.299	358		715.299	469		715.299	138		715.299	125		715.299	109		715.299	143
715.507	181		715.507	150		715.507	346		715.507	453		715.507	136		715.507	124		715.507	109		715.507	130
715.715	185		715.715	159		715.715	327		715.715	428		715.715	126		715.715	121		715.715	114		715.715	146
715.923	204		715.923	162		715.923	334		715.923	458		715.923	143		715.923	110		715.923	121		715.923	134
716.131	203		716.131	169		716.131	337		716.131	426		716.131	155		716.131	114		716.131	103		716.131	113
716.339	193		716.339	173		716.339	347		716.339	437		716.339	137		716.339	110		716.339	116		716.339	129
716.547	199		716.547	180		716.547	337		716.547	442		716.547	126		716.547	99		716.547	111		716.547	127
716.755	188		716.755	169		716.755	339		716.755	421		716.755	141		716.755	132		716.755	112		716.755	142
716.963	175		716.963	144		716.963	348		716.963	460		716.963	131		716.963	128		716.963	110		716.963	136
717.171	209		717.171	151		717.171	332		717.171	449		717.171	138		717.171	126		717.171	112		717.171	137
717.379	169		717.379	165		717.379	346		717.379	405		717.379	124		717.379	122		717.379	106		717.379	142
717.587	200		717.587	146		717.587	333		717.587	411		717.587	127		717.587	119		717.587	110		717.587	140
717.795	179		717.795	163		717.795	322		717.795	425		717.795	128		717.795	127		717.795	104		717.795	123
718.003	174		718.003	168		718.003	327		718.003	405		718.003	136		718.003	114		718.003	116		718.003	130
718.211	172		718.211	162		718.211	367		718.211	421		718.211	132		718.211	127		718.211	106		718.211	142
718.419	173		718.419	162		718.419	362		718.419	435		718.419	131		718.419	118		718.419	113		718.419	115
718.627	171		718.627	155		718.627	311		718.627	438		718.627	126		718.627	126		718.627	93		718.627	123
718.835	203		718.835	176		718.835	328		718.835	394		718.835	141		718.835	124		718.835	116		718.835	142
719.043	177		719.043	170		719.043	329		719.043	444		719.043	134		719.043	116		719.043	98		719.043	134
719.25	183		719.25	151		719.25	306		719.25	429		719.25	134		719.25	120		719.25	103		719.25	140
719.458	174		719.458	158		719.458	318		719.458	421		719.458	133		719.458	114		719.458	117		719.458	135
719.666	186		719.666	169		719.666	334		719.666	448		719.666	142		719.666	114		719.666	113		719.666	131
719.874	189		719.874	164		719.874	325		719.874	410		719.874	129		719.874	117		719.874	108		719.874	138
720.082	160		720.082	166		720.082	309		720.082	474		720.082	125		720.082	120		720.082	118		720.082	137
720.29	185		720.29	172		720.29	292		720.29	398		720.29	142		720.29	125		720.29	106		720.29	130
720.498	181		720.498	171		720.498	347		720.498	430		720.498	132		720.498	123		720.498	106		720.498	133
720.706	168		720.706	165		720.706	329		720.706	423		720.706	135		720.706	126		720.706	104		720.706	119
720.914	188		720.914	162		720.914	321		720.914	420		720.914	128		720.914	116		720.914	105		720.914	122
721.122	187		721.122	141		721.122	303		721.122	429		721.122	125		721.122	125		721.122	120		721.122	131
721.329	170		721.329	168		721.329	297		721.329	410		721.329	144		721.329	118		721.329	117		721.329	126
721.537	186		721.537	172		721.537	321		721.537	411		721.537	133		721.537	126		721.537	108		721.537	121
721.745	173		721.745	178		721.745	315		721.745	382		721.745	139		721.745	118		721.745	107		721.745	114
721.953	182		721.953	141		721.953	308		721.953	405		721.953	130		721.953	130		721.953	112		721.953	127
722.161	177		722.161	141		722.161	310		722.161	398		722.161	124		722.161	119		722.161	111		722.161	133
722.369	177		722.369	171		722.369	286		722.369	379		722.369	133		722.369	111		722.369	98		722.369	114
722.577	190		722.577	155		722.577	299		722.577	392		722.577	139		722.577	115		722.577	107		722.577	128
722.784	181		722.784	171		722.784	301		722.784	383		722.784	122		722.784	115		722.784	108		722.784	138
722.992	165		722.992	155		722.992	304		722.992	379		722.992	134		722.992	118		722.992	110		722.992	131
723.2	182		723.2	153		723.2	325		723.2	402		723.2	130		723.2	116		723.2	100		723.2	127
723.408	169		723.408	164		723.408	328		723.408	409		723.408	135		723.408	104		723.408	113		723.408	118
723.616	174		723.616	146		723.616	304		723.616	356		723.616	126		723.616	124		723.616	110		723.616	126
723.824	176		723.824	164		723.824	292		723.824	381		723.824	124		723.824	114		723.824	111		723.824	143
724.031	166		724.031	168		724.031	311		724.031	396		724.031	125		724.031	111		724.031	132		724.031	137
724.239	173		724.239	157		724.239	292		724.239	407		724.239	144		724.239	111		724.239	108		724.239	131
724.447	171		724.447	153		724.447	298		724.447	375		724.447	138		724.447	116		724.447	116		724.447	141
724.655	195		724.655	157		724.655	304		724.655	387		724.655	127		724.655	112		724.655	112		724.655	121
724.863	177		724.863	155		724.863	296		724.863	369		724.863	133		724.863	126		724.863	110		724.863	142
725.07	156		725.07	160		725.07	314		725.07	403		725.07	136		725.07	121		725.07	108		725.07	123
725.278	173		725.278	159		725.278	287		725.278	389		725.278	142		725.278	109		725.278	105		725.278	119
725.486	165		725.486	136		725.486	282		725.486	346		725.486	129		725.486	122		725.486	120		725.486	127
725.694	147		725.694	141		725.694	259		725.694	384		725.694	130		725.694	106		725.694	110		725.694	143
725.902	165		725.902	134		725.902	266		725.902	350		725.902	121		725.902	119		725.902	99		725.902	121
726.109	167		726.109	139		726.109	293		726.109	371		726.109	130		726.109	108		726.109	99		726.109	132
726.317	167		726.317	156		726.317	284		726.317	370		726.317	133		726.317	100		726.317	104		726.317	127
726.525	155		726.525	140		726.525	306		726.525	387		726.525	119		726.525	111		726.525	113		726.525	118
726.733	179		726.733	152		726.733	331		726.733	362		726.733	119		726.733	120		726.733	104		726.733	128
726.94	174		726.94	144		726.94	289		726.94	377		726.94	104		726.94	107		726.94	108		726.94	117
727.148	186		727.148	156		727.148	265		727.148	388		727.148	128		727.148	121		727.148	104		727.148	124
727.356	166		727.356	163		727.356	285		727.356	394		727.356	130		727.356	102		727.356	94		727.356	130
727.564	149		727.564	157		727.564	271		727.564	372		727.564	122		727.564	102		727.564	104		727.564	136
727.771	159		727.771	154		727.771	298		727.771	355		727.771	133		727.771	117		727.771	98		727.771	125
727.979	172		727.979	166		727.979	281		727.979	369		727.979	138		727.979	101		727.979	108		727.979	132
728.187	151		728.187	152		728.187	285		728.187	363		728.187	127		728.187	118		728.187	105		728.187	133
728.395	169		728.395	154		728.395	228		728.395	370		728.395	126		728.395	110		728.395	105		728.395	118
728.602	156		728.602	160		728.602	276		728.602	366		728.602	141		728.602	116		728.602	115		728.602	125
728.81	163		728.81	147		728.81	265		728.81	357		728.81	122		728.81	111		728.81	101		728.81	133
729.018	151		729.018	170		729.018	259		729.018	334		729.018	120		729.018	114		729.018	106		729.018	126
729.225	168		729.225	152		729.225	258		729.225	359		729.225	120		729.225	118		729.225	100		729.225	133
729.433	172		729.433	162		729.433	288		729.433	317		729.433	118		729.433	128		729.433	113		729.433	115
729.641	132		729.641	157		729.641	251		729.641	363		729.641	130		729.641	109		729.641	108		729.641	137
729.848	178		729.848	148		729.848	284		729.848	363		729.848	122		729.848	124		729.848	104		729.848	123
730.056	152		730.056	160		730.056	282		730.056	362		730.056	128		730.056	114		730.056	110		730.056	122
730.264	158		730.264	149		730.264	229		730.264	332		730.264	116		730.264	110		730.264	108		730.264	130
730.471	150		730.471	144		730.471	247		730.471	327		730.471	124		730.471	117		730.471	104		730.471	134
730.679	163		730.679	146		730.679	234		730.679	327		730.679	137		730.679	124		730.679	106		730.679	125
730.887	156		730.887	154		730.887	263		730.887	311		730.887	132		730.887	115		730.887	116		730.887	131
731.094	150		731.094	143		731.094	285		731.094	324		731.094	134		731.094	121		731.094	109		731.094	127
731.302	162		731.302	140		731.302	246		731.302	345		731.302	132		731.302	119		731.302	96		731.302	135
731.51	164		731.51	146		731.51	270		731.51	361		731.51	125		731.51	114		731.51	108		731.51	133
731.717	151		731.717	147		731.717	254		731.717	340		731.717	124		731.717	119		731.717	98		731.717	119
731.925	172		731.925	148		731.925	258		731.925	316		731.925	124		731.925	118		731.925	111		731.925	122
732.133	179		732.133	156		732.133	247		732.133	336		732.133	115		732.133	107		732.133	103		732.133	126
732.34	147		732.34	151		732.34	276		732.34	297		732.34	120		732.34	114		732.34	113		732.34	120
732.548	153		732.548	164		732.548	264		732.548	343		732.548	118		732.548	101		732.548	107		732.548	129
732.756	142		732.756	140		732.756	246		732.756	333		732.756	117		732.756	133		732.756	105		732.756	122
732.963	159		732.963	154		732.963	245		732.963	318		732.963	118		732.963	113		732.963	104		732.963	133
733.171	159		733.171	145		733.171	250		733.171	338		733.171	122		733.171	110		733.171	101		733.171	108
733.378	158		733.378	145		733.378	236		733.378	325		733.378	127		733.378	109		733.378	113		733.378	120
733.586	154		733.586	169		733.586	244		733.586	315		733.586	114		733.586	104		733.586	111		733.586	118
733.794	171		733.794	147		733.794	236		733.794	314		733.794	135		733.794	118		733.794	115		733.794	121
734.001	178		734.001	140		734.001	253		734.001	304		734.001	127		734.001	111		734.001	104		734.001	116
734.209	143		734.209	153		734.209	227		734.209	327		734.209	121		734.209	122		734.209	98		734.209	119
734.416	158		734.416	147		734.416	208		734.416	330		734.416	116		734.416	114		734.416	106		734.416	120
734.624	167		734.624	135		734.624	251		734.624	316		734.624	123		734.624	111		734.624	102		734.624	123
734.831	135		734.831	137		734.831	255		734.831	315		734.831	113		734.831	106		734.831	97		734.831	124
735.039	154		735.039	150		735.039	221		735.039	297		735.039	122		735.039	123		735.039	107		735.039	119
735.247	174		735.247	142		735.247	241		735.247	339		735.247	113		735.247	125		735.247	109		735.247	122
735.454	156		735.454	145		735.454	225		735.454	292		735.454	120		735.454	112		735.454	102		735.454	111
735.662	168		735.662	133		735.662	228		735.662	275		735.662	127		735.662	113		735.662	110		735.662	127
735.869	142		735.869	123		735.869	230		735.869	319		735.869	128		735.869	113		735.869	99		735.869	109
736.077	170		736.077	145		736.077	252		736.077	316		736.077	113		736.077	110		736.077	111		736.077	109
736.284	155		736.284	146		736.284	238		736.284	298		736.284	112		736.284	120		736.284	92		736.284	119
736.492	157		736.492	142		736.492	236		736.492	306		736.492	120		736.492	109		736.492	99		736.492	105
736.699	158		736.699	147		736.699	248		736.699	324		736.699	118		736.699	114		736.699	111		736.699	115
736.907	153		736.907	157		736.907	225		736.907	281		736.907	120		736.907	112		736.907	108		736.907	126
737.114	142		737.114	137		737.114	265		737.114	311		737.114	121		737.114	106		737.114	105		737.114	115
737.322	155		737.322	144		737.322	236		737.322	284		737.322	133		737.322	110		737.322	106		737.322	110
737.529	151		737.529	129		737.529	231		737.529	302		737.529	114		737.529	108		737.529	113		737.529	110
737.737	144		737.737	134		737.737	228		737.737	282		737.737	134		737.737	107		737.737	100		737.737	125
737.944	163		737.944	139		737.944	223		737.944	287		737.944	122		737.944	112		737.944	100		737.944	116
738.152	157		738.152	155		738.152	215		738.152	320		738.152	118		738.152	110		738.152	96		738.152	115
738.359	157		738.359	153		738.359	236		738.359	275		738.359	120		738.359	108		738.359	111		738.359	127
738.567	155		738.567	136		738.567	227		738.567	330		738.567	117		738.567	106		738.567	104		738.567	115
738.774	162		738.774	134		738.774	236		738.774	275		738.774	125		738.774	106		738.774	98		738.774	119
738.982	145		738.982	145		738.982	224		738.982	274		738.982	114		738.982	106		738.982	102		738.982	111
739.189	139		739.189	143		739.189	228		739.189	289		739.189	116		739.189	106		739.189	105		739.189	119
739.397	153		739.397	133		739.397	209		739.397	263		739.397	123		739.397	119		739.397	109		739.397	126
739.604	167		739.604	133		739.604	222		739.604	275		739.604	128		739.604	113		739.604	104		739.604	109
739.812	146		739.812	155		739.812	211		739.812	258		739.812	129		739.812	112		739.812	112		739.812	103
740.019	140		740.019	126		740.019	239		740.019	285		740.019	129		740.019	121		740.019	99		740.019	113
740.227	153		740.227	143		740.227	218		740.227	292		740.227	111		740.227	114		740.227	101		740.227	118
740.434	143		740.434	144		740.434	229		740.434	247		740.434	118		740.434	99		740.434	102		740.434	109
740.641	143		740.641	138		740.641	212		740.641	265		740.641	111		740.641	108		740.641	111		740.641	123
740.849	142		740.849	150		740.849	204		740.849	287		740.849	121		740.849	119		740.849	109		740.849	120
741.056	152		741.056	153		741.056	233		741.056	260		741.056	132		741.056	105		741.056	106		741.056	120
741.264	150		741.264	132		741.264	228		741.264	291		741.264	113		741.264	111		741.264	108		741.264	112
741.471	155		741.471	139		741.471	228		741.471	241		741.471	137		741.471	100		741.471	103		741.471	111
741.678	135		741.678	145		741.678	223		741.678	266		741.678	133		741.678	121		741.678	114		741.678	102
741.886	148		741.886	143		741.886	229		741.886	275		741.886	127		741.886	121		741.886	111		741.886	121
742.093	133		742.093	129		742.093	240		742.093	289		742.093	125		742.093	120		742.093	97		742.093	123
742.301	148		742.301	151		742.301	210		742.301	256		742.301	121		742.301	108		742.301	105		742.301	103
742.508	140		742.508	136		742.508	193		742.508	284		742.508	125		742.508	113		742.508	105		742.508	103
742.715	137		742.715	140		742.715	205		742.715	257		742.715	99		742.715	108		742.715	117		742.715	122
742.923	150		742.923	146		742.923	210		742.923	261		742.923	112		742.923	117		742.923	99		742.923	110
743.13	163		743.13	139		743.13	215		743.13	284		743.13	122		743.13	98		743.13	102		743.13	125
743.338	151		743.338	149		743.338	216		743.338	258		743.338	110		743.338	110		743.338	100		743.338	114
743.545	137		743.545	129		743.545	192		743.545	261		743.545	124		743.545	104		743.545	104		743.545	103
743.752	139		743.752	128		743.752	204		743.752	234		743.752	107		743.752	111		743.752	117		743.752	110
743.96	145		743.96	142		743.96	203		743.96	253		743.96	117		743.96	115		743.96	107		743.96	105
744.167	137		744.167	135		744.167	208		744.167	255		744.167	113		744.167	111		744.167	105		744.167	116
744.374	146		744.374	138		744.374	202		744.374	280		744.374	103		744.374	107		744.374	97		744.374	104
744.582	129		744.582	163		744.582	208		744.582	246		744.582	117		744.582	110		744.582	111		744.582	114
744.789	140		744.789	126		744.789	189		744.789	233		744.789	133		744.789	106		744.789	106		744.789	115
744.996	147		744.996	143		744.996	193		744.996	245		744.996	113		744.996	110		744.996	99		744.996	114
745.204	142		745.204	138		745.204	212		745.204	256		745.204	123		745.204	112		745.204	108		745.204	118
745.411	141		745.411	134		745.411	201		745.411	219		745.411	111		745.411	105		745.411	99		745.411	106
745.618	144		745.618	135		745.618	205		745.618	239		745.618	111		745.618	106		745.618	101		745.618	124
745.826	131		745.826	131		745.826	206		745.826	242		745.826	123		745.826	103		745.826	99		745.826	103
746.033	157		746.033	139		746.033	225		746.033	249		746.033	118		746.033	112		746.033	101		746.033	124
746.24	147		746.24	129		746.24	218		746.24	249		746.24	118		746.24	109		746.24	98		746.24	121
746.447	150		746.447	125		746.447	202		746.447	269		746.447	117		746.447	108		746.447	111		746.447	102
746.655	153		746.655	136		746.655	203		746.655	248		746.655	123		746.655	113		746.655	105		746.655	114
746.862	142		746.862	133		746.862	207		746.862	232		746.862	106		746.862	112		746.862	104		746.862	105
747.069	137		747.069	129		747.069	198		747.069	241		747.069	109		747.069	117		747.069	101		747.069	116
747.277	152		747.277	148		747.277	215		747.277	233		747.277	115		747.277	107		747.277	107		747.277	111
747.484	140		747.484	131		747.484	170		747.484	224		747.484	115		747.484	112		747.484	96		747.484	118
747.691	152		747.691	111		747.691	192		747.691	238		747.691	115		747.691	109		747.691	100		747.691	110
747.898	149		747.898	145		747.898	176		747.898	216		747.898	111		747.898	111		747.898	110		747.898	121
748.106	137		748.106	124		748.106	207		748.106	215		748.106	109		748.106	114		748.106	103		748.106	106
748.313	137		748.313	135		748.313	200		748.313	199		748.313	102		748.313	100		748.313	101		748.313	110
748.52	155		748.52	142		748.52	184		748.52	242		748.52	124		748.52	114		748.52	104		748.52	108
748.727	129		748.727	127		748.727	191		748.727	218		748.727	113		748.727	110		748.727	104		748.727	116
748.935	134		748.935	137		748.935	177		748.935	227		748.935	104		748.935	119		748.935	111		748.935	110
749.142	148		749.142	137		749.142	198		749.142	236		749.142	112		749.142	107		749.142	103		749.142	108
749.349	137		749.349	133		749.349	184		749.349	235		749.349	105		749.349	102		749.349	102		749.349	114
749.556	143		749.556	127		749.556	198		749.556	221		749.556	108		749.556	117		749.556	107		749.556	102
749.764	143		749.764	130		749.764	187		749.764	200		749.764	109		749.764	102		749.764	105		749.764	110
749.971	134		749.971	143		749.971	187		749.971	228		749.971	108		749.971	120		749.971	108		749.971	111
750.178	144		750.178	137		750.178	205		750.178	222		750.178	125		750.178	94		750.178	115		750.178	117
750.385	152		750.385	146		750.385	187		750.385	228		750.385	116		750.385	113		750.385	104		750.385	95
750.592	142		750.592	131		750.592	163		750.592	219		750.592	108		750.592	110		750.592	101		750.592	113
750.799	136		750.799	142		750.799	206		750.799	246		750.799	106		750.799	99		750.799	103		750.799	112
751.007	131		751.007	138		751.007	188		751.007	214		751.007	120		751.007	114		751.007	99		751.007	104
751.214	148		751.214	124		751.214	181		751.214	222		751.214	108		751.214	108		751.214	95		751.214	115
751.421	149		751.421	132		751.421	167		751.421	217		751.421	126		751.421	111		751.421	104		751.421	104
751.628	134		751.628	132		751.628	172		751.628	218		751.628	103		751.628	103		751.628	106		751.628	108
751.835	138		751.835	141		751.835	189		751.835	194		751.835	115		751.835	112		751.835	100		751.835	110
752.042	119		752.042	142		752.042	167		752.042	216		752.042	113		752.042	117		752.042	96		752.042	112
752.25	135		752.25	129		752.25	182		752.25	197		752.25	108		752.25	102		752.25	103		752.25	103
752.457	137		752.457	134		752.457	165		752.457	184		752.457	114		752.457	105		752.457	102		752.457	116
752.664	133		752.664	127		752.664	180		752.664	204		752.664	108		752.664	106		752.664	107		752.664	113
752.871	140		752.871	139		752.871	172		752.871	193		752.871	117		752.871	106		752.871	105		752.871	111
753.078	127		753.078	114		753.078	178		753.078	185		753.078	114		753.078	110		753.078	110		753.078	107
753.285	150		753.285	113		753.285	195		753.285	189		753.285	117		753.285	115		753.285	94		753.285	114
753.492	135		753.492	133		753.492	169		753.492	208		753.492	119		753.492	104		753.492	96		753.492	97
753.7	139		753.7	143		753.7	179		753.7	222		753.7	103		753.7	112		753.7	106		753.7	102
753.907	151		753.907	136		753.907	169		753.907	203		753.907	115		753.907	117		753.907	98		753.907	106
754.114	144		754.114	123		754.114	183		754.114	170		754.114	110		754.114	107		754.114	94		754.114	111
754.321	129		754.321	134		754.321	189		754.321	196		754.321	119		754.321	100		754.321	97		754.321	103
754.528	130		754.528	141		754.528	186		754.528	223		754.528	114		754.528	104		754.528	114		754.528	114
754.735	130		754.735	128		754.735	168		754.735	192		754.735	106		754.735	107		754.735	95		754.735	103
754.942	130		754.942	125		754.942	185		754.942	186		754.942	102		754.942	106		754.942	102		754.942	99
755.149	136		755.149	139		755.149	176		755.149	223		755.149	117		755.149	102		755.149	113		755.149	113
755.356	145		755.356	142		755.356	187		755.356	197		755.356	110		755.356	103		755.356	95		755.356	115
755.563	138		755.563	120		755.563	163		755.563	208		755.563	113		755.563	110		755.563	102		755.563	109
755.77	129		755.77	116		755.77	178		755.77	199		755.77	101		755.77	98		755.77	100		755.77	111
755.977	123		755.977	118		755.977	181		755.977	208		755.977	115		755.977	105		755.977	111		755.977	108
756.185	142		756.185	125		756.185	166		756.185	185		756.185	116		756.185	109		756.185	101		756.185	111
756.392	129		756.392	115		756.392	163		756.392	189		756.392	106		756.392	102		756.392	90		756.392	115
756.599	137		756.599	142		756.599	149		756.599	182		756.599	105		756.599	108		756.599	106		756.599	109
756.806	138		756.806	139		756.806	167		756.806	191		756.806	127		756.806	105		756.806	100		756.806	115
757.013	120		757.013	114		757.013	185		757.013	187		757.013	101		757.013	109		757.013	99		757.013	118
757.22	145		757.22	128		757.22	157		757.22	158		757.22	112		757.22	109		757.22	113		757.22	109
757.427	125		757.427	130		757.427	173		757.427	184		757.427	115		757.427	124		757.427	115		757.427	98
757.634	142		757.634	125		757.634	155		757.634	179		757.634	109		757.634	104		757.634	109		757.634	112
757.841	118		757.841	129		757.841	185		757.841	198		757.841	105		757.841	103		757.841	113		757.841	104
758.048	135		758.048	138		758.048	171		758.048	176		758.048	112		758.048	106		758.048	96		758.048	103
758.255	133		758.255	138		758.255	178		758.255	180		758.255	106		758.255	114		758.255	105		758.255	114
758.462	129		758.462	130		758.462	179		758.462	187		758.462	114		758.462	103		758.462	102		758.462	97
758.669	149		758.669	121		758.669	148		758.669	156		758.669	112		758.669	101		758.669	102		758.669	108
758.876	128		758.876	142		758.876	176		758.876	225		758.876	112		758.876	116		758.876	93		758.876	102
759.083	126		759.083	117		759.083	163		759.083	186		759.083	106		759.083	94		759.083	105		759.083	106
759.29	128		759.29	123		759.29	192		759.29	187		759.29	112		759.29	108		759.29	106		759.29	119
759.497	135		759.497	132		759.497	155		759.497	197		759.497	104		759.497	102		759.497	104		759.497	112
759.704	152		759.704	139		759.704	150		759.704	168		759.704	114		759.704	110		759.704	109		759.704	107
759.911	142		759.911	108		759.911	154		759.911	176		759.911	107		759.911	103		759.911	93		759.911	98
760.118	134		760.118	131		760.118	165		760.118	175		760.118	113		760.118	108		760.118	101		760.118	111
760.324	127		760.324	119		760.324	144		760.324	172		760.324	116		760.324	103		760.324	97		760.324	107
760.531	126		760.531	124		760.531	156		760.531	164		760.531	109		760.531	97		760.531	97		760.531	99
760.738	149		760.738	123		760.738	165		760.738	161		760.738	111		760.738	110		760.738	102		760.738	100
760.945	123		760.945	118		760.945	161		760.945	170		760.945	102		760.945	107		760.945	98		760.945	106
761.152	124		761.152	121		761.152	152		761.152	168		761.152	103		761.152	112		761.152	106		761.152	107
761.359	126		761.359	122		761.359	142		761.359	165		761.359	104		761.359	104		761.359	98		761.359	105
761.566	134		761.566	118		761.566	163		761.566	167		761.566	98		761.566	97		761.566	105		761.566	103
761.773	132		761.773	121		761.773	148		761.773	190		761.773	106		761.773	111		761.773	96		761.773	107
761.98	133		761.98	136		761.98	157		761.98	182		761.98	110		761.98	105		761.98	107		761.98	99
762.187	130		762.187	124		762.187	165		762.187	189		762.187	104		762.187	110		762.187	93		762.187	102
762.394	131		762.394	121		762.394	166		762.394	181		762.394	108		762.394	102		762.394	102		762.394	105
762.601	140		762.601	128		762.601	157		762.601	166		762.601	105		762.601	121		762.601	107		762.601	99
762.807	119		762.807	111		762.807	164		762.807	192		762.807	95		762.807	113		762.807	106		762.807	114
763.014	150		763.014	139		763.014	156		763.014	164		763.014	111		763.014	96		763.014	108		763.014	107
763.221	120		763.221	115		763.221	152		763.221	191		763.221	118		763.221	98		763.221	95		763.221	111
763.428	124		763.428	119		763.428	164		763.428	176		763.428	107		763.428	105		763.428	104		763.428	101
763.635	121		763.635	115		763.635	139		763.635	173		763.635	111		763.635	104		763.635	106		763.635	91
763.842	131		763.842	112		763.842	156		763.842	156		763.842	106		763.842	100		763.842	104		763.842	103
764.049	118		764.049	118		764.049	148		764.049	177		764.049	105		764.049	100		764.049	95		764.049	104
764.255	124		764.255	130		764.255	146		764.255	175		764.255	110		764.255	114		764.255	100		764.255	99
764.462	115		764.462	121		764.462	143		764.462	160		764.462	94		764.462	106		764.462	98		764.462	99
764.669	143		764.669	131		764.669	148		764.669	160		764.669	112		764.669	109		764.669	97		764.669	103
764.876	134		764.876	122		764.876	149		764.876	160		764.876	107		764.876	102		764.876	93		764.876	89
765.083	127		765.083	117		765.083	155		765.083	152		765.083	109		765.083	104		765.083	88		765.083	111
765.29	123		765.29	117		765.29	150		765.29	176		765.29	124		765.29	113		765.29	92		765.29	103
765.496	120		765.496	121		765.496	153		765.496	155		765.496	105		765.496	113		765.496	97		765.496	108
765.703	114		765.703	118		765.703	145		765.703	166		765.703	100		765.703	104		765.703	97		765.703	110
765.91	124		765.91	122		765.91	146		765.91	168		765.91	114		765.91	91		765.91	97		765.91	104
766.117	135		766.117	119		766.117	162		766.117	156		766.117	114		766.117	107		766.117	94		766.117	105
766.324	130		766.324	110		766.324	144		766.324	173		766.324	117		766.324	103		766.324	92		766.324	96
766.53	120		766.53	127		766.53	145		766.53	158		766.53	112		766.53	104		766.53	112		766.53	100
766.737	133		766.737	111		766.737	147		766.737	150		766.737	113		766.737	97		766.737	102		766.737	108
766.944	108		766.944	136		766.944	139		766.944	155		766.944	107		766.944	99		766.944	99		766.944	93
767.151	131		767.151	113		767.151	159		767.151	134		767.151	104		767.151	111		767.151	87		767.151	101
767.358	128		767.358	126		767.358	158		767.358	155		767.358	101		767.358	113		767.358	94		767.358	105
767.564	115		767.564	120		767.564	149		767.564	151		767.564	101		767.564	101		767.564	103		767.564	99
767.771	126		767.771	120		767.771	145		767.771	146		767.771	106		767.771	104		767.771	105		767.771	108
767.978	128		767.978	113		767.978	166		767.978	168		767.978	104		767.978	108		767.978	102		767.978	105
768.185	140		768.185	134		768.185	156		768.185	167		768.185	106		768.185	102		768.185	99		768.185	112
768.391	139		768.391	118		768.391	147		768.391	135		768.391	108		768.391	97		768.391	100		768.391	107
768.598	115		768.598	111		768.598	144		768.598	156		768.598	114		768.598	110		768.598	107		768.598	114
768.805	127		768.805	127		768.805	155		768.805	174		768.805	124		768.805	97		768.805	101		768.805	101
769.012	126		769.012	118		769.012	137		769.012	148		769.012	92		769.012	103		769.012	90		769.012	104
769.218	118		769.218	122		769.218	153		769.218	156		769.218	113		769.218	107		769.218	97		769.218	94
769.425	126		769.425	121		769.425	146		769.425	148		769.425	110		769.425	116		769.425	108		769.425	99
769.632	127		769.632	111		769.632	138		769.632	156		769.632	116		769.632	109		769.632	99		769.632	113
769.838	118		769.838	135		769.838	141		769.838	137		769.838	94		769.838	102		769.838	104		769.838	96
770.045	120		770.045	110		770.045	163		770.045	158		770.045	110		770.045	114		770.045	89		770.045	107
770.252	116		770.252	130		770.252	139		770.252	140		770.252	112		770.252	104		770.252	103		770.252	109
770.458	117		770.458	124		770.458	141		770.458	152		770.458	99		770.458	108		770.458	107		770.458	94
770.665	119		770.665	116		770.665	135		770.665	154		770.665	103		770.665	90		770.665	95		770.665	105
770.872	133		770.872	130		770.872	137		770.872	152		770.872	102		770.872	105		770.872	112		770.872	103
771.078	117		771.078	120		771.078	144		771.078	138		771.078	105		771.078	92		771.078	91		771.078	97
771.285	135		771.285	114		771.285	141		771.285	148		771.285	107		771.285	103		771.285	89		771.285	101
771.492	120		771.492	127		771.492	149		771.492	142		771.492	108		771.492	114		771.492	107		771.492	106
771.698	108		771.698	120		771.698	148		771.698	148		771.698	116		771.698	106		771.698	105		771.698	99
771.905	124		771.905	115		771.905	132		771.905	160		771.905	104		771.905	106		771.905	101		771.905	102
772.112	122		772.112	122		772.112	157		772.112	159		772.112	110		772.112	104		772.112	109		772.112	103
772.318	117		772.318	117		772.318	140		772.318	136		772.318	110		772.318	104		772.318	102		772.318	100
772.525	124		772.525	115		772.525	132		772.525	160		772.525	100		772.525	105		772.525	95		772.525	116
772.732	115		772.732	122		772.732	132		772.732	128		772.732	98		772.732	100		772.732	105		772.732	103
772.938	130		772.938	113		772.938	136		772.938	152		772.938	105		772.938	97		772.938	91		772.938	96
773.145	119		773.145	119		773.145	124		773.145	142		773.145	111		773.145	107		773.145	111		773.145	102
773.351	117		773.351	122		773.351	144		773.351	157		773.351	103		773.351	88		773.351	107		773.351	102
773.558	118		773.558	120		773.558	140		773.558	143		773.558	93		773.558	108		773.558	105		773.558	107
773.765	124		773.765	113		773.765	148		773.765	148		773.765	97		773.765	109		773.765	101		773.765	98
773.971	117		773.971	118		773.971	142		773.971	148		773.971	106		773.971	96		773.971	100		773.971	109
774.178	127		774.178	115		774.178	147		774.178	140		774.178	103		774.178	105		774.178	104		774.178	108
774.384	110		774.384	119		774.384	139		774.384	153		774.384	115		774.384	112		774.384	91		774.384	98
774.591	128		774.591	112		774.591	117		774.591	130		774.591	98		774.591	110		774.591	98		774.591	104
774.798	119		774.798	126		774.798	143		774.798	143		774.798	103		774.798	99		774.798	110		774.798	94
775.004	111		775.004	122		775.004	139		775.004	133		775.004	106		775.004	106		775.004	99		775.004	98
775.211	131		775.211	114		775.211	137		775.211	139		775.211	103		775.211	91		775.211	110		775.211	105
775.417	111		775.417	125		775.417	133		775.417	144		775.417	107		775.417	92		775.417	98		775.417	103
775.624	122		775.624	123		775.624	145		775.624	132		775.624	110		775.624	104		775.624	98		775.624	112
775.83	120		775.83	110		775.83	128		775.83	150		775.83	102		775.83	112		775.83	96		775.83	95
776.037	115		776.037	121		776.037	129		776.037	133		776.037	101		776.037	88		776.037	102		776.037	91
776.243	116		776.243	117		776.243	147		776.243	132		776.243	110		776.243	105		776.243	97		776.243	101
776.45	127		776.45	117		776.45	127		776.45	150		776.45	101		776.45	106		776.45	95		776.45	107
776.656	114		776.656	115		776.656	132		776.656	140		776.656	103		776.656	98		776.656	99		776.656	106
776.863	108		776.863	123		776.863	127		776.863	148		776.863	113		776.863	102		776.863	101		776.863	102
777.07	122		777.07	127		777.07	137		777.07	142		777.07	109		777.07	101		777.07	105		777.07	99
777.276	119		777.276	114		777.276	125		777.276	136		777.276	100		777.276	113		777.276	103		777.276	98
777.483	134		777.483	122		777.483	142		777.483	139		777.483	118		777.483	94		777.483	96		777.483	105
777.689	111		777.689	109		777.689	141		777.689	135		777.689	98		777.689	114		777.689	101		777.689	102
777.896	127		777.896	102		777.896	146		777.896	146		777.896	106		777.896	94		777.896	109		777.896	102
778.102	112		778.102	105		778.102	141		778.102	149		778.102	112		778.102	101		778.102	98		778.102	104
778.308	111		778.308	131		778.308	143		778.308	135		778.308	98		778.308	100		778.308	91		778.308	102
778.515	122		778.515	119		778.515	139		778.515	141		778.515	109		778.515	105		778.515	118		778.515	106
778.721	108		778.721	111		778.721	128		778.721	134		778.721	101		778.721	108		778.721	99		778.721	96
778.928	99		778.928	114		778.928	121		778.928	143		778.928	105		778.928	102		778.928	96		778.928	99
779.134	132		779.134	109		779.134	139		779.134	138		779.134	102		779.134	100		779.134	97		779.134	105
779.341	120		779.341	124		779.341	138		779.341	134		779.341	107		779.341	105		779.341	106		779.341	100
779.547	115		779.547	132		779.547	136		779.547	140		779.547	99		779.547	100		779.547	91		779.547	104
779.754	125		779.754	107		779.754	141		779.754	144		779.754	102		779.754	97		779.754	92		779.754	101
779.96	119		779.96	123		779.96	129		779.96	129		779.96	106		779.96	94		779.96	94		779.96	109
780.167	125		780.167	113		780.167	127		780.167	142		780.167	95		780.167	105		780.167	98		780.167	105
780.373	111		780.373	120		780.373	111		780.373	143		780.373	117		780.373	103		780.373	95		780.373	99
780.579	123		780.579	112		780.579	135		780.579	139		780.579	104		780.579	101		780.579	98		780.579	104
780.786	115		780.786	121		780.786	132		780.786	126		780.786	100		780.786	103		780.786	109		780.786	95
780.992	120		780.992	119		780.992	141		780.992	133		780.992	101		780.992	100		780.992	97		780.992	100
781.199	113		781.199	113		781.199	127		781.199	144		781.199	108		781.199	102		781.199	105		781.199	111
781.405	103		781.405	116		781.405	124		781.405	144		781.405	99		781.405	101		781.405	103		781.405	101
781.611	124		781.611	119		781.611	134		781.611	136		781.611	101		781.611	102		781.611	102		781.611	97
781.818	124		781.818	124		781.818	124		781.818	135		781.818	109		781.818	93		781.818	101		781.818	104
782.024	122		782.024	118		782.024	143		782.024	124		782.024	102		782.024	107		782.024	99		782.024	102
782.23	116		782.23	124		782.23	126		782.23	132		782.23	106		782.23	97		782.23	95		782.23	102
782.437	120		782.437	123		782.437	115		782.437	121		782.437	99		782.437	97		782.437	94		782.437	90
782.643	108		782.643	122		782.643	125		782.643	137		782.643	98		782.643	94		782.643	110		782.643	112
782.85	116		782.85	121		782.85	135		782.85	145		782.85	103		782.85	97		782.85	101		782.85	101
783.056	119		783.056	120		783.056	128		783.056	137		783.056	101		783.056	105		783.056	108		783.056	102
783.262	107		783.262	109		783.262	124		783.262	126		783.262	109		783.262	109		783.262	105		783.262	96
783.469	117		783.469	122		783.469	121		783.469	135		783.469	104		783.469	112		783.469	103		783.469	93
783.675	108		783.675	109		783.675	133		783.675	139		783.675	105		783.675	96		783.675	94		783.675	101
783.881	112		783.881	127		783.881	132		783.881	129		783.881	97		783.881	111		783.881	96		783.881	98
784.088	112		784.088	121		784.088	130		784.088	135		784.088	103		784.088	101		784.088	98		784.088	102
784.294	110		784.294	118		784.294	126		784.294	120		784.294	98		784.294	98		784.294	100		784.294	106
784.5	122		784.5	117		784.5	126		784.5	120		784.5	104		784.5	104		784.5	91		784.5	96
784.707	116		784.707	108		784.707	148		784.707	124		784.707	98		784.707	100		784.707	100		784.707	97
784.913	114		784.913	111		784.913	129		784.913	119		784.913	90		784.913	115		784.913	101		784.913	110
785.119	114		785.119	109		785.119	122		785.119	127		785.119	111		785.119	101		785.119	100		785.119	104
785.325	118		785.325	116		785.325	117		785.325	126		785.325	98		785.325	104		785.325	110		785.325	98
785.532	125		785.532	111		785.532	137		785.532	128		785.532	109		785.532	98		785.532	95		785.532	102
785.738	116		785.738	118		785.738	124		785.738	122		785.738	94		785.738	103		785.738	91		785.738	107
785.944	114		785.944	121		785.944	139		785.944	143		785.944	111		785.944	101		785.944	108		785.944	109
786.15	114		786.15	113		786.15	123		786.15	116		786.15	107		786.15	114		786.15	103		786.15	96
786.357	128		786.357	115		786.357	126		786.357	120		786.357	101		786.357	109		786.357	92		786.357	105
786.563	119		786.563	115		786.563	126		786.563	141		786.563	102		786.563	109		786.563	100		786.563	102
786.769	119		786.769	125		786.769	139		786.769	137		786.769	102		786.769	107		786.769	98		786.769	109
786.976	120		786.976	131		786.976	131		786.976	122		786.976	108		786.976	104		786.976	86		786.976	103
787.182	108		787.182	118		787.182	144		787.182	122		787.182	108		787.182	98		787.182	99		787.182	104
787.388	110		787.388	111		787.388	128		787.388	137		787.388	93		787.388	106		787.388	91		787.388	105
787.594	123		787.594	110		787.594	130		787.594	129		787.594	101		787.594	90		787.594	101		787.594	101
787.8	104		787.8	117		787.8	121		787.8	134		787.8	108		787.8	91		787.8	102		787.8	110
788.007	111		788.007	116		788.007	121		788.007	127		788.007	112		788.007	105		788.007	100		788.007	102
788.213	119		788.213	106		788.213	120		788.213	142		788.213	108		788.213	105		788.213	112		788.213	97
788.419	117		788.419	117		788.419	135		788.419	127		788.419	100		788.419	98		788.419	94		788.419	111
788.625	111		788.625	110		788.625	121		788.625	135		788.625	103		788.625	103		788.625	95		788.625	102
788.831	124		788.831	124		788.831	116		788.831	132		788.831	102		788.831	105		788.831	90		788.831	94
789.038	105		789.038	122		789.038	124		789.038	109		789.038	109		789.038	107		789.038	107		789.038	91
789.244	112		789.244	98		789.244	142		789.244	129		789.244	106		789.244	100		789.244	100		789.244	106
789.45	116		789.45	107		789.45	141		789.45	122		789.45	99		789.45	107		789.45	98		789.45	108
789.656	118		789.656	114		789.656	131		789.656	128		789.656	98		789.656	101		789.656	96		789.656	100
789.862	117		789.862	103		789.862	127		789.862	138		789.862	96		789.862	107		789.862	106		789.862	101
790.068	121		790.068	125		790.068	112		790.068	129		790.068	104		790.068	108		790.068	97		790.068	92
790.275	113		790.275	120		790.275	108		790.275	127		790.275	104		790.275	98		790.275	99		790.275	107
790.481	112		790.481	112		790.481	113		790.481	134		790.481	103		790.481	106		790.481	96		790.481	109
790.687	105		790.687	108		790.687	123		790.687	138		790.687	99		790.687	111		790.687	99		790.687	103
790.893	115		790.893	129		790.893	130		790.893	117		790.893	101		790.893	100		790.893	96		790.893	100
791.099	107		791.099	106		791.099	113		791.099	144		791.099	105		791.099	92		791.099	98		791.099	100
791.305	115		791.305	114		791.305	138		791.305	122		791.305	111		791.305	111		791.305	100		791.305	101
791.511	103		791.511	122		791.511	117		791.511	111		791.511	112		791.511	109		791.511	97		791.511	96
791.717	110		791.717	118		791.717	119		791.717	136		791.717	99		791.717	106		791.717	93		791.717	102
791.924	108		791.924	108		791.924	127		791.924	125		791.924	97		791.924	93		791.924	99		791.924	106
792.13	112		792.13	109		792.13	120		792.13	130		792.13	106		792.13	99		792.13	100		792.13	94
792.336	120		792.336	106		792.336	129		792.336	135		792.336	116		792.336	101		792.336	89		792.336	106
792.542	108		792.542	117		792.542	120		792.542	122		792.542	103		792.542	100		792.542	100		792.542	98
792.748	127		792.748	120		792.748	134		792.748	131		792.748	96		792.748	107		792.748	98		792.748	111
792.954	122		792.954	112		792.954	118		792.954	128		792.954	97		792.954	100		792.954	99		792.954	96
793.16	110		793.16	117		793.16	118		793.16	114		793.16	101		793.16	94		793.16	87		793.16	99
793.366	122		793.366	108		793.366	133		793.366	144		793.366	102		793.366	102		793.366	103		793.366	91
793.572	110		793.572	114		793.572	120		793.572	123		793.572	100		793.572	112		793.572	94		793.572	108
793.778	118		793.778	106		793.778	127		793.778	129		793.778	105		793.778	103		793.778	107		793.778	98
793.984	104		793.984	108		793.984	121		793.984	110		793.984	120		793.984	104		793.984	97		793.984	104
794.19	114		794.19	130		794.19	112		794.19	125		794.19	97		794.19	102		794.19	101		794.19	105
794.396	125		794.396	106		794.396	115		794.396	137		794.396	105		794.396	110		794.396	98		794.396	93
794.602	114		794.602	108		794.602	113		794.602	137		794.602	106		794.602	98		794.602	102		794.602	108
794.808	102		794.808	122		794.808	120		794.808	140		794.808	105		794.808	97		794.808	100		794.808	98
795.014	116		795.014	109		795.014	111		795.014	116		795.014	97		795.014	113		795.014	106		795.014	101
795.22	110		795.22	100		795.22	108		795.22	125		795.22	96		795.22	101		795.22	103		795.22	96
795.426	113		795.426	114		795.426	119		795.426	123		795.426	105		795.426	102		795.426	103		795.426	107
795.632	96		795.632	118		795.632	130		795.632	130		795.632	118		795.632	104		795.632	103		795.632	102
795.838	108		795.838	110		795.838	116		795.838	124		795.838	100		795.838	102		795.838	102		795.838	92
796.044	106		796.044	108		796.044	113		796.044	125		796.044	105		796.044	103		796.044	105		796.044	97
796.25	112		796.25	102		796.25	117		796.25	121		796.25	103		796.25	100		796.25	103		796.25	90
796.456	110		796.456	114		796.456	137		796.456	125		796.456	107		796.456	113		796.456	101		796.456	102
796.662	112		796.662	106		796.662	122		796.662	116		796.662	108		796.662	89		796.662	104		796.662	101
796.868	116		796.868	112		796.868	123		796.868	133		796.868	100		796.868	99		796.868	100		796.868	103
797.074	125		797.074	107		797.074	117		797.074	132		797.074	117		797.074	94		797.074	98		797.074	100
797.28	116		797.28	105		797.28	123		797.28	130		797.28	98		797.28	111		797.28	103		797.28	93
797.486	111		797.486	114		797.486	107		797.486	117		797.486	100		797.486	99		797.486	95		797.486	97
797.692	114		797.692	113		797.692	131		797.692	129		797.692	100		797.692	111		797.692	96		797.692	109
797.898	106		797.898	97		797.898	112		797.898	128		797.898	108		797.898	114		797.898	99		797.898	93
798.104	121		798.104	111		798.104	121		798.104	116		798.104	105		798.104	104		798.104	107		798.104	101
798.31	113		798.31	106		798.31	124		798.31	110		798.31	105		798.31	96		798.31	100		798.31	108
798.516	112		798.516	115		798.516	117		798.516	120		798.516	106		798.516	100		798.516	91		798.516	105
798.722	112		798.722	107		798.722	124		798.722	113		798.722	96		798.722	98		798.722	90		798.722	96
798.928	103		798.928	113		798.928	116		798.928	119		798.928	109		798.928	105		798.928	100		798.928	89
799.134	112		799.134	115		799.134	114		799.134	132		799.134	106		799.134	99		799.134	104		799.134	108
799.34	106		799.34	104		799.34	110		799.34	122		799.34	106		799.34	112		799.34	100		799.34	116
799.545	111		799.545	103		799.545	124		799.545	119		799.545	109		799.545	101		799.545	101		799.545	92
799.751	111		799.751	120		799.751	112		799.751	120		799.751	106		799.751	104		799.751	104		799.751	99
799.957	105		799.957	102		799.957	112		799.957	121		799.957	110		799.957	99		799.957	102		799.957	105
800.163	100		800.163	107		800.163	115		800.163	110		800.163	110		800.163	99		800.163	105		800.163	109
800.369	108		800.369	121		800.369	126		800.369	115		800.369	112		800.369	97		800.369	99		800.369	98
800.575	108		800.575	112		800.575	131		800.575	120		800.575	100		800.575	104		800.575	94		800.575	94
800.781	103		800.781	110		800.781	117		800.781	116		800.781	121		800.781	87		800.781	106		800.781	102
800.986	114		800.986	107		800.986	122		800.986	116		800.986	94		800.986	99		800.986	100		800.986	94
801.192	106		801.192	117		801.192	117		801.192	120		801.192	104		801.192	94		801.192	95		801.192	105
801.398	108		801.398	102		801.398	105		801.398	126		801.398	101		801.398	110		801.398	101		801.398	96
801.604	106		801.604	106		801.604	117		801.604	109		801.604	99		801.604	102		801.604	106		801.604	103
801.81	121		801.81	127		801.81	120		801.81	117		801.81	113		801.81	106		801.81	95		801.81	100
802.016	107		802.016	118		802.016	122		802.016	98		802.016	110		802.016	106		802.016	102		802.016	97
802.221	110		802.221	117		802.221	103		802.221	119		802.221	115		802.221	94		802.221	103		802.221	92
802.427	101		802.427	101		802.427	129		802.427	125		802.427	101		802.427	113		802.427	101		802.427	99
802.633	114		802.633	117		802.633	112		802.633	107		802.633	112		802.633	103		802.633	93		802.633	97
802.839	118		802.839	104		802.839	118		802.839	118		802.839	100		802.839	103		802.839	107		802.839	100
803.045	113		803.045	113		803.045	110		803.045	126		803.045	101		803.045	110		803.045	97		803.045	102
803.25	105		803.25	108		803.25	112		803.25	113		803.25	105		803.25	98		803.25	99		803.25	98
803.456	117		803.456	113		803.456	115		803.456	126		803.456	117		803.456	102		803.456	110		803.456	112
803.662	103		803.662	111		803.662	113		803.662	107		803.662	114		803.662	107		803.662	101		803.662	99
803.868	108		803.868	108		803.868	108		803.868	136		803.868	103		803.868	94		803.868	98		803.868	105
804.073	99		804.073	115		804.073	125		804.073	124		804.073	115		804.073	108		804.073	95		804.073	88
804.279	108		804.279	122		804.279	114		804.279	113		804.279	108		804.279	108		804.279	96		804.279	98
804.485	115		804.485	125		804.485	119		804.485	113		804.485	105		804.485	93		804.485	96		804.485	102
804.691	106		804.691	116		804.691	108		804.691	119		804.691	98		804.691	101		804.691	96		804.691	95
804.896	114		804.896	114		804.896	100		804.896	113		804.896	103		804.896	107		804.896	108		804.896	104
805.102	99		805.102	103		805.102	126		805.102	111		805.102	109		805.102	97		805.102	105		805.102	91
805.308	102		805.308	111		805.308	108		805.308	120		805.308	100		805.308	110		805.308	97		805.308	109
805.514	98		805.514	112		805.514	116		805.514	116		805.514	108		805.514	103		805.514	90		805.514	94
805.719	118		805.719	115		805.719	107		805.719	118		805.719	106		805.719	116		805.719	102		805.719	97
805.925	107		805.925	103		805.925	108		805.925	133		805.925	104		805.925	97		805.925	94		805.925	96
806.131	109		806.131	118		806.131	116		806.131	106		806.131	99		806.131	103		806.131	92		806.131	95
806.336	97		806.336	91		806.336	112		806.336	111		806.336	94		806.336	90		806.336	99		806.336	111
806.542	119		806.542	111		806.542	116		806.542	110		806.542	101		806.542	106		806.542	108		806.542	100
806.748	120		806.748	113		806.748	105		806.748	107		806.748	110		806.748	99		806.748	93		806.748	93
806.953	99		806.953	99		806.953	114		806.953	96		806.953	93		806.953	102		806.953	91		806.953	97
807.159	106		807.159	109		807.159	110		807.159	119		807.159	114		807.159	108		807.159	107		807.159	104
807.365	99		807.365	116		807.365	117		807.365	109		807.365	104		807.365	98		807.365	112		807.365	93
807.57	106		807.57	94		807.57	113		807.57	131		807.57	111		807.57	96		807.57	93		807.57	104
807.776	128		807.776	119		807.776	110		807.776	109		807.776	100		807.776	103		807.776	96		807.776	99
807.982	116		807.982	103		807.982	113		807.982	120		807.982	99		807.982	91		807.982	99		807.982	100
808.187	116		808.187	116		808.187	112		808.187	116		808.187	114		808.187	97		808.187	100		808.187	98
808.393	117		808.393	99		808.393	116		808.393	124		808.393	97		808.393	103		808.393	99		808.393	108
808.599	101		808.599	109		808.599	107		808.599	110		808.599	101		808.599	101		808.599	102		808.599	101
808.804	96		808.804	109		808.804	117		808.804	127		808.804	102		808.804	104		808.804	94		808.804	94
809.01	111		809.01	99		809.01	119		809.01	120		809.01	105		809.01	102		809.01	97		809.01	100
809.215	104		809.215	123		809.215	108		809.215	117		809.215	101		809.215	98		809.215	98		809.215	99
809.421	99		809.421	120		809.421	118		809.421	111		809.421	102		809.421	101		809.421	95		809.421	86
809.627	119		809.627	108		809.627	101		809.627	109		809.627	103		809.627	101		809.627	101		809.627	96
809.832	100		809.832	104		809.832	129		809.832	105		809.832	94		809.832	101		809.832	90		809.832	98
810.038	113		810.038	105		810.038	112		810.038	111		810.038	99		810.038	97		810.038	105		810.038	96
810.243	113		810.243	113		810.243	116		810.243	108		810.243	109		810.243	106		810.243	92		810.243	103
810.449	106		810.449	119		810.449	121		810.449	127		810.449	94		810.449	89		810.449	100		810.449	101
810.655	102		810.655	116		810.655	115		810.655	121		810.655	91		810.655	106		810.655	99		810.655	92
810.86	93		810.86	105		810.86	105		810.86	107		810.86	107		810.86	97		810.86	93		810.86	103
811.066	104		811.066	113		811.066	115		811.066	119		811.066	102		811.066	99		811.066	101		811.066	93
811.271	116		811.271	115		811.271	113		811.271	109		811.271	99		811.271	102		811.271	100		811.271	101
811.477	116		811.477	106		811.477	117		811.477	112		811.477	106		811.477	100		811.477	103		811.477	101
811.682	95		811.682	117		811.682	107		811.682	112		811.682	95		811.682	104		811.682	103		811.682	90
811.888	102		811.888	108		811.888	116		811.888	125		811.888	100		811.888	102		811.888	95		811.888	98
812.093	107		812.093	104		812.093	113		812.093	109		812.093	105		812.093	112		812.093	99		812.093	94
812.299	114		812.299	100		812.299	102		812.299	120		812.299	112		812.299	101		812.299	96		812.299	102
812.504	105		812.504	109		812.504	125		812.504	108		812.504	103		812.504	103		812.504	96		812.504	101
812.71	109		812.71	106		812.71	110		812.71	113		812.71	97		812.71	98		812.71	105		812.71	108
812.915	113		812.915	115		812.915	108		812.915	114		812.915	100		812.915	100		812.915	108		812.915	96
813.121	101		813.121	102		813.121	112		813.121	121		813.121	111		813.121	115		813.121	104		813.121	102
813.326	115		813.326	112		813.326	104		813.326	113		813.326	110		813.326	102		813.326	97		813.326	106
813.532	109		813.532	105		813.532	124		813.532	107		813.532	115		813.532	108		813.532	101		813.532	92
813.737	107		813.737	106		813.737	108		813.737	115		813.737	101		813.737	101		813.737	97		813.737	95
813.943	112		813.943	99		813.943	114		813.943	112		813.943	108		813.943	91		813.943	94		813.943	106
814.148	120		814.148	104		814.148	112		814.148	121		814.148	102		814.148	101		814.148	96		814.148	97
814.354	109		814.354	107		814.354	118		814.354	110		814.354	91		814.354	98		814.354	106		814.354	103
814.559	106		814.559	117		814.559	115		814.559	111		814.559	98		814.559	101		814.559	97		814.559	99
814.765	100		814.765	112		814.765	117		814.765	114		814.765	104		814.765	93		814.765	100		814.765	98
814.97	108		814.97	111		814.97	121		814.97	112		814.97	103		814.97	101		814.97	95		814.97	98
815.175	109		815.175	108		815.175	113		815.175	112		815.175	99		815.175	102		815.175	93		815.175	106
815.381	103		815.381	112		815.381	108		815.381	110		815.381	93		815.381	109		815.381	103		815.381	104
815.586	106		815.586	106		815.586	112		815.586	113		815.586	96		815.586	102		815.586	104		815.586	101
815.792	98		815.792	113		815.792	106		815.792	134		815.792	103		815.792	92		815.792	105		815.792	96
815.997	103		815.997	101		815.997	112		815.997	105		815.997	99		815.997	97		815.997	98		815.997	94
816.203	117		816.203	111		816.203	112		816.203	118		816.203	102		816.203	98		816.203	101		816.203	93
816.408	98		816.408	113		816.408	110		816.408	125		816.408	105		816.408	104		816.408	94		816.408	104
816.613	114		816.613	108		816.613	100		816.613	120		816.613	105		816.613	99		816.613	96		816.613	101
816.819	109		816.819	114		816.819	110		816.819	112		816.819	111		816.819	90		816.819	105		816.819	94
817.024	104		817.024	94		817.024	103		817.024	114		817.024	96		817.024	110		817.024	98		817.024	119
817.229	106		817.229	110		817.229	116		817.229	114		817.229	100		817.229	92		817.229	107		817.229	102
817.435	116		817.435	110		817.435	97		817.435	103		817.435	104		817.435	97		817.435	103		817.435	95
817.64	102		817.64	93		817.64	100		817.64	114		817.64	108		817.64	102		817.64	100		817.64	99
817.846	98		817.846	101		817.846	114		817.846	113		817.846	107		817.846	110		817.846	95		817.846	97
818.051	111		818.051	116		818.051	106		818.051	113		818.051	94		818.051	104		818.051	105		818.051	98
818.256	113		818.256	104		818.256	112		818.256	109		818.256	108		818.256	96		818.256	95		818.256	109
818.462	105		818.462	99		818.462	119		818.462	124		818.462	103		818.462	103		818.462	101		818.462	106
818.667	106		818.667	104		818.667	116		818.667	116		818.667	117		818.667	107		818.667	99		818.667	93
818.872	95		818.872	105		818.872	104		818.872	118		818.872	106		818.872	107		818.872	100		818.872	93
